# Supplementary material for: De novo annotation reveals transcriptomic complexity across the hexaploid wheat pan-genome
Source: Nat Commun. 2025 Oct 6;16:8538. doi: 10.1038/s41467-025-64046-1 (PMC12501010; doi:10.1038/s41467-025-64046-1)
Supplement: Supplementary file 4 — Supplementary Data 1 [file 41467_2025_64046_MOESM4_ESM.xlsx]

## Sheet: Supplementary Data S1
Supplementary Data S1: GO terms (Biological Process) enriched in the Core gene set
GO.ID	Term	Annotated	Significant	Expected	classicFisher
GO:0019538	protein metabolic process	119534	107355	100595.66	1e-30
GO:0043412	macromolecule modification	83162	77812	69986.25	1e-30
GO:1901362	organic cyclic compound biosynthetic process	62621	51691	52699.66	1e-30
GO:0006082	organic acid metabolic process	15629	14863	13152.82	1e-30
GO:0018130	heterocycle biosynthetic process	61676	50783	51904.38	1e-30
GO:0044264	cellular polysaccharide metabolic process	3544	3404	2982.51	1e-30
GO:0044265	cellular macromolecule catabolic process	8739	7994	7354.44	1e-30
GO:0044255	cellular lipid metabolic process	11116	10717	9354.84	1e-30
GO:0044281	small molecule metabolic process	25161	23399	21174.62	1e-30
GO:0044271	cellular nitrogen compound biosynthetic process	81589	68266	68662.47	1e-30
GO:0006520	cellular amino acid metabolic process	8863	8400	7458.79	1e-30
GO:0044248	cellular catabolic process	18535	17401	15598.41	1e-30
GO:0044249	cellular biosynthetic process	98298	84430	82724.18	1e-30
GO:0006629	lipid metabolic process	17460	16736	14693.73	1e-30
GO:0009056	catabolic process	22112	20837	18608.69	1e-30
GO:0009057	macromolecule catabolic process	10324	9529	8688.32	1e-30
GO:0009058	biosynthetic process	103273	89066	86910.97	1e-30
GO:0009059	macromolecule biosynthetic process	78256	65786	65857.53	1e-30
GO:0019438	aromatic compound biosynthetic process	61207	50369	51509.68	1e-30
GO:0072593	reactive oxygen species metabolic process	6094	5909	5128.5	1e-30
GO:0010467	gene expression	88137	75041	74173.04	1e-30
GO:0045935	positive regulation of nucleobase-containing compound metabolic process	3159	3047	2658.5	1e-30
GO:0006310	DNA recombination	1993	1362	1677.24	1e-30
GO:0044036	cell wall macromolecule metabolic process	2624	2416	2208.27	1e-30
GO:0055085	transmembrane transport	27132	26052	22833.35	1e-30
GO:0055086	nucleobase-containing small molecule metabolic process	8676	7659	7301.42	1e-30
GO:0051641	cellular localization	9884	9624	8318.03	1e-30
GO:0016070	RNA metabolic process	75674	64801	63684.61	1e-30
GO:0034654	nucleobase-containing compound biosynthetic process	58809	48015	49491.61	1e-30
GO:0019219	regulation of nucleobase-containing compound metabolic process	48637	39076	40931.21	1e-30
GO:0034645	cellular macromolecule biosynthetic process	25075	22502	21102.25	1e-30
GO:0007165	signal transduction	15835	14694	13326.19	1e-30
GO:0007154	cell communication	16116	14961	13562.67	1e-30
GO:0005975	carbohydrate metabolic process	20999	20093	17672.03	1e-30
GO:1901564	organonitrogen compound metabolic process	142546	128484	119961.76	1e-30
GO:0043603	cellular amide metabolic process	23846	21139	20067.96	1e-30
GO:1901575	organic substance catabolic process	15578	14504	13109.9	1e-30
GO:1901576	organic substance biosynthetic process	99372	85432	83628.02	1e-30
GO:0006260	DNA replication	2761	2476	2323.56	1e-30
GO:0006281	DNA repair	6649	4461	5595.57	1e-30
GO:0050896	response to stimulus	62379	56061	52496	1e-30
GO:0006793	phosphorus metabolic process	64136	59792	53974.63	1e-30
GO:0051179	localization	45648	43410	38415.77	1e-30
GO:1901361	organic cyclic compound catabolic process	3879	3596	3264.43	1e-30
GO:0036211	protein modification process	72966	67900	61405.65	1e-30
GO:0019439	aromatic compound catabolic process	3852	3569	3241.71	1e-30
GO:0009100	glycoprotein metabolic process	3084	3006	2595.39	1e-30
GO:0006270	DNA replication initiation	378	378	318.11	1e-30
GO:0006091	generation of precursor metabolites and energy	9349	8581	7867.79	1e-30
GO:0044262	cellular carbohydrate metabolic process	4610	4457	3879.62	1e-30
