# Supplementary material for: De novo annotation reveals transcriptomic complexity across the hexaploid wheat pan-genome
Source: Nat Commun. 2025 Oct 6;16:8538. doi: 10.1038/s41467-025-64046-1 (PMC12501010; doi:10.1038/s41467-025-64046-1)
Supplement: Supplementary file 5 — Supplementary Data 2 [file 41467_2025_64046_MOESM5_ESM.xlsx]

## Sheet: Supplementary Data S2
Supplementary Data S2: GO terms (Biological Process) enriched in the shell gene set
GO.ID	Term	Annotated	Significant	Expected	classicFisher
GO:0006259	DNA metabolic process	39091	30671	6078.1	1e-30
GO:0033554	cellular response to stress	8175	2266	1271.1	1e-30
GO:1901360	organic cyclic compound metabolic process	135330	45167	21041.9	1e-30
GO:0031326	regulation of cellular biosynthetic process	49641	9728	7718.47	1e-30
GO:0071704	organic substance metabolic process	297445	58071	46248.5	1e-30
GO:0032200	telomere organization	2035	1859	316.41	1e-30
GO:0006725	cellular aromatic compound metabolic process	134779	45111	20956.23	1e-30
GO:0032774	RNA biosynthetic process	52943	9825	8231.89	1e-30
GO:0010468	regulation of gene expression	52571	9927	8174.05	1e-30
GO:0044260	cellular macromolecule metabolic process	75875	34003	11797.49	1e-30
GO:0051252	regulation of RNA metabolic process	48263	9483	7504.21	1e-30
GO:0010556	regulation of macromolecule biosynthetic process	49560	9728	7705.88	1e-30
GO:0051276	chromosome organization	3977	1953	618.37	1e-30
GO:0008152	metabolic process	319595	59556	49692.51	1e-30
GO:0044237	cellular metabolic process	258041	53528	40121.73	1e-30
GO:0044238	primary metabolic process	286460	57387	44540.48	1e-30
GO:0006807	nitrogen compound metabolic process	259267	56490	40312.36	1e-30
GO:0034641	cellular nitrogen compound metabolic process	153455	47559	23860.09	1e-30
GO:0009889	regulation of biosynthetic process	49641	9728	7718.47	1e-30
GO:0015074	DNA integration	28643	27892	4453.58	1e-30
GO:0090304	nucleic acid metabolic process	114577	41420	17815.11	1e-30
GO:0009987	cellular process	325521	56867	50613.92	1e-30
GO:0006508	proteolysis	27966	4741	4348.32	1e-30
GO:0097659	nucleic acid-templated transcription	52889	9825	8223.49	1e-30
GO:0006139	nucleobase-containing compound metabolic process	128928	44930	20046.48	1e-30
GO:0043170	macromolecule metabolic process	236279	52542	36738.05	1e-30
GO:0046483	heterocycle metabolic process	133390	45100	20740.26	1e-30
GO:0015886	heme transport	766	376	119.1	1e-30
GO:0006313	transposition, DNA-mediated	430	428	66.86	1e-30
GO:0006355	regulation of DNA-templated transcription	47832	9483	7437.2	1e-30
GO:0032196	transposition	695	478	108.06	1e-30
GO:0046390	ribose phosphate biosynthetic process	3826	751	594.89	1e-30
GO:2001141	regulation of RNA biosynthetic process	47832	9483	7437.2	1e-30
GO:1903506	regulation of nucleic acid-templated transcription	47832	9483	7437.2	1e-30
GO:0006974	cellular response to DNA damage stimulus	6957	2230	1081.72	1e-30
GO:0000041	transition metal ion transport	1467	399	228.1	1e-30
GO:0006754	ATP biosynthetic process	2580	721	401.15	1e-30
GO:0019693	ribose phosphate metabolic process	5819	856	904.77	1e-30
GO:0006950	response to stress	39303	4743	6111.06	1e-30
GO:0009141	nucleoside triphosphate metabolic process	5008	934	778.67	1e-30
GO:0070647	protein modification by small protein conjugation or removal	14436	1637	2244.59	1e-30
GO:0009142	nucleoside triphosphate biosynthetic process	2848	721	442.82	1e-30
GO:0006753	nucleoside phosphate metabolic process	7667	988	1192.11	1e-30
GO:0016043	cellular component organization	22456	3319	3491.59	1e-30
GO:0010073	meristem maintenance	3540	624	550.42	1e-30
GO:0006826	iron ion transport	935	390	145.38	1e-30
GO:0009145	purine nucleoside triphosphate biosynthetic process	2714	721	421.99	1e-30
GO:0009206	purine ribonucleoside triphosphate biosynthetic process	2714	721	421.99	1e-30
GO:0017004	cytochrome complex assembly	1215	380	188.92	1e-30
GO:0046034	ATP metabolic process	4219	824	655.99	1e-30
