# Supplementary material for: De novo annotation reveals transcriptomic complexity across the hexaploid wheat pan-genome
Source: Nat Commun. 2025 Oct 6;16:8538. doi: 10.1038/s41467-025-64046-1 (PMC12501010; doi:10.1038/s41467-025-64046-1)
Supplement: Supplementary file 6 — Supplementary Data 3 [file 41467_2025_64046_MOESM6_ESM.xlsx]

## Sheet: Supplementary Data S3
Supplementary Data S3: GO terms (Biological Process) enriched in the cloud gene set
GO.ID	Term	Annotated	Significant	Expected	classicFisher
GO:0006259	DNA metabolic process	39091	363	114.91	1.00E-30
GO:0046483	heterocycle metabolic process	133390	680	392.11	1.00E-30
GO:0006139	nucleobase-containing compound metabolic process	128928	663	378.99	1.00E-30
GO:0006725	cellular aromatic compound metabolic process	134779	679	396.19	1.00E-30
GO:0034641	cellular nitrogen compound metabolic process	153455	729	451.09	1.00E-30
GO:1901360	organic cyclic compound metabolic process	135330	675	397.81	1.00E-30
GO:0015074	DNA integration	28643	357	84.2	1.00E-30
GO:0044260	cellular macromolecule metabolic process	75875	442	223.04	1.00E-30
GO:0006807	nitrogen compound metabolic process	259267	937	762.13	1.00E-15
GO:0044237	cellular metabolic process	258041	905	758.52	9.80E-15
GO:0008152	metabolic process	319595	1040	939.47	7.90E-12
GO:0006334	nucleosome assembly	762	17	2.24	7.20E-11
GO:0034728	nucleosome organization	762	17	2.24	7.20E-11
GO:0009987	cellular process	325521	1038	956.89	1.90E-08
GO:0071704	organic substance metabolic process	297445	1004	874.35	9.70E-07
GO:0044238	primary metabolic process	286460	976	842.06	1.20E-06
GO:0071824	protein-DNA complex subunit organization	1481	17	4.35	2.10E-06
GO:0065004	protein-DNA complex assembly	1481	17	4.35	5.80E-06
GO:0009790	embryo development	388	8	1.14	1.70E-05
GO:0003006	developmental process involved in reproduction	1951	17	5.74	2.50E-05
GO:0006325	chromatin organization	2773	18	8.15	2.80E-05
GO:0048608	reproductive structure development	1810	17	5.32	3.20E-05
GO:2000241	regulation of reproductive process	1139	9	3.35	4.60E-05
GO:0061458	reproductive system development	1810	17	5.32	17
GO:0009308	amine metabolic process	2340	15	6.88	17
GO:0006979	response to oxidative stress	7553	23	2025-02-22	18
GO:0019692	deoxyribose phosphate metabolic process	495	6	1.46	23
GO:0046385	deoxyribose phosphate biosynthetic process	495	6	1.46	34
GO:0051239	regulation of multicellular organismal process	1404	9	4.13	35
GO:0009263	deoxyribonucleotide biosynthetic process	522	6	1.53	53
GO:0009262	deoxyribonucleotide metabolic process	549	6	1.61	61
GO:0045229	external encapsulating structure organization	2655	15	2025-08-07	74
GO:0065008	regulation of biological quality	4032	15	11.85	74
GO:0048831	regulation of shoot system development	997	9	2.93	74
GO:0034754	cellular hormone metabolic process	818	10	2025-04-02	75
GO:0072529	pyrimidine-containing compound catabolic process	467	6	1.37	79
GO:0050793	regulation of developmental process	1594	9	4.69	82
GO:0009166	nucleotide catabolic process	467	6	1.37	92
GO:0022414	reproductive process	2882	19	8.47	118
GO:0030418	nicotianamine biosynthetic process	325	4	0.96	148
GO:0006412	translation	19403	52	57.04	166
GO:0000003	reproduction	3905	23	11.48	166
GO:0009143	nucleoside triphosphate catabolic process	521	6	1.53	173
GO:0043604	amide biosynthetic process	20275	54	59.6	177
GO:0009791	post-embryonic development	2457	17	7.22	198
GO:1901292	nucleoside phosphate catabolic process	548	6	1.61	204
GO:0043933	protein-containing complex organization	6808	26	2025-01-20	228
GO:0090304	nucleic acid metabolic process	114577	459	336.8	259
GO:0046434	organophosphate catabolic process	683	6	2025-01-02	259
GO:1901293	nucleoside phosphate biosynthetic process	5133	16	2025-09-15	278
