# Supplementary material for: De novo annotation reveals transcriptomic complexity across the hexaploid wheat pan-genome
Source: Nat Commun. 2025 Oct 6;16:8538. doi: 10.1038/s41467-025-64046-1 (PMC12501010; doi:10.1038/s41467-025-64046-1)
Supplement: Supplementary file 7 — Supplementary Data 4 [file 41467_2025_64046_MOESM7_ESM.xlsx]

## Sheet: Supplementary Data S4
Supplementary Data S4
Summary of the number of Norin 61-specific genes.
Category	# gene	# of expressed gene
Assigned (A)	165	6
Assigned without TEs	54	5
Unassigned (B)	427	196
Unassigned without TEs	327	190
Total (A + B)	592	202
