# Supplementary material for: De novo annotation reveals transcriptomic complexity across the hexaploid wheat pan-genome
Source: Nat Commun. 2025 Oct 6;16:8538. doi: 10.1038/s41467-025-64046-1 (PMC12501010; doi:10.1038/s41467-025-64046-1)
Supplement: Supplementary file 8 — Supplementary Data 5 [file 41467_2025_64046_MOESM8_ESM.xlsx]

## Sheet: Supplementary Data S5
Supplementary Data S5
Summary of the total number of genes and Norin 61-specific genes in each genomic region. P-values were calculated using the two-sided Fisher’s exact test.
Chr.	# gene	Norin 61-specific	p-value
Whole genome	145065	592
Norin 61 unique genomic regions	4675	81	1.30E-27	***
Norin 61 unique TE regions	24351	134	264	***
Chr7A:0~34 Mb	780	9	53	**
Chr1B:615.9~649.5 Mb	551	12	3.80E-06	***
