# Supplementary material for: De novo annotation reveals transcriptomic complexity across the hexaploid wheat pan-genome
Source: Nat Commun. 2025 Oct 6;16:8538. doi: 10.1038/s41467-025-64046-1 (PMC12501010; doi:10.1038/s41467-025-64046-1)
Supplement: Supplementary file 9 — Supplementary Data 6 [file 41467_2025_64046_MOESM9_ESM.xlsx]

## Sheet: Supplementary Data S6
Supplementary Data S6
Location and Number of genes showing Norin 61-specific expression patterns in 176 Norin 61 unique genomic regions. P-values were calculated using the two-sided Fisher’s exact test.
region	gene	exp	N61-specific	p_value_spe	sig	N61-specific with expression
1A:8.4-12	111	93	1	0.36497		0
1A:15.2-17.2	64	44	0	1		0
1A:55.7-57.7	4	2	1	0.0162242	*	1
1A:211.5-220	66	10	0	1		0
1A:421.9-425	9	8	0	1		0
1B:24.5-29.3	71	49	0	1		0
1B:29.6-33.7	43	22	0	1		0
1B:183.3-186	11	5	0	1		0
1B:215.2-217.5	5	5	0	1		0
1B:243.9-253.2	81	11	2	0.0435926	*	0
1B:288.3-291.7	7	2	0	1		0
1B:300.8-303.4	4	1	0	1		0
1B:518.3-521.2	18	14	0	1		0
1B:634.2-638.2	89	50	9	1.40558e-10	***	1
1B:652.4-654.5	12	6	0	1		0
1D:103.6-106.2	14	4	0	1		0
1D:143-145.9	28	16	0	1		0
1D:146.4-149.1	2	2	0	1		0
1D:172.6-175.7	26	3	0	1		0
1D:211-213.7	31	18	1	0.119073		0
1D:279.8-281.9	11	6	0	1		0
2A:136.9-139.9	24	14	0	1		0
2A:157.1-160.4	29	18	0	1		0
2A:188.1-190.1	4	3	0	1		0
2A:206.6-208.8	8	6	0	1		0
2A:240.4-244.4	3	1	0	1		0
2A:334.3-343.9	82	8	2	0.0445645	*	0
2A:350.7-354	10	7	0	1		0
2A:395-407.5	41	20	0	1		0
2A:486.2-488.5	3	2	0	1		0
2A:502.6-506.6	27	19	0	1		0
2A:763.5-765.9	76	52	1	0.267188		0
2B:119.6-121.8	18	7	1	0.0709673		0
2B:141.1-143.4	32	15	0	1		0
2B:206.7-210	8	7	0	1		0
2B:222.1-224.6	5	2	0	1		0
2B:353.1-363.3	91	12	6	2.23729e-06	***	0
2B:459-461.5	23	15	0	1		0
2B:469.9-472.3	12	7	0	1		0
2B:536-538.3	7	2	0	1		0
2B:577-579.6	16	10	0	1		0
2B:635.9-638.6	32	19	1	0.122669		0
2B:793.9-795.9	83	66	3	0.00487742	**	1
2D:183.2-185.5	6	4	0	1		0
2D:226.8-229.7	4	1	0	1		0
2D:252.1-254.9	3	1	0	1		0
2D:259.6-261.8	6	3	0	1		0
2D:264.7-270.2	51	7	2	0.0185775	*	0
2D:273.3-277.1	10	4	0	1		0
2D:283.4-285.8	8	3	0	1		0
2D:289.4-291.8	5	2	0	1		0
3A:2.5-6.8	13	2	1	0.0517744		0
3A:140-142.2	10	8	0	1		0
3A:192.6-194.8	2	1	0	1		0
3A:240.3-243.6	9	7	0	1		0
3A:266-270	2	1	0	1		0
3A:300.4-303.3	3	1	0	1		0
3A:321.3-324.1	5	2	0	1		0
3A:326.3-340.7	92	13	1	0.313626		0
3A:409.8-411.9	3	2	0	1		0
3A:421.1-423.1	5	2	0	1		0
3A:700.7-703.5	62	31	2	0.0267569	*	1
3B:6.6-9.3	67	44	1	0.239702		0
3B:40.3-44.2	41	24	1	0.154379		0
3B:174.1-178.2	48	33	0	1		0
3B:215.5-219.1	4	2	0	1		0
3B:222.7-226.7	11	3	1	0.0439869	*	1
3B:231.4-233.6	7	5	0	1		0
3B:236.8-242.9	12	4	1	0.0478886	*	0
3B:246.4-248.9	3	2	0	1		0
3B:298.3-303.2	11	7	1	0.0439869	*	1
3B:322.8-324.9	2	1	0	1		0
3B:349.9-362.5	83	13	6	1.30233e-06	***	0
3B:375.4-378.1	4	3	0	1		0
3B:418.3-420.8	5	5	0	1		0
3B:481.5-484.1	7	3	0	1		0
3B:531.5-535.7	5	3	0	1		0
3B:749.4-751.5	36	22	0	1		0
3B:812.1-814.6	48	18	0	1		0
3D:61.9-64.5	14	11	0	1		0
3D:203.1-206.3	8	4	0	1		0
3D:216.8-218.8	2	1	0	1		0
3D:438.3-440.6	10	8	0	1		0
3D:476.7-478.8	23	17	0	1		0
4A:124.3-128.1	9	5	0	1		0
4A:240.8-244.5	4	3	0	1		0
4A:277.2-279.4	4	2	0	1		0
4A:294.9-297.4	2	0	0	1		0
4A:304.3-422.2	318	133	5	0.0103176	*	0
4A:703.9-707.2	38	25	0	1		0
4A:709.2-713.6	93	56	3	0.00668511	**	2
4B:215.7-219.7	7	4	0	1		0
4B:269.2-272.4	4	3	0	1		0
4B:315.8-318.7	22	5	0	1		0
4B:320.1-322.5	10	3	0	1		0
4B:339.2-341.2	2	1	0	1		0
4B:662.8-664.9	33	31	0	1		0
4D:160-163.9	3	2	0	1		0
4D:205.5-208	14	3	0	1		0
4D:263.1-266.3	5	5	0	1		0
4D:280.8-284.7	9	3	0	1		0
4D:405.4-407.5	7	4	0	1		0
5A:209.7-211.8	3	2	0	1		0
5A:217.7-220.1	4	2	0	1		0
5A:248.5-260.4	101	13	1	0.338444		0
5A:295.2-297.4	10	7	0	1		0
5A:320.5-322.6	5	2	0	1		0
5A:336.5-338.5	12	6	0	1		0
5A:430.8-434.8	24	20	0	1		0
5A:527.7-530.6	25	18	0	1		0
5B:200-203	18	7	0	1		0
5B:204.6-211.6	46	6	2	0.0152834	*	0
5B:213.3-216.1	6	2	0	1		0
5B:379.2-381.5	15	7	0	1		0
5B:645.2-647.9	17	7	0	1		0
5B:693.2-696	65	39	0	1		0
5D:162-164.4	4	1	0	1		0
5D:182.2-191	62	10	3	0.00213851	**	0
5D:501.4-505.4	106	61	1	0.351842		1
6A:3.6-6.2	67	37	1	0.239702		0
6A:173.8-176.4	17	8	0	1		0
6A:237.8-241.8	3	3	0	1		0
6A:250.9-253.4	8	5	0	1	*	0
6A:270-272.1	5	2	0	1		0
6A:275-281	13	4	0	1		0
6A:288.2-298.6	64	9	3	0.00234171	**	0
6A:306.5-308.8	1	1	0	1		0
6A:315.4-317.5	2	1	0	1		0
6A:330.7-334.5	7	2	0	1		0
6A:356.6-359.4	3	2	0	1		0
6A:460.6-462.9	13	8	0	1		0
6A:539.2-541.7	22	16	0	1		0
6B:0-10.7	226	133	3	0.0660615		2
6B:44.8-46.8	53	27	0	1		0
6B:227.9-230.2	15	7	0	1		0
6B:317.9-330	85	11	5	2.78891e-05	***	0
6B:331.3-333.4	2	1	0	1		0
6B:336.8-340.4	12	3	0	1		0
6B:360.7-362.9	3	2	0	1		0
6B:390.5-393.2	6	4	0	1		0
6B:420.7-427.5	13	6	0	1		0
6B:591.1-594.5	16	6	0	1		0
6B:619.1-621.2	26	20	0	1		0
6B:622.5-626.1	9	4	0	1		0
6D:168.7-171.1	16	10	0	1		0
6D:218.7-224.4	36	6	0	1		0
6D:228.1-233.3	10	4	0	1		0
6D:252.7-255.1	3	1	0	1		0
6D:285.4-289.3	6	1	0	1		0
6D:420-422	3	3	0	1		0
7A:6.2-11.4	130	92	3	0.0165053	*	0
7A:138.1-141.4	21	7	1	0.0822964		0
7A:230.7-233.5	16	13	0	1		0
7A:310.4-312.6	2	1	0	1		0
7A:315.4-318.1	3	1	0	1		0
7A:342.1-363.8	150	36	2	0.125583		0
7A:373.8-376.6	5	2	0	1		0
7A:398.4-401	5	1	0	1		0
7A:462.9-465.2	10	5	0	1		0
7A:526.6-529.4	2	1	0	1		0
7A:731.1-734.3	73	47	1	0.258138		0
7B:103.5-105.7	8	5	0	1		0
7B:143.1-145.5	18	13	0	1		0
7B:193.9-196.1	8	5	0	1		0
7B:235.7-238.1	8	6	0	1		0
7B:306.4-312.1	48	6	0	1		0
7B:476.8-479.1	12	7	0	1		0
7B:616.2-618.4	15	5	1	0.0594986		0
7B:727.1-730.7	37	14	0	1		0
7B:732.2-736.7	82	53	1	0.284959		0
7D:294.3-297.8	7	3	0	1		0
7D:305.8-308.2	19	0	0	1		0
7D:315.5-317.9	3	2	0	1		0
7D:325.6-327.7	6	2	0	1		0
7D:333.3-336.4	21	5	0	1		0
7D:342.8-345.4	3	1	0	1		0
total	4675	2189	81	1.30444e-27	***	11
