# Supplementary material for: De novo annotation reveals transcriptomic complexity across the hexaploid wheat pan-genome
Source: Nat Commun. 2025 Oct 6;16:8538. doi: 10.1038/s41467-025-64046-1 (PMC12501010; doi:10.1038/s41467-025-64046-1)
Supplement: Supplementary file 10 — Supplementary Data 7 [file 41467_2025_64046_MOESM10_ESM.xlsx]

## Sheet: Supplementary Data S7
Supplementary Data S7
Location and Number of genes showing Norin 61-specific expression patterns in 45 Norin 61 unique TE regions. P-values were calculated using the two-sided Fisher’s exact test.
region	gene	exp	N61-specific	p_value_spe	sig	N61-specific with expression
Chr1A:0~41.7	788	549	5	0.261042		2
Chr1A:292.8~462.1	1280	966	12	0.00716678	**	7
Chr1A:493.7~535.7	679	476	1	0.536104		0
Chr1A:562.7~591.5	580	419	0	0.183828		0
Chr2A:726.8~781.2	1266	877	6	0.654013		2
Chr3A:42.6~77.5	524	376	1	0.729603		1
Chr3A:89~111.6	202	140	1	0.562469		1
Chr3A:526.3~567.6	334	262	0	0.650512		0
Chr3A:696.9~751	1096	662	9	0.0491979	*	4
Chr4A:11.3~43.5	431	307	0	0.429335		0
Chr5A:449.3~474.4	272	208	1	1		1
Chr6A:14.9~41.5	532	376	3	0.48279		3
Chr7A:0~34	780	535	9	0.00528522	**	5
Chr7A:67.3~97.4	444	302	1	1		0
Chr7A:705.2~731.7	577	330	0	0.183487		0
Chr1B:174~223.7	195	124	0	1		0
Chr1B:320~350.1	252	181	3	0.0850611		1
Chr1B:541~580.7	462	319	2	0.713736		1
Chr1B:615.9~649.5	551	352	12	3.80371e-06	***	4
Chr2B:12.9~57.4	890	556	5	0.420614		1
Chr2B:203.6~238.4	260	191	0	0.631764		0
Chr2B:489.2~522.9	342	248	0	0.653666		0
Chr2B:572.3~601.1	229	165	1	0.60827		0
Chr2B:644.4~667.8	249	188	0	0.631116		0
Chr2B:700.9~798.5	1635	1100	11	0.112207		4
Chr3B:25~46.3	330	217	2	0.390017		1
Chr3B:75.3~101	296	204	4	0.0339816	*	3
Chr3B:114.8~136.3	170	124	0	1		0
Chr3B:567.1~666.9	883	646	6	0.182106		3
Chr3B:700.5~734.2	317	215	2	0.371253		1
Chr5B:0~25.7	327	227	2	0.385709		0
Chr5B:457~484	368	264	3	0.191183		1
Chr5B:508.9~610.2	1497	1049	11	0.0613565		7
Chr6B:149.5~176.1	263	184	3	0.093723		2
Chr6B:420.4~442.6	105	66	0	1		0
Chr6B:531~567.6	333	225	2	0.394313		1
Chr6B:615.3~651.4	405	251	2	0.683087		1
Chr7B:19.9~69	571	380	2	1		1
Chr7B:542.4~669.6	1348	861	5	1		2
Chr1D:407.3~433.4	436	300	3	0.263627		0
Chr2D:64~111.4	637	481	0	0.19516		0
Chr2D:524~548.6	391	291	1	1		0
Chr5D:199.4~219.5	123	91	0	1		0
Chr5D:249.3~315.2	582	451	3	0.516282		0
Chr6D:156.8~178.4	119	78	0	1		0
All introgressions	24351	16814	134	0.000264303	***	60
