# Supplementary material for: De novo annotation reveals transcriptomic complexity across the hexaploid wheat pan-genome
Source: Nat Commun. 2025 Oct 6;16:8538. doi: 10.1038/s41467-025-64046-1 (PMC12501010; doi:10.1038/s41467-025-64046-1)
Supplement: Supplementary file 11 — Supplementary Data 8 [file 41467_2025_64046_MOESM11_ESM.xlsx]

## Sheet: Supplementary Data S8
Supplementary Data S8
List of genes showing tissue-specific expression in Norin 61. Genes written in orange, blue, and red are located on unique genomic regions, unique TE regions, and overlapping regions of unique genomic and TE regions, respectively.
ID	D	F	G	R	S	V	tau	confidence	biotype	description	score	ontology	pfam	interpro
TraesNOR1A03G00025690	18.5194	0	0	0	0	0	1	high	protein_coding	Endoglucanase	***	GO:0000272 GO:0003824 GO:0004553 GO:0005975 GO:0008152 GO:0008810 GO:0016787 GO:0016798 GO:0030245	PF00759	IPR008928
TraesNOR1B03G00192510	0	0	0	0	6.50122	0	1	high	protein_coding	Glucan 1 3-beta-glucosidase	***	GO:0004553 GO:0005975 GO:0007015 GO:0008152 GO:0016787 GO:0016798 GO:0051015	PF00150	IPR017853
TraesNOR1B03G00201420	0	0	0	10.903	0	0	1	high	protein_coding	C2H2-like zinc finger protein	*-*		PF13912	IPR007087
TraesNOR1B03G00320860	0	0	8.57482	0	0	0	1	high	protein_coding	Inosine-uridine preferring nucleoside hydrolase family protein	*-*
TraesNOR1B03G00380530	0	0	0	0	479.343	0	1	high	protein_coding
TraesNOR1D03G00491650	31.4966	0	0	0	0	0	1	high	protein_coding	Resistance protein Cre	***
TraesNOR1D03G00508230	0	0	17.1436	0	0	0	1	high	protein_coding	Late embryogenesis abundant protein	***
TraesNOR1D03G00569390	0	0	0	0	4.24642	0	1	high	protein_coding	MAR-binding protein putative expressed	*-*
TraesNOR2A03G00618790	0	0	0	0	15.1154	0	1	high	protein_coding	NAC domain-containing protein 29	***	GO:0003677 GO:0005634 GO:0006351 GO:0006355	PF02365	IPR003441
TraesNOR2A03G00618800	0	0	0	0	5.67711	0	1	high	protein_coding	NAC domain-containing protein 29	***	GO:0003677 GO:0005634 GO:0006351 GO:0006355	PF02365	IPR003441
TraesNOR2A03G00659140	0	14.2833	0	0	0	0	1	high	protein_coding				PF03478	IPR005174
TraesNOR2B03G00882090	0	8.71695	0	0	0	0	1	high	protein_coding	Pectinesterase	***	GO:0005618 GO:0016787 GO:0030599 GO:0042545 GO:0045330	PF01095	IPR011050
TraesNOR2D03G01298960	0	2.64561	0	0	0	0	1	high	protein_coding	Serine/threonine-protein kinase	***	GO:0000166 GO:0004672 GO:0004674 GO:0005524 GO:0006468 GO:0016020 GO:0016021 GO:0016301 GO:0016310 GO:0016740 GO:0048544	PF11883	IPR011009
TraesNOR3B03G01565780	0	0	0	0	249.375	0	1	high	protein_coding	Thioesterase superfamily protein	***		PF03101	IPR029069
TraesNOR3B03G01805490	0	0	1.81447	0	0	0	1	high	protein_coding	aminopeptidase M1	***		PF11838	IPR024571
TraesNOR4A03G02166760	0	0	0	0.855445	0	0	1	high	protein_coding	Protein NRT1/ PTR FAMILY 8.5	***	GO:0005215 GO:0006857 GO:0009705 GO:0016020 GO:0016021 GO:0022857 GO:0055085	PF00854	IPR020846
TraesNOR4A03G02231890	0	0	0	382.381	0	0	1	high	protein_coding	receptor lectin kinase	*-*		PF00139	IPR013320
TraesNOR4A03G02232030	0	0	0	0	0.817519	0	1	high	protein_coding	S-locus lectin protein kinase family protein	*-*		PF00069	IPR011009
TraesNOR5A03G02581800	0	0	0	0	192.5	0	1	high	protein_coding	Actin	***	GO:0000166 GO:0005524	PF00022	IPR004000
TraesNOR5A03G02670950	0	0	0	1.9612	0	0	1	high	protein_coding	Ethylene-responsive transcription factor ERF071	***	GO:0003677 GO:0003700 GO:0005634 GO:0006351 GO:0006355
TraesNOR6A03G03280640	0	0	108195	0	0	0	1	high	protein_coding	Alpha-gliadin	***	GO:0045735
TraesNOR6A03G03284490	0	0	0	2.89819	0	0	1	high	protein_coding	Histone H4	***		PF13947	IPR009072
TraesNOR6B03G03465840	0	0	0	335.783	0	0	1	high	protein_coding	High-affinity nitrate transporter 2.2	***	GO:0005515 GO:0005886 GO:0009705 GO:0015112 GO:0015706 GO:0016020 GO:0016021 GO:0042128 GO:0055085 GO:0071249	PF07690	IPR020846
TraesNOR7A03G03843450	0	0	0.991214	0	0	0	1	high	protein_coding				PF04043	IPR006501
TraesNOR7A03G03845540	0	0	0	0	10.9607	0	1	high	protein_coding	HXXXD-type acyl-transferase family protein	***		PF02458	IPR003480
TraesNOR7B03G04114920	0	0	0	15.8121	0	0	1	high	protein_coding	Pathogenesis-related protein 1	***	GO:0006952 GO:0009607	PF00407	IPR000916
TraesNOR7B03G04271290	0	0	0	0	9.81019	0	1	high	protein_coding
TraesNOR2B03G00857480	0	0	377.85	3.09022	0	0	0.998364	high	protein_coding	Dimethylaniline monooxygenase [N-oxide-forming] 3	***	GO:0004497 GO:0004499 GO:0005783 GO:0005789 GO:0016020 GO:0016021 GO:0016491 GO:0031090 GO:0034899 GO:0043231 GO:0050660 GO:0050661 GO:0055114	PF00743	IPR023753
TraesNOR1B03G00195600	0	0	25.4705	2933.3	0	0	0.998263	high	protein_coding	Flowering-promoting factor 1-like protein 1	***
TraesNOR3B03G01731290	0	329.816	0	8.44639	0	0	0.994878	high	protein_coding	Calcium-dependent lipid-binding (CaLB domain) family protein	***		PF00168	IPR000008
TraesNOR6A03G03299730	0	0	10.9159	0	401.192	0	0.994558	high	protein_coding	BURP domain-containing protein 4	*-*		PF03181	IPR004873
TraesNOR3B03G01789430	0	0	1526.59	2.33723	68.4982	0	0.99072	high	protein_coding	Beta-D-xylosidase	***	GO:0004553 GO:0005975 GO:0016787	PF14310	IPR002772
TraesNOR2D03G01315560	2589.04	342024	45.2732	0	3954.14	12843.8	0.988637	high	protein_coding	Cysteine/Histidine-rich C1 domain family protein	*-*		PF03107	IPR004146
TraesNOR2D03G01275890	0	0	23362.9	1410.66	0	0	0.987924	high	protein_coding				PF03760	IPR005513
TraesNOR7A03G04037810	41.7875	0	0	3.70978	0	0	0.982245	high	protein_coding	Polyubiquitin	*-*	GO:0005634 GO:0005737	PF00240	IPR029071
TraesNOR3B03G01622210	0	141.17	12.7712	0	0	0	0.981907	high	protein_coding	receptor lectin kinase	*-*		PF07714	IPR011009
TraesNOR5A03G02700110	0	0	42.631	1.38006	1113.76	61.9684	0.980969	high	predicted_plastid_protein	Stearoyl-[acyl-carrier-protein] 9-desaturase chloroplastic	***	GO:0006629 GO:0006631 GO:0006633 GO:0009507 GO:0009536 GO:0016491 GO:0045300 GO:0046872 GO:0055114 GO:0102786	PF03405	IPR009078
TraesNOR6B03G03679730	0	0	13.4654	162.872	2.66874	0	0.980188	high	protein_coding	Disease resistance protein RGA2	***	GO:0000166 GO:0005524 GO:0006952 GO:0043531	PF00931	IPR027417
TraesNOR3D03G01886340	0	0	7.34698	0.818576	0	0	0.977717	high	protein_coding	Beta-glucosidase putative	***	GO:0004553 GO:0005975 GO:0008152 GO:0008422 GO:0016787 GO:0016798 GO:0102483	PF00232	IPR017853
TraesNOR4D03G02495690	0	7.93987	0	0	64.8764	0	0.975523	high	protein_coding	DUF1336 family protein (DUF1336)	*-*		PF07059	IPR009769
TraesNOR7B03G04119830	641.679	11203.1	37.1274	338.156	25.526	435.81	0.973609	high	protein_coding	GRAS family transcription factor containing protein expressed	***	GO:0003700 GO:0005634 GO:0006351 GO:0006355 GO:0043565	PF03514	IPR005202
TraesNOR3B03G01572830	0	0	220.923	0	30.5207	0	0.97237	high	protein_coding
TraesNOR6B03G03453220	0	0	0	0.942685	6.46666	0	0.970845	high	protein_coding	Major facilitator superfamily protein	***		PF00083	IPR020846
TraesNOR6B03G03544940	0	3.17512	54.505	1.01823	4.33748	0	0.968697	high	predicted_protein	Cytochrome b	***	GO:0005739 GO:0005743 GO:0009055 GO:0016020 GO:0016021 GO:0016491 GO:0022904 GO:0046872 GO:0055114 GO:0070469	PF00032	IPR005798
TraesNOR7A03G04003870	100.663	1077.85	0	45.0249	26.5912	0	0.968033	high	protein_coding				PF12734	IPR028144
TraesNOR5D03G03231390	0	0	0	52.3559	9.47156	0	0.963819	high	protein_coding	Receptor-like protein kinase FERONIA	***	GO:0004672 GO:0005524 GO:0006468 GO:0016301 GO:0016310	PF07714	IPR011009
TraesNOR5A03G02793520	13.0583	140.04	0	12.6673	0.90011	0	0.961974	high	protein_coding	O-acetyltransferase-like	*-*	GO:0016020 GO:0016021 GO:0016740
TraesNOR2D03G01318310	0	0	0	115.108	21.9416	0	0.961877	high	protein_coding	Pleckstrin homology domain-containing family A member 8	***	GO:0005737 GO:0120009 GO:0120013
TraesNOR5B03G02828160	0	0	511.23	0	103.921	0	0.959345	high	predicted_plastid_protein	Mitochondrial transcription termination factor family protein	*-*		PF02536	IPR003690
TraesNOR3A03G01369270	157.501	7.54449	0	0	0	24.5571	0.959236	high	protein_coding
TraesNOR6B03G03533130	507.459	75.0977	0	3.3821	25.4081	0	0.959056	high	protein_coding
TraesNOR7A03G03990030	32.3859	0	0	342.22	0	38.3017	0.958689	high	protein_coding	Anthocyanin 5-aromatic acyltransferase	***	GO:0016740 GO:0016746 GO:0016747	PF02458	IPR003480
TraesNOR1A03G00011560	0	0	0	18.4686	0	3.99229	0.956767	high	protein_coding	cysteine-rich RECEPTOR-like kinase	*-*		PF01657	IPR002902
TraesNOR3D03G02010890	4088.76	334.144	0	0	193.015	363.091	0.956454	high	predicted_protein	Drought inducible putative ascorbate peroxidase protein	***	GO:0004601 GO:0098869
TraesNOR4A03G02061600	1051.28	70.1698	15.1127	0	17.0481	152.47	0.951525	high	predicted_protein	50S ribosomal protein L4	***	GO:0005840
TraesNOR2A03G00808370	83.4863	15.6001	22.9352	522.938	14.0501	5.81745	0.945734	high	protein_coding	Sec14p-like phosphatidylinositol transfer family protein	***		PF03765	IPR001251
TraesNOR2B03G01067530	5632.32	0	0	8.39422	70.8622	1557.61	0.941876	high	protein_coding	Transcription factor bHLH135	***	GO:0046983	PF00010	IPR011598
TraesNOR3A03G01533890	0	0	1238.79	0	397.953	0	0.935751	high	protein_coding	cysteine-rich RECEPTOR-like kinase	***		PF07714	IPR011009
TraesNOR1D03G00572490	0	8.88565	0	0.451956	0	28.7063	0.934944	high	protein_coding	Subtilisin-like protease	***	GO:0004252 GO:0006508 GO:0008233 GO:0008236 GO:0016787	PF05922	IPR000209
TraesNOR5B03G02969520	128.44	12.9505	0	15.9264	14.2195	0	0.932892	high	protein_coding	RNA polymerase II degradation factor-like protein (DUF1296)	*-*
TraesNOR7D03G04469250	144.925	4585.22	446.649	227.558	671.546	62.8483	0.932238	high	protein_coding				PF12734	IPR028144
TraesNOR6B03G03472840	0	0	27.528	79.0691	0	0	0.93037	high	protein_coding	Senescence-associated protein	***
TraesNOR7A03G03938150	0	1.84089	5.0805	0	0	0	0.927531	high	protein_coding
TraesNOR6B03G03619570	58.203	655.603	119.267	9.50808	49.8003	2.00896	0.927155	high	protein_coding	RNA-dependent RNA polymerase	***	GO:0001172 GO:0003676 GO:0003723 GO:0003968 GO:0016740 GO:0016779 GO:0031047	PF05183	IPR007855
TraesNOR2A03G00809630	27.848	102.032	0	0	7.47789	2.72177	0.92542	high	protein_coding	Serine/threonine-protein kinase	***	GO:0000166 GO:0004672 GO:0004674 GO:0005524 GO:0006468 GO:0016020 GO:0016021 GO:0016301 GO:0016310 GO:0016740 GO:0048544	PF07714	IPR011009
TraesNOR6B03G03642530	88.1564	0	285.25	5.48858	0	24.8404	0.916925	high	protein_coding	Pectinesterase	*-*	GO:0004857 GO:0005618 GO:0016787 GO:0030599 GO:0042545 GO:0043086 GO:0045330 GO:0045490	PF01095	IPR011050
TraesNOR3A03G01522860	129.994	47.5956	0	0	45.6176	526.301	0.915179	high	protein_coding	Chaperone protein dnaJ	***		PF00226	IPR001623
TraesNOR3B03G01732850	52175.5	898.884	5193.68	4827.64	3397.15	8057.9	0.914231	high	protein_coding	Ras-related protein Rab-11A	***	GO:0000166 GO:0000922 GO:0003924 GO:0005525 GO:0005737 GO:0005768 GO:0005771 GO:0005802 GO:0005813 GO:0005815 GO:0005828 GO:0005886 GO:0006887 GO:0007049 GO:0007080 GO:0008017 GO:0010634 GO:0010796 GO:0010971 GO:0015031 GO:0016020 GO:0016192 GO:0030133 GO:0030424 GO:0030953 GO:0031175 GO:0031410 GO:0031489 GO:0031982 GO:0032154 GO:0032402 GO:0032465 GO:0032991 GO:0036258 GO:0043231 GO:0045335 GO:…	PF00071	IPR005225
TraesNOR7B03G04219190	5130.28	25915.3	4575.67	465.101	509.495	728.477	0.911951	high	protein_coding				PF12734	IPR028144
TraesNOR3B03G01593080	0	1.33574	153.039	0	59.0506	7.60861	0.911141	high	protein_coding	Late embryogenesis abundant (LEA) hydroxyproline-rich glycoprotein family	***		PF03168	IPR004864
TraesNOR6D03G03719720	189.65	0	0	0	512.112	55.1216	0.904407	high	protein_coding
TraesNOR7B03G04301780	1.64987	0	0	0	0.809134	0	0.901915	high	protein_coding	U-box domain-containing protein 33	***	GO:0004672 GO:0004842 GO:0005524 GO:0006468 GO:0016567
TraesNOR5A03G02786540	435.167	156.256	0	0	12.3308	51.527	0.898837	high	predicted_protein	Photosystem II D2 protein	***	GO:0009772 GO:0016020 GO:0016021 GO:0019684 GO:0045156	PF00201	IPR000484
TraesNOR6B03G03509040	0	0	12.1769	6.18515	0	0	0.898412	high	protein_coding	Eukaryotic translation initiation factor 3 subunit G	***	GO:0001732 GO:0002183 GO:0003676 GO:0003723 GO:0003743 GO:0005737 GO:0005852 GO:0006412 GO:0006413 GO:0016282 GO:0033290	PF12353	IPR012677
TraesNOR7D03G04469370	2860.56	10248.9	856.645	514.059	572.467	495.328	0.896593	high	protein_coding				PF12734	IPR028144
TraesNOR5B03G02944580	3402.9	13.9009	6.28741	1055.18	156.43	541.056	0.895803	high	protein_coding	Sodium-dependent dicarboxylate transporter SdcS	***	GO:0005215 GO:0005886 GO:0006811 GO:0006814 GO:0015293 GO:0016020 GO:0016021 GO:0055085	PF00939	IPR001898
TraesNOR7B03G04219180	6341.34	20950.5	2010.26	1204.4	649.395	970.232	0.893314	high	protein_coding				PF12734	IPR028144
TraesNOR6B03G03487640	0	0	191.959	40.288	62.3665	0	0.893045	high	protein_coding	Histone H4	***	GO:0000786 GO:0003677 GO:0005634 GO:0005694 GO:0006334 GO:0046982	PF13952	IPR009072
TraesNOR6B03G03671690	420.066	209.976	0	1.41697	6.62247	14.7956	0.889155	high	predicted_plastid_protein	Divinyl chlorophyllide a 8-vinyl-reductase chloroplastic	***
TraesNOR2D03G01289020	2348.93	257.683	0	0	71.8694	988.18	0.887802	high	protein_coding	Papain family cysteine protease	***		PF00112	IPR000668
TraesNOR5B03G02823660	78.2311	18.7085	178.809	3.6149	0	0	0.887529	high	protein_coding	F-box and associated interaction domains-containing protein	***		PF00646	IPR001810
TraesNOR3B03G01592560	21.3637	0	163.382	43.5999	15.5785	13.084	0.88539	high	protein_coding	SKU5 similar 3	***		PF07732	IPR008972
TraesNOR4B03G02411770	10630.3	608.787	665.904	641.855	2804.06	1608.52	0.880923	high	predicted_protein	Cytochrome P450 putative expressed	***	GO:0004497 GO:0005506 GO:0016020 GO:0016021 GO:0016491 GO:0016705 GO:0020037 GO:0046872 GO:0055114	PF00067	IPR001128
TraesNOR1A03G00107710	0	34.7125	0	0	55.1267	0	0.874063	high	protein_coding	Protein phosphatase 2C family protein	*-*		PF07727	IPR001932
TraesNOR1A03G00107670	192.836	1498.03	195.686	285.839	118.369	158.588	0.872991	high	protein_coding	Protein phosphatase 2C family protein	***		PF00481	IPR001932
TraesNOR1B03G00328010	1693.45	17.1672	113.093	181.9	313.989	483.652	0.86893	high	protein_coding	Subtilisin-like protease	***	GO:0004252 GO:0006508 GO:0008233 GO:0008236 GO:0016787	PF05922	IPR000209
TraesNOR3A03G01526840	1.12902	0.510323	0	0	0.233471	0	0.868241	high	protein_coding	Bax inhibitor-1 family protein	***
TraesNOR1A03G00109070	2473.83	454.64	247.637	177.323	428.102	369.541	0.864401	high	protein_coding	alpha/beta-Hydrolases superfamily protein	***		PF01764	IPR029058
TraesNOR1B03G00388060	3188.27	8842.07	340.197	295.101	321.703	1906.24	0.86312	high	protein_coding	cytochrome P450 family 71 polypeptide	***		PF00067	IPR001128
TraesNOR7B03G04088920	1551.77	6617.68	136.75	1967.02	147.491	779.932	0.861494	high	protein_coding	Pleiotropic drug resistance protein 5	***	GO:0000166 GO:0005524 GO:0016020 GO:0016021 GO:0016887	PF14510	IPR027417
TraesNOR1A03G00105000	33.8358	301.472	717.16	33.6035	113.011	19.6687	0.860117	high	protein_coding	Leucine--tRNA ligase cytoplasmic	***	GO:0000166 GO:0002161 GO:0004812 GO:0004823 GO:0004832 GO:0005524 GO:0005737 GO:0005829 GO:0006412 GO:0006418 GO:0006429 GO:0006438 GO:0009506 GO:0009507 GO:0016874 GO:0106074	PF08264	IPR009080
TraesNOR7A03G03845870	7040.2	1993.91	395.967	153.384	886.047	1541.2	0.858796	high	protein_coding	BTB/POZ domain and ankyrin repeat-containing protein NPR1	***	GO:0005515 GO:0005634 GO:0005737 GO:0006952 GO:0042742 GO:0050832 GO:0080027	PF12313	IPR020683
TraesNOR6B03G03615960	2627.47	5227.75	76.7667	37.5676	761.139	375.895	0.851606	high	protein_coding	Disease resistance protein RGA2	--*	GO:0000166 GO:0005524 GO:0006952 GO:0043531	PF08555	IPR027417
TraesNOR7D03G04469380	23851	43403.1	3203.52	2114.51	1750.33	2313.98	0.846862	high	protein_coding				PF12734	IPR028144
TraesNOR6B03G03521140	0	0	14.8459	4.08605	5.90066	1.55445	0.84452	high	predicted_protein	40S ribosomal protein S14	***	GO:0003735 GO:0005840 GO:0006412	PF00411	IPR001971
TraesNOR3B03G01759040	1762.4	0	0	1174.63	15.5712	181.116	0.84438	high	protein_coding	Peroxidase	***	GO:0004601 GO:0006979 GO:0020037 GO:0055114 GO:0098869	PF00141	IPR010255
TraesNOR3A03G01494500	2404.34	10378.7	774.484	697.244	1262.94	3086.15	0.8415	high	protein_coding	Protein NRT1/ PTR FAMILY 5.1	***	GO:0009624 GO:0016020 GO:0016021 GO:0022857 GO:0055085	PF00854	IPR020846
TraesNOR4A03G02197870	6756.15	33885.4	4677.78	8246.47	5036.72	2833.17	0.837391	high	protein_coding
TraesNOR3B03G01730320	0	10.6995	221.604	108.889	6.52662	55.9901	0.835648	high	protein_coding	Histone H2B	***	GO:0000786 GO:0003677 GO:0005634 GO:0005694 GO:0046982	PF00125	IPR009072
TraesNOR1D03G00558840	1414.62	7.09952	16.0271	168.516	620.95	379.798	0.831419	high	protein_coding	Myb-related protein	***	GO:0003677	PF00249	IPR009057
TraesNOR6D03G03694690	0	0	0	16.4085	14.0227	0	0.82908	high	protein_coding	serpin 3	***		PF00079	IPR023796
TraesNOR7A03G03851050	1934.84	631.187	165.57	239.5	248.158	387.28	0.827201	high	protein_coding	Pentatricopeptide repeat (PPR) superfamily protein	*-*		PF13812	IPR002885
TraesNOR7B03G04139860	229.776	509.844	263.493	0	1215.66	62.8533	0.824628	high	protein_coding	Very-long-chain 3-oxoacyl-CoA reductase 1	***	GO:0005783 GO:0005789 GO:0006629 GO:0006631 GO:0006633 GO:0009793 GO:0016020 GO:0016021 GO:0016491 GO:0018454 GO:0042761 GO:0045703 GO:0055114 GO:0102339 GO:0102340 GO:0102341 GO:0102342	PF00106	IPR016040
TraesNOR6A03G03266200	6655.88	8883.94	158.778	31057.3	9607	2951.27	0.818034	high	protein_coding	Rhodanese/Cell cycle control phosphatase superfamily protein	***		PF00581	IPR001763
TraesNOR1B03G00358870	12161.4	0	378.402	0	3362.62	8057.3	0.805972	high	protein_coding	GDSL esterase/lipase	***	GO:0016788	PF00657	IPR013830
TraesNOR4D03G02562910	9763.57	12804.5	195.838	1568.95	183.954	793.735	0.804662	high	protein_coding
TraesNOR1A03G00088510	657.642	223.63	69.8911	54.1504	178.987	122.152	0.802686	high	protein_coding
