# Supplementary material for: De novo annotation reveals transcriptomic complexity across the hexaploid wheat pan-genome
Source: Nat Commun. 2025 Oct 6;16:8538. doi: 10.1038/s41467-025-64046-1 (PMC12501010; doi:10.1038/s41467-025-64046-1)
Supplement: Supplementary file 12 — Supplementary Data 9 [file 41467_2025_64046_MOESM12_ESM.xlsx]

## Sheet: Supplementary Data S9
Supplementary Data S9
List of GO terms enriched among 107 Norin 61-specific genes with tissue-specific expression. Transposable elements were excluded from the analysis. GO enrichment analysis was performed using elim algorithm and the one-sided Fisher’s exact test implemented in the topGO package with false discovery rate (FDR) < 0.05. P-values were adjusted using the Benjamini-Hochberg method.
GO.ID	Term	Annotated	Significant	Expected	weightFisher	pval	fdr
Biological Process
GO:0006952	defense response	2377	4	0.44	0.00099	0.039872	0.039872
GO:0005975	carbohydrate metabolic process	4561	5	0.85	0.00151	0.039872	0.039872
GO:0042545	cell wall modification	370	2	0.07	0.00221	0.039872	0.039872
GO:0098887	neurotransmitter receptor transport, endosome to postsynaptic membrane	12	1	0	0.00224	0.039872	0.039872
GO:1903078	positive regulation of protein localization to plasma membrane	12	1	0	0.00224	0.039872	0.039872
GO:0080027	response to herbivore	18	1	0	0.00335	0.0405064	0.0405064
GO:0006429	leucyl-tRNA aminoacylation	19	1	0	0.00354	0.0405064	0.0405064
GO:0048169	regulation of long-term neuronal synaptic plasticity	22	1	0	0.00409	0.0405064	0.0405064
GO:0006438	valyl-tRNA aminoacylation	28	1	0.01	0.00521	0.0405064	0.0405064
GO:0048544	recognition of pollen	619	2	0.12	0.00602	0.0405064	0.0405064
GO:1990182	exosomal secretion	39	1	0.01	0.00725	0.0405064	0.0405064
GO:0030953	astral microtubule organization	39	1	0.01	0.00725	0.0405064	0.0405064
GO:0010796	regulation of multivesicular body size	39	1	0.01	0.00725	0.0405064	0.0405064
GO:0036258	multivesicular body assembly	39	1	0.01	0.00725	0.0405064	0.0405064
GO:0006633	fatty acid biosynthetic process	689	2	0.13	0.0074	0.0405064	0.0405064
GO:0045773	positive regulation of axon extension	42	1	0.01	0.0078	0.0405064	0.0405064
GO:0010634	positive regulation of epithelial cell migration	43	1	0.01	0.00799	0.0405064	0.0405064
GO:0032402	melanosome transport	51	1	0.01	0.00947	0.0405064	0.0405064
GO:0120009	intermembrane lipid transfer	51	1	0.01	0.00947	0.0405064	0.0405064
GO:0032465	regulation of cytokinesis	51	1	0.01	0.00947	0.0405064	0.0405064
GO:0071249	cellular response to nitrate	52	1	0.01	0.00965	0.0405064	0.0405064
GO:0007080	mitotic metaphase chromosome alignment	58	1	0.01	0.01076	0.0405064	0.0405064
GO:0090307	mitotic spindle assembly	58	1	0.01	0.01076	0.0405064	0.0405064
GO:0000272	polysaccharide catabolic process	868	2	0.16	0.01151	0.0405064	0.0405064
GO:0070201	regulation of establishment of protein localization	74	1	0.01	0.01371	0.0405064	0.0405064
GO:0051223	regulation of protein transport	74	1	0.01	0.01371	0.0405064	0.0405064
GO:0006814	sodium ion transport	76	1	0.01	0.01408	0.0405064	0.0405064
GO:1902025	nitrate import	78	1	0.01	0.01445	0.0405064	0.0405064
GO:0015706	nitrate transmembrane transport	78	1	0.01	0.01445	0.0405064	0.0405064
GO:0106074	aminoacyl-tRNA metabolism involved in translational fidelity	79	1	0.01	0.01463	0.0405064	0.0405064
GO:0006450	regulation of translational fidelity	82	1	0.02	0.01518	0.0405064	0.0405064
GO:0042761	very long-chain fatty acid biosynthetic process	82	1	0.02	0.01518	0.0405064	0.0405064
GO:0007052	mitotic spindle organization	83	1	0.02	0.01536	0.0405064	0.0405064
GO:0051225	spindle assembly	85	1	0.02	0.01573	0.0405064	0.0405064
GO:1902850	microtubule cytoskeleton organization involved in mitosis	90	1	0.02	0.01665	0.0405064	0.0405064
GO:0000038	very long-chain fatty acid metabolic process	91	1	0.02	0.01683	0.0405064	0.0405064
GO:0006857	oligopeptide transport	96	1	0.02	0.01775	0.0405064	0.0405064
GO:0010971	positive regulation of G2/M transition of mitotic cell cycle	96	1	0.02	0.01775	0.0405064	0.0405064
GO:1902751	positive regulation of cell cycle G2/M phase transition	96	1	0.02	0.01775	0.0405064	0.0405064
GO:0001732	formation of cytoplasmic translation initiation complex	102	1	0.02	0.01885	0.0409658	0.0409658
GO:0002183	cytoplasmic translational initiation	103	1	0.02	0.01903	0.0409658	0.0409658
GO:0009624	response to nematode	111	1	0.02	0.0205	0.0409658	0.0409658
GO:1901992	positive regulation of mitotic cell cycle phase transition	113	1	0.02	0.02086	0.0409658	0.0409658
GO:0045931	positive regulation of mitotic cell cycle	114	1	0.02	0.02104	0.0409658	0.0409658
GO:0016052	carbohydrate catabolic process	1220	2	0.23	0.02183	0.0409658	0.0409658
GO:0009607	response to biotic stimulus	1288	3	0.24	0.02234	0.0409658	0.0409658
GO:0000070	mitotic sister chromatid segregation	127	1	0.02	0.02342	0.0409658	0.0409658
GO:1901989	positive regulation of cell cycle phase transition	127	1	0.02	0.02342	0.0409658	0.0409658
GO:0060627	regulation of vesicle-mediated transport	133	1	0.02	0.02451	0.0409658	0.0409658
GO:0000819	sister chromatid segregation	139	1	0.03	0.0256	0.0409658	0.0409658
GO:0042126	nitrate metabolic process	142	1	0.03	0.02615	0.0409658	0.0409658
GO:0042128	nitrate assimilation	142	1	0.03	0.02615	0.0409658	0.0409658
GO:0071941	nitrogen cycle metabolic process	145	1	0.03	0.02669	0.0409658	0.0409658
GO:2001057	reactive nitrogen species metabolic process	155	1	0.03	0.02851	0.0409658	0.0409658
GO:0050832	defense response to fungus	159	1	0.03	0.02923	0.0409658	0.0409658
GO:0055085	transmembrane transport	6321	4	1.18	0.02948	0.0409658	0.0409658
GO:1902749	regulation of cell cycle G2/M phase transition	165	1	0.03	0.03032	0.0409658	0.0409658
GO:0010389	regulation of G2/M transition of mitotic cell cycle	165	1	0.03	0.03032	0.0409658	0.0409658
GO:0030245	cellulose catabolic process	166	1	0.03	0.0305	0.0409658	0.0409658
GO:0015833	peptide transport	166	1	0.03	0.0305	0.0409658	0.0409658
GO:0002181	cytoplasmic translation	168	1	0.03	0.03086	0.0409658	0.0409658
GO:0009772	photosynthetic electron transport in photosystem II	168	1	0.03	0.03086	0.0409658	0.0409658
GO:0065003	protein-containing complex assembly	1483	2	0.28	0.03129	0.0409658	0.0409658
GO:0098869	cellular oxidant detoxification	1490	2	0.28	0.03156	0.0409658	0.0409658
GO:0051275	beta-glucan catabolic process	172	1	0.03	0.03158	0.0409658	0.0409658
GO:1990748	cellular detoxification	1493	2	0.28	0.03167	0.0409658	0.0409658
GO:0097237	cellular response to toxic substance	1494	2	0.28	0.03171	0.0409658	0.0409658
GO:0000086	G2/M transition of mitotic cell cycle	173	1	0.03	0.03176	0.0409658	0.0409658
GO:0044839	cell cycle G2/M phase transition	173	1	0.03	0.03176	0.0409658	0.0409658
GO:0098754	detoxification	1513	2	0.28	0.03245	0.0412579	0.0412579
GO:0090068	positive regulation of cell cycle process	182	1	0.03	0.03339	0.0418551	0.0418551
GO:0045787	positive regulation of cell cycle	188	1	0.04	0.03447	0.0418901	0.0418901
GO:0042886	amide transport	188	1	0.04	0.03447	0.0418901	0.0418901
GO:0009620	response to fungus	190	1	0.04	0.03483	0.0418901	0.0418901
GO:0009636	response to toxic substance	1602	2	0.3	0.03601	0.0427319	0.0427319
GO:0001172	RNA-templated transcription	202	1	0.04	0.03699	0.0433172	0.0433172
GO:0140014	mitotic nuclear division	209	1	0.04	0.03825	0.0434635	0.0434635
GO:0045490	pectin catabolic process	210	1	0.04	0.03843	0.0434635	0.0434635
GO:0005976	polysaccharide metabolic process	1664	2	0.31	0.03858	0.0434635	0.0434635
GO:0007015	actin filament organization	226	1	0.04	0.0413	0.0459463	0.0459463
GO:0051310	metaphase chromosome alignment	230	1	0.04	0.04201	0.0461591	0.0461591
GO:0098661	inorganic anion transmembrane transport	235	1	0.04	0.04291	0.046573	0.046573
GO:0051049	regulation of transport	243	1	0.05	0.04434	0.0475453	0.0475453
GO:0009793	embryo development ending in seed dormancy	254	1	0.05	0.0463	0.0486329	0.0486329
GO:0030036	actin cytoskeleton organization	258	1	0.05	0.04701	0.0486329	0.0486329
GO:1901990	regulation of mitotic cell cycle phase transition	259	1	0.05	0.04719	0.0486329	0.0486329
GO:0030029	actin filament-based process	261	1	0.05	0.04754	0.0486329	0.0486329
GO:0043933	protein-containing complex organization	1895	2	0.35	0.04872	0.04907	0.04907
GO:0097435	supramolecular fiber organization	316	2	0.06	0.04907	0.04907	0.04907
Molecular Function
GO:0030599	pectinesterase activity	185	2	0.04	0.00079	0.013825	0.013825
GO:0045330	aspartyl esterase activity	185	2	0.04	0.00079	0.013825	0.013825
GO:0005515	protein binding	7627	7	1.68	0.00137	0.0159833	0.0159833
GO:0102483	scopolin beta-glucosidase activity	11	1	0	0.00242	0.0179667	0.0179667
GO:0102786	stearoyl-[acp] desaturase activity	12	1	0	0.00264	0.0179667	0.0179667
GO:0034899	trimethylamine monooxygenase activity	14	1	0	0.00308	0.0179667	0.0179667
GO:0004823	leucine-tRNA ligase activity	19	1	0	0.00418	0.0209	0.0209
GO:0004832	valine-tRNA ligase activity	28	1	0.01	0.00615	0.0269062	0.0269062
GO:0018454	acetoacetyl-CoA reductase activity	42	1	0.01	0.00921	0.0306727	0.0306727
GO:0045300	stearoyl-[ACP] desaturase activity	44	1	0.01	0.00964	0.0306727	0.0306727
GO:0045703	ketoreductase activity	44	1	0.01	0.00964	0.0306727	0.0306727
GO:0031489	myosin V binding	51	1	0.01	0.01117	0.0311267	0.0311267
GO:0017022	myosin binding	56	1	0.01	0.01226	0.0311267	0.0311267
GO:0120013	lipid transfer activity	57	1	0.01	0.01248	0.0311267	0.0311267
GO:0051015	actin filament binding	61	1	0.01	0.01334	0.0311267	0.0311267
GO:0015112	nitrate transmembrane transporter activity	67	1	0.01	0.01465	0.0320469	0.0320469
GO:0004553	hydrolase activity, hydrolyzing O-glycosyl compounds	2498	4	0.55	0.01669	0.0335417	0.0335417
GO:0002161	aminoacyl-tRNA editing activity	79	1	0.02	0.01725	0.0335417	0.0335417
GO:0046982	protein heterodimerization activity	945	2	0.21	0.01858	0.0342263	0.0342263
GO:0004252	serine-type endopeptidase activity	995	2	0.22	0.02046	0.035137	0.035137
GO:0008092	cytoskeletal protein binding	1014	2	0.22	0.02119	0.035137	0.035137
GO:0005319	lipid transporter activity	104	1	0.02	0.02265	0.035137	0.035137
GO:0005215	transporter activity	7393	5	1.63	0.02309	0.035137	0.035137
GO:0016798	hydrolase activity, acting on glycosyl bonds	3101	4	0.68	0.02927	0.0426854	0.0426854
GO:0015293	symporter activity	143	1	0.03	0.03101	0.043414	0.043414
GO:0046983	protein dimerization activity	3226	3	0.71	0.03429	0.0446081	0.0446081
GO:0008810	cellulase activity	159	1	0.04	0.03442	0.0446081	0.0446081
GO:0052689	carboxylic ester hydrolase activity	372	3	0.08	0.03887	0.0446081	0.0446081
GO:0004601	peroxidase activity	1423	2	0.31	0.03945	0.0446081	0.0446081
GO:0016684	oxidoreductase activity, acting on peroxide as acceptor	1423	2	0.31	0.03945	0.0446081	0.0446081
GO:0045156	electron transporter, transferring electrons within the cyclic electron transport pathway of photosynthesis activity	183	1	0.04	0.03951	0.0446081	0.0446081
GO:0016209	antioxidant activity	1490	2	0.33	0.04285	0.0461682	0.0461682
GO:0003968	RNA-dependent RNA polymerase activity	202	1	0.04	0.04353	0.0461682	0.0461682
GO:0008236	serine-type peptidase activity	1585	2	0.35	0.04786	0.04786	0.04786
GO:0017171	serine hydrolase activity	1585	2	0.35	0.04786	0.04786	0.04786
Cellular Component
GO:0009705	plant-type vacuole membrane	149	2	0.05	0.00097	0.03007	0.03007
GO:0098837	postsynaptic recycling endosome	12	1	0	0.00367	0.0435679	0.0435679
GO:0071944	cell periphery	4170	5	1.28	0.00815	0.0435679	0.0435679
GO:0005771	multivesicular body	39	1	0.01	0.01187	0.0435679	0.0435679
GO:0032154	cleavage furrow	45	1	0.01	0.01369	0.0435679	0.0435679
GO:0032153	cell division site	50	1	0.02	0.01519	0.0435679	0.0435679
GO:0055038	recycling endosome membrane	51	1	0.02	0.0155	0.0435679	0.0435679
GO:0005828	kinetochore microtubule	53	1	0.02	0.0161	0.0435679	0.0435679
GO:0031984	organelle subcompartment	1773	3	0.54	0.01668	0.0435679	0.0435679
GO:0005876	spindle microtubule	61	1	0.02	0.01851	0.0435679	0.0435679
GO:0000786	nucleosome	715	2	0.22	0.0202	0.0435679	0.0435679
GO:0045335	phagocytic vesicle	81	1	0.02	0.0245	0.0435679	0.0435679
GO:0030139	endocytic vesicle	84	1	0.03	0.0254	0.0435679	0.0435679
GO:0000922	spindle pole	97	1	0.03	0.02927	0.0435679	0.0435679
GO:0070062	extracellular exosome	99	1	0.03	0.02987	0.0435679	0.0435679
GO:1903561	extracellular vesicle	99	1	0.03	0.02987	0.0435679	0.0435679
GO:0043230	extracellular organelle	99	1	0.03	0.02987	0.0435679	0.0435679
GO:0065010	extracellular membrane-bounded organelle	99	1	0.03	0.02987	0.0435679	0.0435679
GO:0033290	eukaryotic 48S preinitiation complex	101	1	0.03	0.03046	0.0435679	0.0435679
GO:0070993	translation preinitiation complex	101	1	0.03	0.03046	0.0435679	0.0435679
GO:0016282	eukaryotic 43S preinitiation complex	101	1	0.03	0.03046	0.0435679	0.0435679
GO:0000785	chromatin	901	2	0.28	0.03098	0.0435679	0.0435679
GO:0005618	cell wall	939	2	0.29	0.03342	0.0435679	0.0435679
GO:0005852	eukaryotic translation initiation factor 3 complex	112	1	0.03	0.03373	0.0435679	0.0435679
GO:0030312	external encapsulating structure	976	2	0.3	0.03585	0.0438133	0.0438133
GO:0032993	protein-DNA complex	997	2	0.31	0.03727	0.0438133	0.0438133
GO:0098590	plasma membrane region	127	1	0.04	0.03816	0.0438133	0.0438133
GO:0005813	centrosome	138	1	0.04	0.0414	0.0455059	0.0455059
GO:0030424	axon	142	1	0.04	0.04257	0.0455059	0.0455059
GO:0048471	perinuclear region of cytoplasm	155	1	0.05	0.04638	0.04784	0.04784
GO:0005770	late endosome	160	1	0.05	0.04784	0.04784	0.04784
