# Supplementary material for: De novo annotation reveals transcriptomic complexity across the hexaploid wheat pan-genome
Source: Nat Commun. 2025 Oct 6;16:8538. doi: 10.1038/s41467-025-64046-1 (PMC12501010; doi:10.1038/s41467-025-64046-1)
Supplement: Supplementary file 13 — Supplementary Data 10 [file 41467_2025_64046_MOESM13_ESM.xlsx]

## Sheet: Supplementary Data S10
Supplementary Data S10: GO terms (Biological Process) enriched in the tandemly repeated gene set
GO.ID	Term	Annotated	Significant	Expected	classicFisher
GO:0072593	reactive oxygen species metabolic process	6094	1079	440.11	1e-30
GO:0050896	response to stimulus	62379	6366	4504.99	1e-30
GO:0019219	regulation of nucleobase-containing compound metabolic process	48637	3352	3512.55	1e-30
GO:0016310	phosphorylation	50083	4481	3616.98	1e-30
GO:0044248	cellular catabolic process	18535	2064	1338.59	1e-30
GO:0051252	regulation of RNA metabolic process	48263	3350	3485.54	1e-30
GO:0005975	carbohydrate metabolic process	20999	2332	1516.54	1e-30
GO:0032774	RNA biosynthetic process	52943	3558	3823.52	1e-30
GO:0034654	nucleobase-containing compound biosynthetic process	58809	3691	4247.16	1e-30
GO:0042744	hydrogen peroxide catabolic process	5830	1079	421.04	1e-30
GO:0045229	external encapsulating structure organization	2655	320	191.74	1e-30
GO:0006749	glutathione metabolic process	2593	414	187.27	1e-30
GO:0007275	multicellular organism development	6384	625	461.05	1e-30
GO:0097659	nucleic acid-templated transcription	52889	3558	3819.62	1e-30
GO:0043412	macromolecule modification	83162	6547	6005.93	1e-30
GO:0055085	transmembrane transport	27132	2496	1959.46	1e-30
GO:0018130	heterocycle biosynthetic process	61676	3831	4454.22	1e-30
GO:0036211	protein modification process	72966	6265	5269.58	1e-30
GO:0009056	catabolic process	22112	2284	1596.92	1e-30
GO:0008037	cell recognition	3891	559	281.01	1e-30
GO:0006979	response to oxidative stress	7553	1254	545.47	1e-30
GO:0044036	cell wall macromolecule metabolic process	2624	361	189.5	1e-30
GO:1901362	organic cyclic compound biosynthetic process	62621	3915	4522.46	1e-30
GO:0010468	regulation of gene expression	52571	3492	3796.66	1e-30
GO:0019538	protein metabolic process	119534	9300	8632.7	1e-30
GO:0072599	establishment of protein localization to endoplasmic reticulum	483	90	34.88	1e-30
GO:1901564	organonitrogen compound metabolic process	142546	10925	10294.62	1e-30
GO:0019438	aromatic compound biosynthetic process	61207	3796	4420.35	1e-30
GO:0007165	signal transduction	15835	1521	1143.6	1e-30
GO:0044264	cellular polysaccharide metabolic process	3544	399	255.95	1e-30
GO:0006040	amino sugar metabolic process	879	143	63.48	1e-30
GO:0071554	cell wall organization or biogenesis	5933	703	428.48	1e-30
GO:0070972	protein localization to endoplasmic reticulum	591	90	42.68	1e-30
GO:0007154	cell communication	16116	1521	1163.89	1e-30
GO:0006612	protein targeting to membrane	483	90	34.88	1e-30
GO:0045047	protein targeting to ER	483	90	34.88	1e-30
GO:0006793	phosphorus metabolic process	64136	4860	4631.88	1e-30
GO:0003006	developmental process involved in reproduction	1951	270	140.9	1e-30
GO:0044271	cellular nitrogen compound biosynthetic process	81589	4750	5892.33	1e-30
GO:0048608	reproductive structure development	1810	270	130.72	1e-30
GO:0006575	cellular modified amino acid metabolic process	3104	428	224.17	1e-30
GO:0031326	regulation of cellular biosynthetic process	49641	3387	3585.05	1e-30
GO:0009850	auxin metabolic process	280	98	20.22	1e-30
GO:0016070	RNA metabolic process	75674	4143	5465.15	1e-30
GO:0048316	seed development	486	150	35.1	1e-30
GO:0010876	lipid localization	2468	283	178.24	1e-30
GO:0009790	embryo development	388	132	2023-02-28	1e-30
GO:0009627	systemic acquired resistance	752	199	54.31	1e-30
GO:0009072	aromatic amino acid family metabolic process	1899	248	137.15	1e-30
GO:0045935	positive regulation of nucleobase-containing compound metabolic process	3159	325	228.14	1e-30
