# Supplementary material for: De novo annotation reveals transcriptomic complexity across the hexaploid wheat pan-genome
Source: Nat Commun. 2025 Oct 6;16:8538. doi: 10.1038/s41467-025-64046-1 (PMC12501010; doi:10.1038/s41467-025-64046-1)
Supplement: Supplementary file 14 — Supplementary Data 11 [file 41467_2025_64046_MOESM14_ESM.xlsx]

## Sheet: Supplementary Data S12
Supplementary Data S12: Module sizes and hub genes for each cultivar network
cultivar	module	number of genes	hub genes
ARI	ARIturquoise	17009	TraesARI7B03G04221590
ARI	ARIblue	6112	TraesARI6B03G03377620
ARI	ARIbrown	5378	TraesARI5D03G03167940
ARI	ARIyellow	3663	TraesARI6A03G03208280
ARI	ARIgreen	3128	TraesARI3B03G01710770
ARI	ARIred	2881	TraesARI5B03G02856190
ARI	ARIblack	1750	TraesARI7D03G04495460
ARI	ARIpink	1730	TraesARI1B03G00289950
ARI	ARImagenta	1558	TraesARI4B03G02283260
ARI	ARIpurple	963	TraesARI7B03G04125100
ARI	ARIgreenyellow	733	TraesARI7B03G04318640
ARI	ARItan	690	TraesARI5D03G03167110
ARI	ARIsalmon	511	TraesARI6B03G03507050
ARI	ARIcyan	471	TraesARI6D03G03728700
ARI	ARImidnightblue	424	TraesARI2D03G01155740
ARI	ARIlightcyan	363	TraesARI6D03G03757360
total genes in network		47364
JAG	JAGturquoise	10112	TraesJAG2A03G00649960
JAG	JAGblue	7681	TraesJAG2B03G01003160
JAG	JAGbrown	6950	TraesJAG5D03G03030190
JAG	JAGyellow	6398	TraesJAG6D03G03666950
JAG	JAGgreen	2245	TraesJAG3A03G01471650
JAG	JAGred	1868	TraesJAG3A03G01475180
JAG	JAGblack	1706	TraesJAG2D03G01094760
JAG	JAGpink	1436	TraesJAG6A03G03281860
JAG	JAGmagenta	1188	TraesJAG2B03G00853350
JAG	JAGpurple	1001	TraesJAG7D03G04328030
JAG	JAGgreenyellow	919	TraesJAG5D03G03182810
JAG	JAGtan	669	TraesJAG7D03G04459860
JAG	JAGsalmon	584	TraesJAG7D03G04312570
JAG	JAGcyan	549	TraesJAG2B03G00887590
JAG	JAGmidnightblue	329	TraesJAG7D03G04315320
JAG	JAGlightcyan	184	TraesJAG1B03G00383030
JAG	JAGgrey60	152	TraesJAG3D03G01925010
JAG	JAGlightgreen	117	TraesJAG7B03G04085800
total genes in network		44088
JUL	JULturquoise	13571	TraesJUL7B03G04268030
JUL	JULblue	7309	TraesJUL2D03G01287590
JUL	JULbrown	7030	TraesJUL4B03G02374490
JUL	JULyellow	4968	TraesJUL3D03G01817100
JUL	JULgreen	2840	TraesJUL2A03G00799880
JUL	JULred	2783	TraesJUL5A03G02758190
JUL	JULblack	1435	TraesJUL1B03G00355620
JUL	JULpink	1334	TraesJUL1B03G00344750
JUL	JULmagenta	1204	TraesJUL6A03G03337950
JUL	JULpurple	1092	TraesJUL3B03G01776440
JUL	JULgreenyellow	1007	TraesJUL4A03G02048130
JUL	JULtan	553	TraesJUL7B03G04153010
JUL	JULsalmon	491	TraesJUL7B03G04139630
JUL	JULcyan	426	TraesJULUn03G04556140
JUL	JULmidnightblue	342	TraesJUL7A03G03905680
JUL	JULlightcyan	315	TraesJUL7D03G04472740
JUL	JULgrey60	314	TraesJUL1B03G00307890
JUL	JULlightgreen	158	TraesJUL3A03G01454890
JUL	JULlightyellow	116	TraesJUL1B03G00336690
total genes in network		47288
NOR	NORturquoise	15508	TraesNOR3D03G01913740
NOR	NORblue	8692	TraesNOR1B03G00206600
NOR	NORbrown	6904	TraesNOR3B03G01619440
NOR	NORyellow	5316	TraesNOR3D03G01828230
NOR	NORgreen	2555	TraesNOR2A03G00717310
NOR	NORred	2040	TraesNOR3A03G01340360
NOR	NORblack	1253	TraesNOR7B03G04127150
NOR	NORpink	1011	TraesNOR1D03G00452010
NOR	NORmagenta	987	TraesNOR5D03G03243420
NOR	NORpurple	905	TraesNOR3B03G01758030
NOR	NORgreenyellow	662	TraesNOR2A03G00666990
NOR	NORtan	533	TraesNOR3B03G01651030
NOR	NORsalmon	396	TraesNOR2B03G01069960
NOR	NORcyan	288	TraesNOR3B03G01557950
NOR	NORmidnightblue	243	TraesNOR2D03G01323150
total genes in network		47293
