# Supplementary material for: De novo annotation reveals transcriptomic complexity across the hexaploid wheat pan-genome
Source: Nat Commun. 2025 Oct 6;16:8538. doi: 10.1038/s41467-025-64046-1 (PMC12501010; doi:10.1038/s41467-025-64046-1)
Supplement: Supplementary file 15 — Supplementary Data 12 [file 41467_2025_64046_MOESM15_ESM.xlsx]

## Sheet: Supplementary Data S13
Supplementary Data S13: Module membership for each cultivar network
ArinaLrFor			Jagger			Julius			Norin 61
locus	module		locus	module		locus	module		locus	module
TraesARI1A03G00000790	ARIblack		TraesJAG1A03G00001720	JAGblack		TraesJUL1A03G00002860	JULblack		TraesNOR1A03G00000300	NORblack
TraesARI1A03G00003710	ARIblack		TraesJAG1A03G00001730	JAGblack		TraesJUL1A03G00004640	JULblack		TraesNOR1A03G00007880	NORblack
TraesARI1A03G00006410	ARIblack		TraesJAG1A03G00004750	JAGblack		TraesJUL1A03G00006070	JULblack		TraesNOR1A03G00015650	NORblack
TraesARI1A03G00007060	ARIblack		TraesJAG1A03G00005390	JAGblack		TraesJUL1A03G00006640	JULblack		TraesNOR1A03G00020150	NORblack
TraesARI1A03G00007270	ARIblack		TraesJAG1A03G00007250	JAGblack		TraesJUL1A03G00006730	JULblack		TraesNOR1A03G00020830	NORblack
TraesARI1A03G00007280	ARIblack		TraesJAG1A03G00008710	JAGblack		TraesJUL1A03G00012680	JULblack		TraesNOR1A03G00025280	NORblack
TraesARI1A03G00008600	ARIblack		TraesJAG1A03G00008720	JAGblack		TraesJUL1A03G00014020	JULblack		TraesNOR1A03G00037540	NORblack
TraesARI1A03G00012180	ARIblack		TraesJAG1A03G00008890	JAGblack		TraesJUL1A03G00014170	JULblack		TraesNOR1A03G00044310	NORblack
TraesARI1A03G00014640	ARIblack		TraesJAG1A03G00009350	JAGblack		TraesJUL1A03G00018040	JULblack		TraesNOR1A03G00050370	NORblack
TraesARI1A03G00014660	ARIblack		TraesJAG1A03G00009410	JAGblack		TraesJUL1A03G00024790	JULblack		TraesNOR1A03G00055200	NORblack
TraesARI1A03G00014740	ARIblack		TraesJAG1A03G00010630	JAGblack		TraesJUL1A03G00031590	JULblack		TraesNOR1A03G00064830	NORblack
TraesARI1A03G00014800	ARIblack		TraesJAG1A03G00011730	JAGblack		TraesJUL1A03G00039650	JULblack		TraesNOR1A03G00073520	NORblack
TraesARI1A03G00015020	ARIblack		TraesJAG1A03G00015430	JAGblack		TraesJUL1A03G00044500	JULblack		TraesNOR1A03G00077660	NORblack
TraesARI1A03G00015050	ARIblack		TraesJAG1A03G00019470	JAGblack		TraesJUL1A03G00046340	JULblack		TraesNOR1A03G00084130	NORblack
TraesARI1A03G00015100	ARIblack		TraesJAG1A03G00019920	JAGblack		TraesJUL1A03G00067620	JULblack		TraesNOR1A03G00084220	NORblack
TraesARI1A03G00015140	ARIblack		TraesJAG1A03G00025610	JAGblack		TraesJUL1A03G00073290	JULblack		TraesNOR1A03G00087170	NORblack
TraesARI1A03G00016130	ARIblack		TraesJAG1A03G00026070	JAGblack		TraesJUL1A03G00076420	JULblack		TraesNOR1A03G00087480	NORblack
TraesARI1A03G00017170	ARIblack		TraesJAG1A03G00030160	JAGblack		TraesJUL1A03G00077320	JULblack		TraesNOR1A03G00092310	NORblack
TraesARI1A03G00017570	ARIblack		TraesJAG1A03G00039020	JAGblack		TraesJUL1A03G00079720	JULblack		TraesNOR1A03G00093070	NORblack
TraesARI1A03G00019300	ARIblack		TraesJAG1A03G00042800	JAGblack		TraesJUL1A03G00080410	JULblack		TraesNOR1A03G00096300	NORblack
TraesARI1A03G00022590	ARIblack		TraesJAG1A03G00043690	JAGblack		TraesJUL1A03G00082880	JULblack		TraesNOR1A03G00098040	NORblack
TraesARI1A03G00025770	ARIblack		TraesJAG1A03G00045110	JAGblack		TraesJUL1A03G00087110	JULblack		TraesNOR1A03G00100930	NORblack
TraesARI1A03G00025780	ARIblack		TraesJAG1A03G00048590	JAGblack		TraesJUL1A03G00106920	JULblack		TraesNOR1A03G00101390	NORblack
TraesARI1A03G00027270	ARIblack		TraesJAG1A03G00049540	JAGblack		TraesJUL1A03G00109180	JULblack		TraesNOR1A03G00101400	NORblack
TraesARI1A03G00028070	ARIblack		TraesJAG1A03G00064650	JAGblack		TraesJUL1A03G00112810	JULblack		TraesNOR1A03G00101930	NORblack
TraesARI1A03G00032990	ARIblack		TraesJAG1A03G00072590	JAGblack		TraesJUL1A03G00117680	JULblack		TraesNOR1A03G00107110	NORblack
TraesARI1A03G00033210	ARIblack		TraesJAG1A03G00075160	JAGblack		TraesJUL1A03G00118770	JULblack		TraesNOR1A03G00111270	NORblack
TraesARI1A03G00033630	ARIblack		TraesJAG1A03G00083170	JAGblack		TraesJUL1A03G00120710	JULblack		TraesNOR1A03G00113210	NORblack
TraesARI1A03G00043520	ARIblack		TraesJAG1A03G00091850	JAGblack		TraesJUL1A03G00121330	JULblack		TraesNOR1A03G00113650	NORblack
TraesARI1A03G00044030	ARIblack		TraesJAG1A03G00093680	JAGblack		TraesJUL1A03G00122050	JULblack		TraesNOR1A03G00113920	NORblack
TraesARI1A03G00066000	ARIblack		TraesJAG1A03G00106170	JAGblack		TraesJUL1A03G00123960	JULblack		TraesNOR1A03G00114330	NORblack
TraesARI1A03G00069240	ARIblack		TraesJAG1A03G00108730	JAGblack		TraesJUL1A03G00125290	JULblack		TraesNOR1A03G00119790	NORblack
TraesARI1A03G00070670	ARIblack		TraesJAG1A03G00110440	JAGblack		TraesJUL1A03G00132580	JULblack		TraesNOR1A03G00122350	NORblack
TraesARI1A03G00071330	ARIblack		TraesJAG1A03G00112790	JAGblack		TraesJUL1A03G00134400	JULblack		TraesNOR1A03G00126500	NORblack
TraesARI1A03G00073250	ARIblack		TraesJAG1A03G00113460	JAGblack		TraesJUL1A03G00137670	JULblack		TraesNOR1A03G00133640	NORblack
TraesARI1A03G00074870	ARIblack		TraesJAG1A03G00115090	JAGblack		TraesJUL1A03G00139320	JULblack		TraesNOR1A03G00138610	NORblack
TraesARI1A03G00077080	ARIblack		TraesJAG1A03G00115760	JAGblack		TraesJUL1A03G00142140	JULblack		TraesNOR1A03G00145550	NORblack
TraesARI1A03G00081100	ARIblack		TraesJAG1A03G00115820	JAGblack		TraesJUL1A03G00142190	JULblack		TraesNOR1A03G00148540	NORblack
TraesARI1A03G00086880	ARIblack		TraesJAG1A03G00117310	JAGblack		TraesJUL1A03G00142330	JULblack		TraesNOR1A03G00150470	NORblack
TraesARI1A03G00087010	ARIblack		TraesJAG1A03G00118700	JAGblack		TraesJUL1A03G00142710	JULblack		TraesNOR1A03G00151820	NORblack
TraesARI1A03G00091000	ARIblack		TraesJAG1A03G00118910	JAGblack		TraesJUL1A03G00142770	JULblack		TraesNOR1A03G00154140	NORblack
TraesARI1A03G00094520	ARIblack		TraesJAG1A03G00124740	JAGblack		TraesJUL1A03G00143190	JULblack		TraesNOR1A03G00155700	NORblack
TraesARI1A03G00096540	ARIblack		TraesJAG1A03G00125240	JAGblack		TraesJUL1A03G00145440	JULblack		TraesNOR1A03G00156060	NORblack
TraesARI1A03G00100680	ARIblack		TraesJAG1A03G00126490	JAGblack		TraesJUL1A03G00150540	JULblack		TraesNOR1A03G00156360	NORblack
TraesARI1A03G00103480	ARIblack		TraesJAG1A03G00133030	JAGblack		TraesJUL1A03G00151470	JULblack		TraesNOR1A03G00160810	NORblack
TraesARI1A03G00103580	ARIblack		TraesJAG1A03G00135330	JAGblack		TraesJUL1A03G00152270	JULblack		TraesNOR1A03G00162040	NORblack
TraesARI1A03G00111490	ARIblack		TraesJAG1A03G00136760	JAGblack		TraesJUL1A03G00153960	JULblack		TraesNOR1A03G00162660	NORblack
TraesARI1A03G00113140	ARIblack		TraesJAG1A03G00140690	JAGblack		TraesJUL1A03G00154810	JULblack		TraesNOR1A03G00167960	NORblack
TraesARI1A03G00115960	ARIblack		TraesJAG1A03G00140790	JAGblack		TraesJUL1A03G00160410	JULblack		TraesNOR1A03G00170370	NORblack
TraesARI1A03G00116000	ARIblack		TraesJAG1A03G00143890	JAGblack		TraesJUL1A03G00160890	JULblack		TraesNOR1A03G00171120	NORblack
TraesARI1A03G00117850	ARIblack		TraesJAG1A03G00146070	JAGblack		TraesJUL1A03G00162250	JULblack		TraesNOR1A03G00173120	NORblack
TraesARI1A03G00117860	ARIblack		TraesJAG1A03G00150280	JAGblack		TraesJUL1A03G00165120	JULblack		TraesNOR1A03G00173340	NORblack
TraesARI1A03G00119680	ARIblack		TraesJAG1A03G00153840	JAGblack		TraesJUL1A03G00167270	JULblack		TraesNOR1A03G00174490	NORblack
TraesARI1A03G00123540	ARIblack		TraesJAG1A03G00154910	JAGblack		TraesJUL1A03G00168240	JULblack		TraesNOR1A03G00176690	NORblack
TraesARI1A03G00124500	ARIblack		TraesJAG1A03G00157080	JAGblack		TraesJUL1A03G00175030	JULblack		TraesNOR1A03G00178100	NORblack
TraesARI1A03G00124780	ARIblack		TraesJAG1A03G00157200	JAGblack		TraesJUL1A03G00178790	JULblack		TraesNOR1B03G00190330	NORblack
TraesARI1A03G00133240	ARIblack		TraesJAG1A03G00157220	JAGblack		TraesJUL1B03G00179890	JULblack		TraesNOR1B03G00204640	NORblack
TraesARI1A03G00133740	ARIblack		TraesJAG1A03G00158360	JAGblack		TraesJUL1B03G00182410	JULblack		TraesNOR1B03G00205320	NORblack
TraesARI1A03G00136860	ARIblack		TraesJAG1A03G00158680	JAGblack		TraesJUL1B03G00185640	JULblack		TraesNOR1B03G00207540	NORblack
TraesARI1A03G00139080	ARIblack		TraesJAG1A03G00159640	JAGblack		TraesJUL1B03G00185910	JULblack		TraesNOR1B03G00211870	NORblack
TraesARI1A03G00139750	ARIblack		TraesJAG1A03G00163150	JAGblack		TraesJUL1B03G00187550	JULblack		TraesNOR1B03G00213060	NORblack
TraesARI1A03G00142480	ARIblack		TraesJAG1A03G00164080	JAGblack		TraesJUL1B03G00195730	JULblack		TraesNOR1B03G00218150	NORblack
TraesARI1A03G00142490	ARIblack		TraesJAG1A03G00173330	JAGblack		TraesJUL1B03G00197070	JULblack		TraesNOR1B03G00220410	NORblack
TraesARI1A03G00143490	ARIblack		TraesJAG1A03G00178290	JAGblack		TraesJUL1B03G00197150	JULblack		TraesNOR1B03G00225950	NORblack
TraesARI1A03G00148920	ARIblack		TraesJAG1A03G00180600	JAGblack		TraesJUL1B03G00199140	JULblack		TraesNOR1B03G00226030	NORblack
TraesARI1A03G00150730	ARIblack		TraesJAG1B03G00190130	JAGblack		TraesJUL1B03G00205350	JULblack		TraesNOR1B03G00227690	NORblack
TraesARI1A03G00151990	ARIblack		TraesJAG1B03G00190810	JAGblack		TraesJUL1B03G00219460	JULblack		TraesNOR1B03G00228330	NORblack
TraesARI1A03G00154080	ARIblack		TraesJAG1B03G00190830	JAGblack		TraesJUL1B03G00219610	JULblack		TraesNOR1B03G00231810	NORblack
TraesARI1A03G00154120	ARIblack		TraesJAG1B03G00192060	JAGblack		TraesJUL1B03G00244400	JULblack		TraesNOR1B03G00236040	NORblack
TraesARI1A03G00157630	ARIblack		TraesJAG1B03G00205040	JAGblack		TraesJUL1B03G00275680	JULblack		TraesNOR1B03G00240130	NORblack
TraesARI1A03G00163010	ARIblack		TraesJAG1B03G00208860	JAGblack		TraesJUL1B03G00285370	JULblack		TraesNOR1B03G00244890	NORblack
TraesARI1A03G00166790	ARIblack		TraesJAG1B03G00208890	JAGblack		TraesJUL1B03G00285910	JULblack		TraesNOR1B03G00247850	NORblack
TraesARI1A03G00169810	ARIblack		TraesJAG1B03G00212980	JAGblack		TraesJUL1B03G00287920	JULblack		TraesNOR1B03G00250480	NORblack
TraesARI1A03G00174570	ARIblack		TraesJAG1B03G00219810	JAGblack		TraesJUL1B03G00288560	JULblack		TraesNOR1B03G00252820	NORblack
TraesARI1A03G00177360	ARIblack		TraesJAG1B03G00220410	JAGblack		TraesJUL1B03G00289060	JULblack		TraesNOR1B03G00256440	NORblack
TraesARI1A03G00177940	ARIblack		TraesJAG1B03G00224120	JAGblack		TraesJUL1B03G00293390	JULblack		TraesNOR1B03G00277790	NORblack
TraesARI1A03G00179380	ARIblack		TraesJAG1B03G00232390	JAGblack		TraesJUL1B03G00297590	JULblack		TraesNOR1B03G00286210	NORblack
TraesARI1A03G00179960	ARIblack		TraesJAG1B03G00232620	JAGblack		TraesJUL1B03G00298450	JULblack		TraesNOR1B03G00290220	NORblack
TraesARI1A03G00182970	ARIblack		TraesJAG1B03G00239860	JAGblack		TraesJUL1B03G00302560	JULblack		TraesNOR1B03G00292300	NORblack
TraesARI1A03G00183130	ARIblack		TraesJAG1B03G00242870	JAGblack		TraesJUL1B03G00304350	JULblack		TraesNOR1B03G00294260	NORblack
TraesARI1B03G00185750	ARIblack		TraesJAG1B03G00248710	JAGblack		TraesJUL1B03G00306030	JULblack		TraesNOR1B03G00297310	NORblack
TraesARI1B03G00186310	ARIblack		TraesJAG1B03G00252840	JAGblack		TraesJUL1B03G00306080	JULblack		TraesNOR1B03G00301510	NORblack
TraesARI1B03G00206110	ARIblack		TraesJAG1B03G00265010	JAGblack		TraesJUL1B03G00307730	JULblack		TraesNOR1B03G00304960	NORblack
TraesARI1B03G00206160	ARIblack		TraesJAG1B03G00265130	JAGblack		TraesJUL1B03G00309120	JULblack		TraesNOR1B03G00305460	NORblack
TraesARI1B03G00211710	ARIblack		TraesJAG1B03G00275120	JAGblack		TraesJUL1B03G00314000	JULblack		TraesNOR1B03G00305520	NORblack
TraesARI1B03G00211970	ARIblack		TraesJAG1B03G00281070	JAGblack		TraesJUL1B03G00315960	JULblack		TraesNOR1B03G00306330	NORblack
TraesARI1B03G00217200	ARIblack		TraesJAG1B03G00284170	JAGblack		TraesJUL1B03G00319210	JULblack		TraesNOR1B03G00311160	NORblack
TraesARI1B03G00217710	ARIblack		TraesJAG1B03G00285500	JAGblack		TraesJUL1B03G00321600	JULblack		TraesNOR1B03G00311420	NORblack
TraesARI1B03G00225390	ARIblack		TraesJAG1B03G00287710	JAGblack		TraesJUL1B03G00321630	JULblack		TraesNOR1B03G00313640	NORblack
TraesARI1B03G00236890	ARIblack		TraesJAG1B03G00292110	JAGblack		TraesJUL1B03G00322430	JULblack		TraesNOR1B03G00314920	NORblack
TraesARI1B03G00240750	ARIblack		TraesJAG1B03G00297590	JAGblack		TraesJUL1B03G00323170	JULblack		TraesNOR1B03G00316300	NORblack
TraesARI1B03G00269290	ARIblack		TraesJAG1B03G00298180	JAGblack		TraesJUL1B03G00324070	JULblack		TraesNOR1B03G00317500	NORblack
TraesARI1B03G00276690	ARIblack		TraesJAG1B03G00298520	JAGblack		TraesJUL1B03G00325330	JULblack		TraesNOR1B03G00332040	NORblack
TraesARI1B03G00282210	ARIblack		TraesJAG1B03G00301070	JAGblack		TraesJUL1B03G00325500	JULblack		TraesNOR1B03G00332410	NORblack
TraesARI1B03G00288010	ARIblack		TraesJAG1B03G00309330	JAGblack		TraesJUL1B03G00329780	JULblack		TraesNOR1B03G00343420	NORblack
TraesARI1B03G00288870	ARIblack		TraesJAG1B03G00311850	JAGblack		TraesJUL1B03G00330400	JULblack		TraesNOR1B03G00350190	NORblack
TraesARI1B03G00306410	ARIblack		TraesJAG1B03G00312290	JAGblack		TraesJUL1B03G00337360	JULblack		TraesNOR1B03G00352640	NORblack
TraesARI1B03G00307430	ARIblack		TraesJAG1B03G00316790	JAGblack		TraesJUL1B03G00338730	JULblack		TraesNOR1B03G00357060	NORblack
TraesARI1B03G00311250	ARIblack		TraesJAG1B03G00318700	JAGblack		TraesJUL1B03G00340250	JULblack		TraesNOR1B03G00358180	NORblack
TraesARI1B03G00317820	ARIblack		TraesJAG1B03G00325740	JAGblack		TraesJUL1B03G00348090	JULblack		TraesNOR1B03G00358930	NORblack
TraesARI1B03G00324220	ARIblack		TraesJAG1B03G00326340	JAGblack		TraesJUL1B03G00352700	JULblack		TraesNOR1B03G00360030	NORblack
TraesARI1B03G00324600	ARIblack		TraesJAG1B03G00326750	JAGblack		TraesJUL1B03G00353820	JULblack		TraesNOR1B03G00360710	NORblack
TraesARI1B03G00326720	ARIblack		TraesJAG1B03G00328160	JAGblack		TraesJUL1B03G00353880	JULblack		TraesNOR1B03G00363100	NORblack
TraesARI1B03G00327030	ARIblack		TraesJAG1B03G00337310	JAGblack		TraesJUL1B03G00354260	JULblack		TraesNOR1B03G00364870	NORblack
TraesARI1B03G00337290	ARIblack		TraesJAG1B03G00340240	JAGblack		TraesJUL1B03G00355220	JULblack		TraesNOR1B03G00375370	NORblack
TraesARI1B03G00389130	ARIblack		TraesJAG1B03G00341300	JAGblack		TraesJUL1B03G00355620	JULblack		TraesNOR1B03G00377270	NORblack
TraesARI1B03G00389670	ARIblack		TraesJAG1B03G00344770	JAGblack		TraesJUL1B03G00371350	JULblack		TraesNOR1B03G00383500	NORblack
TraesARI1B03G00392190	ARIblack		TraesJAG1B03G00347470	JAGblack		TraesJUL1B03G00371390	JULblack		TraesNOR1B03G00385720	NORblack
TraesARI1B03G00401430	ARIblack		TraesJAG1B03G00349260	JAGblack		TraesJUL1B03G00374480	JULblack		TraesNOR1B03G00390910	NORblack
TraesARI1B03G00409030	ARIblack		TraesJAG1B03G00353890	JAGblack		TraesJUL1B03G00385530	JULblack		TraesNOR1B03G00398600	NORblack
TraesARI1D03G00410850	ARIblack		TraesJAG1B03G00357470	JAGblack		TraesJUL1B03G00388090	JULblack		TraesNOR1B03G00401500	NORblack
TraesARI1D03G00413670	ARIblack		TraesJAG1B03G00360490	JAGblack		TraesJUL1B03G00390300	JULblack		TraesNOR1D03G00428360	NORblack
TraesARI1D03G00416590	ARIblack		TraesJAG1B03G00362700	JAGblack		TraesJUL1B03G00392060	JULblack		TraesNOR1D03G00430840	NORblack
TraesARI1D03G00418300	ARIblack		TraesJAG1B03G00362750	JAGblack		TraesJUL1B03G00398330	JULblack		TraesNOR1D03G00431010	NORblack
TraesARI1D03G00422060	ARIblack		TraesJAG1B03G00366210	JAGblack		TraesJUL1B03G00404510	JULblack		TraesNOR1D03G00434680	NORblack
TraesARI1D03G00428150	ARIblack		TraesJAG1B03G00368410	JAGblack		TraesJUL1D03G00412890	JULblack		TraesNOR1D03G00439050	NORblack
TraesARI1D03G00435570	ARIblack		TraesJAG1B03G00369140	JAGblack		TraesJUL1D03G00418020	JULblack		TraesNOR1D03G00440520	NORblack
TraesARI1D03G00436860	ARIblack		TraesJAG1B03G00372500	JAGblack		TraesJUL1D03G00418400	JULblack		TraesNOR1D03G00448840	NORblack
TraesARI1D03G00438910	ARIblack		TraesJAG1B03G00372580	JAGblack		TraesJUL1D03G00424030	JULblack		TraesNOR1D03G00451690	NORblack
TraesARI1D03G00440160	ARIblack		TraesJAG1B03G00374760	JAGblack		TraesJUL1D03G00432550	JULblack		TraesNOR1D03G00453670	NORblack
TraesARI1D03G00442000	ARIblack		TraesJAG1B03G00377280	JAGblack		TraesJUL1D03G00437480	JULblack		TraesNOR1D03G00456130	NORblack
TraesARI1D03G00445490	ARIblack		TraesJAG1B03G00384660	JAGblack		TraesJUL1D03G00438510	JULblack		TraesNOR1D03G00456250	NORblack
TraesARI1D03G00445580	ARIblack		TraesJAG1B03G00384690	JAGblack		TraesJUL1D03G00443920	JULblack		TraesNOR1D03G00457480	NORblack
TraesARI1D03G00446800	ARIblack		TraesJAG1B03G00386740	JAGblack		TraesJUL1D03G00451590	JULblack		TraesNOR1D03G00458370	NORblack
TraesARI1D03G00454170	ARIblack		TraesJAG1B03G00386980	JAGblack		TraesJUL1D03G00452800	JULblack		TraesNOR1D03G00458590	NORblack
TraesARI1D03G00454210	ARIblack		TraesJAG1B03G00387350	JAGblack		TraesJUL1D03G00458380	JULblack		TraesNOR1D03G00461510	NORblack
TraesARI1D03G00457300	ARIblack		TraesJAG1B03G00387850	JAGblack		TraesJUL1D03G00461790	JULblack		TraesNOR1D03G00461730	NORblack
TraesARI1D03G00458140	ARIblack		TraesJAG1B03G00390410	JAGblack		TraesJUL1D03G00468620	JULblack		TraesNOR1D03G00461910	NORblack
TraesARI1D03G00458510	ARIblack		TraesJAG1B03G00392190	JAGblack		TraesJUL1D03G00470600	JULblack		TraesNOR1D03G00462120	NORblack
TraesARI1D03G00458930	ARIblack		TraesJAG1B03G00392440	JAGblack		TraesJUL1D03G00471860	JULblack		TraesNOR1D03G00466420	NORblack
TraesARI1D03G00469410	ARIblack		TraesJAG1B03G00393340	JAGblack		TraesJUL1D03G00472250	JULblack		TraesNOR1D03G00472970	NORblack
TraesARI1D03G00472470	ARIblack		TraesJAG1B03G00396700	JAGblack		TraesJUL1D03G00472880	JULblack		TraesNOR1D03G00473170	NORblack
TraesARI1D03G00472820	ARIblack		TraesJAG1B03G00396950	JAGblack		TraesJUL1D03G00475160	JULblack		TraesNOR1D03G00476020	NORblack
TraesARI1D03G00475830	ARIblack		TraesJAG1B03G00397240	JAGblack		TraesJUL1D03G00481300	JULblack		TraesNOR1D03G00476810	NORblack
TraesARI1D03G00476240	ARIblack		TraesJAG1B03G00397250	JAGblack		TraesJUL1D03G00481440	JULblack		TraesNOR1D03G00480580	NORblack
TraesARI1D03G00478420	ARIblack		TraesJAG1B03G00400100	JAGblack		TraesJUL1D03G00481460	JULblack		TraesNOR1D03G00484640	NORblack
TraesARI1D03G00480360	ARIblack		TraesJAG1B03G00400150	JAGblack		TraesJUL1D03G00487360	JULblack		TraesNOR1D03G00492940	NORblack
TraesARI1D03G00481020	ARIblack		TraesJAG1B03G00401070	JAGblack		TraesJUL1D03G00490260	JULblack		TraesNOR1D03G00493820	NORblack
TraesARI1D03G00481620	ARIblack		TraesJAG1B03G00404210	JAGblack		TraesJUL1D03G00491980	JULblack		TraesNOR1D03G00496650	NORblack
TraesARI1D03G00485420	ARIblack		TraesJAG1B03G00404540	JAGblack		TraesJUL1D03G00491990	JULblack		TraesNOR1D03G00496850	NORblack
TraesARI1D03G00490020	ARIblack		TraesJAG1B03G00404820	JAGblack		TraesJUL1D03G00493600	JULblack		TraesNOR1D03G00497880	NORblack
TraesARI1D03G00494840	ARIblack		TraesJAG1D03G00408140	JAGblack		TraesJUL1D03G00494230	JULblack		TraesNOR1D03G00500520	NORblack
TraesARI1D03G00506890	ARIblack		TraesJAG1D03G00410270	JAGblack		TraesJUL1D03G00496630	JULblack		TraesNOR1D03G00503510	NORblack
TraesARI1D03G00507130	ARIblack		TraesJAG1D03G00410390	JAGblack		TraesJUL1D03G00498730	JULblack		TraesNOR1D03G00504000	NORblack
TraesARI1D03G00508110	ARIblack		TraesJAG1D03G00410410	JAGblack		TraesJUL1D03G00502920	JULblack		TraesNOR1D03G00504100	NORblack
TraesARI1D03G00509750	ARIblack		TraesJAG1D03G00411090	JAGblack		TraesJUL1D03G00505280	JULblack		TraesNOR1D03G00504310	NORblack
TraesARI1D03G00516100	ARIblack		TraesJAG1D03G00411350	JAGblack		TraesJUL1D03G00506450	JULblack		TraesNOR1D03G00508780	NORblack
TraesARI1D03G00516500	ARIblack		TraesJAG1D03G00413440	JAGblack		TraesJUL1D03G00506750	JULblack		TraesNOR1D03G00509950	NORblack
TraesARI1D03G00519570	ARIblack		TraesJAG1D03G00414270	JAGblack		TraesJUL1D03G00510960	JULblack		TraesNOR1D03G00514390	NORblack
TraesARI1D03G00524580	ARIblack		TraesJAG1D03G00415520	JAGblack		TraesJUL1D03G00511720	JULblack		TraesNOR1D03G00519020	NORblack
TraesARI1D03G00526570	ARIblack		TraesJAG1D03G00419130	JAGblack		TraesJUL1D03G00514880	JULblack		TraesNOR1D03G00527980	NORblack
TraesARI1D03G00530710	ARIblack		TraesJAG1D03G00425930	JAGblack		TraesJUL1D03G00517910	JULblack		TraesNOR1D03G00542590	NORblack
TraesARI1D03G00531460	ARIblack		TraesJAG1D03G00431530	JAGblack		TraesJUL1D03G00518580	JULblack		TraesNOR1D03G00542970	NORblack
TraesARI1D03G00531480	ARIblack		TraesJAG1D03G00432120	JAGblack		TraesJUL1D03G00520970	JULblack		TraesNOR1D03G00547180	NORblack
TraesARI1D03G00534450	ARIblack		TraesJAG1D03G00433650	JAGblack		TraesJUL1D03G00524170	JULblack		TraesNOR1D03G00550580	NORblack
TraesARI1D03G00534630	ARIblack		TraesJAG1D03G00436770	JAGblack		TraesJUL1D03G00524250	JULblack		TraesNOR1D03G00550830	NORblack
TraesARI1D03G00534780	ARIblack		TraesJAG1D03G00437950	JAGblack		TraesJUL1D03G00528630	JULblack		TraesNOR1D03G00554660	NORblack
TraesARI1D03G00535380	ARIblack		TraesJAG1D03G00438760	JAGblack		TraesJUL1D03G00529900	JULblack		TraesNOR1D03G00554920	NORblack
TraesARI1D03G00535550	ARIblack		TraesJAG1D03G00444050	JAGblack		TraesJUL1D03G00531130	JULblack		TraesNOR1D03G00558820	NORblack
TraesARI1D03G00537070	ARIblack		TraesJAG1D03G00444870	JAGblack		TraesJUL1D03G00538270	JULblack		TraesNOR1D03G00558840	NORblack
TraesARI1D03G00539910	ARIblack		TraesJAG1D03G00447010	JAGblack		TraesJUL1D03G00544120	JULblack		TraesNOR1D03G00561380	NORblack
TraesARI1D03G00541590	ARIblack		TraesJAG1D03G00456830	JAGblack		TraesJUL1D03G00546180	JULblack		TraesNOR1D03G00561390	NORblack
TraesARI1D03G00541940	ARIblack		TraesJAG1D03G00464350	JAGblack		TraesJUL1D03G00547450	JULblack		TraesNOR1D03G00562640	NORblack
TraesARI1D03G00552120	ARIblack		TraesJAG1D03G00473010	JAGblack		TraesJUL1D03G00553690	JULblack		TraesNOR1D03G00564390	NORblack
TraesARI1D03G00552210	ARIblack		TraesJAG1D03G00478270	JAGblack		TraesJUL1D03G00553710	JULblack		TraesNOR1D03G00565440	NORblack
TraesARI1D03G00556130	ARIblack		TraesJAG1D03G00483960	JAGblack		TraesJUL1D03G00553790	JULblack		TraesNOR1D03G00567340	NORblack
TraesARI1D03G00557550	ARIblack		TraesJAG1D03G00484370	JAGblack		TraesJUL1D03G00557770	JULblack		TraesNOR1D03G00567400	NORblack
TraesARI1D03G00559980	ARIblack		TraesJAG1D03G00484720	JAGblack		TraesJUL1D03G00558610	JULblack		TraesNOR1D03G00577850	NORblack
TraesARI1D03G00562650	ARIblack		TraesJAG1D03G00488600	JAGblack		TraesJUL1D03G00562320	JULblack		TraesNOR1D03G00578960	NORblack
TraesARI1D03G00564360	ARIblack		TraesJAG1D03G00488610	JAGblack		TraesJUL1D03G00567300	JULblack		TraesNOR1D03G00580230	NORblack
TraesARI1D03G00565930	ARIblack		TraesJAG1D03G00489650	JAGblack		TraesJUL1D03G00573560	JULblack		TraesNOR1D03G00580910	NORblack
TraesARI1D03G00566960	ARIblack		TraesJAG1D03G00493340	JAGblack		TraesJUL1D03G00576220	JULblack		TraesNOR1D03G00583110	NORblack
TraesARI1D03G00567670	ARIblack		TraesJAG1D03G00494720	JAGblack		TraesJUL1D03G00576630	JULblack		TraesNOR2A03G00591410	NORblack
TraesARI1D03G00569360	ARIblack		TraesJAG1D03G00496220	JAGblack		TraesJUL1D03G00580480	JULblack		TraesNOR2A03G00594030	NORblack
TraesARI1D03G00574350	ARIblack		TraesJAG1D03G00498140	JAGblack		TraesJUL2A03G00581500	JULblack		TraesNOR2A03G00594080	NORblack
TraesARI1D03G00576040	ARIblack		TraesJAG1D03G00505080	JAGblack		TraesJUL2A03G00584210	JULblack		TraesNOR2A03G00596730	NORblack
TraesARI1D03G00577130	ARIblack		TraesJAG1D03G00505600	JAGblack		TraesJUL2A03G00587160	JULblack		TraesNOR2A03G00598950	NORblack
TraesARI1D03G00578010	ARIblack		TraesJAG1D03G00505840	JAGblack		TraesJUL2A03G00592830	JULblack		TraesNOR2A03G00606150	NORblack
TraesARI1D03G00578870	ARIblack		TraesJAG1D03G00507320	JAGblack		TraesJUL2A03G00594440	JULblack		TraesNOR2A03G00613920	NORblack
TraesARI1D03G00582850	ARIblack		TraesJAG1D03G00508170	JAGblack		TraesJUL2A03G00596870	JULblack		TraesNOR2A03G00615170	NORblack
TraesARI1D03G00583020	ARIblack		TraesJAG1D03G00509340	JAGblack		TraesJUL2A03G00600660	JULblack		TraesNOR2A03G00623030	NORblack
TraesARI2A03G00587510	ARIblack		TraesJAG1D03G00509900	JAGblack		TraesJUL2A03G00602540	JULblack		TraesNOR2A03G00623510	NORblack
TraesARI2A03G00590210	ARIblack		TraesJAG1D03G00518250	JAGblack		TraesJUL2A03G00602600	JULblack		TraesNOR2A03G00628690	NORblack
TraesARI2A03G00595020	ARIblack		TraesJAG1D03G00519030	JAGblack		TraesJUL2A03G00603030	JULblack		TraesNOR2A03G00637400	NORblack
TraesARI2A03G00595480	ARIblack		TraesJAG1D03G00519670	JAGblack		TraesJUL2A03G00613030	JULblack		TraesNOR2A03G00639340	NORblack
TraesARI2A03G00600640	ARIblack		TraesJAG1D03G00523440	JAGblack		TraesJUL2A03G00616120	JULblack		TraesNOR2A03G00645660	NORblack
TraesARI2A03G00601990	ARIblack		TraesJAG1D03G00525580	JAGblack		TraesJUL2A03G00618350	JULblack		TraesNOR2A03G00648950	NORblack
TraesARI2A03G00603920	ARIblack		TraesJAG1D03G00526050	JAGblack		TraesJUL2A03G00620100	JULblack		TraesNOR2A03G00649010	NORblack
TraesARI2A03G00610310	ARIblack		TraesJAG1D03G00527660	JAGblack		TraesJUL2A03G00621630	JULblack		TraesNOR2A03G00649880	NORblack
TraesARI2A03G00618000	ARIblack		TraesJAG1D03G00529260	JAGblack		TraesJUL2A03G00624210	JULblack		TraesNOR2A03G00657190	NORblack
TraesARI2A03G00621730	ARIblack		TraesJAG1D03G00529700	JAGblack		TraesJUL2A03G00630750	JULblack		TraesNOR2A03G00659610	NORblack
TraesARI2A03G00624300	ARIblack		TraesJAG1D03G00530960	JAGblack		TraesJUL2A03G00631870	JULblack		TraesNOR2A03G00667530	NORblack
TraesARI2A03G00624350	ARIblack		TraesJAG1D03G00534010	JAGblack		TraesJUL2A03G00631880	JULblack		TraesNOR2A03G00668170	NORblack
TraesARI2A03G00625110	ARIblack		TraesJAG1D03G00534130	JAGblack		TraesJUL2A03G00631970	JULblack		TraesNOR2A03G00674810	NORblack
TraesARI2A03G00629900	ARIblack		TraesJAG1D03G00535160	JAGblack		TraesJUL2A03G00639920	JULblack		TraesNOR2A03G00701030	NORblack
TraesARI2A03G00630230	ARIblack		TraesJAG1D03G00537090	JAGblack		TraesJUL2A03G00650950	JULblack		TraesNOR2A03G00711610	NORblack
TraesARI2A03G00632660	ARIblack		TraesJAG1D03G00540250	JAGblack		TraesJUL2A03G00651060	JULblack		TraesNOR2A03G00712710	NORblack
TraesARI2A03G00633930	ARIblack		TraesJAG1D03G00543840	JAGblack		TraesJUL2A03G00656720	JULblack		TraesNOR2A03G00724070	NORblack
TraesARI2A03G00635450	ARIblack		TraesJAG1D03G00547390	JAGblack		TraesJUL2A03G00657280	JULblack		TraesNOR2A03G00724320	NORblack
TraesARI2A03G00636300	ARIblack		TraesJAG1D03G00548840	JAGblack		TraesJUL2A03G00662570	JULblack		TraesNOR2A03G00732500	NORblack
TraesARI2A03G00638930	ARIblack		TraesJAG1D03G00550400	JAGblack		TraesJUL2A03G00673350	JULblack		TraesNOR2A03G00733950	NORblack
TraesARI2A03G00639440	ARIblack		TraesJAG1D03G00550590	JAGblack		TraesJUL2A03G00674540	JULblack		TraesNOR2A03G00740690	NORblack
TraesARI2A03G00640150	ARIblack		TraesJAG1D03G00553340	JAGblack		TraesJUL2A03G00686640	JULblack		TraesNOR2A03G00740820	NORblack
TraesARI2A03G00640670	ARIblack		TraesJAG1D03G00553370	JAGblack		TraesJUL2A03G00694770	JULblack		TraesNOR2A03G00743040	NORblack
TraesARI2A03G00641920	ARIblack		TraesJAG1D03G00554350	JAGblack		TraesJUL2A03G00699700	JULblack		TraesNOR2A03G00744760	NORblack
TraesARI2A03G00644240	ARIblack		TraesJAG1D03G00556890	JAGblack		TraesJUL2A03G00704080	JULblack		TraesNOR2A03G00746080	NORblack
TraesARI2A03G00644980	ARIblack		TraesJAG1D03G00560610	JAGblack		TraesJUL2A03G00704990	JULblack		TraesNOR2A03G00747760	NORblack
TraesARI2A03G00650230	ARIblack		TraesJAG1D03G00561740	JAGblack		TraesJUL2A03G00706230	JULblack		TraesNOR2A03G00748050	NORblack
TraesARI2A03G00651130	ARIblack		TraesJAG1D03G00566110	JAGblack		TraesJUL2A03G00706360	JULblack		TraesNOR2A03G00749090	NORblack
TraesARI2A03G00651530	ARIblack		TraesJAG1D03G00568670	JAGblack		TraesJUL2A03G00717210	JULblack		TraesNOR2A03G00749920	NORblack
TraesARI2A03G00651660	ARIblack		TraesJAG1D03G00569030	JAGblack		TraesJUL2A03G00718490	JULblack		TraesNOR2A03G00750710	NORblack
TraesARI2A03G00653630	ARIblack		TraesJAG1D03G00573640	JAGblack		TraesJUL2A03G00726780	JULblack		TraesNOR2A03G00759820	NORblack
TraesARI2A03G00654090	ARIblack		TraesJAG1D03G00573650	JAGblack		TraesJUL2A03G00730820	JULblack		TraesNOR2A03G00760480	NORblack
TraesARI2A03G00658880	ARIblack		TraesJAG1D03G00574840	JAGblack		TraesJUL2A03G00731400	JULblack		TraesNOR2A03G00765130	NORblack
TraesARI2A03G00659110	ARIblack		TraesJAG1D03G00575440	JAGblack		TraesJUL2A03G00739950	JULblack		TraesNOR2A03G00768610	NORblack
TraesARI2A03G00659530	ARIblack		TraesJAG1D03G00576260	JAGblack		TraesJUL2A03G00742970	JULblack		TraesNOR2A03G00768620	NORblack
TraesARI2A03G00661320	ARIblack		TraesJAG1D03G00576450	JAGblack		TraesJUL2A03G00744060	JULblack		TraesNOR2A03G00770390	NORblack
TraesARI2A03G00661490	ARIblack		TraesJAG1D03G00577370	JAGblack		TraesJUL2A03G00744540	JULblack		TraesNOR2A03G00771320	NORblack
TraesARI2A03G00664840	ARIblack		TraesJAG2A03G00579520	JAGblack		TraesJUL2A03G00747040	JULblack		TraesNOR2A03G00784580	NORblack
TraesARI2A03G00670310	ARIblack		TraesJAG2A03G00582830	JAGblack		TraesJUL2A03G00747500	JULblack		TraesNOR2A03G00785030	NORblack
TraesARI2A03G00674300	ARIblack		TraesJAG2A03G00583750	JAGblack		TraesJUL2A03G00747920	JULblack		TraesNOR2A03G00790980	NORblack
TraesARI2A03G00676770	ARIblack		TraesJAG2A03G00586880	JAGblack		TraesJUL2A03G00750150	JULblack		TraesNOR2A03G00791940	NORblack
TraesARI2A03G00677190	ARIblack		TraesJAG2A03G00588200	JAGblack		TraesJUL2A03G00751150	JULblack		TraesNOR2A03G00792100	NORblack
TraesARI2A03G00678070	ARIblack		TraesJAG2A03G00588310	JAGblack		TraesJUL2A03G00759370	JULblack		TraesNOR2A03G00792260	NORblack
TraesARI2A03G00694970	ARIblack		TraesJAG2A03G00599420	JAGblack		TraesJUL2A03G00763060	JULblack		TraesNOR2A03G00795520	NORblack
TraesARI2A03G00697170	ARIblack		TraesJAG2A03G00600640	JAGblack		TraesJUL2A03G00765610	JULblack		TraesNOR2A03G00805770	NORblack
TraesARI2A03G00705060	ARIblack		TraesJAG2A03G00604750	JAGblack		TraesJUL2A03G00767200	JULblack		TraesNOR2A03G00811160	NORblack
TraesARI2A03G00709070	ARIblack		TraesJAG2A03G00607600	JAGblack		TraesJUL2A03G00781350	JULblack		TraesNOR2A03G00811180	NORblack
TraesARI2A03G00710660	ARIblack		TraesJAG2A03G00608380	JAGblack		TraesJUL2A03G00782690	JULblack		TraesNOR2A03G00812120	NORblack
TraesARI2A03G00711710	ARIblack		TraesJAG2A03G00608960	JAGblack		TraesJUL2A03G00782710	JULblack		TraesNOR2A03G00814300	NORblack
TraesARI2A03G00713640	ARIblack		TraesJAG2A03G00609300	JAGblack		TraesJUL2A03G00783880	JULblack		TraesNOR2B03G00830050	NORblack
TraesARI2A03G00720180	ARIblack		TraesJAG2A03G00610590	JAGblack		TraesJUL2A03G00784830	JULblack		TraesNOR2B03G00830220	NORblack
TraesARI2A03G00720750	ARIblack		TraesJAG2A03G00619540	JAGblack		TraesJUL2A03G00793080	JULblack		TraesNOR2B03G00831010	NORblack
TraesARI2A03G00725290	ARIblack		TraesJAG2A03G00619740	JAGblack		TraesJUL2A03G00793530	JULblack		TraesNOR2B03G00832710	NORblack
TraesARI2A03G00725440	ARIblack		TraesJAG2A03G00621770	JAGblack		TraesJUL2A03G00797050	JULblack		TraesNOR2B03G00832770	NORblack
TraesARI2A03G00725890	ARIblack		TraesJAG2A03G00622810	JAGblack		TraesJUL2A03G00798120	JULblack		TraesNOR2B03G00834920	NORblack
TraesARI2A03G00726370	ARIblack		TraesJAG2A03G00640920	JAGblack		TraesJUL2A03G00798910	JULblack		TraesNOR2B03G00834960	NORblack
TraesARI2A03G00727410	ARIblack		TraesJAG2A03G00641350	JAGblack		TraesJUL2A03G00800210	JULblack		TraesNOR2B03G00835410	NORblack
TraesARI2A03G00730580	ARIblack		TraesJAG2A03G00641370	JAGblack		TraesJUL2A03G00802020	JULblack		TraesNOR2B03G00835440	NORblack
TraesARI2A03G00731490	ARIblack		TraesJAG2A03G00645040	JAGblack		TraesJUL2A03G00802040	JULblack		TraesNOR2B03G00841290	NORblack
TraesARI2A03G00733300	ARIblack		TraesJAG2A03G00646720	JAGblack		TraesJUL2A03G00802140	JULblack		TraesNOR2B03G00842870	NORblack
TraesARI2A03G00734980	ARIblack		TraesJAG2A03G00647120	JAGblack		TraesJUL2A03G00802880	JULblack		TraesNOR2B03G00843330	NORblack
TraesARI2A03G00737000	ARIblack		TraesJAG2A03G00650050	JAGblack		TraesJUL2B03G00824680	JULblack		TraesNOR2B03G00846710	NORblack
TraesARI2A03G00738250	ARIblack		TraesJAG2A03G00652980	JAGblack		TraesJUL2B03G00826290	JULblack		TraesNOR2B03G00855540	NORblack
TraesARI2A03G00739720	ARIblack		TraesJAG2A03G00655340	JAGblack		TraesJUL2B03G00826970	JULblack		TraesNOR2B03G00858140	NORblack
TraesARI2A03G00739810	ARIblack		TraesJAG2A03G00655620	JAGblack		TraesJUL2B03G00828110	JULblack		TraesNOR2B03G00874930	NORblack
TraesARI2A03G00740400	ARIblack		TraesJAG2A03G00655950	JAGblack		TraesJUL2B03G00832070	JULblack		TraesNOR2B03G00879770	NORblack
TraesARI2A03G00742740	ARIblack		TraesJAG2A03G00656450	JAGblack		TraesJUL2B03G00838340	JULblack		TraesNOR2B03G00880220	NORblack
TraesARI2A03G00742910	ARIblack		TraesJAG2A03G00682230	JAGblack		TraesJUL2B03G00839700	JULblack		TraesNOR2B03G00883490	NORblack
TraesARI2A03G00743950	ARIblack		TraesJAG2A03G00695460	JAGblack		TraesJUL2B03G00840540	JULblack		TraesNOR2B03G00892890	NORblack
TraesARI2A03G00745020	ARIblack		TraesJAG2A03G00697650	JAGblack		TraesJUL2B03G00848080	JULblack		TraesNOR2B03G00894120	NORblack
TraesARI2A03G00746470	ARIblack		TraesJAG2A03G00697770	JAGblack		TraesJUL2B03G00848090	JULblack		TraesNOR2B03G00898480	NORblack
TraesARI2A03G00746590	ARIblack		TraesJAG2A03G00715540	JAGblack		TraesJUL2B03G00850970	JULblack		TraesNOR2B03G00898680	NORblack
TraesARI2A03G00747410	ARIblack		TraesJAG2A03G00715580	JAGblack		TraesJUL2B03G00859990	JULblack		TraesNOR2B03G00912040	NORblack
TraesARI2A03G00750470	ARIblack		TraesJAG2A03G00717370	JAGblack		TraesJUL2B03G00872330	JULblack		TraesNOR2B03G00912670	NORblack
TraesARI2A03G00750580	ARIblack		TraesJAG2A03G00719690	JAGblack		TraesJUL2B03G00874470	JULblack		TraesNOR2B03G00916140	NORblack
TraesARI2A03G00751050	ARIblack		TraesJAG2A03G00723250	JAGblack		TraesJUL2B03G00875740	JULblack		TraesNOR2B03G00918260	NORblack
TraesARI2A03G00752160	ARIblack		TraesJAG2A03G00723800	JAGblack		TraesJUL2B03G00876150	JULblack		TraesNOR2B03G00921710	NORblack
TraesARI2A03G00754090	ARIblack		TraesJAG2A03G00726130	JAGblack		TraesJUL2B03G00889560	JULblack		TraesNOR2B03G00922970	NORblack
TraesARI2A03G00757870	ARIblack		TraesJAG2A03G00732700	JAGblack		TraesJUL2B03G00891130	JULblack		TraesNOR2B03G00944270	NORblack
TraesARI2A03G00758300	ARIblack		TraesJAG2A03G00737640	JAGblack		TraesJUL2B03G00896600	JULblack		TraesNOR2B03G00953860	NORblack
TraesARI2A03G00759740	ARIblack		TraesJAG2A03G00737910	JAGblack		TraesJUL2B03G00899150	JULblack		TraesNOR2B03G00956550	NORblack
TraesARI2A03G00760220	ARIblack		TraesJAG2A03G00738010	JAGblack		TraesJUL2B03G00901370	JULblack		TraesNOR2B03G00958300	NORblack
TraesARI2A03G00760650	ARIblack		TraesJAG2A03G00739260	JAGblack		TraesJUL2B03G00905470	JULblack		TraesNOR2B03G00966420	NORblack
TraesARI2A03G00761150	ARIblack		TraesJAG2A03G00747120	JAGblack		TraesJUL2B03G00907810	JULblack		TraesNOR2B03G00969970	NORblack
TraesARI2A03G00762510	ARIblack		TraesJAG2A03G00748230	JAGblack		TraesJUL2B03G00912300	JULblack		TraesNOR2B03G00971420	NORblack
TraesARI2A03G00763720	ARIblack		TraesJAG2A03G00753220	JAGblack		TraesJUL2B03G00913940	JULblack		TraesNOR2B03G00971620	NORblack
TraesARI2A03G00766560	ARIblack		TraesJAG2A03G00754430	JAGblack		TraesJUL2B03G00917390	JULblack		TraesNOR2B03G00972850	NORblack
TraesARI2A03G00770930	ARIblack		TraesJAG2A03G00755820	JAGblack		TraesJUL2B03G00919280	JULblack		TraesNOR2B03G00997270	NORblack
TraesARI2A03G00771210	ARIblack		TraesJAG2A03G00760560	JAGblack		TraesJUL2B03G00932280	JULblack		TraesNOR2B03G01000170	NORblack
TraesARI2A03G00774490	ARIblack		TraesJAG2A03G00763710	JAGblack		TraesJUL2B03G00941310	JULblack		TraesNOR2B03G01002790	NORblack
TraesARI2A03G00775550	ARIblack		TraesJAG2A03G00767290	JAGblack		TraesJUL2B03G00948030	JULblack		TraesNOR2B03G01006080	NORblack
TraesARI2A03G00777320	ARIblack		TraesJAG2A03G00770780	JAGblack		TraesJUL2B03G00948750	JULblack		TraesNOR2B03G01006110	NORblack
TraesARI2A03G00777360	ARIblack		TraesJAG2A03G00771850	JAGblack		TraesJUL2B03G00951280	JULblack		TraesNOR2B03G01006700	NORblack
TraesARI2A03G00779510	ARIblack		TraesJAG2A03G00776240	JAGblack		TraesJUL2B03G00951570	JULblack		TraesNOR2B03G01007740	NORblack
TraesARI2A03G00785110	ARIblack		TraesJAG2A03G00776420	JAGblack		TraesJUL2B03G00953470	JULblack		TraesNOR2B03G01016870	NORblack
TraesARI2A03G00787900	ARIblack		TraesJAG2A03G00779170	JAGblack		TraesJUL2B03G00954080	JULblack		TraesNOR2B03G01022630	NORblack
TraesARI2A03G00788990	ARIblack		TraesJAG2A03G00780040	JAGblack		TraesJUL2B03G00955410	JULblack		TraesNOR2B03G01042840	NORblack
TraesARI2A03G00794370	ARIblack		TraesJAG2A03G00781790	JAGblack		TraesJUL2B03G00958250	JULblack		TraesNOR2B03G01045480	NORblack
TraesARI2A03G00796810	ARIblack		TraesJAG2A03G00782880	JAGblack		TraesJUL2B03G00959520	JULblack		TraesNOR2B03G01047360	NORblack
TraesARI2A03G00797510	ARIblack		TraesJAG2A03G00786120	JAGblack		TraesJUL2B03G00961480	JULblack		TraesNOR2B03G01052970	NORblack
TraesARI2A03G00801450	ARIblack		TraesJAG2A03G00792550	JAGblack		TraesJUL2B03G00963820	JULblack		TraesNOR2B03G01056390	NORblack
TraesARI2A03G00805650	ARIblack		TraesJAG2A03G00796740	JAGblack		TraesJUL2B03G00970970	JULblack		TraesNOR2B03G01057590	NORblack
TraesARI2A03G00808870	ARIblack		TraesJAG2A03G00796900	JAGblack		TraesJUL2B03G00972310	JULblack		TraesNOR2B03G01059530	NORblack
TraesARI2A03G00810530	ARIblack		TraesJAG2A03G00808930	JAGblack		TraesJUL2B03G00972930	JULblack		TraesNOR2B03G01068260	NORblack
TraesARI2A03G00812540	ARIblack		TraesJAG2A03G00808940	JAGblack		TraesJUL2B03G00978370	JULblack		TraesNOR2B03G01070360	NORblack
TraesARI2A03G00813120	ARIblack		TraesJAG2A03G00809500	JAGblack		TraesJUL2B03G00978390	JULblack		TraesNOR2B03G01075260	NORblack
TraesARI2A03G00813770	ARIblack		TraesJAG2A03G00811030	JAGblack		TraesJUL2B03G00978580	JULblack		TraesNOR2B03G01078880	NORblack
TraesARI2A03G00816550	ARIblack		TraesJAG2A03G00811620	JAGblack		TraesJUL2B03G00988860	JULblack		TraesNOR2B03G01083950	NORblack
TraesARI2A03G00819130	ARIblack		TraesJAG2A03G00817760	JAGblack		TraesJUL2B03G00992640	JULblack		TraesNOR2B03G01091730	NORblack
TraesARI2A03G00826670	ARIblack		TraesJAG2A03G00817980	JAGblack		TraesJUL2B03G00993530	JULblack		TraesNOR2B03G01093890	NORblack
TraesARI2B03G00830820	ARIblack		TraesJAG2B03G00819420	JAGblack		TraesJUL2B03G00997990	JULblack		TraesNOR2B03G01096100	NORblack
TraesARI2B03G00840260	ARIblack		TraesJAG2B03G00820070	JAGblack		TraesJUL2B03G00999000	JULblack		TraesNOR2D03G01097680	NORblack
TraesARI2B03G00842230	ARIblack		TraesJAG2B03G00821050	JAGblack		TraesJUL2B03G01000800	JULblack		TraesNOR2D03G01106190	NORblack
TraesARI2B03G00847540	ARIblack		TraesJAG2B03G00829920	JAGblack		TraesJUL2B03G01004070	JULblack		TraesNOR2D03G01108040	NORblack
TraesARI2B03G00853960	ARIblack		TraesJAG2B03G00830140	JAGblack		TraesJUL2B03G01005530	JULblack		TraesNOR2D03G01108050	NORblack
TraesARI2B03G00864260	ARIblack		TraesJAG2B03G00832920	JAGblack		TraesJUL2B03G01006450	JULblack		TraesNOR2D03G01114830	NORblack
TraesARI2B03G00865300	ARIblack		TraesJAG2B03G00833650	JAGblack		TraesJUL2B03G01006570	JULblack		TraesNOR2D03G01130090	NORblack
TraesARI2B03G00867000	ARIblack		TraesJAG2B03G00833800	JAGblack		TraesJUL2B03G01008150	JULblack		TraesNOR2D03G01133120	NORblack
TraesARI2B03G00867250	ARIblack		TraesJAG2B03G00835290	JAGblack		TraesJUL2B03G01010540	JULblack		TraesNOR2D03G01134820	NORblack
TraesARI2B03G00869790	ARIblack		TraesJAG2B03G00840670	JAGblack		TraesJUL2B03G01011470	JULblack		TraesNOR2D03G01141740	NORblack
TraesARI2B03G00873010	ARIblack		TraesJAG2B03G00842060	JAGblack		TraesJUL2B03G01012220	JULblack		TraesNOR2D03G01148860	NORblack
TraesARI2B03G00873030	ARIblack		TraesJAG2B03G00844290	JAGblack		TraesJUL2B03G01013510	JULblack		TraesNOR2D03G01150300	NORblack
TraesARI2B03G00873330	ARIblack		TraesJAG2B03G00846990	JAGblack		TraesJUL2B03G01023050	JULblack		TraesNOR2D03G01154820	NORblack
TraesARI2B03G00874170	ARIblack		TraesJAG2B03G00849490	JAGblack		TraesJUL2B03G01024990	JULblack		TraesNOR2D03G01156560	NORblack
TraesARI2B03G00879520	ARIblack		TraesJAG2B03G00854380	JAGblack		TraesJUL2B03G01033670	JULblack		TraesNOR2D03G01157200	NORblack
TraesARI2B03G00880380	ARIblack		TraesJAG2B03G00854590	JAGblack		TraesJUL2B03G01033940	JULblack		TraesNOR2D03G01161640	NORblack
TraesARI2B03G00883520	ARIblack		TraesJAG2B03G00856230	JAGblack		TraesJUL2B03G01037290	JULblack		TraesNOR2D03G01162790	NORblack
TraesARI2B03G00887170	ARIblack		TraesJAG2B03G00857050	JAGblack		TraesJUL2B03G01037980	JULblack		TraesNOR2D03G01164940	NORblack
TraesARI2B03G00887430	ARIblack		TraesJAG2B03G00857800	JAGblack		TraesJUL2B03G01037990	JULblack		TraesNOR2D03G01169860	NORblack
TraesARI2B03G00889150	ARIblack		TraesJAG2B03G00857810	JAGblack		TraesJUL2B03G01038010	JULblack		TraesNOR2D03G01177520	NORblack
TraesARI2B03G00891330	ARIblack		TraesJAG2B03G00862910	JAGblack		TraesJUL2B03G01041410	JULblack		TraesNOR2D03G01195420	NORblack
TraesARI2B03G00891990	ARIblack		TraesJAG2B03G00864280	JAGblack		TraesJUL2B03G01041520	JULblack		TraesNOR2D03G01196380	NORblack
TraesARI2B03G00892100	ARIblack		TraesJAG2B03G00867180	JAGblack		TraesJUL2B03G01046660	JULblack		TraesNOR2D03G01198070	NORblack
TraesARI2B03G00893300	ARIblack		TraesJAG2B03G00869880	JAGblack		TraesJUL2B03G01050100	JULblack		TraesNOR2D03G01202790	NORblack
TraesARI2B03G00897450	ARIblack		TraesJAG2B03G00871520	JAGblack		TraesJUL2B03G01057470	JULblack		TraesNOR2D03G01203860	NORblack
TraesARI2B03G00897840	ARIblack		TraesJAG2B03G00874160	JAGblack		TraesJUL2B03G01060720	JULblack		TraesNOR2D03G01204210	NORblack
TraesARI2B03G00900360	ARIblack		TraesJAG2B03G00883250	JAGblack		TraesJUL2B03G01063110	JULblack		TraesNOR2D03G01215800	NORblack
TraesARI2B03G00900710	ARIblack		TraesJAG2B03G00884510	JAGblack		TraesJUL2B03G01070430	JULblack		TraesNOR2D03G01216000	NORblack
TraesARI2B03G00901060	ARIblack		TraesJAG2B03G00889200	JAGblack		TraesJUL2B03G01079300	JULblack		TraesNOR2D03G01224940	NORblack
TraesARI2B03G00903420	ARIblack		TraesJAG2B03G00898210	JAGblack		TraesJUL2B03G01079440	JULblack		TraesNOR2D03G01225320	NORblack
TraesARI2B03G00904870	ARIblack		TraesJAG2B03G00898450	JAGblack		TraesJUL2B03G01080760	JULblack		TraesNOR2D03G01225480	NORblack
TraesARI2B03G00907330	ARIblack		TraesJAG2B03G00899640	JAGblack		TraesJUL2D03G01087400	JULblack		TraesNOR2D03G01229100	NORblack
TraesARI2B03G00909210	ARIblack		TraesJAG2B03G00899940	JAGblack		TraesJUL2D03G01088570	JULblack		TraesNOR2D03G01231510	NORblack
TraesARI2B03G00914670	ARIblack		TraesJAG2B03G00902280	JAGblack		TraesJUL2D03G01088580	JULblack		TraesNOR2D03G01233020	NORblack
TraesARI2B03G00917630	ARIblack		TraesJAG2B03G00907990	JAGblack		TraesJUL2D03G01088970	JULblack		TraesNOR2D03G01236130	NORblack
TraesARI2B03G00917670	ARIblack		TraesJAG2B03G00909620	JAGblack		TraesJUL2D03G01089120	JULblack		TraesNOR2D03G01237090	NORblack
TraesARI2B03G00917750	ARIblack		TraesJAG2B03G00912230	JAGblack		TraesJUL2D03G01092090	JULblack		TraesNOR2D03G01239000	NORblack
TraesARI2B03G00918590	ARIblack		TraesJAG2B03G00912430	JAGblack		TraesJUL2D03G01092710	JULblack		TraesNOR2D03G01239400	NORblack
TraesARI2B03G00918730	ARIblack		TraesJAG2B03G00912720	JAGblack		TraesJUL2D03G01092720	JULblack		TraesNOR2D03G01240610	NORblack
TraesARI2B03G00923750	ARIblack		TraesJAG2B03G00915130	JAGblack		TraesJUL2D03G01094130	JULblack		TraesNOR2D03G01249180	NORblack
TraesARI2B03G00925200	ARIblack		TraesJAG2B03G00929160	JAGblack		TraesJUL2D03G01096400	JULblack		TraesNOR2D03G01249270	NORblack
TraesARI2B03G00925440	ARIblack		TraesJAG2B03G00938670	JAGblack		TraesJUL2D03G01098970	JULblack		TraesNOR2D03G01252150	NORblack
TraesARI2B03G00932470	ARIblack		TraesJAG2B03G00938910	JAGblack		TraesJUL2D03G01102320	JULblack		TraesNOR2D03G01256790	NORblack
TraesARI2B03G00932740	ARIblack		TraesJAG2B03G00942540	JAGblack		TraesJUL2D03G01103950	JULblack		TraesNOR2D03G01258680	NORblack
TraesARI2B03G00934970	ARIblack		TraesJAG2B03G00942910	JAGblack		TraesJUL2D03G01109370	JULblack		TraesNOR2D03G01266520	NORblack
TraesARI2B03G00937600	ARIblack		TraesJAG2B03G00944760	JAGblack		TraesJUL2D03G01111340	JULblack		TraesNOR2D03G01274220	NORblack
TraesARI2B03G00949050	ARIblack		TraesJAG2B03G00946520	JAGblack		TraesJUL2D03G01111420	JULblack		TraesNOR2D03G01275940	NORblack
TraesARI2B03G00953340	ARIblack		TraesJAG2B03G00952880	JAGblack		TraesJUL2D03G01112140	JULblack		TraesNOR2D03G01277140	NORblack
TraesARI2B03G00954540	ARIblack		TraesJAG2B03G00957180	JAGblack		TraesJUL2D03G01116810	JULblack		TraesNOR2D03G01281080	NORblack
TraesARI2B03G00958020	ARIblack		TraesJAG2B03G00957540	JAGblack		TraesJUL2D03G01117170	JULblack		TraesNOR2D03G01281510	NORblack
TraesARI2B03G00958380	ARIblack		TraesJAG2B03G00959760	JAGblack		TraesJUL2D03G01117260	JULblack		TraesNOR2D03G01283890	NORblack
TraesARI2B03G00959150	ARIblack		TraesJAG2B03G00963140	JAGblack		TraesJUL2D03G01117350	JULblack		TraesNOR2D03G01285470	NORblack
TraesARI2B03G00960490	ARIblack		TraesJAG2B03G00963930	JAGblack		TraesJUL2D03G01120850	JULblack		TraesNOR2D03G01285770	NORblack
TraesARI2B03G00961930	ARIblack		TraesJAG2B03G00964450	JAGblack		TraesJUL2D03G01121540	JULblack		TraesNOR2D03G01286100	NORblack
TraesARI2B03G00965250	ARIblack		TraesJAG2B03G00966940	JAGblack		TraesJUL2D03G01122760	JULblack		TraesNOR2D03G01290650	NORblack
TraesARI2B03G00965770	ARIblack		TraesJAG2B03G00977860	JAGblack		TraesJUL2D03G01126430	JULblack		TraesNOR2D03G01300130	NORblack
TraesARI2B03G00969320	ARIblack		TraesJAG2B03G00981720	JAGblack		TraesJUL2D03G01127030	JULblack		TraesNOR2D03G01300140	NORblack
TraesARI2B03G00972930	ARIblack		TraesJAG2B03G00981780	JAGblack		TraesJUL2D03G01128510	JULblack		TraesNOR2D03G01301770	NORblack
TraesARI2B03G00975540	ARIblack		TraesJAG2B03G00991410	JAGblack		TraesJUL2D03G01134580	JULblack		TraesNOR2D03G01313110	NORblack
TraesARI2B03G00976280	ARIblack		TraesJAG2B03G00997170	JAGblack		TraesJUL2D03G01142950	JULblack		TraesNOR2D03G01320470	NORblack
TraesARI2B03G00977290	ARIblack		TraesJAG2B03G01001730	JAGblack		TraesJUL2D03G01145070	JULblack		TraesNOR3A03G01325550	NORblack
TraesARI2B03G00982320	ARIblack		TraesJAG2B03G01004020	JAGblack		TraesJUL2D03G01148250	JULblack		TraesNOR3A03G01327630	NORblack
TraesARI2B03G00982330	ARIblack		TraesJAG2B03G01014610	JAGblack		TraesJUL2D03G01148790	JULblack		TraesNOR3A03G01331400	NORblack
TraesARI2B03G00984760	ARIblack		TraesJAG2B03G01016380	JAGblack		TraesJUL2D03G01151290	JULblack		TraesNOR3A03G01338610	NORblack
TraesARI2B03G00986680	ARIblack		TraesJAG2B03G01016940	JAGblack		TraesJUL2D03G01152200	JULblack		TraesNOR3A03G01339620	NORblack
TraesARI2B03G00988230	ARIblack		TraesJAG2B03G01017280	JAGblack		TraesJUL2D03G01154410	JULblack		TraesNOR3A03G01340520	NORblack
TraesARI2B03G00994130	ARIblack		TraesJAG2B03G01019810	JAGblack		TraesJUL2D03G01156910	JULblack		TraesNOR3A03G01344590	NORblack
TraesARI2B03G00994430	ARIblack		TraesJAG2B03G01024540	JAGblack		TraesJUL2D03G01164300	JULblack		TraesNOR3A03G01351640	NORblack
TraesARI2B03G00994540	ARIblack		TraesJAG2B03G01029550	JAGblack		TraesJUL2D03G01165330	JULblack		TraesNOR3A03G01356670	NORblack
TraesARI2B03G00994580	ARIblack		TraesJAG2B03G01031730	JAGblack		TraesJUL2D03G01167490	JULblack		TraesNOR3A03G01361350	NORblack
TraesARI2B03G00995590	ARIblack		TraesJAG2B03G01037970	JAGblack		TraesJUL2D03G01170970	JULblack		TraesNOR3A03G01369970	NORblack
TraesARI2B03G01001260	ARIblack		TraesJAG2B03G01040980	JAGblack		TraesJUL2D03G01172690	JULblack		TraesNOR3A03G01375130	NORblack
TraesARI2B03G01001650	ARIblack		TraesJAG2B03G01042100	JAGblack		TraesJUL2D03G01173790	JULblack		TraesNOR3A03G01377080	NORblack
TraesARI2B03G01002010	ARIblack		TraesJAG2B03G01045520	JAGblack		TraesJUL2D03G01176620	JULblack		TraesNOR3A03G01379570	NORblack
TraesARI2B03G01002180	ARIblack		TraesJAG2B03G01051450	JAGblack		TraesJUL2D03G01186280	JULblack		TraesNOR3A03G01382420	NORblack
TraesARI2B03G01006510	ARIblack		TraesJAG2B03G01053570	JAGblack		TraesJUL2D03G01187350	JULblack		TraesNOR3A03G01382490	NORblack
TraesARI2B03G01008390	ARIblack		TraesJAG2B03G01057300	JAGblack		TraesJUL2D03G01190690	JULblack		TraesNOR3A03G01384250	NORblack
TraesARI2B03G01009570	ARIblack		TraesJAG2B03G01064390	JAGblack		TraesJUL2D03G01193600	JULblack		TraesNOR3A03G01389490	NORblack
TraesARI2B03G01011180	ARIblack		TraesJAG2B03G01067920	JAGblack		TraesJUL2D03G01195880	JULblack		TraesNOR3A03G01394980	NORblack
TraesARI2B03G01012890	ARIblack		TraesJAG2B03G01069150	JAGblack		TraesJUL2D03G01199160	JULblack		TraesNOR3A03G01395780	NORblack
TraesARI2B03G01015490	ARIblack		TraesJAG2B03G01074950	JAGblack		TraesJUL2D03G01206130	JULblack		TraesNOR3A03G01402190	NORblack
TraesARI2B03G01016690	ARIblack		TraesJAG2B03G01075290	JAGblack		TraesJUL2D03G01209430	JULblack		TraesNOR3A03G01426930	NORblack
TraesARI2B03G01016730	ARIblack		TraesJAG2B03G01084010	JAGblack		TraesJUL2D03G01216970	JULblack		TraesNOR3A03G01430270	NORblack
TraesARI2B03G01020790	ARIblack		TraesJAG2D03G01086120	JAGblack		TraesJUL2D03G01217230	JULblack		TraesNOR3A03G01436890	NORblack
TraesARI2B03G01025040	ARIblack		TraesJAG2D03G01086850	JAGblack		TraesJUL2D03G01219500	JULblack		TraesNOR3A03G01440890	NORblack
TraesARI2B03G01028070	ARIblack		TraesJAG2D03G01087610	JAGblack		TraesJUL2D03G01219830	JULblack		TraesNOR3A03G01445450	NORblack
TraesARI2B03G01032840	ARIblack		TraesJAG2D03G01088570	JAGblack		TraesJUL2D03G01228660	JULblack		TraesNOR3A03G01449800	NORblack
TraesARI2B03G01033270	ARIblack		TraesJAG2D03G01089350	JAGblack		TraesJUL2D03G01233290	JULblack		TraesNOR3A03G01449890	NORblack
TraesARI2B03G01036420	ARIblack		TraesJAG2D03G01091190	JAGblack		TraesJUL2D03G01234720	JULblack		TraesNOR3A03G01451180	NORblack
TraesARI2B03G01038920	ARIblack		TraesJAG2D03G01092480	JAGblack		TraesJUL2D03G01235430	JULblack		TraesNOR3A03G01457870	NORblack
TraesARI2B03G01042370	ARIblack		TraesJAG2D03G01092800	JAGblack		TraesJUL2D03G01236610	JULblack		TraesNOR3A03G01458880	NORblack
TraesARI2B03G01043640	ARIblack		TraesJAG2D03G01093100	JAGblack		TraesJUL2D03G01237260	JULblack		TraesNOR3A03G01461610	NORblack
TraesARI2B03G01045570	ARIblack		TraesJAG2D03G01093460	JAGblack		TraesJUL2D03G01237430	JULblack		TraesNOR3A03G01465200	NORblack
TraesARI2B03G01047530	ARIblack		TraesJAG2D03G01093690	JAGblack		TraesJUL2D03G01237890	JULblack		TraesNOR3A03G01468220	NORblack
TraesARI2B03G01049170	ARIblack		TraesJAG2D03G01094760	JAGblack		TraesJUL2D03G01241340	JULblack		TraesNOR3A03G01472090	NORblack
TraesARI2B03G01051260	ARIblack		TraesJAG2D03G01100310	JAGblack		TraesJUL2D03G01246810	JULblack		TraesNOR3A03G01472260	NORblack
TraesARI2B03G01053200	ARIblack		TraesJAG2D03G01103820	JAGblack		TraesJUL2D03G01247310	JULblack		TraesNOR3A03G01472780	NORblack
TraesARI2B03G01055570	ARIblack		TraesJAG2D03G01105890	JAGblack		TraesJUL2D03G01249050	JULblack		TraesNOR3A03G01473010	NORblack
TraesARI2B03G01059830	ARIblack		TraesJAG2D03G01109300	JAGblack		TraesJUL2D03G01251000	JULblack		TraesNOR3A03G01474050	NORblack
TraesARI2B03G01063770	ARIblack		TraesJAG2D03G01112740	JAGblack		TraesJUL2D03G01260020	JULblack		TraesNOR3A03G01474880	NORblack
TraesARI2B03G01065370	ARIblack		TraesJAG2D03G01113140	JAGblack		TraesJUL2D03G01260090	JULblack		TraesNOR3A03G01474890	NORblack
TraesARI2B03G01066350	ARIblack		TraesJAG2D03G01114350	JAGblack		TraesJUL2D03G01261020	JULblack		TraesNOR3A03G01475850	NORblack
TraesARI2B03G01069940	ARIblack		TraesJAG2D03G01115340	JAGblack		TraesJUL2D03G01264540	JULblack		TraesNOR3A03G01476350	NORblack
TraesARI2B03G01071360	ARIblack		TraesJAG2D03G01119500	JAGblack		TraesJUL2D03G01271300	JULblack		TraesNOR3A03G01480140	NORblack
TraesARI2B03G01078230	ARIblack		TraesJAG2D03G01133480	JAGblack		TraesJUL2D03G01271310	JULblack		TraesNOR3A03G01480230	NORblack
TraesARI2B03G01079310	ARIblack		TraesJAG2D03G01134990	JAGblack		TraesJUL2D03G01271910	JULblack		TraesNOR3A03G01480650	NORblack
TraesARI2B03G01088700	ARIblack		TraesJAG2D03G01135100	JAGblack		TraesJUL2D03G01272010	JULblack		TraesNOR3A03G01481060	NORblack
TraesARI2B03G01089260	ARIblack		TraesJAG2D03G01137840	JAGblack		TraesJUL2D03G01273530	JULblack		TraesNOR3A03G01481430	NORblack
TraesARI2B03G01089580	ARIblack		TraesJAG2D03G01138130	JAGblack		TraesJUL2D03G01274730	JULblack		TraesNOR3A03G01483300	NORblack
TraesARI2D03G01098010	ARIblack		TraesJAG2D03G01138990	JAGblack		TraesJUL2D03G01277520	JULblack		TraesNOR3A03G01483630	NORblack
TraesARI2D03G01103020	ARIblack		TraesJAG2D03G01141670	JAGblack		TraesJUL2D03G01280740	JULblack		TraesNOR3A03G01484600	NORblack
TraesARI2D03G01106850	ARIblack		TraesJAG2D03G01143390	JAGblack		TraesJUL2D03G01281740	JULblack		TraesNOR3A03G01484980	NORblack
TraesARI2D03G01111360	ARIblack		TraesJAG2D03G01146060	JAGblack		TraesJUL2D03G01285030	JULblack		TraesNOR3A03G01485970	NORblack
TraesARI2D03G01116050	ARIblack		TraesJAG2D03G01146100	JAGblack		TraesJUL2D03G01286720	JULblack		TraesNOR3A03G01487840	NORblack
TraesARI2D03G01117830	ARIblack		TraesJAG2D03G01149630	JAGblack		TraesJUL2D03G01289960	JULblack		TraesNOR3A03G01491090	NORblack
TraesARI2D03G01118130	ARIblack		TraesJAG2D03G01151100	JAGblack		TraesJUL2D03G01293550	JULblack		TraesNOR3A03G01492250	NORblack
TraesARI2D03G01122030	ARIblack		TraesJAG2D03G01152940	JAGblack		TraesJUL2D03G01295240	JULblack		TraesNOR3A03G01494890	NORblack
TraesARI2D03G01132260	ARIblack		TraesJAG2D03G01153660	JAGblack		TraesJUL2D03G01295720	JULblack		TraesNOR3A03G01496910	NORblack
TraesARI2D03G01132850	ARIblack		TraesJAG2D03G01157290	JAGblack		TraesJUL2D03G01295950	JULblack		TraesNOR3A03G01498440	NORblack
TraesARI2D03G01137450	ARIblack		TraesJAG2D03G01158530	JAGblack		TraesJUL2D03G01296070	JULblack		TraesNOR3A03G01509220	NORblack
TraesARI2D03G01139650	ARIblack		TraesJAG2D03G01160260	JAGblack		TraesJUL2D03G01298350	JULblack		TraesNOR3A03G01510010	NORblack
TraesARI2D03G01140130	ARIblack		TraesJAG2D03G01162740	JAGblack		TraesJUL2D03G01299530	JULblack		TraesNOR3A03G01511050	NORblack
TraesARI2D03G01140610	ARIblack		TraesJAG2D03G01164210	JAGblack		TraesJUL2D03G01299920	JULblack		TraesNOR3A03G01528970	NORblack
TraesARI2D03G01141300	ARIblack		TraesJAG2D03G01164530	JAGblack		TraesJUL2D03G01304580	JULblack		TraesNOR3A03G01536060	NORblack
TraesARI2D03G01142640	ARIblack		TraesJAG2D03G01166400	JAGblack		TraesJUL2D03G01304920	JULblack		TraesNOR3A03G01546370	NORblack
TraesARI2D03G01142740	ARIblack		TraesJAG2D03G01169180	JAGblack		TraesJUL2D03G01305740	JULblack		TraesNOR3A03G01551250	NORblack
TraesARI2D03G01144820	ARIblack		TraesJAG2D03G01173480	JAGblack		TraesJUL2D03G01314130	JULblack		TraesNOR3A03G01552010	NORblack
TraesARI2D03G01146230	ARIblack		TraesJAG2D03G01173490	JAGblack		TraesJUL2D03G01314990	JULblack		TraesNOR3B03G01554450	NORblack
TraesARI2D03G01146450	ARIblack		TraesJAG2D03G01173990	JAGblack		TraesJUL2D03G01315720	JULblack		TraesNOR3B03G01569870	NORblack
TraesARI2D03G01147720	ARIblack		TraesJAG2D03G01174690	JAGblack		TraesJUL2D03G01316140	JULblack		TraesNOR3B03G01581460	NORblack
TraesARI2D03G01148090	ARIblack		TraesJAG2D03G01179930	JAGblack		TraesJUL2D03G01316390	JULblack		TraesNOR3B03G01586150	NORblack
TraesARI2D03G01150930	ARIblack		TraesJAG2D03G01187470	JAGblack		TraesJUL3A03G01327070	JULblack		TraesNOR3B03G01586210	NORblack
TraesARI2D03G01151130	ARIblack		TraesJAG2D03G01190590	JAGblack		TraesJUL3A03G01327300	JULblack		TraesNOR3B03G01587280	NORblack
TraesARI2D03G01152690	ARIblack		TraesJAG2D03G01191880	JAGblack		TraesJUL3A03G01328880	JULblack		TraesNOR3B03G01593250	NORblack
TraesARI2D03G01152850	ARIblack		TraesJAG2D03G01191970	JAGblack		TraesJUL3A03G01328970	JULblack		TraesNOR3B03G01595700	NORblack
TraesARI2D03G01157370	ARIblack		TraesJAG2D03G01202190	JAGblack		TraesJUL3A03G01329640	JULblack		TraesNOR3B03G01601250	NORblack
TraesARI2D03G01158020	ARIblack		TraesJAG2D03G01204040	JAGblack		TraesJUL3A03G01335980	JULblack		TraesNOR3B03G01602920	NORblack
TraesARI2D03G01158680	ARIblack		TraesJAG2D03G01206550	JAGblack		TraesJUL3A03G01340500	JULblack		TraesNOR3B03G01605900	NORblack
TraesARI2D03G01160630	ARIblack		TraesJAG2D03G01207960	JAGblack		TraesJUL3A03G01340700	JULblack		TraesNOR3B03G01606360	NORblack
TraesARI2D03G01160730	ARIblack		TraesJAG2D03G01210290	JAGblack		TraesJUL3A03G01344560	JULblack		TraesNOR3B03G01607990	NORblack
TraesARI2D03G01163790	ARIblack		TraesJAG2D03G01210600	JAGblack		TraesJUL3A03G01345740	JULblack		TraesNOR3B03G01609500	NORblack
TraesARI2D03G01168420	ARIblack		TraesJAG2D03G01214890	JAGblack		TraesJUL3A03G01346770	JULblack		TraesNOR3B03G01611400	NORblack
TraesARI2D03G01169950	ARIblack		TraesJAG2D03G01217070	JAGblack		TraesJUL3A03G01348150	JULblack		TraesNOR3B03G01611690	NORblack
TraesARI2D03G01171440	ARIblack		TraesJAG2D03G01221240	JAGblack		TraesJUL3A03G01348900	JULblack		TraesNOR3B03G01612040	NORblack
TraesARI2D03G01175260	ARIblack		TraesJAG2D03G01222980	JAGblack		TraesJUL3A03G01349370	JULblack		TraesNOR3B03G01614930	NORblack
TraesARI2D03G01175450	ARIblack		TraesJAG2D03G01224080	JAGblack		TraesJUL3A03G01351100	JULblack		TraesNOR3B03G01621040	NORblack
TraesARI2D03G01194010	ARIblack		TraesJAG2D03G01224820	JAGblack		TraesJUL3A03G01351980	JULblack		TraesNOR3B03G01624100	NORblack
TraesARI2D03G01197790	ARIblack		TraesJAG2D03G01225130	JAGblack		TraesJUL3A03G01353890	JULblack		TraesNOR3B03G01625760	NORblack
TraesARI2D03G01198920	ARIblack		TraesJAG2D03G01228440	JAGblack		TraesJUL3A03G01358860	JULblack		TraesNOR3B03G01634400	NORblack
TraesARI2D03G01200740	ARIblack		TraesJAG2D03G01228890	JAGblack		TraesJUL3A03G01366250	JULblack		TraesNOR3B03G01644760	NORblack
TraesARI2D03G01202120	ARIblack		TraesJAG2D03G01228910	JAGblack		TraesJUL3A03G01366810	JULblack		TraesNOR3B03G01647070	NORblack
TraesARI2D03G01202330	ARIblack		TraesJAG2D03G01229270	JAGblack		TraesJUL3A03G01380420	JULblack		TraesNOR3B03G01647310	NORblack
TraesARI2D03G01204900	ARIblack		TraesJAG2D03G01232460	JAGblack		TraesJUL3A03G01388130	JULblack		TraesNOR3B03G01649140	NORblack
TraesARI2D03G01205820	ARIblack		TraesJAG2D03G01237520	JAGblack		TraesJUL3A03G01389650	JULblack		TraesNOR3B03G01664260	NORblack
TraesARI2D03G01207410	ARIblack		TraesJAG2D03G01237620	JAGblack		TraesJUL3A03G01396890	JULblack		TraesNOR3B03G01665600	NORblack
TraesARI2D03G01209050	ARIblack		TraesJAG2D03G01239660	JAGblack		TraesJUL3A03G01401090	JULblack		TraesNOR3B03G01669730	NORblack
TraesARI2D03G01209400	ARIblack		TraesJAG2D03G01241360	JAGblack		TraesJUL3A03G01412190	JULblack		TraesNOR3B03G01675300	NORblack
TraesARI2D03G01218540	ARIblack		TraesJAG2D03G01244470	JAGblack		TraesJUL3A03G01421120	JULblack		TraesNOR3B03G01675580	NORblack
TraesARI2D03G01219730	ARIblack		TraesJAG2D03G01246350	JAGblack		TraesJUL3A03G01423400	JULblack		TraesNOR3B03G01677190	NORblack
TraesARI2D03G01222340	ARIblack		TraesJAG2D03G01247470	JAGblack		TraesJUL3A03G01430580	JULblack		TraesNOR3B03G01680490	NORblack
TraesARI2D03G01226370	ARIblack		TraesJAG2D03G01251890	JAGblack		TraesJUL3A03G01432240	JULblack		TraesNOR3B03G01684920	NORblack
TraesARI2D03G01227830	ARIblack		TraesJAG2D03G01253300	JAGblack		TraesJUL3A03G01434520	JULblack		TraesNOR3B03G01688060	NORblack
TraesARI2D03G01228280	ARIblack		TraesJAG2D03G01256980	JAGblack		TraesJUL3A03G01442720	JULblack		TraesNOR3B03G01690610	NORblack
TraesARI2D03G01232190	ARIblack		TraesJAG2D03G01259760	JAGblack		TraesJUL3A03G01444600	JULblack		TraesNOR3B03G01692070	NORblack
TraesARI2D03G01233950	ARIblack		TraesJAG2D03G01260220	JAGblack		TraesJUL3A03G01445610	JULblack		TraesNOR3B03G01693710	NORblack
TraesARI2D03G01234230	ARIblack		TraesJAG2D03G01260750	JAGblack		TraesJUL3A03G01448760	JULblack		TraesNOR3B03G01700840	NORblack
TraesARI2D03G01235880	ARIblack		TraesJAG2D03G01271780	JAGblack		TraesJUL3A03G01448830	JULblack		TraesNOR3B03G01703080	NORblack
TraesARI2D03G01237610	ARIblack		TraesJAG2D03G01273370	JAGblack		TraesJUL3A03G01453350	JULblack		TraesNOR3B03G01705490	NORblack
TraesARI2D03G01238040	ARIblack		TraesJAG2D03G01275090	JAGblack		TraesJUL3A03G01454160	JULblack		TraesNOR3B03G01707760	NORblack
TraesARI2D03G01242300	ARIblack		TraesJAG2D03G01275550	JAGblack		TraesJUL3A03G01454550	JULblack		TraesNOR3B03G01709360	NORblack
TraesARI2D03G01243040	ARIblack		TraesJAG2D03G01276770	JAGblack		TraesJUL3A03G01461780	JULblack		TraesNOR3B03G01711610	NORblack
TraesARI2D03G01244070	ARIblack		TraesJAG2D03G01276940	JAGblack		TraesJUL3A03G01465100	JULblack		TraesNOR3B03G01719010	NORblack
TraesARI2D03G01245350	ARIblack		TraesJAG2D03G01281200	JAGblack		TraesJUL3A03G01471030	JULblack		TraesNOR3B03G01720560	NORblack
TraesARI2D03G01249000	ARIblack		TraesJAG2D03G01285330	JAGblack		TraesJUL3A03G01471440	JULblack		TraesNOR3B03G01721470	NORblack
TraesARI2D03G01252360	ARIblack		TraesJAG2D03G01288160	JAGblack		TraesJUL3A03G01471770	JULblack		TraesNOR3B03G01722110	NORblack
TraesARI2D03G01253510	ARIblack		TraesJAG2D03G01288880	JAGblack		TraesJUL3A03G01472570	JULblack		TraesNOR3B03G01734170	NORblack
TraesARI2D03G01256700	ARIblack		TraesJAG2D03G01291660	JAGblack		TraesJUL3A03G01474940	JULblack		TraesNOR3B03G01736950	NORblack
TraesARI2D03G01256780	ARIblack		TraesJAG2D03G01292640	JAGblack		TraesJUL3A03G01480030	JULblack		TraesNOR3B03G01744100	NORblack
TraesARI2D03G01259840	ARIblack		TraesJAG2D03G01293340	JAGblack		TraesJUL3A03G01480290	JULblack		TraesNOR3B03G01746000	NORblack
TraesARI2D03G01260000	ARIblack		TraesJAG2D03G01293490	JAGblack		TraesJUL3A03G01486270	JULblack		TraesNOR3B03G01750080	NORblack
TraesARI2D03G01261590	ARIblack		TraesJAG2D03G01298120	JAGblack		TraesJUL3A03G01486740	JULblack		TraesNOR3B03G01756780	NORblack
TraesARI2D03G01262350	ARIblack		TraesJAG2D03G01305190	JAGblack		TraesJUL3A03G01488160	JULblack		TraesNOR3B03G01760120	NORblack
TraesARI2D03G01272980	ARIblack		TraesJAG2D03G01307240	JAGblack		TraesJUL3A03G01489120	JULblack		TraesNOR3B03G01769630	NORblack
TraesARI2D03G01274010	ARIblack		TraesJAG2D03G01310090	JAGblack		TraesJUL3A03G01491480	JULblack		TraesNOR3B03G01773340	NORblack
TraesARI2D03G01276860	ARIblack		TraesJAG2D03G01314660	JAGblack		TraesJUL3A03G01493840	JULblack		TraesNOR3B03G01774580	NORblack
TraesARI2D03G01277040	ARIblack		TraesJAG3A03G01315780	JAGblack		TraesJUL3A03G01494780	JULblack		TraesNOR3B03G01797670	NORblack
TraesARI2D03G01281480	ARIblack		TraesJAG3A03G01317880	JAGblack		TraesJUL3A03G01495930	JULblack		TraesNOR3B03G01801680	NORblack
TraesARI2D03G01281490	ARIblack		TraesJAG3A03G01321360	JAGblack		TraesJUL3A03G01502660	JULblack		TraesNOR3B03G01808290	NORblack
TraesARI2D03G01281500	ARIblack		TraesJAG3A03G01329910	JAGblack		TraesJUL3A03G01504330	JULblack		TraesNOR3B03G01809060	NORblack
TraesARI2D03G01282050	ARIblack		TraesJAG3A03G01331270	JAGblack		TraesJUL3A03G01507450	JULblack		TraesNOR3B03G01815980	NORblack
TraesARI2D03G01283360	ARIblack		TraesJAG3A03G01334020	JAGblack		TraesJUL3A03G01513710	JULblack		TraesNOR3B03G01817610	NORblack
TraesARI2D03G01283450	ARIblack		TraesJAG3A03G01334870	JAGblack		TraesJUL3A03G01514270	JULblack		TraesNOR3B03G01820230	NORblack
TraesARI2D03G01285450	ARIblack		TraesJAG3A03G01334920	JAGblack		TraesJUL3A03G01514990	JULblack		TraesNOR3D03G01822150	NORblack
TraesARI2D03G01285500	ARIblack		TraesJAG3A03G01337070	JAGblack		TraesJUL3A03G01520110	JULblack		TraesNOR3D03G01824080	NORblack
TraesARI2D03G01286250	ARIblack		TraesJAG3A03G01343650	JAGblack		TraesJUL3A03G01520460	JULblack		TraesNOR3D03G01824170	NORblack
TraesARI2D03G01286470	ARIblack		TraesJAG3A03G01346750	JAGblack		TraesJUL3A03G01522980	JULblack		TraesNOR3D03G01828170	NORblack
TraesARI2D03G01286740	ARIblack		TraesJAG3A03G01348890	JAGblack		TraesJUL3A03G01523140	JULblack		TraesNOR3D03G01836770	NORblack
TraesARI2D03G01290310	ARIblack		TraesJAG3A03G01350500	JAGblack		TraesJUL3A03G01536580	JULblack		TraesNOR3D03G01839630	NORblack
TraesARI2D03G01290740	ARIblack		TraesJAG3A03G01350690	JAGblack		TraesJUL3A03G01541350	JULblack		TraesNOR3D03G01849830	NORblack
TraesARI2D03G01291520	ARIblack		TraesJAG3A03G01356160	JAGblack		TraesJUL3B03G01545660	JULblack		TraesNOR3D03G01850790	NORblack
TraesARI2D03G01291560	ARIblack		TraesJAG3A03G01361650	JAGblack		TraesJUL3B03G01547750	JULblack		TraesNOR3D03G01851950	NORblack
TraesARI2D03G01293120	ARIblack		TraesJAG3A03G01371040	JAGblack		TraesJUL3B03G01548030	JULblack		TraesNOR3D03G01854850	NORblack
TraesARI2D03G01293450	ARIblack		TraesJAG3A03G01371740	JAGblack		TraesJUL3B03G01553070	JULblack		TraesNOR3D03G01856200	NORblack
TraesARI2D03G01294760	ARIblack		TraesJAG3A03G01372810	JAGblack		TraesJUL3B03G01553090	JULblack		TraesNOR3D03G01861330	NORblack
TraesARI2D03G01296120	ARIblack		TraesJAG3A03G01375240	JAGblack		TraesJUL3B03G01556610	JULblack		TraesNOR3D03G01864540	NORblack
TraesARI2D03G01303110	ARIblack		TraesJAG3A03G01378520	JAGblack		TraesJUL3B03G01557350	JULblack		TraesNOR3D03G01875090	NORblack
TraesARI2D03G01306890	ARIblack		TraesJAG3A03G01379940	JAGblack		TraesJUL3B03G01558330	JULblack		TraesNOR3D03G01878010	NORblack
TraesARI2D03G01308500	ARIblack		TraesJAG3A03G01381740	JAGblack		TraesJUL3B03G01566140	JULblack		TraesNOR3D03G01879070	NORblack
TraesARI2D03G01311270	ARIblack		TraesJAG3A03G01382990	JAGblack		TraesJUL3B03G01567840	JULblack		TraesNOR3D03G01884310	NORblack
TraesARI2D03G01311530	ARIblack		TraesJAG3A03G01384450	JAGblack		TraesJUL3B03G01567850	JULblack		TraesNOR3D03G01892520	NORblack
TraesARI2D03G01313340	ARIblack		TraesJAG3A03G01387190	JAGblack		TraesJUL3B03G01567880	JULblack		TraesNOR3D03G01897290	NORblack
TraesARI2D03G01313410	ARIblack		TraesJAG3A03G01387950	JAGblack		TraesJUL3B03G01567910	JULblack		TraesNOR3D03G01910750	NORblack
TraesARI2D03G01314490	ARIblack		TraesJAG3A03G01395910	JAGblack		TraesJUL3B03G01568040	JULblack		TraesNOR3D03G01914020	NORblack
TraesARI2D03G01314620	ARIblack		TraesJAG3A03G01401910	JAGblack		TraesJUL3B03G01577680	JULblack		TraesNOR3D03G01915420	NORblack
TraesARI2D03G01320330	ARIblack		TraesJAG3A03G01416730	JAGblack		TraesJUL3B03G01582480	JULblack		TraesNOR3D03G01918030	NORblack
TraesARI2D03G01321040	ARIblack		TraesJAG3A03G01417310	JAGblack		TraesJUL3B03G01582680	JULblack		TraesNOR3D03G01921180	NORblack
TraesARI2D03G01322250	ARIblack		TraesJAG3A03G01418820	JAGblack		TraesJUL3B03G01583980	JULblack		TraesNOR3D03G01921420	NORblack
TraesARI3A03G01326740	ARIblack		TraesJAG3A03G01419460	JAGblack		TraesJUL3B03G01584100	JULblack		TraesNOR3D03G01925260	NORblack
TraesARI3A03G01331810	ARIblack		TraesJAG3A03G01420920	JAGblack		TraesJUL3B03G01585750	JULblack		TraesNOR3D03G01927680	NORblack
TraesARI3A03G01332850	ARIblack		TraesJAG3A03G01426330	JAGblack		TraesJUL3B03G01594780	JULblack		TraesNOR3D03G01930650	NORblack
TraesARI3A03G01335030	ARIblack		TraesJAG3A03G01427100	JAGblack		TraesJUL3B03G01595550	JULblack		TraesNOR3D03G01933810	NORblack
TraesARI3A03G01343100	ARIblack		TraesJAG3A03G01428410	JAGblack		TraesJUL3B03G01599750	JULblack		TraesNOR3D03G01935390	NORblack
TraesARI3A03G01348610	ARIblack		TraesJAG3A03G01430910	JAGblack		TraesJUL3B03G01600550	JULblack		TraesNOR3D03G01939950	NORblack
TraesARI3A03G01350360	ARIblack		TraesJAG3A03G01438440	JAGblack		TraesJUL3B03G01606280	JULblack		TraesNOR3D03G01940240	NORblack
TraesARI3A03G01354450	ARIblack		TraesJAG3A03G01442980	JAGblack		TraesJUL3B03G01610650	JULblack		TraesNOR3D03G01942870	NORblack
TraesARI3A03G01354650	ARIblack		TraesJAG3A03G01443740	JAGblack		TraesJUL3B03G01614610	JULblack		TraesNOR3D03G01944500	NORblack
TraesARI3A03G01355270	ARIblack		TraesJAG3A03G01445530	JAGblack		TraesJUL3B03G01617200	JULblack		TraesNOR3D03G01944710	NORblack
TraesARI3A03G01362220	ARIblack		TraesJAG3A03G01446260	JAGblack		TraesJUL3B03G01620820	JULblack		TraesNOR3D03G01946390	NORblack
TraesARI3A03G01362590	ARIblack		TraesJAG3A03G01446330	JAGblack		TraesJUL3B03G01620930	JULblack		TraesNOR3D03G01950190	NORblack
TraesARI3A03G01362900	ARIblack		TraesJAG3A03G01447110	JAGblack		TraesJUL3B03G01627110	JULblack		TraesNOR3D03G01950490	NORblack
TraesARI3A03G01363060	ARIblack		TraesJAG3A03G01451210	JAGblack		TraesJUL3B03G01627400	JULblack		TraesNOR3D03G01952720	NORblack
TraesARI3A03G01366020	ARIblack		TraesJAG3A03G01453290	JAGblack		TraesJUL3B03G01628060	JULblack		TraesNOR3D03G01952980	NORblack
TraesARI3A03G01367550	ARIblack		TraesJAG3A03G01454410	JAGblack		TraesJUL3B03G01629650	JULblack		TraesNOR3D03G01955060	NORblack
TraesARI3A03G01377190	ARIblack		TraesJAG3A03G01458960	JAGblack		TraesJUL3B03G01630740	JULblack		TraesNOR3D03G01956570	NORblack
TraesARI3A03G01378420	ARIblack		TraesJAG3A03G01459530	JAGblack		TraesJUL3B03G01631730	JULblack		TraesNOR3D03G01959460	NORblack
TraesARI3A03G01383640	ARIblack		TraesJAG3A03G01459610	JAGblack		TraesJUL3B03G01633080	JULblack		TraesNOR3D03G01960570	NORblack
TraesARI3A03G01385170	ARIblack		TraesJAG3A03G01461500	JAGblack		TraesJUL3B03G01634890	JULblack		TraesNOR3D03G01961210	NORblack
TraesARI3A03G01385870	ARIblack		TraesJAG3A03G01467210	JAGblack		TraesJUL3B03G01640030	JULblack		TraesNOR3D03G01961240	NORblack
TraesARI3A03G01386420	ARIblack		TraesJAG3A03G01467360	JAGblack		TraesJUL3B03G01654540	JULblack		TraesNOR3D03G01966790	NORblack
TraesARI3A03G01388440	ARIblack		TraesJAG3A03G01468970	JAGblack		TraesJUL3B03G01657180	JULblack		TraesNOR3D03G01975950	NORblack
TraesARI3A03G01390140	ARIblack		TraesJAG3A03G01470730	JAGblack		TraesJUL3B03G01658170	JULblack		TraesNOR3D03G01975980	NORblack
TraesARI3A03G01392130	ARIblack		TraesJAG3A03G01475430	JAGblack		TraesJUL3B03G01658850	JULblack		TraesNOR3D03G01976100	NORblack
TraesARI3A03G01394070	ARIblack		TraesJAG3A03G01480320	JAGblack		TraesJUL3B03G01663260	JULblack		TraesNOR3D03G01977250	NORblack
TraesARI3A03G01395770	ARIblack		TraesJAG3A03G01487060	JAGblack		TraesJUL3B03G01666800	JULblack		TraesNOR3D03G01978090	NORblack
TraesARI3A03G01400750	ARIblack		TraesJAG3A03G01487100	JAGblack		TraesJUL3B03G01669150	JULblack		TraesNOR3D03G01985150	NORblack
TraesARI3A03G01410860	ARIblack		TraesJAG3A03G01489650	JAGblack		TraesJUL3B03G01669480	JULblack		TraesNOR3D03G01988370	NORblack
TraesARI3A03G01426400	ARIblack		TraesJAG3A03G01490810	JAGblack		TraesJUL3B03G01671030	JULblack		TraesNOR3D03G01989020	NORblack
TraesARI3A03G01429200	ARIblack		TraesJAG3A03G01491420	JAGblack		TraesJUL3B03G01672780	JULblack		TraesNOR3D03G01993930	NORblack
TraesARI3A03G01429240	ARIblack		TraesJAG3A03G01494360	JAGblack		TraesJUL3B03G01675050	JULblack		TraesNOR3D03G02015070	NORblack
TraesARI3A03G01433300	ARIblack		TraesJAG3A03G01506390	JAGblack		TraesJUL3B03G01684750	JULblack		TraesNOR3D03G02024840	NORblack
TraesARI3A03G01439430	ARIblack		TraesJAG3A03G01513940	JAGblack		TraesJUL3B03G01691190	JULblack		TraesNOR4A03G02032760	NORblack
TraesARI3A03G01444610	ARIblack		TraesJAG3A03G01519240	JAGblack		TraesJUL3B03G01697410	JULblack		TraesNOR4A03G02032960	NORblack
TraesARI3A03G01444670	ARIblack		TraesJAG3A03G01527880	JAGblack		TraesJUL3B03G01697510	JULblack		TraesNOR4A03G02033600	NORblack
TraesARI3A03G01444810	ARIblack		TraesJAG3A03G01533940	JAGblack		TraesJUL3B03G01699170	JULblack		TraesNOR4A03G02037310	NORblack
TraesARI3A03G01444870	ARIblack		TraesJAG3A03G01539510	JAGblack		TraesJUL3B03G01707380	JULblack		TraesNOR4A03G02040710	NORblack
TraesARI3A03G01453970	ARIblack		TraesJAG3B03G01540250	JAGblack		TraesJUL3B03G01709690	JULblack		TraesNOR4A03G02045140	NORblack
TraesARI3A03G01455100	ARIblack		TraesJAG3B03G01540580	JAGblack		TraesJUL3B03G01709750	JULblack		TraesNOR4A03G02046420	NORblack
TraesARI3A03G01458840	ARIblack		TraesJAG3B03G01541700	JAGblack		TraesJUL3B03G01710440	JULblack		TraesNOR4A03G02047880	NORblack
TraesARI3A03G01459710	ARIblack		TraesJAG3B03G01542870	JAGblack		TraesJUL3B03G01711290	JULblack		TraesNOR4A03G02048370	NORblack
TraesARI3A03G01467200	ARIblack		TraesJAG3B03G01543040	JAGblack		TraesJUL3B03G01714460	JULblack		TraesNOR4A03G02050010	NORblack
TraesARI3A03G01468020	ARIblack		TraesJAG3B03G01543070	JAGblack		TraesJUL3B03G01722310	JULblack		TraesNOR4A03G02054110	NORblack
TraesARI3A03G01468910	ARIblack		TraesJAG3B03G01543090	JAGblack		TraesJUL3B03G01730530	JULblack		TraesNOR4A03G02055420	NORblack
TraesARI3A03G01468930	ARIblack		TraesJAG3B03G01544440	JAGblack		TraesJUL3B03G01738560	JULblack		TraesNOR4A03G02055500	NORblack
TraesARI3A03G01470190	ARIblack		TraesJAG3B03G01546370	JAGblack		TraesJUL3B03G01738860	JULblack		TraesNOR4A03G02056690	NORblack
TraesARI3A03G01471690	ARIblack		TraesJAG3B03G01556690	JAGblack		TraesJUL3B03G01748380	JULblack		TraesNOR4A03G02058540	NORblack
TraesARI3A03G01472970	ARIblack		TraesJAG3B03G01558040	JAGblack		TraesJUL3B03G01752870	JULblack		TraesNOR4A03G02058570	NORblack
TraesARI3A03G01473540	ARIblack		TraesJAG3B03G01568910	JAGblack		TraesJUL3B03G01752890	JULblack		TraesNOR4A03G02062350	NORblack
TraesARI3A03G01474090	ARIblack		TraesJAG3B03G01570700	JAGblack		TraesJUL3B03G01753150	JULblack		TraesNOR4A03G02065590	NORblack
TraesARI3A03G01474240	ARIblack		TraesJAG3B03G01578010	JAGblack		TraesJUL3B03G01758600	JULblack		TraesNOR4A03G02066260	NORblack
TraesARI3A03G01476420	ARIblack		TraesJAG3B03G01582450	JAGblack		TraesJUL3B03G01760680	JULblack		TraesNOR4A03G02069410	NORblack
TraesARI3A03G01476650	ARIblack		TraesJAG3B03G01582890	JAGblack		TraesJUL3B03G01761600	JULblack		TraesNOR4A03G02069970	NORblack
TraesARI3A03G01476980	ARIblack		TraesJAG3B03G01590460	JAGblack		TraesJUL3B03G01765000	JULblack		TraesNOR4A03G02071140	NORblack
TraesARI3A03G01477020	ARIblack		TraesJAG3B03G01592770	JAGblack		TraesJUL3B03G01765090	JULblack		TraesNOR4A03G02072460	NORblack
TraesARI3A03G01478000	ARIblack		TraesJAG3B03G01596100	JAGblack		TraesJUL3B03G01765110	JULblack		TraesNOR4A03G02074620	NORblack
TraesARI3A03G01481940	ARIblack		TraesJAG3B03G01599930	JAGblack		TraesJUL3B03G01776920	JULblack		TraesNOR4A03G02079170	NORblack
TraesARI3A03G01482490	ARIblack		TraesJAG3B03G01600080	JAGblack		TraesJUL3B03G01778400	JULblack		TraesNOR4A03G02079670	NORblack
TraesARI3A03G01482890	ARIblack		TraesJAG3B03G01606890	JAGblack		TraesJUL3B03G01782530	JULblack		TraesNOR4A03G02079920	NORblack
TraesARI3A03G01484650	ARIblack		TraesJAG3B03G01609200	JAGblack		TraesJUL3B03G01782590	JULblack		TraesNOR4A03G02081450	NORblack
TraesARI3A03G01486020	ARIblack		TraesJAG3B03G01613830	JAGblack		TraesJUL3B03G01784080	JULblack		TraesNOR4A03G02082150	NORblack
TraesARI3A03G01491200	ARIblack		TraesJAG3B03G01613940	JAGblack		TraesJUL3B03G01785300	JULblack		TraesNOR4A03G02099690	NORblack
TraesARI3A03G01493190	ARIblack		TraesJAG3B03G01614110	JAGblack		TraesJUL3B03G01785700	JULblack		TraesNOR4A03G02119190	NORblack
TraesARI3A03G01493780	ARIblack		TraesJAG3B03G01614140	JAGblack		TraesJUL3B03G01785740	JULblack		TraesNOR4A03G02121040	NORblack
TraesARI3A03G01497400	ARIblack		TraesJAG3B03G01615290	JAGblack		TraesJUL3B03G01787580	JULblack		TraesNOR4A03G02121880	NORblack
TraesARI3A03G01497950	ARIblack		TraesJAG3B03G01615650	JAGblack		TraesJUL3B03G01788990	JULblack		TraesNOR4A03G02125730	NORblack
TraesARI3A03G01502120	ARIblack		TraesJAG3B03G01617490	JAGblack		TraesJUL3B03G01792060	JULblack		TraesNOR4A03G02125790	NORblack
TraesARI3A03G01504610	ARIblack		TraesJAG3B03G01617980	JAGblack		TraesJUL3B03G01802980	JULblack		TraesNOR4A03G02127560	NORblack
TraesARI3A03G01506090	ARIblack		TraesJAG3B03G01619260	JAGblack		TraesJUL3B03G01808800	JULblack		TraesNOR4A03G02128740	NORblack
TraesARI3A03G01512590	ARIblack		TraesJAG3B03G01621350	JAGblack		TraesJUL3B03G01811360	JULblack		TraesNOR4A03G02129840	NORblack
TraesARI3A03G01515080	ARIblack		TraesJAG3B03G01621450	JAGblack		TraesJUL3D03G01814120	JULblack		TraesNOR4A03G02132680	NORblack
TraesARI3A03G01517690	ARIblack		TraesJAG3B03G01623890	JAGblack		TraesJUL3D03G01816560	JULblack		TraesNOR4A03G02133940	NORblack
TraesARI3A03G01520460	ARIblack		TraesJAG3B03G01624000	JAGblack		TraesJUL3D03G01825090	JULblack		TraesNOR4A03G02134280	NORblack
TraesARI3A03G01520690	ARIblack		TraesJAG3B03G01627370	JAGblack		TraesJUL3D03G01825150	JULblack		TraesNOR4A03G02135470	NORblack
TraesARI3A03G01526900	ARIblack		TraesJAG3B03G01630820	JAGblack		TraesJUL3D03G01825170	JULblack		TraesNOR4A03G02136080	NORblack
TraesARI3A03G01526910	ARIblack		TraesJAG3B03G01631430	JAGblack		TraesJUL3D03G01827970	JULblack		TraesNOR4A03G02136740	NORblack
TraesARI3A03G01529670	ARIblack		TraesJAG3B03G01636260	JAGblack		TraesJUL3D03G01828580	JULblack		TraesNOR4A03G02139000	NORblack
TraesARI3A03G01530360	ARIblack		TraesJAG3B03G01639100	JAGblack		TraesJUL3D03G01829860	JULblack		TraesNOR4A03G02140780	NORblack
TraesARI3A03G01533550	ARIblack		TraesJAG3B03G01643700	JAGblack		TraesJUL3D03G01829910	JULblack		TraesNOR4A03G02142880	NORblack
TraesARI3A03G01538580	ARIblack		TraesJAG3B03G01643970	JAGblack		TraesJUL3D03G01835770	JULblack		TraesNOR4A03G02144060	NORblack
TraesARI3A03G01540390	ARIblack		TraesJAG3B03G01656480	JAGblack		TraesJUL3D03G01837380	JULblack		TraesNOR4A03G02144380	NORblack
TraesARI3A03G01543270	ARIblack		TraesJAG3B03G01661980	JAGblack		TraesJUL3D03G01845010	JULblack		TraesNOR4A03G02145100	NORblack
TraesARI3A03G01548610	ARIblack		TraesJAG3B03G01662400	JAGblack		TraesJUL3D03G01848240	JULblack		TraesNOR4A03G02145680	NORblack
TraesARI3B03G01554340	ARIblack		TraesJAG3B03G01664170	JAGblack		TraesJUL3D03G01852510	JULblack		TraesNOR4A03G02148110	NORblack
TraesARI3B03G01554350	ARIblack		TraesJAG3B03G01664700	JAGblack		TraesJUL3D03G01861800	JULblack		TraesNOR4A03G02154290	NORblack
TraesARI3B03G01555340	ARIblack		TraesJAG3B03G01666400	JAGblack		TraesJUL3D03G01861980	JULblack		TraesNOR4A03G02155100	NORblack
TraesARI3B03G01560960	ARIblack		TraesJAG3B03G01668920	JAGblack		TraesJUL3D03G01862710	JULblack		TraesNOR4A03G02157960	NORblack
TraesARI3B03G01565870	ARIblack		TraesJAG3B03G01672190	JAGblack		TraesJUL3D03G01872530	JULblack		TraesNOR4A03G02158730	NORblack
TraesARI3B03G01572330	ARIblack		TraesJAG3B03G01672320	JAGblack		TraesJUL3D03G01875230	JULblack		TraesNOR4A03G02159070	NORblack
TraesARI3B03G01578810	ARIblack		TraesJAG3B03G01672450	JAGblack		TraesJUL3D03G01877550	JULblack		TraesNOR4A03G02161360	NORblack
TraesARI3B03G01580270	ARIblack		TraesJAG3B03G01672880	JAGblack		TraesJUL3D03G01879550	JULblack		TraesNOR4A03G02167850	NORblack
TraesARI3B03G01580320	ARIblack		TraesJAG3B03G01675670	JAGblack		TraesJUL3D03G01879740	JULblack		TraesNOR4A03G02168540	NORblack
TraesARI3B03G01582730	ARIblack		TraesJAG3B03G01676890	JAGblack		TraesJUL3D03G01880150	JULblack		TraesNOR4A03G02168660	NORblack
TraesARI3B03G01582860	ARIblack		TraesJAG3B03G01679820	JAGblack		TraesJUL3D03G01880250	JULblack		TraesNOR4A03G02169280	NORblack
TraesARI3B03G01583230	ARIblack		TraesJAG3B03G01680220	JAGblack		TraesJUL3D03G01883110	JULblack		TraesNOR4A03G02174790	NORblack
TraesARI3B03G01589780	ARIblack		TraesJAG3B03G01683360	JAGblack		TraesJUL3D03G01889800	JULblack		TraesNOR4A03G02179210	NORblack
TraesARI3B03G01591710	ARIblack		TraesJAG3B03G01683560	JAGblack		TraesJUL3D03G01908220	JULblack		TraesNOR4A03G02194710	NORblack
TraesARI3B03G01599240	ARIblack		TraesJAG3B03G01684950	JAGblack		TraesJUL3D03G01908350	JULblack		TraesNOR4A03G02197040	NORblack
TraesARI3B03G01601610	ARIblack		TraesJAG3B03G01685700	JAGblack		TraesJUL3D03G01909620	JULblack		TraesNOR4A03G02197620	NORblack
TraesARI3B03G01601950	ARIblack		TraesJAG3B03G01686080	JAGblack		TraesJUL3D03G01915640	JULblack		TraesNOR4A03G02199410	NORblack
TraesARI3B03G01602060	ARIblack		TraesJAG3B03G01686100	JAGblack		TraesJUL3D03G01917640	JULblack		TraesNOR4A03G02202890	NORblack
TraesARI3B03G01603630	ARIblack		TraesJAG3B03G01687960	JAGblack		TraesJUL3D03G01930640	JULblack		TraesNOR4A03G02203960	NORblack
TraesARI3B03G01610730	ARIblack		TraesJAG3B03G01689130	JAGblack		TraesJUL3D03G01935080	JULblack		TraesNOR4A03G02206090	NORblack
TraesARI3B03G01613110	ARIblack		TraesJAG3B03G01689450	JAGblack		TraesJUL3D03G01935200	JULblack		TraesNOR4A03G02206460	NORblack
TraesARI3B03G01619030	ARIblack		TraesJAG3B03G01689780	JAGblack		TraesJUL3D03G01936010	JULblack		TraesNOR4A03G02206560	NORblack
TraesARI3B03G01622000	ARIblack		TraesJAG3B03G01690280	JAGblack		TraesJUL3D03G01936580	JULblack		TraesNOR4A03G02212250	NORblack
TraesARI3B03G01622530	ARIblack		TraesJAG3B03G01692020	JAGblack		TraesJUL3D03G01945430	JULblack		TraesNOR4A03G02213090	NORblack
TraesARI3B03G01627750	ARIblack		TraesJAG3B03G01698760	JAGblack		TraesJUL3D03G01950400	JULblack		TraesNOR4A03G02224270	NORblack
TraesARI3B03G01628590	ARIblack		TraesJAG3B03G01701230	JAGblack		TraesJUL3D03G01951580	JULblack		TraesNOR4A03G02224400	NORblack
TraesARI3B03G01632500	ARIblack		TraesJAG3B03G01701630	JAGblack		TraesJUL3D03G01951760	JULblack		TraesNOR4A03G02226970	NORblack
TraesARI3B03G01632700	ARIblack		TraesJAG3B03G01703700	JAGblack		TraesJUL3D03G01952910	JULblack		TraesNOR4A03G02230330	NORblack
TraesARI3B03G01634680	ARIblack		TraesJAG3B03G01704790	JAGblack		TraesJUL3D03G01953110	JULblack		TraesNOR4A03G02236960	NORblack
TraesARI3B03G01635760	ARIblack		TraesJAG3B03G01709830	JAGblack		TraesJUL3D03G01954910	JULblack		TraesNOR4A03G02237150	NORblack
TraesARI3B03G01640840	ARIblack		TraesJAG3B03G01710310	JAGblack		TraesJUL3D03G01962460	JULblack		TraesNOR4B03G02240970	NORblack
TraesARI3B03G01642990	ARIblack		TraesJAG3B03G01710750	JAGblack		TraesJUL3D03G01970410	JULblack		TraesNOR4B03G02241840	NORblack
TraesARI3B03G01649370	ARIblack		TraesJAG3B03G01712410	JAGblack		TraesJUL3D03G01972590	JULblack		TraesNOR4B03G02241860	NORblack
TraesARI3B03G01650520	ARIblack		TraesJAG3B03G01713470	JAGblack		TraesJUL3D03G01976480	JULblack		TraesNOR4B03G02244890	NORblack
TraesARI3B03G01652260	ARIblack		TraesJAG3B03G01713690	JAGblack		TraesJUL3D03G01977670	JULblack		TraesNOR4B03G02246150	NORblack
TraesARI3B03G01663940	ARIblack		TraesJAG3B03G01717270	JAGblack		TraesJUL3D03G01983110	JULblack		TraesNOR4B03G02251470	NORblack
TraesARI3B03G01666860	ARIblack		TraesJAG3B03G01717560	JAGblack		TraesJUL3D03G01984330	JULblack		TraesNOR4B03G02257690	NORblack
TraesARI3B03G01667500	ARIblack		TraesJAG3B03G01717950	JAGblack		TraesJUL3D03G01990590	JULblack		TraesNOR4B03G02259240	NORblack
TraesARI3B03G01673200	ARIblack		TraesJAG3B03G01730640	JAGblack		TraesJUL3D03G01991330	JULblack		TraesNOR4B03G02263440	NORblack
TraesARI3B03G01677770	ARIblack		TraesJAG3B03G01732030	JAGblack		TraesJUL3D03G01993110	JULblack		TraesNOR4B03G02274190	NORblack
TraesARI3B03G01679220	ARIblack		TraesJAG3B03G01734820	JAGblack		TraesJUL3D03G01997300	JULblack		TraesNOR4B03G02274290	NORblack
TraesARI3B03G01679920	ARIblack		TraesJAG3B03G01738080	JAGblack		TraesJUL3D03G02002770	JULblack		TraesNOR4B03G02277690	NORblack
TraesARI3B03G01681470	ARIblack		TraesJAG3B03G01740340	JAGblack		TraesJUL3D03G02003180	JULblack		TraesNOR4B03G02279790	NORblack
TraesARI3B03G01682590	ARIblack		TraesJAG3B03G01741670	JAGblack		TraesJUL3D03G02004880	JULblack		TraesNOR4B03G02282780	NORblack
TraesARI3B03G01684260	ARIblack		TraesJAG3B03G01743490	JAGblack		TraesJUL3D03G02005000	JULblack		TraesNOR4B03G02286100	NORblack
TraesARI3B03G01685510	ARIblack		TraesJAG3B03G01747080	JAGblack		TraesJUL3D03G02005790	JULblack		TraesNOR4B03G02298500	NORblack
TraesARI3B03G01685990	ARIblack		TraesJAG3B03G01749420	JAGblack		TraesJUL3D03G02007150	JULblack		TraesNOR4B03G02299350	NORblack
TraesARI3B03G01690230	ARIblack		TraesJAG3B03G01776150	JAGblack		TraesJUL3D03G02007160	JULblack		TraesNOR4B03G02300490	NORblack
TraesARI3B03G01695180	ARIblack		TraesJAG3B03G01780500	JAGblack		TraesJUL3D03G02007430	JULblack		TraesNOR4B03G02310220	NORblack
TraesARI3B03G01695600	ARIblack		TraesJAG3B03G01780760	JAGblack		TraesJUL3D03G02009910	JULblack		TraesNOR4B03G02329750	NORblack
TraesARI3B03G01697910	ARIblack		TraesJAG3B03G01784740	JAGblack		TraesJUL3D03G02011670	JULblack		TraesNOR4B03G02347990	NORblack
TraesARI3B03G01707520	ARIblack		TraesJAG3B03G01795900	JAGblack		TraesJUL3D03G02013260	JULblack		TraesNOR4B03G02352010	NORblack
TraesARI3B03G01709380	ARIblack		TraesJAG3B03G01799810	JAGblack		TraesJUL3D03G02020120	JULblack		TraesNOR4B03G02352120	NORblack
TraesARI3B03G01709630	ARIblack		TraesJAG3B03G01801370	JAGblack		TraesJUL3D03G02021100	JULblack		TraesNOR4B03G02355000	NORblack
TraesARI3B03G01710750	ARIblack		TraesJAG3B03G01802780	JAGblack		TraesJUL4A03G02025420	JULblack		TraesNOR4B03G02357970	NORblack
TraesARI3B03G01710760	ARIblack		TraesJAG3D03G01808960	JAGblack		TraesJUL4A03G02036070	JULblack		TraesNOR4B03G02359080	NORblack
TraesARI3B03G01710780	ARIblack		TraesJAG3D03G01812120	JAGblack		TraesJUL4A03G02043270	JULblack		TraesNOR4B03G02360920	NORblack
TraesARI3B03G01711140	ARIblack		TraesJAG3D03G01818900	JAGblack		TraesJUL4A03G02048350	JULblack		TraesNOR4B03G02363360	NORblack
TraesARI3B03G01711530	ARIblack		TraesJAG3D03G01818930	JAGblack		TraesJUL4A03G02051920	JULblack		TraesNOR4B03G02363480	NORblack
TraesARI3B03G01721810	ARIblack		TraesJAG3D03G01821830	JAGblack		TraesJUL4A03G02055820	JULblack		TraesNOR4B03G02366840	NORblack
TraesARI3B03G01723200	ARIblack		TraesJAG3D03G01821980	JAGblack		TraesJUL4A03G02061380	JULblack		TraesNOR4B03G02367490	NORblack
TraesARI3B03G01727020	ARIblack		TraesJAG3D03G01823540	JAGblack		TraesJUL4A03G02062810	JULblack		TraesNOR4B03G02369730	NORblack
TraesARI3B03G01728260	ARIblack		TraesJAG3D03G01827490	JAGblack		TraesJUL4A03G02063870	JULblack		TraesNOR4B03G02371090	NORblack
TraesARI3B03G01735220	ARIblack		TraesJAG3D03G01831810	JAGblack		TraesJUL4A03G02064320	JULblack		TraesNOR4B03G02371130	NORblack
TraesARI3B03G01736890	ARIblack		TraesJAG3D03G01832170	JAGblack		TraesJUL4A03G02073760	JULblack		TraesNOR4B03G02371330	NORblack
TraesARI3B03G01737630	ARIblack		TraesJAG3D03G01832180	JAGblack		TraesJUL4A03G02077760	JULblack		TraesNOR4B03G02373640	NORblack
TraesARI3B03G01737690	ARIblack		TraesJAG3D03G01834280	JAGblack		TraesJUL4A03G02078680	JULblack		TraesNOR4B03G02374860	NORblack
TraesARI3B03G01740530	ARIblack		TraesJAG3D03G01837150	JAGblack		TraesJUL4A03G02106460	JULblack		TraesNOR4B03G02377490	NORblack
TraesARI3B03G01741550	ARIblack		TraesJAG3D03G01838420	JAGblack		TraesJUL4A03G02108380	JULblack		TraesNOR4B03G02380540	NORblack
TraesARI3B03G01742840	ARIblack		TraesJAG3D03G01840940	JAGblack		TraesJUL4A03G02108770	JULblack		TraesNOR4B03G02383660	NORblack
TraesARI3B03G01744550	ARIblack		TraesJAG3D03G01851030	JAGblack		TraesJUL4A03G02120280	JULblack		TraesNOR4B03G02385410	NORblack
TraesARI3B03G01745240	ARIblack		TraesJAG3D03G01856160	JAGblack		TraesJUL4A03G02121050	JULblack		TraesNOR4B03G02386920	NORblack
TraesARI3B03G01746380	ARIblack		TraesJAG3D03G01856410	JAGblack		TraesJUL4A03G02121410	JULblack		TraesNOR4B03G02394260	NORblack
TraesARI3B03G01746390	ARIblack		TraesJAG3D03G01859190	JAGblack		TraesJUL4A03G02122260	JULblack		TraesNOR4B03G02394390	NORblack
TraesARI3B03G01748830	ARIblack		TraesJAG3D03G01859320	JAGblack		TraesJUL4A03G02126150	JULblack		TraesNOR4B03G02396090	NORblack
TraesARI3B03G01749690	ARIblack		TraesJAG3D03G01861200	JAGblack		TraesJUL4A03G02126670	JULblack		TraesNOR4B03G02399400	NORblack
TraesARI3B03G01751190	ARIblack		TraesJAG3D03G01861980	JAGblack		TraesJUL4A03G02142320	JULblack		TraesNOR4B03G02401900	NORblack
TraesARI3B03G01755400	ARIblack		TraesJAG3D03G01864540	JAGblack		TraesJUL4A03G02147150	JULblack		TraesNOR4B03G02402450	NORblack
TraesARI3B03G01756190	ARIblack		TraesJAG3D03G01865440	JAGblack		TraesJUL4A03G02150610	JULblack		TraesNOR4B03G02408620	NORblack
TraesARI3B03G01757070	ARIblack		TraesJAG3D03G01866520	JAGblack		TraesJUL4A03G02155510	JULblack		TraesNOR4B03G02415080	NORblack
TraesARI3B03G01759310	ARIblack		TraesJAG3D03G01867120	JAGblack		TraesJUL4A03G02155950	JULblack		TraesNOR4B03G02416810	NORblack
TraesARI3B03G01763790	ARIblack		TraesJAG3D03G01868900	JAGblack		TraesJUL4A03G02158700	JULblack		TraesNOR4B03G02418030	NORblack
TraesARI3B03G01772440	ARIblack		TraesJAG3D03G01870310	JAGblack		TraesJUL4A03G02159760	JULblack		TraesNOR4B03G02424730	NORblack
TraesARI3B03G01772850	ARIblack		TraesJAG3D03G01878510	JAGblack		TraesJUL4A03G02162790	JULblack		TraesNOR4B03G02425070	NORblack
TraesARI3B03G01778120	ARIblack		TraesJAG3D03G01882590	JAGblack		TraesJUL4A03G02165200	JULblack		TraesNOR4B03G02428970	NORblack
TraesARI3B03G01781280	ARIblack		TraesJAG3D03G01886410	JAGblack		TraesJUL4A03G02172410	JULblack		TraesNOR4B03G02431060	NORblack
TraesARI3B03G01781360	ARIblack		TraesJAG3D03G01887190	JAGblack		TraesJUL4A03G02173590	JULblack		TraesNOR4D03G02432640	NORblack
TraesARI3B03G01788750	ARIblack		TraesJAG3D03G01894730	JAGblack		TraesJUL4A03G02176510	JULblack		TraesNOR4D03G02435010	NORblack
TraesARI3B03G01798870	ARIblack		TraesJAG3D03G01898090	JAGblack		TraesJUL4A03G02192690	JULblack		TraesNOR4D03G02445730	NORblack
TraesARI3B03G01805070	ARIblack		TraesJAG3D03G01898990	JAGblack		TraesJUL4A03G02195100	JULblack		TraesNOR4D03G02449110	NORblack
TraesARI3B03G01809580	ARIblack		TraesJAG3D03G01903150	JAGblack		TraesJUL4A03G02197450	JULblack		TraesNOR4D03G02451580	NORblack
TraesARI3B03G01816360	ARIblack		TraesJAG3D03G01903690	JAGblack		TraesJUL4A03G02200930	JULblack		TraesNOR4D03G02455590	NORblack
TraesARI3B03G01817660	ARIblack		TraesJAG3D03G01905410	JAGblack		TraesJUL4A03G02215830	JULblack		TraesNOR4D03G02457750	NORblack
TraesARI3B03G01823390	ARIblack		TraesJAG3D03G01905580	JAGblack		TraesJUL4A03G02225450	JULblack		TraesNOR4D03G02459210	NORblack
TraesARI3B03G01827510	ARIblack		TraesJAG3D03G01908790	JAGblack		TraesJUL4A03G02232890	JULblack		TraesNOR4D03G02459510	NORblack
TraesARI3D03G01833220	ARIblack		TraesJAG3D03G01909280	JAGblack		TraesJUL4A03G02233330	JULblack		TraesNOR4D03G02459520	NORblack
TraesARI3D03G01834550	ARIblack		TraesJAG3D03G01910800	JAGblack		TraesJUL4A03G02236880	JULblack		TraesNOR4D03G02459680	NORblack
TraesARI3D03G01842540	ARIblack		TraesJAG3D03G01910920	JAGblack		TraesJUL4A03G02237540	JULblack		TraesNOR4D03G02462780	NORblack
TraesARI3D03G01845840	ARIblack		TraesJAG3D03G01912610	JAGblack		TraesJUL4B03G02244950	JULblack		TraesNOR4D03G02463920	NORblack
TraesARI3D03G01846020	ARIblack		TraesJAG3D03G01913290	JAGblack		TraesJUL4B03G02247550	JULblack		TraesNOR4D03G02466030	NORblack
TraesARI3D03G01847120	ARIblack		TraesJAG3D03G01913390	JAGblack		TraesJUL4B03G02248040	JULblack		TraesNOR4D03G02470010	NORblack
TraesARI3D03G01847590	ARIblack		TraesJAG3D03G01915380	JAGblack		TraesJUL4B03G02249430	JULblack		TraesNOR4D03G02473510	NORblack
TraesARI3D03G01847600	ARIblack		TraesJAG3D03G01916600	JAGblack		TraesJUL4B03G02251620	JULblack		TraesNOR4D03G02474410	NORblack
TraesARI3D03G01851940	ARIblack		TraesJAG3D03G01916680	JAGblack		TraesJUL4B03G02253530	JULblack		TraesNOR4D03G02476500	NORblack
TraesARI3D03G01858520	ARIblack		TraesJAG3D03G01917140	JAGblack		TraesJUL4B03G02256050	JULblack		TraesNOR4D03G02493970	NORblack
TraesARI3D03G01862240	ARIblack		TraesJAG3D03G01918430	JAGblack		TraesJUL4B03G02258000	JULblack		TraesNOR4D03G02516410	NORblack
TraesARI3D03G01866090	ARIblack		TraesJAG3D03G01920230	JAGblack		TraesJUL4B03G02259440	JULblack		TraesNOR4D03G02519160	NORblack
TraesARI3D03G01866960	ARIblack		TraesJAG3D03G01921250	JAGblack		TraesJUL4B03G02261840	JULblack		TraesNOR4D03G02520970	NORblack
TraesARI3D03G01875670	ARIblack		TraesJAG3D03G01922170	JAGblack		TraesJUL4B03G02272970	JULblack		TraesNOR4D03G02521850	NORblack
TraesARI3D03G01878810	ARIblack		TraesJAG3D03G01922910	JAGblack		TraesJUL4B03G02281880	JULblack		TraesNOR4D03G02525060	NORblack
TraesARI3D03G01880610	ARIblack		TraesJAG3D03G01922980	JAGblack		TraesJUL4B03G02293710	JULblack		TraesNOR4D03G02525260	NORblack
TraesARI3D03G01881920	ARIblack		TraesJAG3D03G01923200	JAGblack		TraesJUL4B03G02295630	JULblack		TraesNOR4D03G02528920	NORblack
TraesARI3D03G01882260	ARIblack		TraesJAG3D03G01923770	JAGblack		TraesJUL4B03G02301690	JULblack		TraesNOR4D03G02534940	NORblack
TraesARI3D03G01885810	ARIblack		TraesJAG3D03G01924270	JAGblack		TraesJUL4B03G02313100	JULblack		TraesNOR4D03G02535210	NORblack
TraesARI3D03G01891990	ARIblack		TraesJAG3D03G01924510	JAGblack		TraesJUL4B03G02324160	JULblack		TraesNOR4D03G02536410	NORblack
TraesARI3D03G01898040	ARIblack		TraesJAG3D03G01924910	JAGblack		TraesJUL4B03G02342000	JULblack		TraesNOR4D03G02537910	NORblack
TraesARI3D03G01901190	ARIblack		TraesJAG3D03G01925900	JAGblack		TraesJUL4B03G02348370	JULblack		TraesNOR4D03G02538130	NORblack
TraesARI3D03G01906190	ARIblack		TraesJAG3D03G01926810	JAGblack		TraesJUL4B03G02349930	JULblack		TraesNOR4D03G02541530	NORblack
TraesARI3D03G01911600	ARIblack		TraesJAG3D03G01932400	JAGblack		TraesJUL4B03G02352410	JULblack		TraesNOR4D03G02547800	NORblack
TraesARI3D03G01914320	ARIblack		TraesJAG3D03G01933730	JAGblack		TraesJUL4B03G02362530	JULblack		TraesNOR4D03G02555530	NORblack
TraesARI3D03G01914560	ARIblack		TraesJAG3D03G01934370	JAGblack		TraesJUL4B03G02364230	JULblack		TraesNOR4D03G02557810	NORblack
TraesARI3D03G01924810	ARIblack		TraesJAG3D03G01935410	JAGblack		TraesJUL4B03G02372870	JULblack		TraesNOR4D03G02560970	NORblack
TraesARI3D03G01925620	ARIblack		TraesJAG3D03G01936560	JAGblack		TraesJUL4B03G02378850	JULblack		TraesNOR4D03G02561690	NORblack
TraesARI3D03G01927640	ARIblack		TraesJAG3D03G01937630	JAGblack		TraesJUL4B03G02382340	JULblack		TraesNOR4D03G02563240	NORblack
TraesARI3D03G01927800	ARIblack		TraesJAG3D03G01940610	JAGblack		TraesJUL4B03G02386430	JULblack		TraesNOR4D03G02563820	NORblack
TraesARI3D03G01927910	ARIblack		TraesJAG3D03G01940790	JAGblack		TraesJUL4B03G02390560	JULblack		TraesNOR4D03G02564460	NORblack
TraesARI3D03G01929090	ARIblack		TraesJAG3D03G01941700	JAGblack		TraesJUL4B03G02396570	JULblack		TraesNOR4D03G02574740	NORblack
TraesARI3D03G01932530	ARIblack		TraesJAG3D03G01943040	JAGblack		TraesJUL4B03G02407090	JULblack		TraesNOR4D03G02575250	NORblack
TraesARI3D03G01932620	ARIblack		TraesJAG3D03G01943150	JAGblack		TraesJUL4B03G02409390	JULblack		TraesNOR4D03G02578350	NORblack
TraesARI3D03G01933660	ARIblack		TraesJAG3D03G01943260	JAGblack		TraesJUL4B03G02413130	JULblack		TraesNOR5A03G02587320	NORblack
TraesARI3D03G01937770	ARIblack		TraesJAG3D03G01945030	JAGblack		TraesJUL4B03G02414260	JULblack		TraesNOR5A03G02592060	NORblack
TraesARI3D03G01940710	ARIblack		TraesJAG3D03G01953280	JAGblack		TraesJUL4B03G02415320	JULblack		TraesNOR5A03G02593880	NORblack
TraesARI3D03G01942690	ARIblack		TraesJAG3D03G01955190	JAGblack		TraesJUL4B03G02420570	JULblack		TraesNOR5A03G02603450	NORblack
TraesARI3D03G01944260	ARIblack		TraesJAG3D03G01956000	JAGblack		TraesJUL4B03G02423890	JULblack		TraesNOR5A03G02604460	NORblack
TraesARI3D03G01944320	ARIblack		TraesJAG3D03G01962510	JAGblack		TraesJUL4B03G02427200	JULblack		TraesNOR5A03G02613010	NORblack
TraesARI3D03G01948730	ARIblack		TraesJAG3D03G01965350	JAGblack		TraesJUL4B03G02432490	JULblack		TraesNOR5A03G02614690	NORblack
TraesARI3D03G01950070	ARIblack		TraesJAG3D03G01967590	JAGblack		TraesJUL4D03G02433130	JULblack		TraesNOR5A03G02616120	NORblack
TraesARI3D03G01950250	ARIblack		TraesJAG3D03G01969780	JAGblack		TraesJUL4D03G02437520	JULblack		TraesNOR5A03G02619510	NORblack
TraesARI3D03G01950970	ARIblack		TraesJAG3D03G01970630	JAGblack		TraesJUL4D03G02438650	JULblack		TraesNOR5A03G02624910	NORblack
TraesARI3D03G01956520	ARIblack		TraesJAG3D03G01981270	JAGblack		TraesJUL4D03G02440050	JULblack		TraesNOR5A03G02632090	NORblack
TraesARI3D03G01956570	ARIblack		TraesJAG3D03G01986340	JAGblack		TraesJUL4D03G02442180	JULblack		TraesNOR5A03G02637660	NORblack
TraesARI3D03G01958660	ARIblack		TraesJAG3D03G01987370	JAGblack		TraesJUL4D03G02443130	JULblack		TraesNOR5A03G02638980	NORblack
TraesARI3D03G01963670	ARIblack		TraesJAG3D03G01994630	JAGblack		TraesJUL4D03G02444540	JULblack		TraesNOR5A03G02653780	NORblack
TraesARI3D03G01965900	ARIblack		TraesJAG3D03G01996710	JAGblack		TraesJUL4D03G02446110	JULblack		TraesNOR5A03G02654090	NORblack
TraesARI3D03G01969530	ARIblack		TraesJAG3D03G02003140	JAGblack		TraesJUL4D03G02450360	JULblack		TraesNOR5A03G02662190	NORblack
TraesARI3D03G01970500	ARIblack		TraesJAG4A03G02018250	JAGblack		TraesJUL4D03G02453030	JULblack		TraesNOR5A03G02670370	NORblack
TraesARI3D03G01971540	ARIblack		TraesJAG4A03G02018340	JAGblack		TraesJUL4D03G02454660	JULblack		TraesNOR5A03G02679310	NORblack
TraesARI3D03G01972510	ARIblack		TraesJAG4A03G02018960	JAGblack		TraesJUL4D03G02460790	JULblack		TraesNOR5A03G02680300	NORblack
TraesARI3D03G01977170	ARIblack		TraesJAG4A03G02022120	JAGblack		TraesJUL4D03G02466770	JULblack		TraesNOR5A03G02686230	NORblack
TraesARI3D03G01979440	ARIblack		TraesJAG4A03G02022300	JAGblack		TraesJUL4D03G02470980	JULblack		TraesNOR5A03G02691880	NORblack
TraesARI3D03G01980130	ARIblack		TraesJAG4A03G02023450	JAGblack		TraesJUL4D03G02471350	JULblack		TraesNOR5A03G02693780	NORblack
TraesARI3D03G01981890	ARIblack		TraesJAG4A03G02025820	JAGblack		TraesJUL4D03G02473470	JULblack		TraesNOR5A03G02695560	NORblack
TraesARI3D03G01984040	ARIblack		TraesJAG4A03G02026430	JAGblack		TraesJUL4D03G02475770	JULblack		TraesNOR5A03G02696350	NORblack
TraesARI3D03G01987850	ARIblack		TraesJAG4A03G02031640	JAGblack		TraesJUL4D03G02483070	JULblack		TraesNOR5A03G02696740	NORblack
TraesARI3D03G01987940	ARIblack		TraesJAG4A03G02032660	JAGblack		TraesJUL4D03G02496280	JULblack		TraesNOR5A03G02696770	NORblack
TraesARI3D03G01989570	ARIblack		TraesJAG4A03G02032800	JAGblack		TraesJUL4D03G02506040	JULblack		TraesNOR5A03G02699340	NORblack
TraesARI3D03G01989800	ARIblack		TraesJAG4A03G02035480	JAGblack		TraesJUL4D03G02506150	JULblack		TraesNOR5A03G02700930	NORblack
TraesARI3D03G01991600	ARIblack		TraesJAG4A03G02036370	JAGblack		TraesJUL4D03G02512740	JULblack		TraesNOR5A03G02703760	NORblack
TraesARI3D03G01992100	ARIblack		TraesJAG4A03G02038960	JAGblack		TraesJUL4D03G02518180	JULblack		TraesNOR5A03G02705660	NORblack
TraesARI3D03G01995640	ARIblack		TraesJAG4A03G02039650	JAGblack		TraesJUL4D03G02520080	JULblack		TraesNOR5A03G02709910	NORblack
TraesARI3D03G01999080	ARIblack		TraesJAG4A03G02040090	JAGblack		TraesJUL4D03G02520770	JULblack		TraesNOR5A03G02713670	NORblack
TraesARI3D03G01999490	ARIblack		TraesJAG4A03G02043990	JAGblack		TraesJUL4D03G02523970	JULblack		TraesNOR5A03G02717030	NORblack
TraesARI3D03G02001120	ARIblack		TraesJAG4A03G02044230	JAGblack		TraesJUL4D03G02524930	JULblack		TraesNOR5A03G02724850	NORblack
TraesARI3D03G02004460	ARIblack		TraesJAG4A03G02051080	JAGblack		TraesJUL4D03G02525950	JULblack		TraesNOR5A03G02727830	NORblack
TraesARI3D03G02004600	ARIblack		TraesJAG4A03G02073760	JAGblack		TraesJUL4D03G02530350	JULblack		TraesNOR5A03G02731090	NORblack
TraesARI3D03G02007040	ARIblack		TraesJAG4A03G02099380	JAGblack		TraesJUL4D03G02537610	JULblack		TraesNOR5A03G02731300	NORblack
TraesARI3D03G02007660	ARIblack		TraesJAG4A03G02108090	JAGblack		TraesJUL4D03G02540590	JULblack		TraesNOR5A03G02731810	NORblack
TraesARI3D03G02007780	ARIblack		TraesJAG4A03G02108300	JAGblack		TraesJUL4D03G02543610	JULblack		TraesNOR5A03G02737010	NORblack
TraesARI3D03G02009730	ARIblack		TraesJAG4A03G02112130	JAGblack		TraesJUL4D03G02545780	JULblack		TraesNOR5A03G02741160	NORblack
TraesARI3D03G02009870	ARIblack		TraesJAG4A03G02115420	JAGblack		TraesJUL4D03G02549750	JULblack		TraesNOR5A03G02744660	NORblack
TraesARI3D03G02015670	ARIblack		TraesJAG4A03G02123670	JAGblack		TraesJUL4D03G02554090	JULblack		TraesNOR5A03G02746440	NORblack
TraesARI3D03G02015990	ARIblack		TraesJAG4A03G02125010	JAGblack		TraesJUL4D03G02555140	JULblack		TraesNOR5A03G02753980	NORblack
TraesARI3D03G02017120	ARIblack		TraesJAG4A03G02130250	JAGblack		TraesJUL4D03G02564020	JULblack		TraesNOR5A03G02757390	NORblack
TraesARI3D03G02018720	ARIblack		TraesJAG4A03G02137410	JAGblack		TraesJUL4D03G02566780	JULblack		TraesNOR5A03G02758480	NORblack
TraesARI3D03G02026920	ARIblack		TraesJAG4A03G02137950	JAGblack		TraesJUL4D03G02571300	JULblack		TraesNOR5A03G02769120	NORblack
TraesARI3D03G02029460	ARIblack		TraesJAG4A03G02142680	JAGblack		TraesJUL4D03G02572580	JULblack		TraesNOR5A03G02782380	NORblack
TraesARI3D03G02032550	ARIblack		TraesJAG4A03G02142810	JAGblack		TraesJUL4D03G02574070	JULblack		TraesNOR5A03G02783970	NORblack
TraesARI3D03G02032820	ARIblack		TraesJAG4A03G02142840	JAGblack		TraesJUL4D03G02575280	JULblack		TraesNOR5A03G02786160	NORblack
TraesARI3D03G02037270	ARIblack		TraesJAG4A03G02145120	JAGblack		TraesJUL4D03G02575310	JULblack		TraesNOR5A03G02790340	NORblack
TraesARI4A03G02040360	ARIblack		TraesJAG4A03G02145710	JAGblack		TraesJUL4D03G02575370	JULblack		TraesNOR5A03G02797800	NORblack
TraesARI4A03G02040730	ARIblack		TraesJAG4A03G02145880	JAGblack		TraesJUL4D03G02577010	JULblack		TraesNOR5A03G02800510	NORblack
TraesARI4A03G02046070	ARIblack		TraesJAG4A03G02146010	JAGblack		TraesJUL4D03G02578840	JULblack		TraesNOR5A03G02800670	NORblack
TraesARI4A03G02046870	ARIblack		TraesJAG4A03G02147230	JAGblack		TraesJUL5A03G02582300	JULblack		TraesNOR5A03G02801970	NORblack
TraesARI4A03G02047580	ARIblack		TraesJAG4A03G02148650	JAGblack		TraesJUL5A03G02582320	JULblack		TraesNOR5A03G02809940	NORblack
TraesARI4A03G02048580	ARIblack		TraesJAG4A03G02148750	JAGblack		TraesJUL5A03G02582340	JULblack		TraesNOR5A03G02810500	NORblack
TraesARI4A03G02054660	ARIblack		TraesJAG4A03G02153310	JAGblack		TraesJUL5A03G02591560	JULblack		TraesNOR5A03G02811690	NORblack
TraesARI4A03G02055740	ARIblack		TraesJAG4A03G02153620	JAGblack		TraesJUL5A03G02597530	JULblack		TraesNOR5B03G02813850	NORblack
TraesARI4A03G02057160	ARIblack		TraesJAG4A03G02153830	JAGblack		TraesJUL5A03G02606130	JULblack		TraesNOR5B03G02814690	NORblack
TraesARI4A03G02057170	ARIblack		TraesJAG4A03G02154410	JAGblack		TraesJUL5A03G02607650	JULblack		TraesNOR5B03G02838100	NORblack
TraesARI4A03G02057680	ARIblack		TraesJAG4A03G02155560	JAGblack		TraesJUL5A03G02615800	JULblack		TraesNOR5B03G02847100	NORblack
TraesARI4A03G02061680	ARIblack		TraesJAG4A03G02155690	JAGblack		TraesJUL5A03G02617160	JULblack		TraesNOR5B03G02851460	NORblack
TraesARI4A03G02065210	ARIblack		TraesJAG4A03G02167940	JAGblack		TraesJUL5A03G02618210	JULblack		TraesNOR5B03G02858250	NORblack
TraesARI4A03G02065550	ARIblack		TraesJAG4A03G02176520	JAGblack		TraesJUL5A03G02620400	JULblack		TraesNOR5B03G02859810	NORblack
TraesARI4A03G02068970	ARIblack		TraesJAG4A03G02178720	JAGblack		TraesJUL5A03G02620480	JULblack		TraesNOR5B03G02861860	NORblack
TraesARI4A03G02069410	ARIblack		TraesJAG4A03G02182530	JAGblack		TraesJUL5A03G02624440	JULblack		TraesNOR5B03G02862320	NORblack
TraesARI4A03G02071160	ARIblack		TraesJAG4A03G02185340	JAGblack		TraesJUL5A03G02624480	JULblack		TraesNOR5B03G02874480	NORblack
TraesARI4A03G02071540	ARIblack		TraesJAG4A03G02195330	JAGblack		TraesJUL5A03G02624520	JULblack		TraesNOR5B03G02884580	NORblack
TraesARI4A03G02078570	ARIblack		TraesJAG4A03G02195370	JAGblack		TraesJUL5A03G02624610	JULblack		TraesNOR5B03G02884710	NORblack
TraesARI4A03G02088680	ARIblack		TraesJAG4A03G02195560	JAGblack		TraesJUL5A03G02627000	JULblack		TraesNOR5B03G02884990	NORblack
TraesARI4A03G02090110	ARIblack		TraesJAG4A03G02198240	JAGblack		TraesJUL5A03G02631900	JULblack		TraesNOR5B03G02885190	NORblack
TraesARI4A03G02093460	ARIblack		TraesJAG4A03G02200420	JAGblack		TraesJUL5A03G02632000	JULblack		TraesNOR5B03G02888270	NORblack
TraesARI4A03G02099160	ARIblack		TraesJAG4A03G02204050	JAGblack		TraesJUL5A03G02632470	JULblack		TraesNOR5B03G02889490	NORblack
TraesARI4A03G02101970	ARIblack		TraesJAG4A03G02206010	JAGblack		TraesJUL5A03G02636440	JULblack		TraesNOR5B03G02893320	NORblack
TraesARI4A03G02104750	ARIblack		TraesJAG4A03G02206020	JAGblack		TraesJUL5A03G02647310	JULblack		TraesNOR5B03G02897040	NORblack
TraesARI4A03G02106970	ARIblack		TraesJAG4A03G02215670	JAGblack		TraesJUL5A03G02651090	JULblack		TraesNOR5B03G02898690	NORblack
TraesARI4A03G02108170	ARIblack		TraesJAG4A03G02216370	JAGblack		TraesJUL5A03G02654740	JULblack		TraesNOR5B03G02899950	NORblack
TraesARI4A03G02123800	ARIblack		TraesJAG4A03G02219430	JAGblack		TraesJUL5A03G02654830	JULblack		TraesNOR5B03G02900370	NORblack
TraesARI4A03G02125480	ARIblack		TraesJAG4A03G02220130	JAGblack		TraesJUL5A03G02655710	JULblack		TraesNOR5B03G02902420	NORblack
TraesARI4A03G02125710	ARIblack		TraesJAG4A03G02220600	JAGblack		TraesJUL5A03G02656720	JULblack		TraesNOR5B03G02905130	NORblack
TraesARI4A03G02125830	ARIblack		TraesJAG4A03G02221100	JAGblack		TraesJUL5A03G02657130	JULblack		TraesNOR5B03G02905510	NORblack
TraesARI4A03G02126800	ARIblack		TraesJAG4B03G02222640	JAGblack		TraesJUL5A03G02661400	JULblack		TraesNOR5B03G02905860	NORblack
TraesARI4A03G02127070	ARIblack		TraesJAG4B03G02227140	JAGblack		TraesJUL5A03G02662060	JULblack		TraesNOR5B03G02907400	NORblack
TraesARI4A03G02130260	ARIblack		TraesJAG4B03G02227160	JAGblack		TraesJUL5A03G02665810	JULblack		TraesNOR5B03G02907440	NORblack
TraesARI4A03G02135400	ARIblack		TraesJAG4B03G02228760	JAGblack		TraesJUL5A03G02667850	JULblack		TraesNOR5B03G02908560	NORblack
TraesARI4A03G02137430	ARIblack		TraesJAG4B03G02231300	JAGblack		TraesJUL5A03G02668180	JULblack		TraesNOR5B03G02914090	NORblack
TraesARI4A03G02138000	ARIblack		TraesJAG4B03G02231660	JAGblack		TraesJUL5A03G02668640	JULblack		TraesNOR5B03G02914440	NORblack
TraesARI4A03G02139870	ARIblack		TraesJAG4B03G02234190	JAGblack		TraesJUL5A03G02671890	JULblack		TraesNOR5B03G02914770	NORblack
TraesARI4A03G02148400	ARIblack		TraesJAG4B03G02238680	JAGblack		TraesJUL5A03G02671910	JULblack		TraesNOR5B03G02914930	NORblack
TraesARI4A03G02155170	ARIblack		TraesJAG4B03G02239010	JAGblack		TraesJUL5A03G02675080	JULblack		TraesNOR5B03G02920060	NORblack
TraesARI4A03G02162910	ARIblack		TraesJAG4B03G02246960	JAGblack		TraesJUL5A03G02677950	JULblack		TraesNOR5B03G02925480	NORblack
TraesARI4A03G02165470	ARIblack		TraesJAG4B03G02250300	JAGblack		TraesJUL5A03G02678820	JULblack		TraesNOR5B03G02926520	NORblack
TraesARI4A03G02170550	ARIblack		TraesJAG4B03G02250430	JAGblack		TraesJUL5A03G02679770	JULblack		TraesNOR5B03G02927620	NORblack
TraesARI4A03G02172370	ARIblack		TraesJAG4B03G02251350	JAGblack		TraesJUL5A03G02681980	JULblack		TraesNOR5B03G02932040	NORblack
TraesARI4A03G02173010	ARIblack		TraesJAG4B03G02257020	JAGblack		TraesJUL5A03G02682890	JULblack		TraesNOR5B03G02932620	NORblack
TraesARI4A03G02174570	ARIblack		TraesJAG4B03G02257120	JAGblack		TraesJUL5A03G02684480	JULblack		TraesNOR5B03G02934960	NORblack
TraesARI4A03G02177700	ARIblack		TraesJAG4B03G02259770	JAGblack		TraesJUL5A03G02692590	JULblack		TraesNOR5B03G02938760	NORblack
TraesARI4A03G02180540	ARIblack		TraesJAG4B03G02267900	JAGblack		TraesJUL5A03G02692770	JULblack		TraesNOR5B03G02939240	NORblack
TraesARI4A03G02182930	ARIblack		TraesJAG4B03G02271880	JAGblack		TraesJUL5A03G02694340	JULblack		TraesNOR5B03G02939980	NORblack
TraesARI4A03G02184490	ARIblack		TraesJAG4B03G02274990	JAGblack		TraesJUL5A03G02694840	JULblack		TraesNOR5B03G02940160	NORblack
TraesARI4A03G02185120	ARIblack		TraesJAG4B03G02276690	JAGblack		TraesJUL5A03G02695080	JULblack		TraesNOR5B03G02940580	NORblack
TraesARI4A03G02190210	ARIblack		TraesJAG4B03G02281070	JAGblack		TraesJUL5A03G02699610	JULblack		TraesNOR5B03G02942890	NORblack
TraesARI4A03G02196500	ARIblack		TraesJAG4B03G02282070	JAGblack		TraesJUL5A03G02699810	JULblack		TraesNOR5B03G02945930	NORblack
TraesARI4A03G02196510	ARIblack		TraesJAG4B03G02284860	JAGblack		TraesJUL5A03G02700370	JULblack		TraesNOR5B03G02946110	NORblack
TraesARI4A03G02201290	ARIblack		TraesJAG4B03G02287380	JAGblack		TraesJUL5A03G02700440	JULblack		TraesNOR5B03G02946670	NORblack
TraesARI4A03G02204280	ARIblack		TraesJAG4B03G02290310	JAGblack		TraesJUL5A03G02704040	JULblack		TraesNOR5B03G02947780	NORblack
TraesARI4A03G02205050	ARIblack		TraesJAG4B03G02291060	JAGblack		TraesJUL5A03G02704320	JULblack		TraesNOR5B03G02949720	NORblack
TraesARI4A03G02210130	ARIblack		TraesJAG4B03G02292180	JAGblack		TraesJUL5A03G02705920	JULblack		TraesNOR5B03G02951130	NORblack
TraesARI4A03G02213200	ARIblack		TraesJAG4B03G02315670	JAGblack		TraesJUL5A03G02706130	JULblack		TraesNOR5B03G02952210	NORblack
TraesARI4A03G02213320	ARIblack		TraesJAG4B03G02316140	JAGblack		TraesJUL5A03G02706300	JULblack		TraesNOR5B03G02954030	NORblack
TraesARI4A03G02213810	ARIblack		TraesJAG4B03G02320690	JAGblack		TraesJUL5A03G02706570	JULblack		TraesNOR5B03G02954300	NORblack
TraesARI4A03G02223940	ARIblack		TraesJAG4B03G02320770	JAGblack		TraesJUL5A03G02706900	JULblack		TraesNOR5B03G02954590	NORblack
TraesARI4A03G02227010	ARIblack		TraesJAG4B03G02326160	JAGblack		TraesJUL5A03G02712050	JULblack		TraesNOR5B03G02955020	NORblack
TraesARI4A03G02228150	ARIblack		TraesJAG4B03G02327500	JAGblack		TraesJUL5A03G02712640	JULblack		TraesNOR5B03G02956120	NORblack
TraesARI4A03G02232220	ARIblack		TraesJAG4B03G02337730	JAGblack		TraesJUL5A03G02714550	JULblack		TraesNOR5B03G02958310	NORblack
TraesARI4A03G02233960	ARIblack		TraesJAG4B03G02340850	JAGblack		TraesJUL5A03G02720240	JULblack		TraesNOR5B03G02958490	NORblack
TraesARI4A03G02241530	ARIblack		TraesJAG4B03G02348550	JAGblack		TraesJUL5A03G02722320	JULblack		TraesNOR5B03G02962200	NORblack
TraesARI4A03G02242570	ARIblack		TraesJAG4B03G02350530	JAGblack		TraesJUL5A03G02722520	JULblack		TraesNOR5B03G02963560	NORblack
TraesARI4A03G02243760	ARIblack		TraesJAG4B03G02351830	JAGblack		TraesJUL5A03G02722780	JULblack		TraesNOR5B03G02964280	NORblack
TraesARI4A03G02247140	ARIblack		TraesJAG4B03G02359230	JAGblack		TraesJUL5A03G02725930	JULblack		TraesNOR5B03G02968370	NORblack
TraesARI4A03G02249450	ARIblack		TraesJAG4B03G02361180	JAGblack		TraesJUL5A03G02728560	JULblack		TraesNOR5B03G02970710	NORblack
TraesARI4A03G02252620	ARIblack		TraesJAG4B03G02363350	JAGblack		TraesJUL5A03G02731690	JULblack		TraesNOR5B03G02971350	NORblack
TraesARI4A03G02253830	ARIblack		TraesJAG4B03G02363360	JAGblack		TraesJUL5A03G02732030	JULblack		TraesNOR5B03G02971480	NORblack
TraesARI4B03G02265480	ARIblack		TraesJAG4B03G02363800	JAGblack		TraesJUL5A03G02732690	JULblack		TraesNOR5B03G02972750	NORblack
TraesARI4B03G02267890	ARIblack		TraesJAG4B03G02366380	JAGblack		TraesJUL5A03G02732730	JULblack		TraesNOR5B03G02973590	NORblack
TraesARI4B03G02268040	ARIblack		TraesJAG4B03G02367350	JAGblack		TraesJUL5A03G02732830	JULblack		TraesNOR5B03G02976230	NORblack
TraesARI4B03G02268840	ARIblack		TraesJAG4B03G02367670	JAGblack		TraesJUL5A03G02732840	JULblack		TraesNOR5B03G02976420	NORblack
TraesARI4B03G02271060	ARIblack		TraesJAG4B03G02367830	JAGblack		TraesJUL5A03G02732850	JULblack		TraesNOR5B03G02976810	NORblack
TraesARI4B03G02271140	ARIblack		TraesJAG4B03G02370910	JAGblack		TraesJUL5A03G02736660	JULblack		TraesNOR5B03G02978170	NORblack
TraesARI4B03G02272980	ARIblack		TraesJAG4B03G02370920	JAGblack		TraesJUL5A03G02737300	JULblack		TraesNOR5B03G02983640	NORblack
TraesARI4B03G02280730	ARIblack		TraesJAG4B03G02371790	JAGblack		TraesJUL5A03G02743100	JULblack		TraesNOR5B03G02984470	NORblack
TraesARI4B03G02282130	ARIblack		TraesJAG4B03G02374860	JAGblack		TraesJUL5A03G02747240	JULblack		TraesNOR5B03G02985600	NORblack
TraesARI4B03G02285000	ARIblack		TraesJAG4B03G02376480	JAGblack		TraesJUL5A03G02753230	JULblack		TraesNOR5B03G02985760	NORblack
TraesARI4B03G02285780	ARIblack		TraesJAG4B03G02376760	JAGblack		TraesJUL5A03G02765300	JULblack		TraesNOR5B03G02985890	NORblack
TraesARI4B03G02290620	ARIblack		TraesJAG4B03G02382530	JAGblack		TraesJUL5A03G02770310	JULblack		TraesNOR5B03G02988990	NORblack
TraesARI4B03G02291190	ARIblack		TraesJAG4B03G02383960	JAGblack		TraesJUL5A03G02771650	JULblack		TraesNOR5B03G02989030	NORblack
TraesARI4B03G02292600	ARIblack		TraesJAG4B03G02384900	JAGblack		TraesJUL5A03G02772620	JULblack		TraesNOR5B03G02990370	NORblack
TraesARI4B03G02295840	ARIblack		TraesJAG4B03G02386500	JAGblack		TraesJUL5A03G02783770	JULblack		TraesNOR5B03G02991490	NORblack
TraesARI4B03G02298720	ARIblack		TraesJAG4B03G02387130	JAGblack		TraesJUL5A03G02785830	JULblack		TraesNOR5B03G02994050	NORblack
TraesARI4B03G02299820	ARIblack		TraesJAG4B03G02388590	JAGblack		TraesJUL5A03G02785880	JULblack		TraesNOR5B03G02994100	NORblack
TraesARI4B03G02299870	ARIblack		TraesJAG4B03G02389910	JAGblack		TraesJUL5A03G02789040	JULblack		TraesNOR5B03G02999470	NORblack
TraesARI4B03G02301890	ARIblack		TraesJAG4B03G02396160	JAGblack		TraesJUL5A03G02789330	JULblack		TraesNOR5B03G03000720	NORblack
TraesARI4B03G02301970	ARIblack		TraesJAG4B03G02399360	JAGblack		TraesJUL5A03G02802710	JULblack		TraesNOR5B03G03002350	NORblack
TraesARI4B03G02303210	ARIblack		TraesJAG4B03G02399820	JAGblack		TraesJUL5B03G02821920	JULblack		TraesNOR5B03G03002960	NORblack
TraesARI4B03G02303860	ARIblack		TraesJAG4B03G02403480	JAGblack		TraesJUL5B03G02828530	JULblack		TraesNOR5B03G03006780	NORblack
TraesARI4B03G02309250	ARIblack		TraesJAG4B03G02410410	JAGblack		TraesJUL5B03G02831000	JULblack		TraesNOR5B03G03008380	NORblack
TraesARI4B03G02313650	ARIblack		TraesJAG4B03G02410820	JAGblack		TraesJUL5B03G02833090	JULblack		TraesNOR5B03G03009500	NORblack
TraesARI4B03G02314670	ARIblack		TraesJAG4D03G02413580	JAGblack		TraesJUL5B03G02837200	JULblack		TraesNOR5B03G03011340	NORblack
TraesARI4B03G02320270	ARIblack		TraesJAG4D03G02413990	JAGblack		TraesJUL5B03G02846730	JULblack		TraesNOR5B03G03013790	NORblack
TraesARI4B03G02320970	ARIblack		TraesJAG4D03G02414480	JAGblack		TraesJUL5B03G02852840	JULblack		TraesNOR5B03G03014040	NORblack
TraesARI4B03G02325420	ARIblack		TraesJAG4D03G02415280	JAGblack		TraesJUL5B03G02852930	JULblack		TraesNOR5B03G03016980	NORblack
TraesARI4B03G02326150	ARIblack		TraesJAG4D03G02416360	JAGblack		TraesJUL5B03G02852980	JULblack		TraesNOR5B03G03017480	NORblack
TraesARI4B03G02327000	ARIblack		TraesJAG4D03G02417430	JAGblack		TraesJUL5B03G02854050	JULblack		TraesNOR5B03G03022230	NORblack
TraesARI4B03G02334030	ARIblack		TraesJAG4D03G02418750	JAGblack		TraesJUL5B03G02855000	JULblack		TraesNOR5B03G03024500	NORblack
TraesARI4B03G02342620	ARIblack		TraesJAG4D03G02418960	JAGblack		TraesJUL5B03G02863510	JULblack		TraesNOR5B03G03027290	NORblack
TraesARI4B03G02343600	ARIblack		TraesJAG4D03G02419000	JAGblack		TraesJUL5B03G02865770	JULblack		TraesNOR5B03G03029040	NORblack
TraesARI4B03G02349660	ARIblack		TraesJAG4D03G02419850	JAGblack		TraesJUL5B03G02869380	JULblack		TraesNOR5B03G03029390	NORblack
TraesARI4B03G02352250	ARIblack		TraesJAG4D03G02421140	JAGblack		TraesJUL5B03G02873490	JULblack		TraesNOR5B03G03037740	NORblack
TraesARI4B03G02353130	ARIblack		TraesJAG4D03G02423210	JAGblack		TraesJUL5B03G02874830	JULblack		TraesNOR5B03G03038210	NORblack
TraesARI4B03G02354610	ARIblack		TraesJAG4D03G02431280	JAGblack		TraesJUL5B03G02876390	JULblack		TraesNOR5B03G03041100	NORblack
TraesARI4B03G02356950	ARIblack		TraesJAG4D03G02431320	JAGblack		TraesJUL5B03G02884240	JULblack		TraesNOR5B03G03042240	NORblack
TraesARI4B03G02364500	ARIblack		TraesJAG4D03G02436190	JAGblack		TraesJUL5B03G02884870	JULblack		TraesNOR5B03G03046160	NORblack
TraesARI4B03G02364740	ARIblack		TraesJAG4D03G02436800	JAGblack		TraesJUL5B03G02887210	JULblack		TraesNOR5B03G03046830	NORblack
TraesARI4B03G02375390	ARIblack		TraesJAG4D03G02437990	JAGblack		TraesJUL5B03G02890350	JULblack		TraesNOR5B03G03047000	NORblack
TraesARI4B03G02383530	ARIblack		TraesJAG4D03G02439270	JAGblack		TraesJUL5B03G02891860	JULblack		TraesNOR5B03G03047950	NORblack
TraesARI4B03G02386490	ARIblack		TraesJAG4D03G02443580	JAGblack		TraesJUL5B03G02893630	JULblack		TraesNOR5D03G03057400	NORblack
TraesARI4B03G02392530	ARIblack		TraesJAG4D03G02446800	JAGblack		TraesJUL5B03G02896770	JULblack		TraesNOR5D03G03076760	NORblack
TraesARI4B03G02393360	ARIblack		TraesJAG4D03G02448700	JAGblack		TraesJUL5B03G02897300	JULblack		TraesNOR5D03G03079800	NORblack
TraesARI4B03G02394790	ARIblack		TraesJAG4D03G02448900	JAGblack		TraesJUL5B03G02899390	JULblack		TraesNOR5D03G03089720	NORblack
TraesARI4B03G02395660	ARIblack		TraesJAG4D03G02449650	JAGblack		TraesJUL5B03G02906530	JULblack		TraesNOR5D03G03097390	NORblack
TraesARI4B03G02396150	ARIblack		TraesJAG4D03G02449950	JAGblack		TraesJUL5B03G02915430	JULblack		TraesNOR5D03G03099400	NORblack
TraesARI4B03G02396610	ARIblack		TraesJAG4D03G02454890	JAGblack		TraesJUL5B03G02918800	JULblack		TraesNOR5D03G03101060	NORblack
TraesARI4B03G02399200	ARIblack		TraesJAG4D03G02461120	JAGblack		TraesJUL5B03G02918960	JULblack		TraesNOR5D03G03109940	NORblack
TraesARI4B03G02400920	ARIblack		TraesJAG4D03G02468390	JAGblack		TraesJUL5B03G02919520	JULblack		TraesNOR5D03G03120470	NORblack
TraesARI4B03G02405020	ARIblack		TraesJAG4D03G02491220	JAGblack		TraesJUL5B03G02921120	JULblack		TraesNOR5D03G03123410	NORblack
TraesARI4B03G02406460	ARIblack		TraesJAG4D03G02500810	JAGblack		TraesJUL5B03G02921490	JULblack		TraesNOR5D03G03127990	NORblack
TraesARI4B03G02406520	ARIblack		TraesJAG4D03G02501290	JAGblack		TraesJUL5B03G02921950	JULblack		TraesNOR5D03G03138630	NORblack
TraesARI4B03G02407600	ARIblack		TraesJAG4D03G02502450	JAGblack		TraesJUL5B03G02923680	JULblack		TraesNOR5D03G03145920	NORblack
TraesARI4B03G02408070	ARIblack		TraesJAG4D03G02504540	JAGblack		TraesJUL5B03G02924880	JULblack		TraesNOR5D03G03146670	NORblack
TraesARI4B03G02408300	ARIblack		TraesJAG4D03G02505050	JAGblack		TraesJUL5B03G02926000	JULblack		TraesNOR5D03G03147060	NORblack
TraesARI4B03G02411230	ARIblack		TraesJAG4D03G02507000	JAGblack		TraesJUL5B03G02929120	JULblack		TraesNOR5D03G03147810	NORblack
TraesARI4B03G02415840	ARIblack		TraesJAG4D03G02508350	JAGblack		TraesJUL5B03G02934080	JULblack		TraesNOR5D03G03156070	NORblack
TraesARI4B03G02421260	ARIblack		TraesJAG4D03G02512040	JAGblack		TraesJUL5B03G02935770	JULblack		TraesNOR5D03G03156600	NORblack
TraesARI4B03G02421370	ARIblack		TraesJAG4D03G02512130	JAGblack		TraesJUL5B03G02935980	JULblack		TraesNOR5D03G03156970	NORblack
TraesARI4B03G02424090	ARIblack		TraesJAG4D03G02513220	JAGblack		TraesJUL5B03G02939590	JULblack		TraesNOR5D03G03157290	NORblack
TraesARI4B03G02427430	ARIblack		TraesJAG4D03G02513470	JAGblack		TraesJUL5B03G02946330	JULblack		TraesNOR5D03G03159730	NORblack
TraesARI4B03G02432650	ARIblack		TraesJAG4D03G02515210	JAGblack		TraesJUL5B03G02946570	JULblack		TraesNOR5D03G03165100	NORblack
TraesARI4B03G02436400	ARIblack		TraesJAG4D03G02518890	JAGblack		TraesJUL5B03G02954460	JULblack		TraesNOR5D03G03177130	NORblack
TraesARI4B03G02446880	ARIblack		TraesJAG4D03G02519210	JAGblack		TraesJUL5B03G02954890	JULblack		TraesNOR5D03G03177320	NORblack
TraesARI4B03G02447870	ARIblack		TraesJAG4D03G02521630	JAGblack		TraesJUL5B03G02958270	JULblack		TraesNOR5D03G03178560	NORblack
TraesARI4B03G02447980	ARIblack		TraesJAG4D03G02526000	JAGblack		TraesJUL5B03G02960030	JULblack		TraesNOR5D03G03193570	NORblack
TraesARI4B03G02448240	ARIblack		TraesJAG4D03G02526840	JAGblack		TraesJUL5B03G02961100	JULblack		TraesNOR5D03G03197890	NORblack
TraesARI4B03G02449320	ARIblack		TraesJAG4D03G02530590	JAGblack		TraesJUL5B03G02961900	JULblack		TraesNOR5D03G03208360	NORblack
TraesARI4B03G02450700	ARIblack		TraesJAG4D03G02531620	JAGblack		TraesJUL5B03G02963250	JULblack		TraesNOR5D03G03208650	NORblack
TraesARI4D03G02454920	ARIblack		TraesJAG4D03G02535300	JAGblack		TraesJUL5B03G02965410	JULblack		TraesNOR5D03G03211060	NORblack
TraesARI4D03G02460350	ARIblack		TraesJAG4D03G02542860	JAGblack		TraesJUL5B03G02966420	JULblack		TraesNOR5D03G03211160	NORblack
TraesARI4D03G02461990	ARIblack		TraesJAG4D03G02542870	JAGblack		TraesJUL5B03G02966710	JULblack		TraesNOR5D03G03214940	NORblack
TraesARI4D03G02464110	ARIblack		TraesJAG4D03G02544460	JAGblack		TraesJUL5B03G02966960	JULblack		TraesNOR5D03G03215410	NORblack
TraesARI4D03G02464610	ARIblack		TraesJAG4D03G02547180	JAGblack		TraesJUL5B03G02970840	JULblack		TraesNOR5D03G03220460	NORblack
TraesARI4D03G02464640	ARIblack		TraesJAG4D03G02548110	JAGblack		TraesJUL5B03G02982150	JULblack		TraesNOR5D03G03223330	NORblack
TraesARI4D03G02464750	ARIblack		TraesJAG4D03G02549700	JAGblack		TraesJUL5B03G02983480	JULblack		TraesNOR5D03G03223660	NORblack
TraesARI4D03G02467850	ARIblack		TraesJAG4D03G02549710	JAGblack		TraesJUL5B03G02983570	JULblack		TraesNOR5D03G03232660	NORblack
TraesARI4D03G02472570	ARIblack		TraesJAG4D03G02549730	JAGblack		TraesJUL5B03G02984070	JULblack		TraesNOR5D03G03233790	NORblack
TraesARI4D03G02475520	ARIblack		TraesJAG4D03G02550580	JAGblack		TraesJUL5B03G02984110	JULblack		TraesNOR5D03G03237810	NORblack
TraesARI4D03G02476100	ARIblack		TraesJAG4D03G02550650	JAGblack		TraesJUL5B03G02985430	JULblack		TraesNOR5D03G03238910	NORblack
TraesARI4D03G02483180	ARIblack		TraesJAG4D03G02555940	JAGblack		TraesJUL5B03G02987180	JULblack		TraesNOR5D03G03238940	NORblack
TraesARI4D03G02483370	ARIblack		TraesJAG4D03G02558480	JAGblack		TraesJUL5B03G02988200	JULblack		TraesNOR5D03G03249220	NORblack
TraesARI4D03G02484290	ARIblack		TraesJAG4D03G02559130	JAGblack		TraesJUL5B03G02990840	JULblack		TraesNOR5D03G03255150	NORblack
TraesARI4D03G02484690	ARIblack		TraesJAG4D03G02561090	JAGblack		TraesJUL5B03G02995450	JULblack		TraesNOR6A03G03281070	NORblack
TraesARI4D03G02487150	ARIblack		TraesJAG4D03G02561180	JAGblack		TraesJUL5B03G03004100	JULblack		TraesNOR6A03G03281490	NORblack
TraesARI4D03G02491530	ARIblack		TraesJAG4D03G02562130	JAGblack		TraesJUL5B03G03010340	JULblack		TraesNOR6A03G03291680	NORblack
TraesARI4D03G02493130	ARIblack		TraesJAG4D03G02562910	JAGblack		TraesJUL5B03G03011250	JULblack		TraesNOR6A03G03292400	NORblack
TraesARI4D03G02495330	ARIblack		TraesJAG5A03G02565740	JAGblack		TraesJUL5B03G03017650	JULblack		TraesNOR6A03G03295420	NORblack
TraesARI4D03G02495700	ARIblack		TraesJAG5A03G02567850	JAGblack		TraesJUL5B03G03017960	JULblack		TraesNOR6A03G03309490	NORblack
TraesARI4D03G02498260	ARIblack		TraesJAG5A03G02570700	JAGblack		TraesJUL5B03G03022990	JULblack		TraesNOR6A03G03313240	NORblack
TraesARI4D03G02498310	ARIblack		TraesJAG5A03G02574450	JAGblack		TraesJUL5B03G03028620	JULblack		TraesNOR6A03G03319280	NORblack
TraesARI4D03G02516450	ARIblack		TraesJAG5A03G02584230	JAGblack		TraesJUL5B03G03031110	JULblack		TraesNOR6A03G03322030	NORblack
TraesARI4D03G02518010	ARIblack		TraesJAG5A03G02584860	JAGblack		TraesJUL5B03G03034730	JULblack		TraesNOR6A03G03325850	NORblack
TraesARI4D03G02520160	ARIblack		TraesJAG5A03G02586420	JAGblack		TraesJUL5B03G03036280	JULblack		TraesNOR6A03G03336860	NORblack
TraesARI4D03G02526270	ARIblack		TraesJAG5A03G02589160	JAGblack		TraesJUL5B03G03039050	JULblack		TraesNOR6A03G03341040	NORblack
TraesARI4D03G02534560	ARIblack		TraesJAG5A03G02593980	JAGblack		TraesJUL5B03G03043850	JULblack		TraesNOR6A03G03342500	NORblack
TraesARI4D03G02537050	ARIblack		TraesJAG5A03G02593990	JAGblack		TraesJUL5B03G03044110	JULblack		TraesNOR6A03G03358170	NORblack
TraesARI4D03G02542610	ARIblack		TraesJAG5A03G02594540	JAGblack		TraesJUL5B03G03044800	JULblack		TraesNOR6A03G03383230	NORblack
TraesARI4D03G02548290	ARIblack		TraesJAG5A03G02595120	JAGblack		TraesJUL5B03G03045520	JULblack		TraesNOR6A03G03385350	NORblack
TraesARI4D03G02548810	ARIblack		TraesJAG5A03G02600450	JAGblack		TraesJUL5B03G03046110	JULblack		TraesNOR6A03G03385920	NORblack
TraesARI4D03G02549940	ARIblack		TraesJAG5A03G02600890	JAGblack		TraesJUL5B03G03047320	JULblack		TraesNOR6A03G03387100	NORblack
TraesARI4D03G02553550	ARIblack		TraesJAG5A03G02605840	JAGblack		TraesJUL5B03G03047330	JULblack		TraesNOR6A03G03390790	NORblack
TraesARI4D03G02554410	ARIblack		TraesJAG5A03G02619020	JAGblack		TraesJUL5D03G03050220	JULblack		TraesNOR6A03G03394570	NORblack
TraesARI4D03G02557180	ARIblack		TraesJAG5A03G02622760	JAGblack		TraesJUL5D03G03050240	JULblack		TraesNOR6A03G03395090	NORblack
TraesARI4D03G02557650	ARIblack		TraesJAG5A03G02629200	JAGblack		TraesJUL5D03G03051550	JULblack		TraesNOR6A03G03399300	NORblack
TraesARI4D03G02557840	ARIblack		TraesJAG5A03G02633870	JAGblack		TraesJUL5D03G03051680	JULblack		TraesNOR6A03G03403560	NORblack
TraesARI4D03G02559650	ARIblack		TraesJAG5A03G02634910	JAGblack		TraesJUL5D03G03059580	JULblack		TraesNOR6A03G03411990	NORblack
TraesARI4D03G02561380	ARIblack		TraesJAG5A03G02635380	JAGblack		TraesJUL5D03G03065530	JULblack		TraesNOR6A03G03412700	NORblack
TraesARI4D03G02562430	ARIblack		TraesJAG5A03G02636290	JAGblack		TraesJUL5D03G03066140	JULblack		TraesNOR6A03G03413070	NORblack
TraesARI4D03G02563320	ARIblack		TraesJAG5A03G02636550	JAGblack		TraesJUL5D03G03070870	JULblack		TraesNOR6A03G03414520	NORblack
TraesARI4D03G02565390	ARIblack		TraesJAG5A03G02642370	JAGblack		TraesJUL5D03G03075910	JULblack		TraesNOR6A03G03416000	NORblack
TraesARI4D03G02567010	ARIblack		TraesJAG5A03G02642790	JAGblack		TraesJUL5D03G03075940	JULblack		TraesNOR6A03G03417100	NORblack
TraesARI4D03G02567880	ARIblack		TraesJAG5A03G02650860	JAGblack		TraesJUL5D03G03086060	JULblack		TraesNOR6A03G03417340	NORblack
TraesARI4D03G02568510	ARIblack		TraesJAG5A03G02655870	JAGblack		TraesJUL5D03G03086680	JULblack		TraesNOR6A03G03418780	NORblack
TraesARI4D03G02568990	ARIblack		TraesJAG5A03G02660760	JAGblack		TraesJUL5D03G03087250	JULblack		TraesNOR6A03G03421260	NORblack
TraesARI4D03G02571450	ARIblack		TraesJAG5A03G02660950	JAGblack		TraesJUL5D03G03090920	JULblack		TraesNOR6A03G03422480	NORblack
TraesARI4D03G02573400	ARIblack		TraesJAG5A03G02661120	JAGblack		TraesJUL5D03G03092940	JULblack		TraesNOR6A03G03422980	NORblack
TraesARI4D03G02575330	ARIblack		TraesJAG5A03G02662780	JAGblack		TraesJUL5D03G03093040	JULblack		TraesNOR6A03G03432760	NORblack
TraesARI4D03G02578970	ARIblack		TraesJAG5A03G02663420	JAGblack		TraesJUL5D03G03093120	JULblack		TraesNOR6A03G03435140	NORblack
TraesARI4D03G02579000	ARIblack		TraesJAG5A03G02666420	JAGblack		TraesJUL5D03G03093230	JULblack		TraesNOR6A03G03435360	NORblack
TraesARI4D03G02581930	ARIblack		TraesJAG5A03G02668350	JAGblack		TraesJUL5D03G03093240	JULblack		TraesNOR6A03G03441510	NORblack
TraesARI4D03G02582210	ARIblack		TraesJAG5A03G02668830	JAGblack		TraesJUL5D03G03098620	JULblack		TraesNOR6A03G03448320	NORblack
TraesARI4D03G02589580	ARIblack		TraesJAG5A03G02668920	JAGblack		TraesJUL5D03G03104990	JULblack		TraesNOR6A03G03450410	NORblack
TraesARI4D03G02591130	ARIblack		TraesJAG5A03G02674180	JAGblack		TraesJUL5D03G03109500	JULblack		TraesNOR6B03G03452610	NORblack
TraesARI4D03G02591930	ARIblack		TraesJAG5A03G02677130	JAGblack		TraesJUL5D03G03113380	JULblack		TraesNOR6B03G03460270	NORblack
TraesARI4D03G02595190	ARIblack		TraesJAG5A03G02677330	JAGblack		TraesJUL5D03G03114830	JULblack		TraesNOR6B03G03460500	NORblack
TraesARI4D03G02596910	ARIblack		TraesJAG5A03G02677420	JAGblack		TraesJUL5D03G03117400	JULblack		TraesNOR6B03G03466590	NORblack
TraesARI4D03G02597850	ARIblack		TraesJAG5A03G02678160	JAGblack		TraesJUL5D03G03121740	JULblack		TraesNOR6B03G03470080	NORblack
TraesARI4D03G02598020	ARIblack		TraesJAG5A03G02679150	JAGblack		TraesJUL5D03G03123870	JULblack		TraesNOR6B03G03474050	NORblack
TraesARI4D03G02599930	ARIblack		TraesJAG5A03G02681590	JAGblack		TraesJUL5D03G03124710	JULblack		TraesNOR6B03G03474210	NORblack
TraesARI4D03G02602390	ARIblack		TraesJAG5A03G02683520	JAGblack		TraesJUL5D03G03125330	JULblack		TraesNOR6B03G03474330	NORblack
TraesARI5A03G02603230	ARIblack		TraesJAG5A03G02684930	JAGblack		TraesJUL5D03G03131660	JULblack		TraesNOR6B03G03481310	NORblack
TraesARI5A03G02603740	ARIblack		TraesJAG5A03G02688130	JAGblack		TraesJUL5D03G03134910	JULblack		TraesNOR6B03G03484880	NORblack
TraesARI5A03G02603930	ARIblack		TraesJAG5A03G02696980	JAGblack		TraesJUL5D03G03136470	JULblack		TraesNOR6B03G03492170	NORblack
TraesARI5A03G02611330	ARIblack		TraesJAG5A03G02697650	JAGblack		TraesJUL5D03G03138720	JULblack		TraesNOR6B03G03492900	NORblack
TraesARI5A03G02612340	ARIblack		TraesJAG5A03G02701710	JAGblack		TraesJUL5D03G03139200	JULblack		TraesNOR6B03G03493650	NORblack
TraesARI5A03G02616120	ARIblack		TraesJAG5A03G02702710	JAGblack		TraesJUL5D03G03144800	JULblack		TraesNOR6B03G03501980	NORblack
TraesARI5A03G02616380	ARIblack		TraesJAG5A03G02713310	JAGblack		TraesJUL5D03G03147220	JULblack		TraesNOR6B03G03510010	NORblack
TraesARI5A03G02616840	ARIblack		TraesJAG5A03G02718570	JAGblack		TraesJUL5D03G03147550	JULblack		TraesNOR6B03G03512970	NORblack
TraesARI5A03G02618620	ARIblack		TraesJAG5A03G02718580	JAGblack		TraesJUL5D03G03150810	JULblack		TraesNOR6B03G03518430	NORblack
TraesARI5A03G02619290	ARIblack		TraesJAG5A03G02719020	JAGblack		TraesJUL5D03G03151490	JULblack		TraesNOR6B03G03523300	NORblack
TraesARI5A03G02620150	ARIblack		TraesJAG5A03G02722450	JAGblack		TraesJUL5D03G03151710	JULblack		TraesNOR6B03G03535740	NORblack
TraesARI5A03G02620840	ARIblack		TraesJAG5A03G02722460	JAGblack		TraesJUL5D03G03158040	JULblack		TraesNOR6B03G03535780	NORblack
TraesARI5A03G02623940	ARIblack		TraesJAG5A03G02722490	JAGblack		TraesJUL5D03G03158760	JULblack		TraesNOR6B03G03536390	NORblack
TraesARI5A03G02626790	ARIblack		TraesJAG5A03G02724430	JAGblack		TraesJUL5D03G03159050	JULblack		TraesNOR6B03G03538570	NORblack
TraesARI5A03G02630120	ARIblack		TraesJAG5A03G02724440	JAGblack		TraesJUL5D03G03160110	JULblack		TraesNOR6B03G03546070	NORblack
TraesARI5A03G02630190	ARIblack		TraesJAG5A03G02724460	JAGblack		TraesJUL5D03G03163080	JULblack		TraesNOR6B03G03551230	NORblack
TraesARI5A03G02630460	ARIblack		TraesJAG5A03G02726250	JAGblack		TraesJUL5D03G03165380	JULblack		TraesNOR6B03G03562380	NORblack
TraesARI5A03G02632120	ARIblack		TraesJAG5A03G02727180	JAGblack		TraesJUL5D03G03165880	JULblack		TraesNOR6B03G03563050	NORblack
TraesARI5A03G02632440	ARIblack		TraesJAG5A03G02727220	JAGblack		TraesJUL5D03G03166610	JULblack		TraesNOR6B03G03571610	NORblack
TraesARI5A03G02633320	ARIblack		TraesJAG5A03G02728010	JAGblack		TraesJUL5D03G03167420	JULblack		TraesNOR6B03G03572790	NORblack
TraesARI5A03G02640260	ARIblack		TraesJAG5A03G02728330	JAGblack		TraesJUL5D03G03170610	JULblack		TraesNOR6B03G03573450	NORblack
TraesARI5A03G02641770	ARIblack		TraesJAG5A03G02731010	JAGblack		TraesJUL5D03G03171150	JULblack		TraesNOR6B03G03579830	NORblack
TraesARI5A03G02644180	ARIblack		TraesJAG5A03G02733670	JAGblack		TraesJUL5D03G03171870	JULblack		TraesNOR6B03G03580520	NORblack
TraesARI5A03G02648630	ARIblack		TraesJAG5A03G02733780	JAGblack		TraesJUL5D03G03174120	JULblack		TraesNOR6B03G03588440	NORblack
TraesARI5A03G02648810	ARIblack		TraesJAG5A03G02734710	JAGblack		TraesJUL5D03G03175610	JULblack		TraesNOR6B03G03591560	NORblack
TraesARI5A03G02658770	ARIblack		TraesJAG5A03G02735050	JAGblack		TraesJUL5D03G03179850	JULblack		TraesNOR6B03G03593630	NORblack
TraesARI5A03G02662840	ARIblack		TraesJAG5A03G02736210	JAGblack		TraesJUL5D03G03185700	JULblack		TraesNOR6B03G03596150	NORblack
TraesARI5A03G02663480	ARIblack		TraesJAG5A03G02740670	JAGblack		TraesJUL5D03G03188740	JULblack		TraesNOR6B03G03602260	NORblack
TraesARI5A03G02665300	ARIblack		TraesJAG5A03G02741760	JAGblack		TraesJUL5D03G03191940	JULblack		TraesNOR6B03G03603230	NORblack
TraesARI5A03G02666310	ARIblack		TraesJAG5A03G02741850	JAGblack		TraesJUL5D03G03192230	JULblack		TraesNOR6B03G03603720	NORblack
TraesARI5A03G02668880	ARIblack		TraesJAG5A03G02743030	JAGblack		TraesJUL5D03G03192700	JULblack		TraesNOR6B03G03604180	NORblack
TraesARI5A03G02683950	ARIblack		TraesJAG5A03G02743080	JAGblack		TraesJUL5D03G03196760	JULblack		TraesNOR6B03G03606200	NORblack
TraesARI5A03G02684820	ARIblack		TraesJAG5A03G02745140	JAGblack		TraesJUL5D03G03197450	JULblack		TraesNOR6B03G03607530	NORblack
TraesARI5A03G02686640	ARIblack		TraesJAG5A03G02745150	JAGblack		TraesJUL5D03G03206530	JULblack		TraesNOR6B03G03611310	NORblack
TraesARI5A03G02687820	ARIblack		TraesJAG5A03G02745180	JAGblack		TraesJUL5D03G03208020	JULblack		TraesNOR6B03G03612440	NORblack
TraesARI5A03G02688200	ARIblack		TraesJAG5A03G02748320	JAGblack		TraesJUL5D03G03208290	JULblack		TraesNOR6B03G03617610	NORblack
TraesARI5A03G02689590	ARIblack		TraesJAG5A03G02753640	JAGblack		TraesJUL5D03G03209040	JULblack		TraesNOR6B03G03618350	NORblack
TraesARI5A03G02692160	ARIblack		TraesJAG5A03G02754260	JAGblack		TraesJUL5D03G03223320	JULblack		TraesNOR6B03G03622240	NORblack
TraesARI5A03G02693580	ARIblack		TraesJAG5A03G02754510	JAGblack		TraesJUL5D03G03223350	JULblack		TraesNOR6B03G03630530	NORblack
TraesARI5A03G02694980	ARIblack		TraesJAG5A03G02758050	JAGblack		TraesJUL5D03G03223690	JULblack		TraesNOR6B03G03639410	NORblack
TraesARI5A03G02698340	ARIblack		TraesJAG5A03G02759650	JAGblack		TraesJUL5D03G03225170	JULblack		TraesNOR6B03G03644750	NORblack
TraesARI5A03G02700080	ARIblack		TraesJAG5A03G02760300	JAGblack		TraesJUL5D03G03225800	JULblack		TraesNOR6B03G03646370	NORblack
TraesARI5A03G02700190	ARIblack		TraesJAG5A03G02764360	JAGblack		TraesJUL5D03G03228190	JULblack		TraesNOR6B03G03653510	NORblack
TraesARI5A03G02700620	ARIblack		TraesJAG5A03G02764910	JAGblack		TraesJUL5D03G03228740	JULblack		TraesNOR6B03G03660850	NORblack
TraesARI5A03G02701240	ARIblack		TraesJAG5A03G02765300	JAGblack		TraesJUL5D03G03230360	JULblack		TraesNOR6B03G03669940	NORblack
TraesARI5A03G02701910	ARIblack		TraesJAG5A03G02767070	JAGblack		TraesJUL5D03G03230950	JULblack		TraesNOR6B03G03676160	NORblack
TraesARI5A03G02704570	ARIblack		TraesJAG5A03G02768790	JAGblack		TraesJUL5D03G03236070	JULblack		TraesNOR6B03G03676520	NORblack
TraesARI5A03G02709710	ARIblack		TraesJAG5A03G02770060	JAGblack		TraesJUL5D03G03238130	JULblack		TraesNOR6B03G03678500	NORblack
TraesARI5A03G02709730	ARIblack		TraesJAG5A03G02774370	JAGblack		TraesJUL5D03G03240770	JULblack		TraesNOR6B03G03678720	NORblack
TraesARI5A03G02719700	ARIblack		TraesJAG5A03G02779240	JAGblack		TraesJUL5D03G03250570	JULblack		TraesNOR6B03G03679680	NORblack
TraesARI5A03G02720150	ARIblack		TraesJAG5A03G02779300	JAGblack		TraesJUL6A03G03264640	JULblack		TraesNOR6D03G03684230	NORblack
TraesARI5A03G02721930	ARIblack		TraesJAG5A03G02779430	JAGblack		TraesJUL6A03G03265910	JULblack		TraesNOR6D03G03686490	NORblack
TraesARI5A03G02722550	ARIblack		TraesJAG5A03G02782390	JAGblack		TraesJUL6A03G03275120	JULblack		TraesNOR6D03G03689770	NORblack
TraesARI5A03G02723390	ARIblack		TraesJAG5A03G02787740	JAGblack		TraesJUL6A03G03275520	JULblack		TraesNOR6D03G03702530	NORblack
TraesARI5A03G02726620	ARIblack		TraesJAG5B03G02792110	JAGblack		TraesJUL6A03G03276120	JULblack		TraesNOR6D03G03703870	NORblack
TraesARI5A03G02728170	ARIblack		TraesJAG5B03G02792130	JAGblack		TraesJUL6A03G03276590	JULblack		TraesNOR6D03G03705050	NORblack
TraesARI5A03G02729120	ARIblack		TraesJAG5B03G02792170	JAGblack		TraesJUL6A03G03286190	JULblack		TraesNOR6D03G03714870	NORblack
TraesARI5A03G02729820	ARIblack		TraesJAG5B03G02795260	JAGblack		TraesJUL6A03G03292360	JULblack		TraesNOR6D03G03722140	NORblack
TraesARI5A03G02731210	ARIblack		TraesJAG5B03G02795280	JAGblack		TraesJUL6A03G03302090	JULblack		TraesNOR6D03G03724850	NORblack
TraesARI5A03G02739620	ARIblack		TraesJAG5B03G02802930	JAGblack		TraesJUL6A03G03305790	JULblack		TraesNOR6D03G03726120	NORblack
TraesARI5A03G02740170	ARIblack		TraesJAG5B03G02807130	JAGblack		TraesJUL6A03G03309500	JULblack		TraesNOR6D03G03727690	NORblack
TraesARI5A03G02743900	ARIblack		TraesJAG5B03G02810200	JAGblack		TraesJUL6A03G03309610	JULblack		TraesNOR6D03G03728840	NORblack
TraesARI5A03G02746440	ARIblack		TraesJAG5B03G02811960	JAGblack		TraesJUL6A03G03311670	JULblack		TraesNOR6D03G03729570	NORblack
TraesARI5A03G02746800	ARIblack		TraesJAG5B03G02815820	JAGblack		TraesJUL6A03G03315530	JULblack		TraesNOR6D03G03740620	NORblack
TraesARI5A03G02748420	ARIblack		TraesJAG5B03G02826930	JAGblack		TraesJUL6A03G03316570	JULblack		TraesNOR6D03G03751080	NORblack
TraesARI5A03G02752010	ARIblack		TraesJAG5B03G02827370	JAGblack		TraesJUL6A03G03320820	JULblack		TraesNOR6D03G03762980	NORblack
TraesARI5A03G02754220	ARIblack		TraesJAG5B03G02846450	JAGblack		TraesJUL6A03G03329110	JULblack		TraesNOR6D03G03766650	NORblack
TraesARI5A03G02756070	ARIblack		TraesJAG5B03G02847560	JAGblack		TraesJUL6A03G03343380	JULblack		TraesNOR6D03G03768990	NORblack
TraesARI5A03G02761000	ARIblack		TraesJAG5B03G02853450	JAGblack		TraesJUL6A03G03358010	JULblack		TraesNOR6D03G03769280	NORblack
TraesARI5A03G02766340	ARIblack		TraesJAG5B03G02853770	JAGblack		TraesJUL6A03G03365630	JULblack		TraesNOR6D03G03775340	NORblack
TraesARI5A03G02767960	ARIblack		TraesJAG5B03G02854620	JAGblack		TraesJUL6A03G03373380	JULblack		TraesNOR6D03G03778700	NORblack
TraesARI5A03G02768740	ARIblack		TraesJAG5B03G02855760	JAGblack		TraesJUL6A03G03374840	JULblack		TraesNOR6D03G03781460	NORblack
TraesARI5A03G02771420	ARIblack		TraesJAG5B03G02859330	JAGblack		TraesJUL6A03G03377570	JULblack		TraesNOR6D03G03790500	NORblack
TraesARI5A03G02776480	ARIblack		TraesJAG5B03G02861340	JAGblack		TraesJUL6A03G03378440	JULblack		TraesNOR6D03G03794120	NORblack
TraesARI5A03G02777250	ARIblack		TraesJAG5B03G02865080	JAGblack		TraesJUL6A03G03380450	JULblack		TraesNOR6D03G03795120	NORblack
TraesARI5A03G02777960	ARIblack		TraesJAG5B03G02867420	JAGblack		TraesJUL6A03G03381200	JULblack		TraesNOR6D03G03801050	NORblack
TraesARI5A03G02778410	ARIblack		TraesJAG5B03G02875420	JAGblack		TraesJUL6A03G03382870	JULblack		TraesNOR6D03G03806360	NORblack
TraesARI5A03G02779850	ARIblack		TraesJAG5B03G02876020	JAGblack		TraesJUL6A03G03386060	JULblack		TraesNOR6D03G03807980	NORblack
TraesARI5A03G02780260	ARIblack		TraesJAG5B03G02878640	JAGblack		TraesJUL6A03G03387050	JULblack		TraesNOR6D03G03808760	NORblack
TraesARI5A03G02780950	ARIblack		TraesJAG5B03G02879920	JAGblack		TraesJUL6A03G03387180	JULblack		TraesNOR6D03G03809900	NORblack
TraesARI5A03G02781850	ARIblack		TraesJAG5B03G02880150	JAGblack		TraesJUL6A03G03392060	JULblack		TraesNOR6D03G03812130	NORblack
TraesARI5A03G02784860	ARIblack		TraesJAG5B03G02882430	JAGblack		TraesJUL6A03G03392280	JULblack		TraesNOR6D03G03825240	NORblack
TraesARI5A03G02787210	ARIblack		TraesJAG5B03G02883130	JAGblack		TraesJUL6A03G03394170	JULblack		TraesNOR6D03G03837040	NORblack
TraesARI5A03G02788680	ARIblack		TraesJAG5B03G02885530	JAGblack		TraesJUL6A03G03396680	JULblack		TraesNOR6D03G03841880	NORblack
TraesARI5A03G02795790	ARIblack		TraesJAG5B03G02888610	JAGblack		TraesJUL6A03G03398100	JULblack		TraesNOR6D03G03842570	NORblack
TraesARI5A03G02804530	ARIblack		TraesJAG5B03G02889760	JAGblack		TraesJUL6A03G03403780	JULblack		TraesNOR7A03G03844710	NORblack
TraesARI5A03G02804560	ARIblack		TraesJAG5B03G02890390	JAGblack		TraesJUL6A03G03404420	JULblack		TraesNOR7A03G03844840	NORblack
TraesARI5A03G02808810	ARIblack		TraesJAG5B03G02890920	JAGblack		TraesJUL6A03G03404500	JULblack		TraesNOR7A03G03848360	NORblack
TraesARI5A03G02813520	ARIblack		TraesJAG5B03G02891780	JAGblack		TraesJUL6A03G03404930	JULblack		TraesNOR7A03G03851460	NORblack
TraesARI5A03G02814090	ARIblack		TraesJAG5B03G02892210	JAGblack		TraesJUL6A03G03407270	JULblack		TraesNOR7A03G03853630	NORblack
TraesARI5A03G02814310	ARIblack		TraesJAG5B03G02893820	JAGblack		TraesJUL6A03G03411250	JULblack		TraesNOR7A03G03868460	NORblack
TraesARI5A03G02819760	ARIblack		TraesJAG5B03G02895650	JAGblack		TraesJUL6A03G03416610	JULblack		TraesNOR7A03G03868920	NORblack
TraesARI5A03G02823550	ARIblack		TraesJAG5B03G02896680	JAGblack		TraesJUL6A03G03422890	JULblack		TraesNOR7A03G03870280	NORblack
TraesARI5A03G02824710	ARIblack		TraesJAG5B03G02896890	JAGblack		TraesJUL6A03G03424610	JULblack		TraesNOR7A03G03877050	NORblack
TraesARI5A03G02827400	ARIblack		TraesJAG5B03G02897650	JAGblack		TraesJUL6A03G03427060	JULblack		TraesNOR7A03G03877220	NORblack
TraesARI5A03G02830490	ARIblack		TraesJAG5B03G02902680	JAGblack		TraesJUL6A03G03427070	JULblack		TraesNOR7A03G03878800	NORblack
TraesARI5B03G02838350	ARIblack		TraesJAG5B03G02904750	JAGblack		TraesJUL6A03G03431730	JULblack		TraesNOR7A03G03879900	NORblack
TraesARI5B03G02838550	ARIblack		TraesJAG5B03G02904890	JAGblack		TraesJUL6A03G03432000	JULblack		TraesNOR7A03G03884490	NORblack
TraesARI5B03G02840770	ARIblack		TraesJAG5B03G02905010	JAGblack		TraesJUL6A03G03432860	JULblack		TraesNOR7A03G03894730	NORblack
TraesARI5B03G02841080	ARIblack		TraesJAG5B03G02906500	JAGblack		TraesJUL6A03G03440960	JULblack		TraesNOR7A03G03899160	NORblack
TraesARI5B03G02848200	ARIblack		TraesJAG5B03G02907780	JAGblack		TraesJUL6B03G03449460	JULblack		TraesNOR7A03G03900020	NORblack
TraesARI5B03G02849390	ARIblack		TraesJAG5B03G02910810	JAGblack		TraesJUL6B03G03449660	JULblack		TraesNOR7A03G03903060	NORblack
TraesARI5B03G02849620	ARIblack		TraesJAG5B03G02912870	JAGblack		TraesJUL6B03G03449760	JULblack		TraesNOR7A03G03903960	NORblack
TraesARI5B03G02849800	ARIblack		TraesJAG5B03G02917330	JAGblack		TraesJUL6B03G03452380	JULblack		TraesNOR7A03G03905140	NORblack
TraesARI5B03G02851950	ARIblack		TraesJAG5B03G02919260	JAGblack		TraesJUL6B03G03453530	JULblack		TraesNOR7A03G03905230	NORblack
TraesARI5B03G02852850	ARIblack		TraesJAG5B03G02923570	JAGblack		TraesJUL6B03G03457680	JULblack		TraesNOR7A03G03906430	NORblack
TraesARI5B03G02853810	ARIblack		TraesJAG5B03G02923660	JAGblack		TraesJUL6B03G03460530	JULblack		TraesNOR7A03G03911020	NORblack
TraesARI5B03G02856110	ARIblack		TraesJAG5B03G02924390	JAGblack		TraesJUL6B03G03461560	JULblack		TraesNOR7A03G03912530	NORblack
TraesARI5B03G02857360	ARIblack		TraesJAG5B03G02925820	JAGblack		TraesJUL6B03G03464910	JULblack		TraesNOR7A03G03919520	NORblack
TraesARI5B03G02862330	ARIblack		TraesJAG5B03G02930170	JAGblack		TraesJUL6B03G03466160	JULblack		TraesNOR7A03G03921550	NORblack
TraesARI5B03G02862400	ARIblack		TraesJAG5B03G02932540	JAGblack		TraesJUL6B03G03484200	JULblack		TraesNOR7A03G03922780	NORblack
TraesARI5B03G02866240	ARIblack		TraesJAG5B03G02935310	JAGblack		TraesJUL6B03G03496900	JULblack		TraesNOR7A03G03924590	NORblack
TraesARI5B03G02867020	ARIblack		TraesJAG5B03G02937020	JAGblack		TraesJUL6B03G03499800	JULblack		TraesNOR7A03G03926700	NORblack
TraesARI5B03G02868160	ARIblack		TraesJAG5B03G02937930	JAGblack		TraesJUL6B03G03501970	JULblack		TraesNOR7A03G03928180	NORblack
TraesARI5B03G02871450	ARIblack		TraesJAG5B03G02946560	JAGblack		TraesJUL6B03G03510180	JULblack		TraesNOR7A03G03928440	NORblack
TraesARI5B03G02872960	ARIblack		TraesJAG5B03G02949290	JAGblack		TraesJUL6B03G03513430	JULblack		TraesNOR7A03G03934770	NORblack
TraesARI5B03G02873680	ARIblack		TraesJAG5B03G02958820	JAGblack		TraesJUL6B03G03515940	JULblack		TraesNOR7A03G03937020	NORblack
TraesARI5B03G02875600	ARIblack		TraesJAG5B03G02959050	JAGblack		TraesJUL6B03G03518810	JULblack		TraesNOR7A03G03937730	NORblack
TraesARI5B03G02877300	ARIblack		TraesJAG5B03G02963350	JAGblack		TraesJUL6B03G03521730	JULblack		TraesNOR7A03G03938070	NORblack
TraesARI5B03G02878400	ARIblack		TraesJAG5B03G02964830	JAGblack		TraesJUL6B03G03528260	JULblack		TraesNOR7A03G03944390	NORblack
TraesARI5B03G02888140	ARIblack		TraesJAG5B03G02965220	JAGblack		TraesJUL6B03G03541390	JULblack		TraesNOR7A03G03945980	NORblack
TraesARI5B03G02888790	ARIblack		TraesJAG5B03G02968770	JAGblack		TraesJUL6B03G03556950	JULblack		TraesNOR7A03G03946160	NORblack
TraesARI5B03G02889780	ARIblack		TraesJAG5B03G02970030	JAGblack		TraesJUL6B03G03557140	JULblack		TraesNOR7A03G03946270	NORblack
TraesARI5B03G02890970	ARIblack		TraesJAG5B03G02971440	JAGblack		TraesJUL6B03G03562020	JULblack		TraesNOR7A03G03966340	NORblack
TraesARI5B03G02892680	ARIblack		TraesJAG5B03G02974220	JAGblack		TraesJUL6B03G03565430	JULblack		TraesNOR7A03G03970500	NORblack
TraesARI5B03G02903230	ARIblack		TraesJAG5B03G02974270	JAGblack		TraesJUL6B03G03572460	JULblack		TraesNOR7A03G03971100	NORblack
TraesARI5B03G02903520	ARIblack		TraesJAG5B03G02974290	JAGblack		TraesJUL6B03G03580600	JULblack		TraesNOR7A03G03975200	NORblack
TraesARI5B03G02905050	ARIblack		TraesJAG5B03G02974350	JAGblack		TraesJUL6B03G03585430	JULblack		TraesNOR7A03G03977160	NORblack
TraesARI5B03G02912580	ARIblack		TraesJAG5B03G02979210	JAGblack		TraesJUL6B03G03585800	JULblack		TraesNOR7A03G03982990	NORblack
TraesARI5B03G02918180	ARIblack		TraesJAG5B03G02986630	JAGblack		TraesJUL6B03G03588190	JULblack		TraesNOR7A03G03985880	NORblack
TraesARI5B03G02918900	ARIblack		TraesJAG5B03G02986980	JAGblack		TraesJUL6B03G03588410	JULblack		TraesNOR7A03G03986850	NORblack
TraesARI5B03G02919910	ARIblack		TraesJAG5B03G02989550	JAGblack		TraesJUL6B03G03593990	JULblack		TraesNOR7A03G03987340	NORblack
TraesARI5B03G02922530	ARIblack		TraesJAG5B03G02993270	JAGblack		TraesJUL6B03G03594130	JULblack		TraesNOR7A03G03990250	NORblack
TraesARI5B03G02923960	ARIblack		TraesJAG5B03G02994700	JAGblack		TraesJUL6B03G03596490	JULblack		TraesNOR7A03G03990770	NORblack
TraesARI5B03G02926090	ARIblack		TraesJAG5B03G02995130	JAGblack		TraesJUL6B03G03597640	JULblack		TraesNOR7A03G03992130	NORblack
TraesARI5B03G02931880	ARIblack		TraesJAG5B03G02999020	JAGblack		TraesJUL6B03G03601010	JULblack		TraesNOR7A03G03995650	NORblack
TraesARI5B03G02933010	ARIblack		TraesJAG5B03G02999580	JAGblack		TraesJUL6B03G03605810	JULblack		TraesNOR7A03G03998700	NORblack
TraesARI5B03G02934350	ARIblack		TraesJAG5B03G03000390	JAGblack		TraesJUL6B03G03606200	JULblack		TraesNOR7A03G03999500	NORblack
TraesARI5B03G02938840	ARIblack		TraesJAG5B03G03003970	JAGblack		TraesJUL6B03G03612720	JULblack		TraesNOR7A03G04003320	NORblack
TraesARI5B03G02939920	ARIblack		TraesJAG5B03G03006070	JAGblack		TraesJUL6B03G03617610	JULblack		TraesNOR7A03G04006130	NORblack
TraesARI5B03G02941340	ARIblack		TraesJAG5B03G03006440	JAGblack		TraesJUL6B03G03618100	JULblack		TraesNOR7A03G04009360	NORblack
TraesARI5B03G02943310	ARIblack		TraesJAG5B03G03017410	JAGblack		TraesJUL6B03G03619470	JULblack		TraesNOR7A03G04013180	NORblack
TraesARI5B03G02945870	ARIblack		TraesJAG5B03G03018360	JAGblack		TraesJUL6B03G03620280	JULblack		TraesNOR7A03G04020280	NORblack
TraesARI5B03G02948930	ARIblack		TraesJAG5B03G03020300	JAGblack		TraesJUL6B03G03622520	JULblack		TraesNOR7A03G04022110	NORblack
TraesARI5B03G02951240	ARIblack		TraesJAG5B03G03020350	JAGblack		TraesJUL6B03G03623110	JULblack		TraesNOR7A03G04022150	NORblack
TraesARI5B03G02951460	ARIblack		TraesJAG5D03G03025840	JAGblack		TraesJUL6B03G03626040	JULblack		TraesNOR7A03G04030270	NORblack
TraesARI5B03G02953960	ARIblack		TraesJAG5D03G03026380	JAGblack		TraesJUL6B03G03629730	JULblack		TraesNOR7A03G04030720	NORblack
TraesARI5B03G02954900	ARIblack		TraesJAG5D03G03027790	JAGblack		TraesJUL6B03G03634170	JULblack		TraesNOR7A03G04035090	NORblack
TraesARI5B03G02956850	ARIblack		TraesJAG5D03G03028870	JAGblack		TraesJUL6B03G03636820	JULblack		TraesNOR7A03G04044110	NORblack
TraesARI5B03G02958640	ARIblack		TraesJAG5D03G03036020	JAGblack		TraesJUL6B03G03642050	JULblack		TraesNOR7A03G04053010	NORblack
TraesARI5B03G02959570	ARIblack		TraesJAG5D03G03043140	JAGblack		TraesJUL6B03G03642600	JULblack		TraesNOR7A03G04054360	NORblack
TraesARI5B03G02960330	ARIblack		TraesJAG5D03G03044220	JAGblack		TraesJUL6B03G03648700	JULblack		TraesNOR7A03G04062720	NORblack
TraesARI5B03G02960500	ARIblack		TraesJAG5D03G03047880	JAGblack		TraesJUL6B03G03654720	JULblack		TraesNOR7A03G04063010	NORblack
TraesARI5B03G02964570	ARIblack		TraesJAG5D03G03048270	JAGblack		TraesJUL6B03G03657280	JULblack		TraesNOR7A03G04063140	NORblack
TraesARI5B03G02966370	ARIblack		TraesJAG5D03G03049260	JAGblack		TraesJUL6B03G03657970	JULblack		TraesNOR7A03G04068240	NORblack
TraesARI5B03G02975100	ARIblack		TraesJAG5D03G03049790	JAGblack		TraesJUL6B03G03661130	JULblack		TraesNOR7A03G04077820	NORblack
TraesARI5D03G02978750	ARIblack		TraesJAG5D03G03053090	JAGblack		TraesJUL6B03G03665330	JULblack		TraesNOR7A03G04080700	NORblack
TraesARI5D03G02979700	ARIblack		TraesJAG5D03G03059040	JAGblack		TraesJUL6B03G03669940	JULblack		TraesNOR7A03G04081310	NORblack
TraesARI5D03G02980320	ARIblack		TraesJAG5D03G03062600	JAGblack		TraesJUL6D03G03673610	JULblack		TraesNOR7A03G04083760	NORblack
TraesARI5D03G02983740	ARIblack		TraesJAG5D03G03062610	JAGblack		TraesJUL6D03G03677910	JULblack		TraesNOR7A03G04083870	NORblack
TraesARI5D03G02983760	ARIblack		TraesJAG5D03G03062660	JAGblack		TraesJUL6D03G03679240	JULblack		TraesNOR7B03G04091130	NORblack
TraesARI5D03G02986150	ARIblack		TraesJAG5D03G03063770	JAGblack		TraesJUL6D03G03679630	JULblack		TraesNOR7B03G04096500	NORblack
TraesARI5D03G02990320	ARIblack		TraesJAG5D03G03065510	JAGblack		TraesJUL6D03G03680590	JULblack		TraesNOR7B03G04102950	NORblack
TraesARI5D03G02994650	ARIblack		TraesJAG5D03G03066790	JAGblack		TraesJUL6D03G03680970	JULblack		TraesNOR7B03G04112870	NORblack
TraesARI5D03G02996840	ARIblack		TraesJAG5D03G03066830	JAGblack		TraesJUL6D03G03682330	JULblack		TraesNOR7B03G04116930	NORblack
TraesARI5D03G03000740	ARIblack		TraesJAG5D03G03069530	JAGblack		TraesJUL6D03G03683810	JULblack		TraesNOR7B03G04119980	NORblack
TraesARI5D03G03002940	ARIblack		TraesJAG5D03G03069550	JAGblack		TraesJUL6D03G03689490	JULblack		TraesNOR7B03G04121240	NORblack
TraesARI5D03G03005710	ARIblack		TraesJAG5D03G03071200	JAGblack		TraesJUL6D03G03690670	JULblack		TraesNOR7B03G04127150	NORblack
TraesARI5D03G03007190	ARIblack		TraesJAG5D03G03079730	JAGblack		TraesJUL6D03G03700580	JULblack		TraesNOR7B03G04132380	NORblack
TraesARI5D03G03011780	ARIblack		TraesJAG5D03G03083640	JAGblack		TraesJUL6D03G03702950	JULblack		TraesNOR7B03G04139340	NORblack
TraesARI5D03G03014510	ARIblack		TraesJAG5D03G03085210	JAGblack		TraesJUL6D03G03704690	JULblack		TraesNOR7B03G04140360	NORblack
TraesARI5D03G03015270	ARIblack		TraesJAG5D03G03085890	JAGblack		TraesJUL6D03G03717940	JULblack		TraesNOR7B03G04147960	NORblack
TraesARI5D03G03015570	ARIblack		TraesJAG5D03G03087280	JAGblack		TraesJUL6D03G03721300	JULblack		TraesNOR7B03G04155290	NORblack
TraesARI5D03G03015920	ARIblack		TraesJAG5D03G03088740	JAGblack		TraesJUL6D03G03723950	JULblack		TraesNOR7B03G04163090	NORblack
TraesARI5D03G03017270	ARIblack		TraesJAG5D03G03093350	JAGblack		TraesJUL6D03G03726500	JULblack		TraesNOR7B03G04165240	NORblack
TraesARI5D03G03023040	ARIblack		TraesJAG5D03G03094920	JAGblack		TraesJUL6D03G03728940	JULblack		TraesNOR7B03G04168030	NORblack
TraesARI5D03G03023780	ARIblack		TraesJAG5D03G03099340	JAGblack		TraesJUL6D03G03732110	JULblack		TraesNOR7B03G04172190	NORblack
TraesARI5D03G03024890	ARIblack		TraesJAG5D03G03104390	JAGblack		TraesJUL6D03G03732630	JULblack		TraesNOR7B03G04188540	NORblack
TraesARI5D03G03025710	ARIblack		TraesJAG5D03G03105600	JAGblack		TraesJUL6D03G03733150	JULblack		TraesNOR7B03G04191130	NORblack
TraesARI5D03G03027810	ARIblack		TraesJAG5D03G03113040	JAGblack		TraesJUL6D03G03743240	JULblack		TraesNOR7B03G04199740	NORblack
TraesARI5D03G03040560	ARIblack		TraesJAG5D03G03117090	JAGblack		TraesJUL6D03G03753130	JULblack		TraesNOR7B03G04200720	NORblack
TraesARI5D03G03041470	ARIblack		TraesJAG5D03G03117920	JAGblack		TraesJUL6D03G03755700	JULblack		TraesNOR7B03G04201280	NORblack
TraesARI5D03G03042520	ARIblack		TraesJAG5D03G03118020	JAGblack		TraesJUL6D03G03759090	JULblack		TraesNOR7B03G04209430	NORblack
TraesARI5D03G03047400	ARIblack		TraesJAG5D03G03123350	JAGblack		TraesJUL6D03G03764860	JULblack		TraesNOR7B03G04212930	NORblack
TraesARI5D03G03048310	ARIblack		TraesJAG5D03G03123890	JAGblack		TraesJUL6D03G03766320	JULblack		TraesNOR7B03G04218130	NORblack
TraesARI5D03G03049460	ARIblack		TraesJAG5D03G03126200	JAGblack		TraesJUL6D03G03766780	JULblack		TraesNOR7B03G04219740	NORblack
TraesARI5D03G03058060	ARIblack		TraesJAG5D03G03127780	JAGblack		TraesJUL6D03G03767730	JULblack		TraesNOR7B03G04220420	NORblack
TraesARI5D03G03060250	ARIblack		TraesJAG5D03G03129450	JAGblack		TraesJUL6D03G03779060	JULblack		TraesNOR7B03G04223650	NORblack
TraesARI5D03G03062940	ARIblack		TraesJAG5D03G03129730	JAGblack		TraesJUL6D03G03779180	JULblack		TraesNOR7B03G04231750	NORblack
TraesARI5D03G03063310	ARIblack		TraesJAG5D03G03133600	JAGblack		TraesJUL6D03G03784190	JULblack		TraesNOR7B03G04231850	NORblack
TraesARI5D03G03064320	ARIblack		TraesJAG5D03G03135210	JAGblack		TraesJUL6D03G03785850	JULblack		TraesNOR7B03G04242600	NORblack
TraesARI5D03G03066860	ARIblack		TraesJAG5D03G03136760	JAGblack		TraesJUL6D03G03789920	JULblack		TraesNOR7B03G04246640	NORblack
TraesARI5D03G03077590	ARIblack		TraesJAG5D03G03137030	JAGblack		TraesJUL6D03G03797320	JULblack		TraesNOR7B03G04253610	NORblack
TraesARI5D03G03080200	ARIblack		TraesJAG5D03G03138510	JAGblack		TraesJUL6D03G03798630	JULblack		TraesNOR7B03G04254770	NORblack
TraesARI5D03G03080640	ARIblack		TraesJAG5D03G03138800	JAGblack		TraesJUL6D03G03802690	JULblack		TraesNOR7B03G04255030	NORblack
TraesARI5D03G03085240	ARIblack		TraesJAG5D03G03142060	JAGblack		TraesJUL6D03G03803980	JULblack		TraesNOR7B03G04258010	NORblack
TraesARI5D03G03085250	ARIblack		TraesJAG5D03G03149930	JAGblack		TraesJUL6D03G03804000	JULblack		TraesNOR7B03G04258590	NORblack
TraesARI5D03G03086280	ARIblack		TraesJAG5D03G03151580	JAGblack		TraesJUL6D03G03804430	JULblack		TraesNOR7B03G04259150	NORblack
TraesARI5D03G03086370	ARIblack		TraesJAG5D03G03152400	JAGblack		TraesJUL6D03G03806310	JULblack		TraesNOR7B03G04267320	NORblack
TraesARI5D03G03087960	ARIblack		TraesJAG5D03G03153750	JAGblack		TraesJUL6D03G03806570	JULblack		TraesNOR7B03G04271630	NORblack
TraesARI5D03G03090360	ARIblack		TraesJAG5D03G03153780	JAGblack		TraesJUL6D03G03806840	JULblack		TraesNOR7B03G04278320	NORblack
TraesARI5D03G03090380	ARIblack		TraesJAG5D03G03153800	JAGblack		TraesJUL6D03G03809910	JULblack		TraesNOR7B03G04278910	NORblack
TraesARI5D03G03091720	ARIblack		TraesJAG5D03G03154110	JAGblack		TraesJUL6D03G03820620	JULblack		TraesNOR7B03G04279140	NORblack
TraesARI5D03G03095430	ARIblack		TraesJAG5D03G03155710	JAGblack		TraesJUL6D03G03824380	JULblack		TraesNOR7B03G04287310	NORblack
TraesARI5D03G03095480	ARIblack		TraesJAG5D03G03159910	JAGblack		TraesJUL6D03G03824800	JULblack		TraesNOR7B03G04300330	NORblack
TraesARI5D03G03097000	ARIblack		TraesJAG5D03G03163270	JAGblack		TraesJUL6D03G03824860	JULblack		TraesNOR7D03G04323720	NORblack
TraesARI5D03G03097150	ARIblack		TraesJAG5D03G03167940	JAGblack		TraesJUL6D03G03833320	JULblack		TraesNOR7D03G04330550	NORblack
TraesARI5D03G03098080	ARIblack		TraesJAG5D03G03167950	JAGblack		TraesJUL7A03G03835690	JULblack		TraesNOR7D03G04335560	NORblack
TraesARI5D03G03098310	ARIblack		TraesJAG5D03G03169660	JAGblack		TraesJUL7A03G03837180	JULblack		TraesNOR7D03G04355400	NORblack
TraesARI5D03G03100220	ARIblack		TraesJAG5D03G03172790	JAGblack		TraesJUL7A03G03837520	JULblack		TraesNOR7D03G04356390	NORblack
TraesARI5D03G03102020	ARIblack		TraesJAG5D03G03175430	JAGblack		TraesJUL7A03G03838600	JULblack		TraesNOR7D03G04357180	NORblack
TraesARI5D03G03102230	ARIblack		TraesJAG5D03G03176680	JAGblack		TraesJUL7A03G03838740	JULblack		TraesNOR7D03G04358210	NORblack
TraesARI5D03G03104310	ARIblack		TraesJAG5D03G03177290	JAGblack		TraesJUL7A03G03841030	JULblack		TraesNOR7D03G04361330	NORblack
TraesARI5D03G03110360	ARIblack		TraesJAG5D03G03177370	JAGblack		TraesJUL7A03G03841500	JULblack		TraesNOR7D03G04368320	NORblack
TraesARI5D03G03110650	ARIblack		TraesJAG5D03G03178320	JAGblack		TraesJUL7A03G03843800	JULblack		TraesNOR7D03G04377310	NORblack
TraesARI5D03G03112810	ARIblack		TraesJAG5D03G03182610	JAGblack		TraesJUL7A03G03846600	JULblack		TraesNOR7D03G04377520	NORblack
TraesARI5D03G03113200	ARIblack		TraesJAG5D03G03183300	JAGblack		TraesJUL7A03G03846610	JULblack		TraesNOR7D03G04377560	NORblack
TraesARI5D03G03113220	ARIblack		TraesJAG5D03G03184100	JAGblack		TraesJUL7A03G03852220	JULblack		TraesNOR7D03G04384220	NORblack
TraesARI5D03G03113900	ARIblack		TraesJAG5D03G03184360	JAGblack		TraesJUL7A03G03852480	JULblack		TraesNOR7D03G04387010	NORblack
TraesARI5D03G03113910	ARIblack		TraesJAG5D03G03184460	JAGblack		TraesJUL7A03G03852520	JULblack		TraesNOR7D03G04392030	NORblack
TraesARI5D03G03114040	ARIblack		TraesJAG5D03G03185820	JAGblack		TraesJUL7A03G03856170	JULblack		TraesNOR7D03G04392560	NORblack
TraesARI5D03G03114520	ARIblack		TraesJAG5D03G03187930	JAGblack		TraesJUL7A03G03856770	JULblack		TraesNOR7D03G04393700	NORblack
TraesARI5D03G03114550	ARIblack		TraesJAG5D03G03190070	JAGblack		TraesJUL7A03G03859080	JULblack		TraesNOR7D03G04394170	NORblack
TraesARI5D03G03115330	ARIblack		TraesJAG5D03G03190550	JAGblack		TraesJUL7A03G03867520	JULblack		TraesNOR7D03G04398410	NORblack
TraesARI5D03G03115350	ARIblack		TraesJAG5D03G03193060	JAGblack		TraesJUL7A03G03869520	JULblack		TraesNOR7D03G04403680	NORblack
TraesARI5D03G03117130	ARIblack		TraesJAG5D03G03193100	JAGblack		TraesJUL7A03G03870200	JULblack		TraesNOR7D03G04405950	NORblack
TraesARI5D03G03117870	ARIblack		TraesJAG5D03G03193130	JAGblack		TraesJUL7A03G03870730	JULblack		TraesNOR7D03G04412230	NORblack
TraesARI5D03G03121850	ARIblack		TraesJAG5D03G03195480	JAGblack		TraesJUL7A03G03872640	JULblack		TraesNOR7D03G04413600	NORblack
TraesARI5D03G03123320	ARIblack		TraesJAG5D03G03196840	JAGblack		TraesJUL7A03G03874900	JULblack		TraesNOR7D03G04416740	NORblack
TraesARI5D03G03125280	ARIblack		TraesJAG5D03G03196910	JAGblack		TraesJUL7A03G03876050	JULblack		TraesNOR7D03G04418970	NORblack
TraesARI5D03G03126370	ARIblack		TraesJAG5D03G03199070	JAGblack		TraesJUL7A03G03879710	JULblack		TraesNOR7D03G04419510	NORblack
TraesARI5D03G03130810	ARIblack		TraesJAG5D03G03201430	JAGblack		TraesJUL7A03G03886000	JULblack		TraesNOR7D03G04447060	NORblack
TraesARI5D03G03131730	ARIblack		TraesJAG5D03G03201630	JAGblack		TraesJUL7A03G03889400	JULblack		TraesNOR7D03G04450840	NORblack
TraesARI5D03G03133740	ARIblack		TraesJAG5D03G03201680	JAGblack		TraesJUL7A03G03891820	JULblack		TraesNOR7D03G04452840	NORblack
TraesARI5D03G03134630	ARIblack		TraesJAG5D03G03201880	JAGblack		TraesJUL7A03G03903290	JULblack		TraesNOR7D03G04460690	NORblack
TraesARI5D03G03138470	ARIblack		TraesJAG5D03G03204900	JAGblack		TraesJUL7A03G03903380	JULblack		TraesNOR7D03G04461590	NORblack
TraesARI5D03G03145110	ARIblack		TraesJAG5D03G03207000	JAGblack		TraesJUL7A03G03904040	JULblack		TraesNOR7D03G04461740	NORblack
TraesARI5D03G03145250	ARIblack		TraesJAG5D03G03207230	JAGblack		TraesJUL7A03G03904900	JULblack		TraesNOR7D03G04467090	NORblack
TraesARI5D03G03151560	ARIblack		TraesJAG5D03G03209280	JAGblack		TraesJUL7A03G03906430	JULblack		TraesNOR7D03G04468530	NORblack
TraesARI5D03G03152610	ARIblack		TraesJAG5D03G03214740	JAGblack		TraesJUL7A03G03920340	JULblack		TraesNOR7D03G04469990	NORblack
TraesARI5D03G03155560	ARIblack		TraesJAG5D03G03215140	JAGblack		TraesJUL7A03G03923870	JULblack		TraesNOR7D03G04470290	NORblack
TraesARI5D03G03156960	ARIblack		TraesJAG5D03G03222600	JAGblack		TraesJUL7A03G03924980	JULblack		TraesNOR7D03G04470850	NORblack
TraesARI5D03G03157760	ARIblack		TraesJAG5D03G03222730	JAGblack		TraesJUL7A03G03927570	JULblack		TraesNOR7D03G04474470	NORblack
TraesARI5D03G03160280	ARIblack		TraesJAG5D03G03224140	JAGblack		TraesJUL7A03G03927960	JULblack		TraesNOR7D03G04481170	NORblack
TraesARI5D03G03160600	ARIblack		TraesJAG5D03G03227690	JAGblack		TraesJUL7A03G03929410	JULblack		TraesNOR7D03G04483900	NORblack
TraesARI5D03G03162300	ARIblack		TraesJAG5D03G03231470	JAGblack		TraesJUL7A03G03929950	JULblack		TraesNOR7D03G04487670	NORblack
TraesARI5D03G03162350	ARIblack		TraesJAG6A03G03234170	JAGblack		TraesJUL7A03G03933740	JULblack		TraesNOR7D03G04490990	NORblack
TraesARI5D03G03170950	ARIblack		TraesJAG6A03G03238350	JAGblack		TraesJUL7A03G03934960	JULblack		TraesNOR7D03G04492060	NORblack
TraesARI5D03G03173020	ARIblack		TraesJAG6A03G03243220	JAGblack		TraesJUL7A03G03935440	JULblack		TraesNOR7D03G04500150	NORblack
TraesARI5D03G03174660	ARIblack		TraesJAG6A03G03249000	JAGblack		TraesJUL7A03G03935670	JULblack		TraesNOR7D03G04503510	NORblack
TraesARI5D03G03175250	ARIblack		TraesJAG6A03G03252230	JAGblack		TraesJUL7A03G03936940	JULblack		TraesNOR7D03G04503580	NORblack
TraesARI5D03G03175780	ARIblack		TraesJAG6A03G03252240	JAGblack		TraesJUL7A03G03936970	JULblack		TraesNOR7D03G04504250	NORblack
TraesARI5D03G03176810	ARIblack		TraesJAG6A03G03259860	JAGblack		TraesJUL7A03G03937320	JULblack		TraesNOR7D03G04510470	NORblack
TraesARI5D03G03177730	ARIblack		TraesJAG6A03G03259910	JAGblack		TraesJUL7A03G03939130	JULblack		TraesNOR7D03G04513020	NORblack
TraesARI5D03G03178070	ARIblack		TraesJAG6A03G03267240	JAGblack		TraesJUL7A03G03941130	JULblack		TraesNOR7D03G04513580	NORblack
TraesARI5D03G03178770	ARIblack		TraesJAG6A03G03267710	JAGblack		TraesJUL7A03G03941470	JULblack		TraesNOR7D03G04518470	NORblack
TraesARI5D03G03180040	ARIblack		TraesJAG6A03G03270270	JAGblack		TraesJUL7A03G03951750	JULblack		TraesNOR7D03G04519970	NORblack
TraesARI5D03G03180270	ARIblack		TraesJAG6A03G03273810	JAGblack		TraesJUL7A03G03964570	JULblack		TraesNOR7D03G04528850	NORblack
TraesARI5D03G03181240	ARIblack		TraesJAG6A03G03274170	JAGblack		TraesJUL7A03G03969590	JULblack		TraesNOR7D03G04532620	NORblack
TraesARI5D03G03183700	ARIblack		TraesJAG6A03G03274250	JAGblack		TraesJUL7A03G03970640	JULblack		TraesNOR7D03G04538340	NORblack
TraesARI6A03G03193130	ARIblack		TraesJAG6A03G03284110	JAGblack		TraesJUL7A03G03970970	JULblack		TraesNOR7D03G04542440	NORblack
TraesARI6A03G03195340	ARIblack		TraesJAG6A03G03286060	JAGblack		TraesJUL7A03G03971520	JULblack		TraesNORUn03G04559630	NORblack
TraesARI6A03G03199870	ARIblack		TraesJAG6A03G03286160	JAGblack		TraesJUL7A03G03973540	JULblack		TraesNORUn03G04560690	NORblack
TraesARI6A03G03203350	ARIblack		TraesJAG6A03G03286660	JAGblack		TraesJUL7A03G03974500	JULblack		TraesNORUn03G04561810	NORblack
TraesARI6A03G03203880	ARIblack		TraesJAG6A03G03286880	JAGblack		TraesJUL7A03G03977580	JULblack		TraesNORUn03G04570240	NORblack
TraesARI6A03G03208020	ARIblack		TraesJAG6A03G03287100	JAGblack		TraesJUL7A03G03982270	JULblack		TraesNORUn03G04593020	NORblack
TraesARI6A03G03208150	ARIblack		TraesJAG6A03G03287330	JAGblack		TraesJUL7A03G03983810	JULblack		TraesNORUn03G04663410	NORblack
TraesARI6A03G03208560	ARIblack		TraesJAG6A03G03289060	JAGblack		TraesJUL7A03G03989900	JULblack		TraesNORUn03G04674940	NORblack
TraesARI6A03G03209030	ARIblack		TraesJAG6A03G03294780	JAGblack		TraesJUL7A03G03994620	JULblack		TraesNORUn03G04674990	NORblack
TraesARI6A03G03210080	ARIblack		TraesJAG6A03G03295950	JAGblack		TraesJUL7A03G03999050	JULblack		TraesNORUn03G04691540	NORblack
TraesARI6A03G03211860	ARIblack		TraesJAG6A03G03296860	JAGblack		TraesJUL7A03G04000400	JULblack		TraesNORUn03G04698600	NORblack
TraesARI6A03G03212230	ARIblack		TraesJAG6A03G03304810	JAGblack		TraesJUL7A03G04001480	JULblack		TraesNORUn03G04724580	NORblack
TraesARI6A03G03215640	ARIblack		TraesJAG6A03G03306770	JAGblack		TraesJUL7A03G04011320	JULblack		TraesNORUn03G04729150	NORblack
TraesARI6A03G03218550	ARIblack		TraesJAG6A03G03331440	JAGblack		TraesJUL7A03G04014000	JULblack		TraesNORUn03G04777910	NORblack
TraesARI6A03G03222880	ARIblack		TraesJAG6A03G03344640	JAGblack		TraesJUL7A03G04014870	JULblack		TraesNORUn03G04801540	NORblack
TraesARI6A03G03226010	ARIblack		TraesJAG6A03G03346160	JAGblack		TraesJUL7A03G04017810	JULblack		TraesNORUn03G04801550	NORblack
TraesARI6A03G03229720	ARIblack		TraesJAG6A03G03346860	JAGblack		TraesJUL7A03G04020920	JULblack		TraesNOR1A03G00000320	NORblue
TraesARI6A03G03229730	ARIblack		TraesJAG6A03G03347960	JAGblack		TraesJUL7A03G04030110	JULblack		TraesNOR1A03G00002210	NORblue
TraesARI6A03G03232370	ARIblack		TraesJAG6A03G03348330	JAGblack		TraesJUL7A03G04032330	JULblack		TraesNOR1A03G00002410	NORblue
TraesARI6A03G03234520	ARIblack		TraesJAG6A03G03348510	JAGblack		TraesJUL7A03G04033340	JULblack		TraesNOR1A03G00003890	NORblue
TraesARI6A03G03236250	ARIblack		TraesJAG6A03G03350070	JAGblack		TraesJUL7A03G04054690	JULblack		TraesNOR1A03G00003910	NORblue
TraesARI6A03G03236460	ARIblack		TraesJAG6A03G03350120	JAGblack		TraesJUL7A03G04056820	JULblack		TraesNOR1A03G00004050	NORblue
TraesARI6A03G03236590	ARIblack		TraesJAG6A03G03358340	JAGblack		TraesJUL7A03G04057250	JULblack		TraesNOR1A03G00004230	NORblue
TraesARI6A03G03241950	ARIblack		TraesJAG6A03G03360790	JAGblack		TraesJUL7A03G04057470	JULblack		TraesNOR1A03G00004260	NORblue
TraesARI6A03G03243140	ARIblack		TraesJAG6A03G03361580	JAGblack		TraesJUL7A03G04064600	JULblack		TraesNOR1A03G00006680	NORblue
TraesARI6A03G03243900	ARIblack		TraesJAG6A03G03364870	JAGblack		TraesJUL7A03G04065830	JULblack		TraesNOR1A03G00007590	NORblue
TraesARI6A03G03247840	ARIblack		TraesJAG6A03G03366300	JAGblack		TraesJUL7A03G04070800	JULblack		TraesNOR1A03G00008030	NORblue
TraesARI6A03G03260410	ARIblack		TraesJAG6A03G03366320	JAGblack		TraesJUL7A03G04074470	JULblack		TraesNOR1A03G00008080	NORblue
TraesARI6A03G03265750	ARIblack		TraesJAG6A03G03368740	JAGblack		TraesJUL7B03G04084230	JULblack		TraesNOR1A03G00008130	NORblue
TraesARI6A03G03267320	ARIblack		TraesJAG6A03G03370220	JAGblack		TraesJUL7B03G04084420	JULblack		TraesNOR1A03G00008170	NORblue
TraesARI6A03G03267590	ARIblack		TraesJAG6A03G03371690	JAGblack		TraesJUL7B03G04086110	JULblack		TraesNOR1A03G00008330	NORblue
TraesARI6A03G03267730	ARIblack		TraesJAG6A03G03376850	JAGblack		TraesJUL7B03G04089600	JULblack		TraesNOR1A03G00008990	NORblue
TraesARI6A03G03268610	ARIblack		TraesJAG6A03G03377820	JAGblack		TraesJUL7B03G04091820	JULblack		TraesNOR1A03G00009030	NORblue
TraesARI6A03G03274220	ARIblack		TraesJAG6A03G03379530	JAGblack		TraesJUL7B03G04097550	JULblack		TraesNOR1A03G00009060	NORblue
TraesARI6A03G03282960	ARIblack		TraesJAG6A03G03385170	JAGblack		TraesJUL7B03G04109160	JULblack		TraesNOR1A03G00009830	NORblue
TraesARI6A03G03291020	ARIblack		TraesJAG6A03G03387850	JAGblack		TraesJUL7B03G04110100	JULblack		TraesNOR1A03G00010430	NORblue
TraesARI6A03G03296170	ARIblack		TraesJAG6A03G03394950	JAGblack		TraesJUL7B03G04111960	JULblack		TraesNOR1A03G00010530	NORblue
TraesARI6A03G03296630	ARIblack		TraesJAG6A03G03397980	JAGblack		TraesJUL7B03G04112120	JULblack		TraesNOR1A03G00011250	NORblue
TraesARI6A03G03299610	ARIblack		TraesJAG6A03G03399950	JAGblack		TraesJUL7B03G04113400	JULblack		TraesNOR1A03G00012110	NORblue
TraesARI6A03G03300280	ARIblack		TraesJAG6A03G03402730	JAGblack		TraesJUL7B03G04119700	JULblack		TraesNOR1A03G00012300	NORblue
TraesARI6A03G03302760	ARIblack		TraesJAG6A03G03403810	JAGblack		TraesJUL7B03G04122610	JULblack		TraesNOR1A03G00012520	NORblue
TraesARI6A03G03305310	ARIblack		TraesJAG6A03G03403820	JAGblack		TraesJUL7B03G04124980	JULblack		TraesNOR1A03G00014190	NORblue
TraesARI6A03G03305890	ARIblack		TraesJAG6A03G03404400	JAGblack		TraesJUL7B03G04126790	JULblack		TraesNOR1A03G00014540	NORblue
TraesARI6A03G03306010	ARIblack		TraesJAG6A03G03406220	JAGblack		TraesJUL7B03G04126840	JULblack		TraesNOR1A03G00015250	NORblue
TraesARI6A03G03307470	ARIblack		TraesJAG6B03G03409240	JAGblack		TraesJUL7B03G04128790	JULblack		TraesNOR1A03G00016400	NORblue
TraesARI6A03G03309840	ARIblack		TraesJAG6B03G03409500	JAGblack		TraesJUL7B03G04133310	JULblack		TraesNOR1A03G00016430	NORblue
TraesARI6A03G03311620	ARIblack		TraesJAG6B03G03410810	JAGblack		TraesJUL7B03G04135970	JULblack		TraesNOR1A03G00016680	NORblue
TraesARI6A03G03316830	ARIblack		TraesJAG6B03G03412160	JAGblack		TraesJUL7B03G04136330	JULblack		TraesNOR1A03G00017090	NORblue
TraesARI6A03G03319010	ARIblack		TraesJAG6B03G03412200	JAGblack		TraesJUL7B03G04136490	JULblack		TraesNOR1A03G00017180	NORblue
TraesARI6A03G03324940	ARIblack		TraesJAG6B03G03415670	JAGblack		TraesJUL7B03G04137630	JULblack		TraesNOR1A03G00017510	NORblue
TraesARI6A03G03326640	ARIblack		TraesJAG6B03G03415760	JAGblack		TraesJUL7B03G04140660	JULblack		TraesNOR1A03G00017520	NORblue
TraesARI6A03G03330180	ARIblack		TraesJAG6B03G03418170	JAGblack		TraesJUL7B03G04140970	JULblack		TraesNOR1A03G00017850	NORblue
TraesARI6A03G03332710	ARIblack		TraesJAG6B03G03419460	JAGblack		TraesJUL7B03G04145780	JULblack		TraesNOR1A03G00017860	NORblue
TraesARI6A03G03334230	ARIblack		TraesJAG6B03G03422530	JAGblack		TraesJUL7B03G04148090	JULblack		TraesNOR1A03G00018570	NORblue
TraesARI6A03G03338600	ARIblack		TraesJAG6B03G03430650	JAGblack		TraesJUL7B03G04148590	JULblack		TraesNOR1A03G00018680	NORblue
TraesARI6A03G03339660	ARIblack		TraesJAG6B03G03434660	JAGblack		TraesJUL7B03G04151970	JULblack		TraesNOR1A03G00019370	NORblue
TraesARI6A03G03340130	ARIblack		TraesJAG6B03G03435050	JAGblack		TraesJUL7B03G04152510	JULblack		TraesNOR1A03G00019630	NORblue
TraesARI6A03G03340350	ARIblack		TraesJAG6B03G03435200	JAGblack		TraesJUL7B03G04152950	JULblack		TraesNOR1A03G00020360	NORblue
TraesARI6A03G03345030	ARIblack		TraesJAG6B03G03441650	JAGblack		TraesJUL7B03G04153570	JULblack		TraesNOR1A03G00020700	NORblue
TraesARI6A03G03345200	ARIblack		TraesJAG6B03G03443050	JAGblack		TraesJUL7B03G04154260	JULblack		TraesNOR1A03G00021260	NORblue
TraesARI6A03G03348520	ARIblack		TraesJAG6B03G03444120	JAGblack		TraesJUL7B03G04155850	JULblack		TraesNOR1A03G00021890	NORblue
TraesARI6A03G03348850	ARIblack		TraesJAG6B03G03448500	JAGblack		TraesJUL7B03G04156790	JULblack		TraesNOR1A03G00022230	NORblue
TraesARI6A03G03349700	ARIblack		TraesJAG6B03G03450320	JAGblack		TraesJUL7B03G04158610	JULblack		TraesNOR1A03G00022270	NORblue
TraesARI6A03G03352340	ARIblack		TraesJAG6B03G03457490	JAGblack		TraesJUL7B03G04163980	JULblack		TraesNOR1A03G00022760	NORblue
TraesARI6A03G03355980	ARIblack		TraesJAG6B03G03459080	JAGblack		TraesJUL7B03G04172000	JULblack		TraesNOR1A03G00022960	NORblue
TraesARI6A03G03358430	ARIblack		TraesJAG6B03G03461910	JAGblack		TraesJUL7B03G04175690	JULblack		TraesNOR1A03G00023910	NORblue
TraesARI6A03G03360930	ARIblack		TraesJAG6B03G03465550	JAGblack		TraesJUL7B03G04181470	JULblack		TraesNOR1A03G00023960	NORblue
TraesARI6A03G03363440	ARIblack		TraesJAG6B03G03465790	JAGblack		TraesJUL7B03G04182130	JULblack		TraesNOR1A03G00024400	NORblue
TraesARI6A03G03365820	ARIblack		TraesJAG6B03G03468630	JAGblack		TraesJUL7B03G04182320	JULblack		TraesNOR1A03G00024900	NORblue
TraesARI6A03G03366380	ARIblack		TraesJAG6B03G03474150	JAGblack		TraesJUL7B03G04185260	JULblack		TraesNOR1A03G00024990	NORblue
TraesARI6A03G03371280	ARIblack		TraesJAG6B03G03481850	JAGblack		TraesJUL7B03G04185640	JULblack		TraesNOR1A03G00026730	NORblue
TraesARI6A03G03372410	ARIblack		TraesJAG6B03G03484990	JAGblack		TraesJUL7B03G04188800	JULblack		TraesNOR1A03G00026830	NORblue
TraesARI6A03G03372420	ARIblack		TraesJAG6B03G03486020	JAGblack		TraesJUL7B03G04196550	JULblack		TraesNOR1A03G00026870	NORblue
TraesARI6A03G03372460	ARIblack		TraesJAG6B03G03486310	JAGblack		TraesJUL7B03G04197530	JULblack		TraesNOR1A03G00026950	NORblue
TraesARI6A03G03373860	ARIblack		TraesJAG6B03G03486730	JAGblack		TraesJUL7B03G04198590	JULblack		TraesNOR1A03G00027720	NORblue
TraesARI6B03G03380770	ARIblack		TraesJAG6B03G03488020	JAGblack		TraesJUL7B03G04202290	JULblack		TraesNOR1A03G00027750	NORblue
TraesARI6B03G03395750	ARIblack		TraesJAG6B03G03490810	JAGblack		TraesJUL7B03G04202680	JULblack		TraesNOR1A03G00028780	NORblue
TraesARI6B03G03395860	ARIblack		TraesJAG6B03G03491920	JAGblack		TraesJUL7B03G04203940	JULblack		TraesNOR1A03G00028790	NORblue
TraesARI6B03G03397040	ARIblack		TraesJAG6B03G03504860	JAGblack		TraesJUL7B03G04209120	JULblack		TraesNOR1A03G00028900	NORblue
TraesARI6B03G03397060	ARIblack		TraesJAG6B03G03508800	JAGblack		TraesJUL7B03G04211730	JULblack		TraesNOR1A03G00030570	NORblue
TraesARI6B03G03398390	ARIblack		TraesJAG6B03G03511100	JAGblack		TraesJUL7B03G04211870	JULblack		TraesNOR1A03G00031070	NORblue
TraesARI6B03G03398840	ARIblack		TraesJAG6B03G03511960	JAGblack		TraesJUL7B03G04212140	JULblack		TraesNOR1A03G00031140	NORblue
TraesARI6B03G03402340	ARIblack		TraesJAG6B03G03521410	JAGblack		TraesJUL7B03G04212440	JULblack		TraesNOR1A03G00031870	NORblue
TraesARI6B03G03405850	ARIblack		TraesJAG6B03G03530330	JAGblack		TraesJUL7B03G04220300	JULblack		TraesNOR1A03G00032650	NORblue
TraesARI6B03G03409380	ARIblack		TraesJAG6B03G03534580	JAGblack		TraesJUL7B03G04230660	JULblack		TraesNOR1A03G00032810	NORblue
TraesARI6B03G03412610	ARIblack		TraesJAG6B03G03540480	JAGblack		TraesJUL7B03G04231390	JULblack		TraesNOR1A03G00032850	NORblue
TraesARI6B03G03416110	ARIblack		TraesJAG6B03G03543470	JAGblack		TraesJUL7B03G04232340	JULblack		TraesNOR1A03G00033220	NORblue
TraesARI6B03G03416630	ARIblack		TraesJAG6B03G03543800	JAGblack		TraesJUL7B03G04232410	JULblack		TraesNOR1A03G00033750	NORblue
TraesARI6B03G03418730	ARIblack		TraesJAG6B03G03545410	JAGblack		TraesJUL7B03G04232990	JULblack		TraesNOR1A03G00034970	NORblue
TraesARI6B03G03422110	ARIblack		TraesJAG6B03G03547090	JAGblack		TraesJUL7B03G04234670	JULblack		TraesNOR1A03G00035800	NORblue
TraesARI6B03G03427150	ARIblack		TraesJAG6B03G03547990	JAGblack		TraesJUL7B03G04237480	JULblack		TraesNOR1A03G00035930	NORblue
TraesARI6B03G03431560	ARIblack		TraesJAG6B03G03549180	JAGblack		TraesJUL7B03G04239520	JULblack		TraesNOR1A03G00035990	NORblue
TraesARI6B03G03432780	ARIblack		TraesJAG6B03G03549430	JAGblack		TraesJUL7B03G04241680	JULblack		TraesNOR1A03G00036440	NORblue
TraesARI6B03G03433680	ARIblack		TraesJAG6B03G03552720	JAGblack		TraesJUL7B03G04250100	JULblack		TraesNOR1A03G00036450	NORblue
TraesARI6B03G03434480	ARIblack		TraesJAG6B03G03553340	JAGblack		TraesJUL7B03G04255830	JULblack		TraesNOR1A03G00036570	NORblue
TraesARI6B03G03435330	ARIblack		TraesJAG6B03G03558800	JAGblack		TraesJUL7B03G04256680	JULblack		TraesNOR1A03G00037550	NORblue
TraesARI6B03G03436180	ARIblack		TraesJAG6B03G03560700	JAGblack		TraesJUL7B03G04265280	JULblack		TraesNOR1A03G00037590	NORblue
TraesARI6B03G03436360	ARIblack		TraesJAG6B03G03564610	JAGblack		TraesJUL7B03G04266170	JULblack		TraesNOR1A03G00037670	NORblue
TraesARI6B03G03436460	ARIblack		TraesJAG6B03G03571410	JAGblack		TraesJUL7B03G04275210	JULblack		TraesNOR1A03G00037730	NORblue
TraesARI6B03G03441370	ARIblack		TraesJAG6B03G03573420	JAGblack		TraesJUL7B03G04283490	JULblack		TraesNOR1A03G00039100	NORblue
TraesARI6B03G03443150	ARIblack		TraesJAG6B03G03575120	JAGblack		TraesJUL7B03G04288430	JULblack		TraesNOR1A03G00039550	NORblue
TraesARI6B03G03443290	ARIblack		TraesJAG6B03G03577070	JAGblack		TraesJUL7B03G04288540	JULblack		TraesNOR1A03G00039870	NORblue
TraesARI6B03G03443320	ARIblack		TraesJAG6B03G03578430	JAGblack		TraesJUL7B03G04296240	JULblack		TraesNOR1A03G00040500	NORblue
TraesARI6B03G03445590	ARIblack		TraesJAG6B03G03582740	JAGblack		TraesJUL7B03G04297030	JULblack		TraesNOR1A03G00040680	NORblue
TraesARI6B03G03449900	ARIblack		TraesJAG6B03G03588860	JAGblack		TraesJUL7B03G04297470	JULblack		TraesNOR1A03G00040740	NORblue
TraesARI6B03G03455870	ARIblack		TraesJAG6B03G03595670	JAGblack		TraesJUL7B03G04297500	JULblack		TraesNOR1A03G00040980	NORblue
TraesARI6B03G03461550	ARIblack		TraesJAG6B03G03598450	JAGblack		TraesJUL7B03G04302070	JULblack		TraesNOR1A03G00041360	NORblue
TraesARI6B03G03462070	ARIblack		TraesJAG6B03G03600800	JAGblack		TraesJUL7B03G04309470	JULblack		TraesNOR1A03G00041460	NORblue
TraesARI6B03G03462460	ARIblack		TraesJAG6B03G03603400	JAGblack		TraesJUL7B03G04311110	JULblack		TraesNOR1A03G00041900	NORblue
TraesARI6B03G03465720	ARIblack		TraesJAG6B03G03603590	JAGblack		TraesJUL7B03G04311880	JULblack		TraesNOR1A03G00041940	NORblue
TraesARI6B03G03466840	ARIblack		TraesJAG6B03G03608410	JAGblack		TraesJUL7B03G04312340	JULblack		TraesNOR1A03G00042090	NORblue
TraesARI6B03G03467350	ARIblack		TraesJAG6B03G03615650	JAGblack		TraesJUL7D03G04315200	JULblack		TraesNOR1A03G00042490	NORblue
TraesARI6B03G03469370	ARIblack		TraesJAG6B03G03623000	JAGblack		TraesJUL7D03G04316580	JULblack		TraesNOR1A03G00043100	NORblue
TraesARI6B03G03480330	ARIblack		TraesJAG6B03G03624340	JAGblack		TraesJUL7D03G04318100	JULblack		TraesNOR1A03G00043110	NORblue
TraesARI6B03G03480820	ARIblack		TraesJAG6B03G03624530	JAGblack		TraesJUL7D03G04318780	JULblack		TraesNOR1A03G00043350	NORblue
TraesARI6B03G03496190	ARIblack		TraesJAG6B03G03625590	JAGblack		TraesJUL7D03G04318840	JULblack		TraesNOR1A03G00043630	NORblue
TraesARI6B03G03499090	ARIblack		TraesJAG6B03G03629560	JAGblack		TraesJUL7D03G04319320	JULblack		TraesNOR1A03G00043650	NORblue
TraesARI6B03G03504380	ARIblack		TraesJAG6B03G03630720	JAGblack		TraesJUL7D03G04320700	JULblack		TraesNOR1A03G00045370	NORblue
TraesARI6B03G03506160	ARIblack		TraesJAG6B03G03631700	JAGblack		TraesJUL7D03G04321420	JULblack		TraesNOR1A03G00046630	NORblue
TraesARI6B03G03506420	ARIblack		TraesJAG6D03G03632920	JAGblack		TraesJUL7D03G04321440	JULblack		TraesNOR1A03G00047400	NORblue
TraesARI6B03G03506520	ARIblack		TraesJAG6D03G03635010	JAGblack		TraesJUL7D03G04327700	JULblack		TraesNOR1A03G00047790	NORblue
TraesARI6B03G03508940	ARIblack		TraesJAG6D03G03638610	JAGblack		TraesJUL7D03G04334050	JULblack		TraesNOR1A03G00048120	NORblue
TraesARI6B03G03509880	ARIblack		TraesJAG6D03G03639510	JAGblack		TraesJUL7D03G04335580	JULblack		TraesNOR1A03G00048150	NORblue
TraesARI6B03G03512940	ARIblack		TraesJAG6D03G03652080	JAGblack		TraesJUL7D03G04339150	JULblack		TraesNOR1A03G00048160	NORblue
TraesARI6B03G03515860	ARIblack		TraesJAG6D03G03653290	JAGblack		TraesJUL7D03G04340850	JULblack		TraesNOR1A03G00048760	NORblue
TraesARI6B03G03516980	ARIblack		TraesJAG6D03G03654210	JAGblack		TraesJUL7D03G04342530	JULblack		TraesNOR1A03G00049770	NORblue
TraesARI6B03G03518250	ARIblack		TraesJAG6D03G03657460	JAGblack		TraesJUL7D03G04343320	JULblack		TraesNOR1A03G00050330	NORblue
TraesARI6B03G03521530	ARIblack		TraesJAG6D03G03657550	JAGblack		TraesJUL7D03G04346920	JULblack		TraesNOR1A03G00050510	NORblue
TraesARI6B03G03522050	ARIblack		TraesJAG6D03G03658830	JAGblack		TraesJUL7D03G04349880	JULblack		TraesNOR1A03G00051580	NORblue
TraesARI6B03G03523110	ARIblack		TraesJAG6D03G03659590	JAGblack		TraesJUL7D03G04353050	JULblack		TraesNOR1A03G00051690	NORblue
TraesARI6B03G03524260	ARIblack		TraesJAG6D03G03660190	JAGblack		TraesJUL7D03G04353640	JULblack		TraesNOR1A03G00052870	NORblue
TraesARI6B03G03524370	ARIblack		TraesJAG6D03G03664640	JAGblack		TraesJUL7D03G04354740	JULblack		TraesNOR1A03G00053010	NORblue
TraesARI6B03G03526150	ARIblack		TraesJAG6D03G03664780	JAGblack		TraesJUL7D03G04360930	JULblack		TraesNOR1A03G00053810	NORblue
TraesARI6B03G03527590	ARIblack		TraesJAG6D03G03665630	JAGblack		TraesJUL7D03G04367720	JULblack		TraesNOR1A03G00054380	NORblue
TraesARI6B03G03528730	ARIblack		TraesJAG6D03G03668470	JAGblack		TraesJUL7D03G04370040	JULblack		TraesNOR1A03G00054680	NORblue
TraesARI6B03G03534900	ARIblack		TraesJAG6D03G03668890	JAGblack		TraesJUL7D03G04373300	JULblack		TraesNOR1A03G00058850	NORblue
TraesARI6B03G03537410	ARIblack		TraesJAG6D03G03674050	JAGblack		TraesJUL7D03G04381540	JULblack		TraesNOR1A03G00063010	NORblue
TraesARI6B03G03538400	ARIblack		TraesJAG6D03G03676040	JAGblack		TraesJUL7D03G04388010	JULblack		TraesNOR1A03G00064060	NORblue
TraesARI6B03G03538460	ARIblack		TraesJAG6D03G03676070	JAGblack		TraesJUL7D03G04391490	JULblack		TraesNOR1A03G00065320	NORblue
TraesARI6B03G03543470	ARIblack		TraesJAG6D03G03676350	JAGblack		TraesJUL7D03G04396030	JULblack		TraesNOR1A03G00065540	NORblue
TraesARI6B03G03544960	ARIblack		TraesJAG6D03G03676600	JAGblack		TraesJUL7D03G04397410	JULblack		TraesNOR1A03G00065790	NORblue
TraesARI6B03G03546430	ARIblack		TraesJAG6D03G03679070	JAGblack		TraesJUL7D03G04401340	JULblack		TraesNOR1A03G00066920	NORblue
TraesARI6B03G03549000	ARIblack		TraesJAG6D03G03680430	JAGblack		TraesJUL7D03G04403360	JULblack		TraesNOR1A03G00067320	NORblue
TraesARI6B03G03554770	ARIblack		TraesJAG6D03G03682070	JAGblack		TraesJUL7D03G04408020	JULblack		TraesNOR1A03G00067390	NORblue
TraesARI6B03G03556190	ARIblack		TraesJAG6D03G03686580	JAGblack		TraesJUL7D03G04408510	JULblack		TraesNOR1A03G00067690	NORblue
TraesARI6B03G03560190	ARIblack		TraesJAG6D03G03688740	JAGblack		TraesJUL7D03G04409370	JULblack		TraesNOR1A03G00068030	NORblue
TraesARI6B03G03562570	ARIblack		TraesJAG6D03G03692530	JAGblack		TraesJUL7D03G04410010	JULblack		TraesNOR1A03G00068250	NORblue
TraesARI6B03G03562730	ARIblack		TraesJAG6D03G03704110	JAGblack		TraesJUL7D03G04412260	JULblack		TraesNOR1A03G00068450	NORblue
TraesARI6B03G03562770	ARIblack		TraesJAG6D03G03705360	JAGblack		TraesJUL7D03G04413660	JULblack		TraesNOR1A03G00069280	NORblue
TraesARI6B03G03564040	ARIblack		TraesJAG6D03G03707370	JAGblack		TraesJUL7D03G04414000	JULblack		TraesNOR1A03G00071570	NORblue
TraesARI6B03G03566220	ARIblack		TraesJAG6D03G03707800	JAGblack		TraesJUL7D03G04416130	JULblack		TraesNOR1A03G00071900	NORblue
TraesARI6B03G03570300	ARIblack		TraesJAG6D03G03709000	JAGblack		TraesJUL7D03G04429860	JULblack		TraesNOR1A03G00072650	NORblue
TraesARI6B03G03570970	ARIblack		TraesJAG6D03G03710080	JAGblack		TraesJUL7D03G04439270	JULblack		TraesNOR1A03G00073020	NORblue
TraesARI6B03G03579690	ARIblack		TraesJAG6D03G03711970	JAGblack		TraesJUL7D03G04439510	JULblack		TraesNOR1A03G00073250	NORblue
TraesARI6B03G03581740	ARIblack		TraesJAG6D03G03714780	JAGblack		TraesJUL7D03G04450910	JULblack		TraesNOR1A03G00073470	NORblue
TraesARI6B03G03584810	ARIblack		TraesJAG6D03G03719240	JAGblack		TraesJUL7D03G04451990	JULblack		TraesNOR1A03G00073870	NORblue
TraesARI6B03G03589370	ARIblack		TraesJAG6D03G03721690	JAGblack		TraesJUL7D03G04453330	JULblack		TraesNOR1A03G00075120	NORblue
TraesARI6B03G03590380	ARIblack		TraesJAG6D03G03722240	JAGblack		TraesJUL7D03G04456750	JULblack		TraesNOR1A03G00075510	NORblue
TraesARI6B03G03590850	ARIblack		TraesJAG6D03G03724480	JAGblack		TraesJUL7D03G04461030	JULblack		TraesNOR1A03G00076660	NORblue
TraesARI6B03G03591480	ARIblack		TraesJAG6D03G03724670	JAGblack		TraesJUL7D03G04461760	JULblack		TraesNOR1A03G00077420	NORblue
TraesARI6B03G03591690	ARIblack		TraesJAG6D03G03726420	JAGblack		TraesJUL7D03G04464510	JULblack		TraesNOR1A03G00080040	NORblue
TraesARI6B03G03596010	ARIblack		TraesJAG6D03G03726470	JAGblack		TraesJUL7D03G04468520	JULblack		TraesNOR1A03G00080090	NORblue
TraesARI6B03G03596790	ARIblack		TraesJAG6D03G03731820	JAGblack		TraesJUL7D03G04472580	JULblack		TraesNOR1A03G00080520	NORblue
TraesARI6B03G03599540	ARIblack		TraesJAG6D03G03735290	JAGblack		TraesJUL7D03G04476380	JULblack		TraesNOR1A03G00080630	NORblue
TraesARI6B03G03602560	ARIblack		TraesJAG6D03G03735840	JAGblack		TraesJUL7D03G04476490	JULblack		TraesNOR1A03G00080710	NORblue
TraesARI6D03G03604050	ARIblack		TraesJAG6D03G03735880	JAGblack		TraesJUL7D03G04479280	JULblack		TraesNOR1A03G00082180	NORblue
TraesARI6D03G03606910	ARIblack		TraesJAG6D03G03741690	JAGblack		TraesJUL7D03G04483840	JULblack		TraesNOR1A03G00083080	NORblue
TraesARI6D03G03608180	ARIblack		TraesJAG6D03G03747400	JAGblack		TraesJUL7D03G04487570	JULblack		TraesNOR1A03G00084080	NORblue
TraesARI6D03G03610380	ARIblack		TraesJAG6D03G03748190	JAGblack		TraesJUL7D03G04488540	JULblack		TraesNOR1A03G00084140	NORblue
TraesARI6D03G03612740	ARIblack		TraesJAG6D03G03749220	JAGblack		TraesJUL7D03G04498960	JULblack		TraesNOR1A03G00085080	NORblue
TraesARI6D03G03618080	ARIblack		TraesJAG6D03G03751810	JAGblack		TraesJUL7D03G04499030	JULblack		TraesNOR1A03G00085600	NORblue
TraesARI6D03G03618090	ARIblack		TraesJAG6D03G03752760	JAGblack		TraesJUL7D03G04499650	JULblack		TraesNOR1A03G00087440	NORblue
TraesARI6D03G03624100	ARIblack		TraesJAG6D03G03753130	JAGblack		TraesJUL7D03G04501220	JULblack		TraesNOR1A03G00087830	NORblue
TraesARI6D03G03627170	ARIblack		TraesJAG6D03G03755640	JAGblack		TraesJUL7D03G04504100	JULblack		TraesNOR1A03G00089070	NORblue
TraesARI6D03G03627480	ARIblack		TraesJAG6D03G03758550	JAGblack		TraesJUL7D03G04511630	JULblack		TraesNOR1A03G00090660	NORblue
TraesARI6D03G03628060	ARIblack		TraesJAG6D03G03760670	JAGblack		TraesJUL7D03G04515420	JULblack		TraesNOR1A03G00091470	NORblue
TraesARI6D03G03628530	ARIblack		TraesJAG6D03G03761440	JAGblack		TraesJUL7D03G04517850	JULblack		TraesNOR1A03G00091800	NORblue
TraesARI6D03G03628690	ARIblack		TraesJAG6D03G03765570	JAGblack		TraesJUL7D03G04522800	JULblack		TraesNOR1A03G00092240	NORblue
TraesARI6D03G03630270	ARIblack		TraesJAG6D03G03771210	JAGblack		TraesJUL7D03G04526450	JULblack		TraesNOR1A03G00093400	NORblue
TraesARI6D03G03630280	ARIblack		TraesJAG6D03G03775550	JAGblack		TraesJUL7D03G04530010	JULblack		TraesNOR1A03G00093700	NORblue
TraesARI6D03G03634380	ARIblack		TraesJAG6D03G03776150	JAGblack		TraesJUL7D03G04530090	JULblack		TraesNOR1A03G00094810	NORblue
TraesARI6D03G03634750	ARIblack		TraesJAG6D03G03777870	JAGblack		TraesJUL7D03G04530830	JULblack		TraesNOR1A03G00095010	NORblue
TraesARI6D03G03635800	ARIblack		TraesJAG6D03G03778880	JAGblack		TraesJULUn03G04542260	JULblack		TraesNOR1A03G00095170	NORblue
TraesARI6D03G03636280	ARIblack		TraesJAG6D03G03778950	JAGblack		TraesJULUn03G04542310	JULblack		TraesNOR1A03G00095270	NORblue
TraesARI6D03G03636850	ARIblack		TraesJAG6D03G03779070	JAGblack		TraesJULUn03G04542600	JULblack		TraesNOR1A03G00096810	NORblue
TraesARI6D03G03640560	ARIblack		TraesJAG6D03G03779090	JAGblack		TraesJULUn03G04543340	JULblack		TraesNOR1A03G00097060	NORblue
TraesARI6D03G03642780	ARIblack		TraesJAG6D03G03781710	JAGblack		TraesJULUn03G04543380	JULblack		TraesNOR1A03G00097710	NORblue
TraesARI6D03G03643710	ARIblack		TraesJAG7A03G03786110	JAGblack		TraesJULUn03G04543390	JULblack		TraesNOR1A03G00097920	NORblue
TraesARI6D03G03643880	ARIblack		TraesJAG7A03G03786700	JAGblack		TraesJULUn03G04546860	JULblack		TraesNOR1A03G00097990	NORblue
TraesARI6D03G03646230	ARIblack		TraesJAG7A03G03791230	JAGblack		TraesJULUn03G04548900	JULblack		TraesNOR1A03G00098250	NORblue
TraesARI6D03G03647390	ARIblack		TraesJAG7A03G03795970	JAGblack		TraesJULUn03G04551390	JULblack		TraesNOR1A03G00098520	NORblue
TraesARI6D03G03647510	ARIblack		TraesJAG7A03G03796470	JAGblack		TraesJULUn03G04557610	JULblack		TraesNOR1A03G00098930	NORblue
TraesARI6D03G03648430	ARIblack		TraesJAG7A03G03798020	JAGblack		TraesJULUn03G04571080	JULblack		TraesNOR1A03G00099270	NORblue
TraesARI6D03G03648830	ARIblack		TraesJAG7A03G03798850	JAGblack		TraesJULUn03G04573910	JULblack		TraesNOR1A03G00099620	NORblue
TraesARI6D03G03655980	ARIblack		TraesJAG7A03G03798860	JAGblack		TraesJULUn03G04583140	JULblack		TraesNOR1A03G00101420	NORblue
TraesARI6D03G03656560	ARIblack		TraesJAG7A03G03799980	JAGblack		TraesJULUn03G04592150	JULblack		TraesNOR1A03G00102960	NORblue
TraesARI6D03G03658560	ARIblack		TraesJAG7A03G03803120	JAGblack		TraesJULUn03G04603170	JULblack		TraesNOR1A03G00103530	NORblue
TraesARI6D03G03661740	ARIblack		TraesJAG7A03G03805800	JAGblack		TraesJULUn03G04605350	JULblack		TraesNOR1A03G00103920	NORblue
TraesARI6D03G03664200	ARIblack		TraesJAG7A03G03810510	JAGblack		TraesJUL1A03G00000070	JULblue		TraesNOR1A03G00104600	NORblue
TraesARI6D03G03664320	ARIblack		TraesJAG7A03G03810560	JAGblack		TraesJUL1A03G00000900	JULblue		TraesNOR1A03G00105160	NORblue
TraesARI6D03G03671710	ARIblack		TraesJAG7A03G03814180	JAGblack		TraesJUL1A03G00000990	JULblue		TraesNOR1A03G00105310	NORblue
TraesARI6D03G03672890	ARIblack		TraesJAG7A03G03818870	JAGblack		TraesJUL1A03G00001300	JULblue		TraesNOR1A03G00106000	NORblue
TraesARI6D03G03675060	ARIblack		TraesJAG7A03G03819100	JAGblack		TraesJUL1A03G00002150	JULblue		TraesNOR1A03G00108050	NORblue
TraesARI6D03G03682880	ARIblack		TraesJAG7A03G03824230	JAGblack		TraesJUL1A03G00003100	JULblue		TraesNOR1A03G00108110	NORblue
TraesARI6D03G03686030	ARIblack		TraesJAG7A03G03825350	JAGblack		TraesJUL1A03G00003110	JULblue		TraesNOR1A03G00108710	NORblue
TraesARI6D03G03687730	ARIblack		TraesJAG7A03G03829440	JAGblack		TraesJUL1A03G00005140	JULblue		TraesNOR1A03G00109230	NORblue
TraesARI6D03G03689720	ARIblack		TraesJAG7A03G03830660	JAGblack		TraesJUL1A03G00006520	JULblue		TraesNOR1A03G00109310	NORblue
TraesARI6D03G03699430	ARIblack		TraesJAG7A03G03842300	JAGblack		TraesJUL1A03G00007180	JULblue		TraesNOR1A03G00109370	NORblue
TraesARI6D03G03700670	ARIblack		TraesJAG7A03G03843220	JAGblack		TraesJUL1A03G00007220	JULblue		TraesNOR1A03G00110100	NORblue
TraesARI6D03G03700720	ARIblack		TraesJAG7A03G03845450	JAGblack		TraesJUL1A03G00007470	JULblue		TraesNOR1A03G00110110	NORblue
TraesARI6D03G03704070	ARIblack		TraesJAG7A03G03851410	JAGblack		TraesJUL1A03G00007600	JULblue		TraesNOR1A03G00110510	NORblue
TraesARI6D03G03705580	ARIblack		TraesJAG7A03G03854200	JAGblack		TraesJUL1A03G00008180	JULblue		TraesNOR1A03G00110820	NORblue
TraesARI6D03G03715300	ARIblack		TraesJAG7A03G03855550	JAGblack		TraesJUL1A03G00008650	JULblue		TraesNOR1A03G00110860	NORblue
TraesARI6D03G03723410	ARIblack		TraesJAG7A03G03858940	JAGblack		TraesJUL1A03G00010710	JULblue		TraesNOR1A03G00111020	NORblue
TraesARI6D03G03725770	ARIblack		TraesJAG7A03G03863690	JAGblack		TraesJUL1A03G00010720	JULblue		TraesNOR1A03G00111920	NORblue
TraesARI6D03G03727110	ARIblack		TraesJAG7A03G03865790	JAGblack		TraesJUL1A03G00011400	JULblue		TraesNOR1A03G00113080	NORblue
TraesARI6D03G03731180	ARIblack		TraesJAG7A03G03867900	JAGblack		TraesJUL1A03G00011770	JULblue		TraesNOR1A03G00113570	NORblue
TraesARI6D03G03733660	ARIblack		TraesJAG7A03G03870010	JAGblack		TraesJUL1A03G00012490	JULblue		TraesNOR1A03G00114080	NORblue
TraesARI6D03G03733710	ARIblack		TraesJAG7A03G03871070	JAGblack		TraesJUL1A03G00013080	JULblue		TraesNOR1A03G00114290	NORblue
TraesARI6D03G03733740	ARIblack		TraesJAG7A03G03874760	JAGblack		TraesJUL1A03G00015300	JULblue		TraesNOR1A03G00114590	NORblue
TraesARI6D03G03735440	ARIblack		TraesJAG7A03G03876330	JAGblack		TraesJUL1A03G00015650	JULblue		TraesNOR1A03G00114730	NORblue
TraesARI6D03G03738400	ARIblack		TraesJAG7A03G03879300	JAGblack		TraesJUL1A03G00016150	JULblue		TraesNOR1A03G00115130	NORblue
TraesARI6D03G03738430	ARIblack		TraesJAG7A03G03879680	JAGblack		TraesJUL1A03G00016580	JULblue		TraesNOR1A03G00115240	NORblue
TraesARI6D03G03741880	ARIblack		TraesJAG7A03G03880340	JAGblack		TraesJUL1A03G00018140	JULblue		TraesNOR1A03G00115270	NORblue
TraesARI6D03G03746250	ARIblack		TraesJAG7A03G03883560	JAGblack		TraesJUL1A03G00018260	JULblue		TraesNOR1A03G00115440	NORblue
TraesARI6D03G03748480	ARIblack		TraesJAG7A03G03883710	JAGblack		TraesJUL1A03G00020090	JULblue		TraesNOR1A03G00115780	NORblue
TraesARI6D03G03749140	ARIblack		TraesJAG7A03G03886610	JAGblack		TraesJUL1A03G00020390	JULblue		TraesNOR1A03G00116240	NORblue
TraesARI6D03G03749230	ARIblack		TraesJAG7A03G03886890	JAGblack		TraesJUL1A03G00020410	JULblue		TraesNOR1A03G00116730	NORblue
TraesARI6D03G03749280	ARIblack		TraesJAG7A03G03890870	JAGblack		TraesJUL1A03G00021710	JULblue		TraesNOR1A03G00117080	NORblue
TraesARI6D03G03751730	ARIblack		TraesJAG7A03G03891010	JAGblack		TraesJUL1A03G00021850	JULblue		TraesNOR1A03G00117560	NORblue
TraesARI6D03G03756570	ARIblack		TraesJAG7A03G03910140	JAGblack		TraesJUL1A03G00022200	JULblue		TraesNOR1A03G00117740	NORblue
TraesARI6D03G03762050	ARIblack		TraesJAG7A03G03913010	JAGblack		TraesJUL1A03G00023590	JULblue		TraesNOR1A03G00118050	NORblue
TraesARI6D03G03763360	ARIblack		TraesJAG7A03G03914300	JAGblack		TraesJUL1A03G00024020	JULblue		TraesNOR1A03G00118350	NORblue
TraesARI6D03G03764180	ARIblack		TraesJAG7A03G03915080	JAGblack		TraesJUL1A03G00024290	JULblue		TraesNOR1A03G00118860	NORblue
TraesARI6D03G03764760	ARIblack		TraesJAG7A03G03915900	JAGblack		TraesJUL1A03G00024340	JULblue		TraesNOR1A03G00119180	NORblue
TraesARI6D03G03765220	ARIblack		TraesJAG7A03G03918380	JAGblack		TraesJUL1A03G00025050	JULblue		TraesNOR1A03G00119440	NORblue
TraesARI6D03G03766280	ARIblack		TraesJAG7A03G03923970	JAGblack		TraesJUL1A03G00025220	JULblue		TraesNOR1A03G00120260	NORblue
TraesARI7A03G03771760	ARIblack		TraesJAG7A03G03924410	JAGblack		TraesJUL1A03G00025400	JULblue		TraesNOR1A03G00120930	NORblue
TraesARI7A03G03774400	ARIblack		TraesJAG7A03G03932920	JAGblack		TraesJUL1A03G00027210	JULblue		TraesNOR1A03G00121790	NORblue
TraesARI7A03G03780220	ARIblack		TraesJAG7A03G03936860	JAGblack		TraesJUL1A03G00027710	JULblue		TraesNOR1A03G00122580	NORblue
TraesARI7A03G03788040	ARIblack		TraesJAG7A03G03938360	JAGblack		TraesJUL1A03G00028110	JULblue		TraesNOR1A03G00123690	NORblue
TraesARI7A03G03788290	ARIblack		TraesJAG7A03G03940930	JAGblack		TraesJUL1A03G00029830	JULblue		TraesNOR1A03G00123820	NORblue
TraesARI7A03G03788410	ARIblack		TraesJAG7A03G03941970	JAGblack		TraesJUL1A03G00030170	JULblue		TraesNOR1A03G00123830	NORblue
TraesARI7A03G03796080	ARIblack		TraesJAG7A03G03943900	JAGblack		TraesJUL1A03G00031230	JULblue		TraesNOR1A03G00124170	NORblue
TraesARI7A03G03796700	ARIblack		TraesJAG7A03G03946000	JAGblack		TraesJUL1A03G00031630	JULblue		TraesNOR1A03G00124230	NORblue
TraesARI7A03G03801030	ARIblack		TraesJAG7A03G03948580	JAGblack		TraesJUL1A03G00032220	JULblue		TraesNOR1A03G00124530	NORblue
TraesARI7A03G03818440	ARIblack		TraesJAG7A03G03956020	JAGblack		TraesJUL1A03G00034440	JULblue		TraesNOR1A03G00124540	NORblue
TraesARI7A03G03822670	ARIblack		TraesJAG7A03G03956210	JAGblack		TraesJUL1A03G00034970	JULblue		TraesNOR1A03G00125140	NORblue
TraesARI7A03G03825540	ARIblack		TraesJAG7A03G03957290	JAGblack		TraesJUL1A03G00035100	JULblue		TraesNOR1A03G00125700	NORblue
TraesARI7A03G03828820	ARIblack		TraesJAG7A03G03957470	JAGblack		TraesJUL1A03G00035210	JULblue		TraesNOR1A03G00125960	NORblue
TraesARI7A03G03830410	ARIblack		TraesJAG7A03G03962470	JAGblack		TraesJUL1A03G00035830	JULblue		TraesNOR1A03G00126000	NORblue
TraesARI7A03G03834270	ARIblack		TraesJAG7A03G03965990	JAGblack		TraesJUL1A03G00036630	JULblue		TraesNOR1A03G00126080	NORblue
TraesARI7A03G03834590	ARIblack		TraesJAG7A03G03970740	JAGblack		TraesJUL1A03G00038570	JULblue		TraesNOR1A03G00126170	NORblue
TraesARI7A03G03834740	ARIblack		TraesJAG7A03G03971510	JAGblack		TraesJUL1A03G00038650	JULblue		TraesNOR1A03G00126180	NORblue
TraesARI7A03G03837720	ARIblack		TraesJAG7A03G03972040	JAGblack		TraesJUL1A03G00039080	JULblue		TraesNOR1A03G00127830	NORblue
TraesARI7A03G03838630	ARIblack		TraesJAG7A03G03972550	JAGblack		TraesJUL1A03G00040160	JULblue		TraesNOR1A03G00127970	NORblue
TraesARI7A03G03840150	ARIblack		TraesJAG7A03G03973150	JAGblack		TraesJUL1A03G00040340	JULblue		TraesNOR1A03G00128800	NORblue
TraesARI7A03G03847210	ARIblack		TraesJAG7A03G03974270	JAGblack		TraesJUL1A03G00040810	JULblue		TraesNOR1A03G00128980	NORblue
TraesARI7A03G03847580	ARIblack		TraesJAG7A03G03974350	JAGblack		TraesJUL1A03G00041150	JULblue		TraesNOR1A03G00129790	NORblue
TraesARI7A03G03849970	ARIblack		TraesJAG7A03G03976050	JAGblack		TraesJUL1A03G00041670	JULblue		TraesNOR1A03G00130850	NORblue
TraesARI7A03G03851080	ARIblack		TraesJAG7A03G03979840	JAGblack		TraesJUL1A03G00042270	JULblue		TraesNOR1A03G00131250	NORblue
TraesARI7A03G03852580	ARIblack		TraesJAG7A03G03986320	JAGblack		TraesJUL1A03G00042600	JULblue		TraesNOR1A03G00131780	NORblue
TraesARI7A03G03853040	ARIblack		TraesJAG7A03G03988810	JAGblack		TraesJUL1A03G00043190	JULblue		TraesNOR1A03G00132350	NORblue
TraesARI7A03G03854370	ARIblack		TraesJAG7A03G03989820	JAGblack		TraesJUL1A03G00043230	JULblue		TraesNOR1A03G00134020	NORblue
TraesARI7A03G03857270	ARIblack		TraesJAG7A03G03990110	JAGblack		TraesJUL1A03G00043430	JULblue		TraesNOR1A03G00134550	NORblue
TraesARI7A03G03857750	ARIblack		TraesJAG7A03G03995450	JAGblack		TraesJUL1A03G00043570	JULblue		TraesNOR1A03G00134740	NORblue
TraesARI7A03G03863880	ARIblack		TraesJAG7A03G03995720	JAGblack		TraesJUL1A03G00044320	JULblue		TraesNOR1A03G00135600	NORblue
TraesARI7A03G03866950	ARIblack		TraesJAG7A03G03999860	JAGblack		TraesJUL1A03G00044330	JULblue		TraesNOR1A03G00135850	NORblue
TraesARI7A03G03867710	ARIblack		TraesJAG7A03G04004320	JAGblack		TraesJUL1A03G00044340	JULblue		TraesNOR1A03G00136290	NORblue
TraesARI7A03G03867720	ARIblack		TraesJAG7A03G04007730	JAGblack		TraesJUL1A03G00044560	JULblue		TraesNOR1A03G00137200	NORblue
TraesARI7A03G03869150	ARIblack		TraesJAG7A03G04016760	JAGblack		TraesJUL1A03G00044870	JULblue		TraesNOR1A03G00137400	NORblue
TraesARI7A03G03878600	ARIblack		TraesJAG7A03G04017860	JAGblack		TraesJUL1A03G00045700	JULblue		TraesNOR1A03G00137580	NORblue
TraesARI7A03G03880810	ARIblack		TraesJAG7A03G04018090	JAGblack		TraesJUL1A03G00046200	JULblue		TraesNOR1A03G00137960	NORblue
TraesARI7A03G03881980	ARIblack		TraesJAG7A03G04020810	JAGblack		TraesJUL1A03G00046300	JULblue		TraesNOR1A03G00138310	NORblue
TraesARI7A03G03891070	ARIblack		TraesJAG7A03G04020910	JAGblack		TraesJUL1A03G00047870	JULblue		TraesNOR1A03G00138340	NORblue
TraesARI7A03G03897690	ARIblack		TraesJAG7B03G04023090	JAGblack		TraesJUL1A03G00049200	JULblue		TraesNOR1A03G00139000	NORblue
TraesARI7A03G03897740	ARIblack		TraesJAG7B03G04024220	JAGblack		TraesJUL1A03G00049520	JULblue		TraesNOR1A03G00139800	NORblue
TraesARI7A03G03898940	ARIblack		TraesJAG7B03G04024230	JAGblack		TraesJUL1A03G00050420	JULblue		TraesNOR1A03G00139870	NORblue
TraesARI7A03G03902320	ARIblack		TraesJAG7B03G04029870	JAGblack		TraesJUL1A03G00050730	JULblue		TraesNOR1A03G00139920	NORblue
TraesARI7A03G03902560	ARIblack		TraesJAG7B03G04031100	JAGblack		TraesJUL1A03G00051250	JULblue		TraesNOR1A03G00140020	NORblue
TraesARI7A03G03906210	ARIblack		TraesJAG7B03G04031280	JAGblack		TraesJUL1A03G00052380	JULblue		TraesNOR1A03G00141370	NORblue
TraesARI7A03G03906560	ARIblack		TraesJAG7B03G04036370	JAGblack		TraesJUL1A03G00052660	JULblue		TraesNOR1A03G00142290	NORblue
TraesARI7A03G03917400	ARIblack		TraesJAG7B03G04038970	JAGblack		TraesJUL1A03G00052760	JULblue		TraesNOR1A03G00142400	NORblue
TraesARI7A03G03920020	ARIblack		TraesJAG7B03G04041860	JAGblack		TraesJUL1A03G00053490	JULblue		TraesNOR1A03G00143200	NORblue
TraesARI7A03G03935400	ARIblack		TraesJAG7B03G04046090	JAGblack		TraesJUL1A03G00054800	JULblue		TraesNOR1A03G00143220	NORblue
TraesARI7A03G03938590	ARIblack		TraesJAG7B03G04054510	JAGblack		TraesJUL1A03G00057080	JULblue		TraesNOR1A03G00143570	NORblue
TraesARI7A03G03939070	ARIblack		TraesJAG7B03G04054650	JAGblack		TraesJUL1A03G00062790	JULblue		TraesNOR1A03G00143690	NORblue
TraesARI7A03G03939080	ARIblack		TraesJAG7B03G04055850	JAGblack		TraesJUL1A03G00063340	JULblue		TraesNOR1A03G00144380	NORblue
TraesARI7A03G03939680	ARIblack		TraesJAG7B03G04061990	JAGblack		TraesJUL1A03G00063650	JULblue		TraesNOR1A03G00146850	NORblue
TraesARI7A03G03940110	ARIblack		TraesJAG7B03G04066340	JAGblack		TraesJUL1A03G00064170	JULblue		TraesNOR1A03G00147360	NORblue
TraesARI7A03G03940770	ARIblack		TraesJAG7B03G04080850	JAGblack		TraesJUL1A03G00064290	JULblue		TraesNOR1A03G00147760	NORblue
TraesARI7A03G03944870	ARIblack		TraesJAG7B03G04082980	JAGblack		TraesJUL1A03G00064890	JULblue		TraesNOR1A03G00148190	NORblue
TraesARI7A03G03945450	ARIblack		TraesJAG7B03G04083980	JAGblack		TraesJUL1A03G00066040	JULblue		TraesNOR1A03G00148830	NORblue
TraesARI7A03G03946170	ARIblack		TraesJAG7B03G04084580	JAGblack		TraesJUL1A03G00066050	JULblue		TraesNOR1A03G00149150	NORblue
TraesARI7A03G03953980	ARIblack		TraesJAG7B03G04086780	JAGblack		TraesJUL1A03G00066060	JULblue		TraesNOR1A03G00150050	NORblue
TraesARI7A03G03957420	ARIblack		TraesJAG7B03G04086860	JAGblack		TraesJUL1A03G00067240	JULblue		TraesNOR1A03G00150580	NORblue
TraesARI7A03G03959200	ARIblack		TraesJAG7B03G04088010	JAGblack		TraesJUL1A03G00069610	JULblue		TraesNOR1A03G00150600	NORblue
TraesARI7A03G03960080	ARIblack		TraesJAG7B03G04095230	JAGblack		TraesJUL1A03G00070690	JULblue		TraesNOR1A03G00150960	NORblue
TraesARI7A03G03963140	ARIblack		TraesJAG7B03G04101050	JAGblack		TraesJUL1A03G00070750	JULblue		TraesNOR1A03G00151030	NORblue
TraesARI7A03G03966340	ARIblack		TraesJAG7B03G04101230	JAGblack		TraesJUL1A03G00071150	JULblue		TraesNOR1A03G00151110	NORblue
TraesARI7A03G03966380	ARIblack		TraesJAG7B03G04102840	JAGblack		TraesJUL1A03G00072280	JULblue		TraesNOR1A03G00151180	NORblue
TraesARI7A03G03971560	ARIblack		TraesJAG7B03G04123700	JAGblack		TraesJUL1A03G00072310	JULblue		TraesNOR1A03G00151240	NORblue
TraesARI7A03G03971820	ARIblack		TraesJAG7B03G04123980	JAGblack		TraesJUL1A03G00072420	JULblue		TraesNOR1A03G00153060	NORblue
TraesARI7A03G03976050	ARIblack		TraesJAG7B03G04127400	JAGblack		TraesJUL1A03G00072890	JULblue		TraesNOR1A03G00153460	NORblue
TraesARI7A03G03976380	ARIblack		TraesJAG7B03G04127890	JAGblack		TraesJUL1A03G00074450	JULblue		TraesNOR1A03G00154970	NORblue
TraesARI7A03G03977790	ARIblack		TraesJAG7B03G04129080	JAGblack		TraesJUL1A03G00075810	JULblue		TraesNOR1A03G00155310	NORblue
TraesARI7A03G03978670	ARIblack		TraesJAG7B03G04131690	JAGblack		TraesJUL1A03G00078550	JULblue		TraesNOR1A03G00155500	NORblue
TraesARI7A03G03979370	ARIblack		TraesJAG7B03G04137670	JAGblack		TraesJUL1A03G00078740	JULblue		TraesNOR1A03G00156050	NORblue
TraesARI7A03G03981650	ARIblack		TraesJAG7B03G04139510	JAGblack		TraesJUL1A03G00079030	JULblue		TraesNOR1A03G00156380	NORblue
TraesARI7A03G03981800	ARIblack		TraesJAG7B03G04139570	JAGblack		TraesJUL1A03G00079970	JULblue		TraesNOR1A03G00156460	NORblue
TraesARI7A03G03989570	ARIblack		TraesJAG7B03G04144720	JAGblack		TraesJUL1A03G00080610	JULblue		TraesNOR1A03G00156520	NORblue
TraesARI7A03G03990440	ARIblack		TraesJAG7B03G04147170	JAGblack		TraesJUL1A03G00080680	JULblue		TraesNOR1A03G00156640	NORblue
TraesARI7A03G03999300	ARIblack		TraesJAG7B03G04147230	JAGblack		TraesJUL1A03G00081080	JULblue		TraesNOR1A03G00157510	NORblue
TraesARI7A03G04000570	ARIblack		TraesJAG7B03G04162130	JAGblack		TraesJUL1A03G00081370	JULblue		TraesNOR1A03G00157740	NORblue
TraesARI7A03G04007760	ARIblack		TraesJAG7B03G04164940	JAGblack		TraesJUL1A03G00083000	JULblue		TraesNOR1A03G00157930	NORblue
TraesARI7B03G04015550	ARIblack		TraesJAG7B03G04170580	JAGblack		TraesJUL1A03G00084890	JULblue		TraesNOR1A03G00159150	NORblue
TraesARI7B03G04024430	ARIblack		TraesJAG7B03G04171700	JAGblack		TraesJUL1A03G00084910	JULblue		TraesNOR1A03G00159710	NORblue
TraesARI7B03G04045960	ARIblack		TraesJAG7B03G04171740	JAGblack		TraesJUL1A03G00085960	JULblue		TraesNOR1A03G00159830	NORblue
TraesARI7B03G04047430	ARIblack		TraesJAG7B03G04172890	JAGblack		TraesJUL1A03G00087190	JULblue		TraesNOR1A03G00159850	NORblue
TraesARI7B03G04052060	ARIblack		TraesJAG7B03G04173480	JAGblack		TraesJUL1A03G00087870	JULblue		TraesNOR1A03G00160360	NORblue
TraesARI7B03G04058960	ARIblack		TraesJAG7B03G04174310	JAGblack		TraesJUL1A03G00088170	JULblue		TraesNOR1A03G00160450	NORblue
TraesARI7B03G04058970	ARIblack		TraesJAG7B03G04175590	JAGblack		TraesJUL1A03G00090030	JULblue		TraesNOR1A03G00160620	NORblue
TraesARI7B03G04062000	ARIblack		TraesJAG7B03G04180310	JAGblack		TraesJUL1A03G00090110	JULblue		TraesNOR1A03G00160770	NORblue
TraesARI7B03G04062140	ARIblack		TraesJAG7B03G04182810	JAGblack		TraesJUL1A03G00091020	JULblue		TraesNOR1A03G00162370	NORblue
TraesARI7B03G04064800	ARIblack		TraesJAG7B03G04190240	JAGblack		TraesJUL1A03G00093300	JULblue		TraesNOR1A03G00163240	NORblue
TraesARI7B03G04065110	ARIblack		TraesJAG7B03G04191850	JAGblack		TraesJUL1A03G00093560	JULblue		TraesNOR1A03G00163710	NORblue
TraesARI7B03G04066220	ARIblack		TraesJAG7B03G04193870	JAGblack		TraesJUL1A03G00093600	JULblue		TraesNOR1A03G00164370	NORblue
TraesARI7B03G04066700	ARIblack		TraesJAG7B03G04197180	JAGblack		TraesJUL1A03G00095080	JULblue		TraesNOR1A03G00165590	NORblue
TraesARI7B03G04070230	ARIblack		TraesJAG7B03G04199210	JAGblack		TraesJUL1A03G00095290	JULblue		TraesNOR1A03G00165800	NORblue
TraesARI7B03G04076250	ARIblack		TraesJAG7B03G04210700	JAGblack		TraesJUL1A03G00096460	JULblue		TraesNOR1A03G00166800	NORblue
TraesARI7B03G04077470	ARIblack		TraesJAG7B03G04210710	JAGblack		TraesJUL1A03G00097240	JULblue		TraesNOR1A03G00167260	NORblue
TraesARI7B03G04081470	ARIblack		TraesJAG7B03G04211920	JAGblack		TraesJUL1A03G00098030	JULblue		TraesNOR1A03G00167360	NORblue
TraesARI7B03G04086990	ARIblack		TraesJAG7B03G04218830	JAGblack		TraesJUL1A03G00098220	JULblue		TraesNOR1A03G00167390	NORblue
TraesARI7B03G04087870	ARIblack		TraesJAG7B03G04219540	JAGblack		TraesJUL1A03G00098410	JULblue		TraesNOR1A03G00167640	NORblue
TraesARI7B03G04088480	ARIblack		TraesJAG7B03G04219810	JAGblack		TraesJUL1A03G00099340	JULblue		TraesNOR1A03G00167720	NORblue
TraesARI7B03G04091070	ARIblack		TraesJAG7B03G04224020	JAGblack		TraesJUL1A03G00099420	JULblue		TraesNOR1A03G00168130	NORblue
TraesARI7B03G04092630	ARIblack		TraesJAG7B03G04230750	JAGblack		TraesJUL1A03G00100150	JULblue		TraesNOR1A03G00169170	NORblue
TraesARI7B03G04093330	ARIblack		TraesJAG7B03G04235110	JAGblack		TraesJUL1A03G00101450	JULblue		TraesNOR1A03G00169180	NORblue
TraesARI7B03G04093910	ARIblack		TraesJAG7B03G04237530	JAGblack		TraesJUL1A03G00102170	JULblue		TraesNOR1A03G00169320	NORblue
TraesARI7B03G04095770	ARIblack		TraesJAG7B03G04241560	JAGblack		TraesJUL1A03G00103030	JULblue		TraesNOR1A03G00169800	NORblue
TraesARI7B03G04096860	ARIblack		TraesJAG7B03G04242970	JAGblack		TraesJUL1A03G00103280	JULblue		TraesNOR1A03G00170470	NORblue
TraesARI7B03G04096960	ARIblack		TraesJAG7B03G04242980	JAGblack		TraesJUL1A03G00103350	JULblue		TraesNOR1A03G00171150	NORblue
TraesARI7B03G04099460	ARIblack		TraesJAG7B03G04252000	JAGblack		TraesJUL1A03G00103510	JULblue		TraesNOR1A03G00171160	NORblue
TraesARI7B03G04101700	ARIblack		TraesJAG7B03G04254640	JAGblack		TraesJUL1A03G00103620	JULblue		TraesNOR1A03G00171180	NORblue
TraesARI7B03G04105050	ARIblack		TraesJAG7D03G04254890	JAGblack		TraesJUL1A03G00103770	JULblue		TraesNOR1A03G00171270	NORblue
TraesARI7B03G04106720	ARIblack		TraesJAG7D03G04257950	JAGblack		TraesJUL1A03G00104510	JULblue		TraesNOR1A03G00171670	NORblue
TraesARI7B03G04107740	ARIblack		TraesJAG7D03G04258880	JAGblack		TraesJUL1A03G00104880	JULblue		TraesNOR1A03G00171990	NORblue
TraesARI7B03G04109390	ARIblack		TraesJAG7D03G04260010	JAGblack		TraesJUL1A03G00105200	JULblue		TraesNOR1A03G00172390	NORblue
TraesARI7B03G04113630	ARIblack		TraesJAG7D03G04260050	JAGblack		TraesJUL1A03G00106650	JULblue		TraesNOR1A03G00172440	NORblue
TraesARI7B03G04118820	ARIblack		TraesJAG7D03G04260100	JAGblack		TraesJUL1A03G00107220	JULblue		TraesNOR1A03G00173060	NORblue
TraesARI7B03G04118980	ARIblack		TraesJAG7D03G04260320	JAGblack		TraesJUL1A03G00107230	JULblue		TraesNOR1A03G00173630	NORblue
TraesARI7B03G04120690	ARIblack		TraesJAG7D03G04264110	JAGblack		TraesJUL1A03G00107800	JULblue		TraesNOR1A03G00173640	NORblue
TraesARI7B03G04127300	ARIblack		TraesJAG7D03G04269030	JAGblack		TraesJUL1A03G00108210	JULblue		TraesNOR1A03G00173660	NORblue
TraesARI7B03G04130270	ARIblack		TraesJAG7D03G04269350	JAGblack		TraesJUL1A03G00108430	JULblue		TraesNOR1A03G00174080	NORblue
TraesARI7B03G04132710	ARIblack		TraesJAG7D03G04269370	JAGblack		TraesJUL1A03G00108680	JULblue		TraesNOR1A03G00174290	NORblue
TraesARI7B03G04135130	ARIblack		TraesJAG7D03G04269380	JAGblack		TraesJUL1A03G00108690	JULblue		TraesNOR1A03G00176290	NORblue
TraesARI7B03G04136770	ARIblack		TraesJAG7D03G04273970	JAGblack		TraesJUL1A03G00109640	JULblue		TraesNOR1A03G00177130	NORblue
TraesARI7B03G04137270	ARIblack		TraesJAG7D03G04276060	JAGblack		TraesJUL1A03G00111800	JULblue		TraesNOR1A03G00177740	NORblue
TraesARI7B03G04137810	ARIblack		TraesJAG7D03G04280830	JAGblack		TraesJUL1A03G00111810	JULblue		TraesNOR1A03G00177760	NORblue
TraesARI7B03G04142130	ARIblack		TraesJAG7D03G04282430	JAGblack		TraesJUL1A03G00112970	JULblue		TraesNOR1A03G00179290	NORblue
TraesARI7B03G04142960	ARIblack		TraesJAG7D03G04288760	JAGblack		TraesJUL1A03G00113370	JULblue		TraesNOR1A03G00179390	NORblue
TraesARI7B03G04149290	ARIblack		TraesJAG7D03G04290080	JAGblack		TraesJUL1A03G00114030	JULblue		TraesNOR1A03G00180080	NORblue
TraesARI7B03G04165280	ARIblack		TraesJAG7D03G04292380	JAGblack		TraesJUL1A03G00114270	JULblue		TraesNOR1A03G00180340	NORblue
TraesARI7B03G04167550	ARIblack		TraesJAG7D03G04293420	JAGblack		TraesJUL1A03G00114340	JULblue		TraesNOR1A03G00181430	NORblue
TraesARI7B03G04171150	ARIblack		TraesJAG7D03G04301630	JAGblack		TraesJUL1A03G00114350	JULblue		TraesNOR1A03G00181630	NORblue
TraesARI7B03G04175250	ARIblack		TraesJAG7D03G04306710	JAGblack		TraesJUL1A03G00114360	JULblue		TraesNOR1A03G00181930	NORblue
TraesARI7B03G04175870	ARIblack		TraesJAG7D03G04306720	JAGblack		TraesJUL1A03G00114440	JULblue		TraesNOR1A03G00182700	NORblue
TraesARI7B03G04180070	ARIblack		TraesJAG7D03G04308290	JAGblack		TraesJUL1A03G00114520	JULblue		TraesNOR1A03G00182780	NORblue
TraesARI7B03G04184320	ARIblack		TraesJAG7D03G04313220	JAGblack		TraesJUL1A03G00115610	JULblue		TraesNOR1A03G00183410	NORblue
TraesARI7B03G04190040	ARIblack		TraesJAG7D03G04314080	JAGblack		TraesJUL1A03G00117070	JULblue		TraesNOR1B03G00186180	NORblue
TraesARI7B03G04193850	ARIblack		TraesJAG7D03G04315330	JAGblack		TraesJUL1A03G00119540	JULblue		TraesNOR1B03G00186360	NORblue
TraesARI7B03G04196330	ARIblack		TraesJAG7D03G04316500	JAGblack		TraesJUL1A03G00121610	JULblue		TraesNOR1B03G00186710	NORblue
TraesARI7B03G04197010	ARIblack		TraesJAG7D03G04321580	JAGblack		TraesJUL1A03G00122180	JULblue		TraesNOR1B03G00186830	NORblue
TraesARI7B03G04199040	ARIblack		TraesJAG7D03G04322890	JAGblack		TraesJUL1A03G00122600	JULblue		TraesNOR1B03G00188940	NORblue
TraesARI7B03G04201020	ARIblack		TraesJAG7D03G04326700	JAGblack		TraesJUL1A03G00122980	JULblue		TraesNOR1B03G00189770	NORblue
TraesARI7B03G04201180	ARIblack		TraesJAG7D03G04330310	JAGblack		TraesJUL1A03G00123040	JULblue		TraesNOR1B03G00190530	NORblue
TraesARI7B03G04201440	ARIblack		TraesJAG7D03G04333760	JAGblack		TraesJUL1A03G00123800	JULblue		TraesNOR1B03G00190580	NORblue
TraesARI7B03G04203440	ARIblack		TraesJAG7D03G04335630	JAGblack		TraesJUL1A03G00124020	JULblue		TraesNOR1B03G00192650	NORblue
TraesARI7B03G04204330	ARIblack		TraesJAG7D03G04336030	JAGblack		TraesJUL1A03G00125860	JULblue		TraesNOR1B03G00192670	NORblue
TraesARI7B03G04205540	ARIblack		TraesJAG7D03G04337450	JAGblack		TraesJUL1A03G00126170	JULblue		TraesNOR1B03G00192680	NORblue
TraesARI7B03G04205960	ARIblack		TraesJAG7D03G04340200	JAGblack		TraesJUL1A03G00127080	JULblue		TraesNOR1B03G00193310	NORblue
TraesARI7B03G04208450	ARIblack		TraesJAG7D03G04342330	JAGblack		TraesJUL1A03G00127920	JULblue		TraesNOR1B03G00193330	NORblue
TraesARI7B03G04210080	ARIblack		TraesJAG7D03G04342470	JAGblack		TraesJUL1A03G00128010	JULblue		TraesNOR1B03G00194080	NORblue
TraesARI7B03G04210890	ARIblack		TraesJAG7D03G04342970	JAGblack		TraesJUL1A03G00128770	JULblue		TraesNOR1B03G00195110	NORblue
TraesARI7B03G04213420	ARIblack		TraesJAG7D03G04345290	JAGblack		TraesJUL1A03G00129070	JULblue		TraesNOR1B03G00195260	NORblue
TraesARI7B03G04213690	ARIblack		TraesJAG7D03G04348100	JAGblack		TraesJUL1A03G00129530	JULblue		TraesNOR1B03G00196580	NORblue
TraesARI7B03G04215510	ARIblack		TraesJAG7D03G04348970	JAGblack		TraesJUL1A03G00129600	JULblue		TraesNOR1B03G00196730	NORblue
TraesARI7B03G04215600	ARIblack		TraesJAG7D03G04353110	JAGblack		TraesJUL1A03G00129740	JULblue		TraesNOR1B03G00196800	NORblue
TraesARI7B03G04215610	ARIblack		TraesJAG7D03G04353320	JAGblack		TraesJUL1A03G00129940	JULblue		TraesNOR1B03G00196980	NORblue
TraesARI7B03G04220740	ARIblack		TraesJAG7D03G04356010	JAGblack		TraesJUL1A03G00130160	JULblue		TraesNOR1B03G00197070	NORblue
TraesARI7B03G04224910	ARIblack		TraesJAG7D03G04376200	JAGblack		TraesJUL1A03G00131500	JULblue		TraesNOR1B03G00197080	NORblue
TraesARI7B03G04231280	ARIblack		TraesJAG7D03G04378400	JAGblack		TraesJUL1A03G00131830	JULblue		TraesNOR1B03G00197440	NORblue
TraesARI7B03G04232410	ARIblack		TraesJAG7D03G04380740	JAGblack		TraesJUL1A03G00132420	JULblue		TraesNOR1B03G00197510	NORblue
TraesARI7B03G04232600	ARIblack		TraesJAG7D03G04387140	JAGblack		TraesJUL1A03G00133260	JULblue		TraesNOR1B03G00199250	NORblue
TraesARI7B03G04232650	ARIblack		TraesJAG7D03G04388380	JAGblack		TraesJUL1A03G00133780	JULblue		TraesNOR1B03G00199260	NORblue
TraesARI7B03G04233360	ARIblack		TraesJAG7D03G04389500	JAGblack		TraesJUL1A03G00133980	JULblue		TraesNOR1B03G00199970	NORblue
TraesARI7B03G04239710	ARIblack		TraesJAG7D03G04393460	JAGblack		TraesJUL1A03G00134430	JULblue		TraesNOR1B03G00200710	NORblue
TraesARI7B03G04240420	ARIblack		TraesJAG7D03G04393620	JAGblack		TraesJUL1A03G00134440	JULblue		TraesNOR1B03G00200850	NORblue
TraesARI7B03G04240630	ARIblack		TraesJAG7D03G04396780	JAGblack		TraesJUL1A03G00134600	JULblue		TraesNOR1B03G00201610	NORblue
TraesARI7B03G04240660	ARIblack		TraesJAG7D03G04397390	JAGblack		TraesJUL1A03G00134640	JULblue		TraesNOR1B03G00202590	NORblue
TraesARI7B03G04241080	ARIblack		TraesJAG7D03G04404190	JAGblack		TraesJUL1A03G00134840	JULblue		TraesNOR1B03G00202770	NORblue
TraesARI7B03G04243300	ARIblack		TraesJAG7D03G04404510	JAGblack		TraesJUL1A03G00135120	JULblue		TraesNOR1B03G00202800	NORblue
TraesARI7B03G04245040	ARIblack		TraesJAG7D03G04407010	JAGblack		TraesJUL1A03G00135240	JULblue		TraesNOR1B03G00203020	NORblue
TraesARI7B03G04245360	ARIblack		TraesJAG7D03G04407240	JAGblack		TraesJUL1A03G00135690	JULblue		TraesNOR1B03G00203250	NORblue
TraesARI7B03G04247950	ARIblack		TraesJAG7D03G04407280	JAGblack		TraesJUL1A03G00136390	JULblue		TraesNOR1B03G00203580	NORblue
TraesARI7B03G04248500	ARIblack		TraesJAG7D03G04412600	JAGblack		TraesJUL1A03G00137360	JULblue		TraesNOR1B03G00204440	NORblue
TraesARI7B03G04250510	ARIblack		TraesJAG7D03G04415680	JAGblack		TraesJUL1A03G00137390	JULblue		TraesNOR1B03G00205310	NORblue
TraesARI7B03G04251430	ARIblack		TraesJAG7D03G04416000	JAGblack		TraesJUL1A03G00137460	JULblue		TraesNOR1B03G00205800	NORblue
TraesARI7B03G04252230	ARIblack		TraesJAG7D03G04417930	JAGblack		TraesJUL1A03G00138330	JULblue		TraesNOR1B03G00206540	NORblue
TraesARI7B03G04255130	ARIblack		TraesJAG7D03G04419180	JAGblack		TraesJUL1A03G00138800	JULblue		TraesNOR1B03G00206550	NORblue
TraesARI7B03G04258020	ARIblack		TraesJAG7D03G04425160	JAGblack		TraesJUL1A03G00139280	JULblue		TraesNOR1B03G00206600	NORblue
TraesARI7B03G04259260	ARIblack		TraesJAG7D03G04426480	JAGblack		TraesJUL1A03G00139780	JULblue		TraesNOR1B03G00207020	NORblue
TraesARI7B03G04260380	ARIblack		TraesJAG7D03G04428750	JAGblack		TraesJUL1A03G00140400	JULblue		TraesNOR1B03G00208130	NORblue
TraesARI7B03G04260810	ARIblack		TraesJAG7D03G04429370	JAGblack		TraesJUL1A03G00140750	JULblue		TraesNOR1B03G00209030	NORblue
TraesARI7B03G04267000	ARIblack		TraesJAG7D03G04429840	JAGblack		TraesJUL1A03G00142100	JULblue		TraesNOR1B03G00209710	NORblue
TraesARI7B03G04267130	ARIblack		TraesJAG7D03G04432540	JAGblack		TraesJUL1A03G00142780	JULblue		TraesNOR1B03G00210900	NORblue
TraesARI7B03G04273540	ARIblack		TraesJAG7D03G04433510	JAGblack		TraesJUL1A03G00142870	JULblue		TraesNOR1B03G00211090	NORblue
TraesARI7B03G04273870	ARIblack		TraesJAG7D03G04433520	JAGblack		TraesJUL1A03G00143860	JULblue		TraesNOR1B03G00211690	NORblue
TraesARI7B03G04279940	ARIblack		TraesJAG7D03G04434990	JAGblack		TraesJUL1A03G00144000	JULblue		TraesNOR1B03G00211730	NORblue
TraesARI7B03G04283350	ARIblack		TraesJAG7D03G04435130	JAGblack		TraesJUL1A03G00144640	JULblue		TraesNOR1B03G00212020	NORblue
TraesARI7B03G04284650	ARIblack		TraesJAG7D03G04435240	JAGblack		TraesJUL1A03G00144930	JULblue		TraesNOR1B03G00212150	NORblue
TraesARI7B03G04284850	ARIblack		TraesJAG7D03G04436190	JAGblack		TraesJUL1A03G00145050	JULblue		TraesNOR1B03G00212180	NORblue
TraesARI7B03G04286270	ARIblack		TraesJAG7D03G04437080	JAGblack		TraesJUL1A03G00145240	JULblue		TraesNOR1B03G00213240	NORblue
TraesARI7B03G04291640	ARIblack		TraesJAG7D03G04437290	JAGblack		TraesJUL1A03G00146870	JULblue		TraesNOR1B03G00213380	NORblue
TraesARI7B03G04292990	ARIblack		TraesJAG7D03G04438330	JAGblack		TraesJUL1A03G00147480	JULblue		TraesNOR1B03G00213960	NORblue
TraesARI7B03G04293090	ARIblack		TraesJAG7D03G04440560	JAGblack		TraesJUL1A03G00147550	JULblue		TraesNOR1B03G00214280	NORblue
TraesARI7B03G04299470	ARIblack		TraesJAG7D03G04440870	JAGblack		TraesJUL1A03G00148150	JULblue		TraesNOR1B03G00216010	NORblue
TraesARI7B03G04301440	ARIblack		TraesJAG7D03G04443490	JAGblack		TraesJUL1A03G00149030	JULblue		TraesNOR1B03G00216020	NORblue
TraesARI7B03G04305550	ARIblack		TraesJAG7D03G04444350	JAGblack		TraesJUL1A03G00149710	JULblue		TraesNOR1B03G00216190	NORblue
TraesARI7B03G04306810	ARIblack		TraesJAG7D03G04451550	JAGblack		TraesJUL1A03G00149720	JULblue		TraesNOR1B03G00216440	NORblue
TraesARI7B03G04313390	ARIblack		TraesJAG7D03G04456480	JAGblack		TraesJUL1A03G00149850	JULblue		TraesNOR1B03G00216570	NORblue
TraesARI7B03G04313620	ARIblack		TraesJAG7D03G04456830	JAGblack		TraesJUL1A03G00150060	JULblue		TraesNOR1B03G00216860	NORblue
TraesARI7B03G04315100	ARIblack		TraesJAG7D03G04459430	JAGblack		TraesJUL1A03G00150420	JULblue		TraesNOR1B03G00217080	NORblue
TraesARI7B03G04319020	ARIblack		TraesJAG7D03G04460680	JAGblack		TraesJUL1A03G00150830	JULblue		TraesNOR1B03G00219660	NORblue
TraesARI7B03G04319240	ARIblack		TraesJAG7D03G04460700	JAGblack		TraesJUL1A03G00151050	JULblue		TraesNOR1B03G00219810	NORblue
TraesARI7B03G04320220	ARIblack		TraesJAG7D03G04461950	JAGblack		TraesJUL1A03G00152080	JULblue		TraesNOR1B03G00220580	NORblue
TraesARI7B03G04322590	ARIblack		TraesJAG7D03G04463790	JAGblack		TraesJUL1A03G00152370	JULblue		TraesNOR1B03G00220960	NORblue
TraesARI7B03G04326530	ARIblack		TraesJAG7D03G04463810	JAGblack		TraesJUL1A03G00153600	JULblue		TraesNOR1B03G00221110	NORblue
TraesARI7B03G04328810	ARIblack		TraesJAG7D03G04464170	JAGblack		TraesJUL1A03G00153830	JULblue		TraesNOR1B03G00221980	NORblue
TraesARI7B03G04332250	ARIblack		TraesJAG7D03G04465970	JAGblack		TraesJUL1A03G00154050	JULblue		TraesNOR1B03G00222150	NORblue
TraesARI7B03G04332450	ARIblack		TraesJAG7D03G04468790	JAGblack		TraesJUL1A03G00154520	JULblue		TraesNOR1B03G00222850	NORblue
TraesARI7B03G04332800	ARIblack		TraesJAG7D03G04469870	JAGblack		TraesJUL1A03G00155610	JULblue		TraesNOR1B03G00224140	NORblue
TraesARI7B03G04334010	ARIblack		TraesJAG7D03G04477850	JAGblack		TraesJUL1A03G00155720	JULblue		TraesNOR1B03G00225840	NORblue
TraesARI7D03G04347480	ARIblack		TraesJAGUn03G04484360	JAGblack		TraesJUL1A03G00156300	JULblue		TraesNOR1B03G00226460	NORblue
TraesARI7D03G04352100	ARIblack		TraesJAGUn03G04489930	JAGblack		TraesJUL1A03G00156530	JULblue		TraesNOR1B03G00226570	NORblue
TraesARI7D03G04355290	ARIblack		TraesJAGUn03G04490670	JAGblack		TraesJUL1A03G00156710	JULblue		TraesNOR1B03G00226640	NORblue
TraesARI7D03G04365980	ARIblack		TraesJAGUn03G04493280	JAGblack		TraesJUL1A03G00157650	JULblue		TraesNOR1B03G00226950	NORblue
TraesARI7D03G04365990	ARIblack		TraesJAGUn03G04494600	JAGblack		TraesJUL1A03G00157690	JULblue		TraesNOR1B03G00226960	NORblue
TraesARI7D03G04366520	ARIblack		TraesJAGUn03G04498960	JAGblack		TraesJUL1A03G00157850	JULblue		TraesNOR1B03G00226980	NORblue
TraesARI7D03G04368310	ARIblack		TraesJAGUn03G04504360	JAGblack		TraesJUL1A03G00158290	JULblue		TraesNOR1B03G00228580	NORblue
TraesARI7D03G04375790	ARIblack		TraesJAGUn03G04504700	JAGblack		TraesJUL1A03G00158670	JULblue		TraesNOR1B03G00229270	NORblue
TraesARI7D03G04376420	ARIblack		TraesJAGUn03G04505570	JAGblack		TraesJUL1A03G00158700	JULblue		TraesNOR1B03G00229320	NORblue
TraesARI7D03G04379870	ARIblack		TraesJAGUn03G04508640	JAGblack		TraesJUL1A03G00159290	JULblue		TraesNOR1B03G00230390	NORblue
TraesARI7D03G04382380	ARIblack		TraesJAGUn03G04514900	JAGblack		TraesJUL1A03G00159330	JULblue		TraesNOR1B03G00231450	NORblue
TraesARI7D03G04386140	ARIblack		TraesJAGUn03G04515360	JAGblack		TraesJUL1A03G00159610	JULblue		TraesNOR1B03G00231650	NORblue
TraesARI7D03G04392110	ARIblack		TraesJAGUn03G04516820	JAGblack		TraesJUL1A03G00161760	JULblue		TraesNOR1B03G00231780	NORblue
TraesARI7D03G04392520	ARIblack		TraesJAGUn03G04523440	JAGblack		TraesJUL1A03G00162000	JULblue		TraesNOR1B03G00233880	NORblue
TraesARI7D03G04395060	ARIblack		TraesJAGUn03G04527110	JAGblack		TraesJUL1A03G00163230	JULblue		TraesNOR1B03G00233910	NORblue
TraesARI7D03G04395080	ARIblack		TraesJAGUn03G04530240	JAGblack		TraesJUL1A03G00163340	JULblue		TraesNOR1B03G00234270	NORblue
TraesARI7D03G04396220	ARIblack		TraesJAGUn03G04532030	JAGblack		TraesJUL1A03G00164020	JULblue		TraesNOR1B03G00235040	NORblue
TraesARI7D03G04396650	ARIblack		TraesJAGUn03G04534260	JAGblack		TraesJUL1A03G00164270	JULblue		TraesNOR1B03G00235080	NORblue
TraesARI7D03G04402880	ARIblack		TraesJAGUn03G04541100	JAGblack		TraesJUL1A03G00164550	JULblue		TraesNOR1B03G00236520	NORblue
TraesARI7D03G04409050	ARIblack		TraesJAGUn03G04544050	JAGblack		TraesJUL1A03G00165550	JULblue		TraesNOR1B03G00236810	NORblue
TraesARI7D03G04409320	ARIblack		TraesJAGUn03G04556930	JAGblack		TraesJUL1A03G00166730	JULblue		TraesNOR1B03G00237180	NORblue
TraesARI7D03G04418130	ARIblack		TraesJAGUn03G04565610	JAGblack		TraesJUL1A03G00167280	JULblue		TraesNOR1B03G00237540	NORblue
TraesARI7D03G04420400	ARIblack		TraesJAGUn03G04565670	JAGblack		TraesJUL1A03G00167790	JULblue		TraesNOR1B03G00238960	NORblue
TraesARI7D03G04421360	ARIblack		TraesJAGUn03G04571260	JAGblack		TraesJUL1A03G00168030	JULblue		TraesNOR1B03G00239690	NORblue
TraesARI7D03G04423410	ARIblack		TraesJAGUn03G04572810	JAGblack		TraesJUL1A03G00168050	JULblue		TraesNOR1B03G00239830	NORblue
TraesARI7D03G04425340	ARIblack		TraesJAGUn03G04576940	JAGblack		TraesJUL1A03G00168310	JULblue		TraesNOR1B03G00239840	NORblue
TraesARI7D03G04426710	ARIblack		TraesJAG1A03G00005890	JAGblue		TraesJUL1A03G00168910	JULblue		TraesNOR1B03G00240180	NORblue
TraesARI7D03G04430500	ARIblack		TraesJAG1A03G00006090	JAGblue		TraesJUL1A03G00170000	JULblue		TraesNOR1B03G00241860	NORblue
TraesARI7D03G04449130	ARIblack		TraesJAG1A03G00006980	JAGblue		TraesJUL1A03G00170080	JULblue		TraesNOR1B03G00241890	NORblue
TraesARI7D03G04452360	ARIblack		TraesJAG1A03G00007000	JAGblue		TraesJUL1A03G00170410	JULblue		TraesNOR1B03G00242650	NORblue
TraesARI7D03G04453700	ARIblack		TraesJAG1A03G00007120	JAGblue		TraesJUL1A03G00170420	JULblue		TraesNOR1B03G00243170	NORblue
TraesARI7D03G04467860	ARIblack		TraesJAG1A03G00007840	JAGblue		TraesJUL1A03G00170970	JULblue		TraesNOR1B03G00243270	NORblue
TraesARI7D03G04469380	ARIblack		TraesJAG1A03G00008560	JAGblue		TraesJUL1A03G00171460	JULblue		TraesNOR1B03G00243520	NORblue
TraesARI7D03G04469810	ARIblack		TraesJAG1A03G00008640	JAGblue		TraesJUL1A03G00173020	JULblue		TraesNOR1B03G00243580	NORblue
TraesARI7D03G04471120	ARIblack		TraesJAG1A03G00011080	JAGblue		TraesJUL1A03G00173540	JULblue		TraesNOR1B03G00244460	NORblue
TraesARI7D03G04474280	ARIblack		TraesJAG1A03G00011180	JAGblue		TraesJUL1A03G00173930	JULblue		TraesNOR1B03G00244600	NORblue
TraesARI7D03G04476950	ARIblack		TraesJAG1A03G00011200	JAGblue		TraesJUL1A03G00174130	JULblue		TraesNOR1B03G00244770	NORblue
TraesARI7D03G04479910	ARIblack		TraesJAG1A03G00012350	JAGblue		TraesJUL1A03G00174200	JULblue		TraesNOR1B03G00244810	NORblue
TraesARI7D03G04481020	ARIblack		TraesJAG1A03G00012680	JAGblue		TraesJUL1A03G00178040	JULblue		TraesNOR1B03G00244900	NORblue
TraesARI7D03G04481130	ARIblack		TraesJAG1A03G00012870	JAGblue		TraesJUL1A03G00178400	JULblue		TraesNOR1B03G00245290	NORblue
TraesARI7D03G04482200	ARIblack		TraesJAG1A03G00013210	JAGblue		TraesJUL1A03G00178510	JULblue		TraesNOR1B03G00245750	NORblue
TraesARI7D03G04482450	ARIblack		TraesJAG1A03G00013560	JAGblue		TraesJUL1A03G00178920	JULblue		TraesNOR1B03G00245820	NORblue
TraesARI7D03G04483020	ARIblack		TraesJAG1A03G00013830	JAGblue		TraesJUL1A03G00179410	JULblue		TraesNOR1B03G00245920	NORblue
TraesARI7D03G04487070	ARIblack		TraesJAG1A03G00015450	JAGblue		TraesJUL1B03G00180030	JULblue		TraesNOR1B03G00246460	NORblue
TraesARI7D03G04490730	ARIblack		TraesJAG1A03G00017750	JAGblue		TraesJUL1B03G00180790	JULblue		TraesNOR1B03G00246700	NORblue
TraesARI7D03G04495460	ARIblack		TraesJAG1A03G00020160	JAGblue		TraesJUL1B03G00180930	JULblue		TraesNOR1B03G00246810	NORblue
TraesARI7D03G04495840	ARIblack		TraesJAG1A03G00020360	JAGblue		TraesJUL1B03G00181250	JULblue		TraesNOR1B03G00248580	NORblue
TraesARI7D03G04502140	ARIblack		TraesJAG1A03G00022190	JAGblue		TraesJUL1B03G00181260	JULblue		TraesNOR1B03G00251880	NORblue
TraesARI7D03G04504740	ARIblack		TraesJAG1A03G00022620	JAGblue		TraesJUL1B03G00181430	JULblue		TraesNOR1B03G00253060	NORblue
TraesARI7D03G04506370	ARIblack		TraesJAG1A03G00023150	JAGblue		TraesJUL1B03G00181490	JULblue		TraesNOR1B03G00253160	NORblue
TraesARI7D03G04519900	ARIblack		TraesJAG1A03G00023740	JAGblue		TraesJUL1B03G00182530	JULblue		TraesNOR1B03G00253960	NORblue
TraesARI7D03G04524010	ARIblack		TraesJAG1A03G00024880	JAGblue		TraesJUL1B03G00184390	JULblue		TraesNOR1B03G00254270	NORblue
TraesARI7D03G04526380	ARIblack		TraesJAG1A03G00025180	JAGblue		TraesJUL1B03G00185860	JULblue		TraesNOR1B03G00254830	NORblue
TraesARI7D03G04530410	ARIblack		TraesJAG1A03G00025310	JAGblue		TraesJUL1B03G00186300	JULblue		TraesNOR1B03G00255590	NORblue
TraesARI7D03G04540250	ARIblack		TraesJAG1A03G00025370	JAGblue		TraesJUL1B03G00186830	JULblue		TraesNOR1B03G00256980	NORblue
TraesARI7D03G04541400	ARIblack		TraesJAG1A03G00025420	JAGblue		TraesJUL1B03G00188780	JULblue		TraesNOR1B03G00258050	NORblue
TraesARI7D03G04542200	ARIblack		TraesJAG1A03G00026050	JAGblue		TraesJUL1B03G00188880	JULblue		TraesNOR1B03G00258610	NORblue
TraesARI7D03G04545510	ARIblack		TraesJAG1A03G00026410	JAGblue		TraesJUL1B03G00189680	JULblue		TraesNOR1B03G00259210	NORblue
TraesARI7D03G04551920	ARIblack		TraesJAG1A03G00026700	JAGblue		TraesJUL1B03G00190020	JULblue		TraesNOR1B03G00262290	NORblue
TraesARI7D03G04555410	ARIblack		TraesJAG1A03G00028150	JAGblue		TraesJUL1B03G00190500	JULblue		TraesNOR1B03G00266340	NORblue
TraesARI7D03G04558020	ARIblack		TraesJAG1A03G00029230	JAGblue		TraesJUL1B03G00190940	JULblue		TraesNOR1B03G00266970	NORblue
TraesARI7D03G04560560	ARIblack		TraesJAG1A03G00029770	JAGblue		TraesJUL1B03G00191340	JULblue		TraesNOR1B03G00267610	NORblue
TraesARI7D03G04567330	ARIblack		TraesJAG1A03G00032630	JAGblue		TraesJUL1B03G00191420	JULblue		TraesNOR1B03G00267670	NORblue
TraesARI7D03G04569360	ARIblack		TraesJAG1A03G00034540	JAGblue		TraesJUL1B03G00191440	JULblue		TraesNOR1B03G00268180	NORblue
TraesARIUn03G04576170	ARIblack		TraesJAG1A03G00035360	JAGblue		TraesJUL1B03G00192220	JULblue		TraesNOR1B03G00269240	NORblue
TraesARIUn03G04587280	ARIblack		TraesJAG1A03G00035870	JAGblue		TraesJUL1B03G00192820	JULblue		TraesNOR1B03G00269710	NORblue
TraesARIUn03G04589260	ARIblack		TraesJAG1A03G00036400	JAGblue		TraesJUL1B03G00192890	JULblue		TraesNOR1B03G00270970	NORblue
TraesARIUn03G04590900	ARIblack		TraesJAG1A03G00037340	JAGblue		TraesJUL1B03G00194790	JULblue		TraesNOR1B03G00271440	NORblue
TraesARIUn03G04619220	ARIblack		TraesJAG1A03G00038520	JAGblue		TraesJUL1B03G00194820	JULblue		TraesNOR1B03G00271550	NORblue
TraesARIUn03G04687130	ARIblack		TraesJAG1A03G00038660	JAGblue		TraesJUL1B03G00195160	JULblue		TraesNOR1B03G00272110	NORblue
TraesARI1A03G00001500	ARIblue		TraesJAG1A03G00039540	JAGblue		TraesJUL1B03G00196270	JULblue		TraesNOR1B03G00272180	NORblue
TraesARI1A03G00002390	ARIblue		TraesJAG1A03G00041030	JAGblue		TraesJUL1B03G00197210	JULblue		TraesNOR1B03G00273620	NORblue
TraesARI1A03G00003030	ARIblue		TraesJAG1A03G00041060	JAGblue		TraesJUL1B03G00198330	JULblue		TraesNOR1B03G00274150	NORblue
TraesARI1A03G00003760	ARIblue		TraesJAG1A03G00041070	JAGblue		TraesJUL1B03G00198640	JULblue		TraesNOR1B03G00274920	NORblue
TraesARI1A03G00004790	ARIblue		TraesJAG1A03G00042060	JAGblue		TraesJUL1B03G00198830	JULblue		TraesNOR1B03G00275570	NORblue
TraesARI1A03G00005780	ARIblue		TraesJAG1A03G00042130	JAGblue		TraesJUL1B03G00199350	JULblue		TraesNOR1B03G00275620	NORblue
TraesARI1A03G00007080	ARIblue		TraesJAG1A03G00043230	JAGblue		TraesJUL1B03G00199620	JULblue		TraesNOR1B03G00277050	NORblue
TraesARI1A03G00007100	ARIblue		TraesJAG1A03G00043470	JAGblue		TraesJUL1B03G00199920	JULblue		TraesNOR1B03G00277370	NORblue
TraesARI1A03G00007230	ARIblue		TraesJAG1A03G00044260	JAGblue		TraesJUL1B03G00200160	JULblue		TraesNOR1B03G00278870	NORblue
TraesARI1A03G00008840	ARIblue		TraesJAG1A03G00044430	JAGblue		TraesJUL1B03G00200240	JULblue		TraesNOR1B03G00280330	NORblue
TraesARI1A03G00008890	ARIblue		TraesJAG1A03G00045380	JAGblue		TraesJUL1B03G00200290	JULblue		TraesNOR1B03G00281100	NORblue
TraesARI1A03G00009280	ARIblue		TraesJAG1A03G00045440	JAGblue		TraesJUL1B03G00200860	JULblue		TraesNOR1B03G00281190	NORblue
TraesARI1A03G00012500	ARIblue		TraesJAG1A03G00045480	JAGblue		TraesJUL1B03G00202370	JULblue		TraesNOR1B03G00281490	NORblue
TraesARI1A03G00012680	ARIblue		TraesJAG1A03G00046000	JAGblue		TraesJUL1B03G00202380	JULblue		TraesNOR1B03G00282560	NORblue
TraesARI1A03G00012800	ARIblue		TraesJAG1A03G00046670	JAGblue		TraesJUL1B03G00203140	JULblue		TraesNOR1B03G00282970	NORblue
TraesARI1A03G00013070	ARIblue		TraesJAG1A03G00047170	JAGblue		TraesJUL1B03G00204300	JULblue		TraesNOR1B03G00283620	NORblue
TraesARI1A03G00014990	ARIblue		TraesJAG1A03G00047790	JAGblue		TraesJUL1B03G00204370	JULblue		TraesNOR1B03G00285050	NORblue
TraesARI1A03G00015670	ARIblue		TraesJAG1A03G00048870	JAGblue		TraesJUL1B03G00204390	JULblue		TraesNOR1B03G00285820	NORblue
TraesARI1A03G00016150	ARIblue		TraesJAG1A03G00048970	JAGblue		TraesJUL1B03G00205100	JULblue		TraesNOR1B03G00285930	NORblue
TraesARI1A03G00016300	ARIblue		TraesJAG1A03G00048980	JAGblue		TraesJUL1B03G00205920	JULblue		TraesNOR1B03G00286440	NORblue
TraesARI1A03G00016430	ARIblue		TraesJAG1A03G00049050	JAGblue		TraesJUL1B03G00206190	JULblue		TraesNOR1B03G00286880	NORblue
TraesARI1A03G00016500	ARIblue		TraesJAG1A03G00049400	JAGblue		TraesJUL1B03G00206890	JULblue		TraesNOR1B03G00287080	NORblue
TraesARI1A03G00016510	ARIblue		TraesJAG1A03G00049460	JAGblue		TraesJUL1B03G00208000	JULblue		TraesNOR1B03G00287290	NORblue
TraesARI1A03G00017310	ARIblue		TraesJAG1A03G00050030	JAGblue		TraesJUL1B03G00208400	JULblue		TraesNOR1B03G00287550	NORblue
TraesARI1A03G00017430	ARIblue		TraesJAG1A03G00051110	JAGblue		TraesJUL1B03G00210380	JULblue		TraesNOR1B03G00287690	NORblue
TraesARI1A03G00018040	ARIblue		TraesJAG1A03G00051170	JAGblue		TraesJUL1B03G00210570	JULblue		TraesNOR1B03G00290070	NORblue
TraesARI1A03G00018050	ARIblue		TraesJAG1A03G00052120	JAGblue		TraesJUL1B03G00211120	JULblue		TraesNOR1B03G00290350	NORblue
TraesARI1A03G00019100	ARIblue		TraesJAG1A03G00052230	JAGblue		TraesJUL1B03G00212080	JULblue		TraesNOR1B03G00290530	NORblue
TraesARI1A03G00019530	ARIblue		TraesJAG1A03G00052270	JAGblue		TraesJUL1B03G00213950	JULblue		TraesNOR1B03G00290600	NORblue
TraesARI1A03G00019560	ARIblue		TraesJAG1A03G00052470	JAGblue		TraesJUL1B03G00214220	JULblue		TraesNOR1B03G00291570	NORblue
TraesARI1A03G00019580	ARIblue		TraesJAG1A03G00052550	JAGblue		TraesJUL1B03G00214470	JULblue		TraesNOR1B03G00291640	NORblue
TraesARI1A03G00020550	ARIblue		TraesJAG1A03G00053160	JAGblue		TraesJUL1B03G00215020	JULblue		TraesNOR1B03G00291950	NORblue
TraesARI1A03G00021000	ARIblue		TraesJAG1A03G00054800	JAGblue		TraesJUL1B03G00218270	JULblue		TraesNOR1B03G00292370	NORblue
TraesARI1A03G00022480	ARIblue		TraesJAG1A03G00054810	JAGblue		TraesJUL1B03G00218390	JULblue		TraesNOR1B03G00292480	NORblue
TraesARI1A03G00025140	ARIblue		TraesJAG1A03G00054880	JAGblue		TraesJUL1B03G00218860	JULblue		TraesNOR1B03G00292720	NORblue
TraesARI1A03G00025450	ARIblue		TraesJAG1A03G00059240	JAGblue		TraesJUL1B03G00219490	JULblue		TraesNOR1B03G00293140	NORblue
TraesARI1A03G00027440	ARIblue		TraesJAG1A03G00059520	JAGblue		TraesJUL1B03G00219630	JULblue		TraesNOR1B03G00293170	NORblue
TraesARI1A03G00028090	ARIblue		TraesJAG1A03G00059730	JAGblue		TraesJUL1B03G00219790	JULblue		TraesNOR1B03G00293660	NORblue
TraesARI1A03G00028710	ARIblue		TraesJAG1A03G00064320	JAGblue		TraesJUL1B03G00220120	JULblue		TraesNOR1B03G00294270	NORblue
TraesARI1A03G00032170	ARIblue		TraesJAG1A03G00066660	JAGblue		TraesJUL1B03G00221650	JULblue		TraesNOR1B03G00294400	NORblue
TraesARI1A03G00032450	ARIblue		TraesJAG1A03G00067780	JAGblue		TraesJUL1B03G00221970	JULblue		TraesNOR1B03G00294640	NORblue
TraesARI1A03G00033500	ARIblue		TraesJAG1A03G00069700	JAGblue		TraesJUL1B03G00222070	JULblue		TraesNOR1B03G00295160	NORblue
TraesARI1A03G00033510	ARIblue		TraesJAG1A03G00070470	JAGblue		TraesJUL1B03G00222620	JULblue		TraesNOR1B03G00296370	NORblue
TraesARI1A03G00033850	ARIblue		TraesJAG1A03G00070550	JAGblue		TraesJUL1B03G00223220	JULblue		TraesNOR1B03G00296660	NORblue
TraesARI1A03G00033950	ARIblue		TraesJAG1A03G00071330	JAGblue		TraesJUL1B03G00223230	JULblue		TraesNOR1B03G00296800	NORblue
TraesARI1A03G00034240	ARIblue		TraesJAG1A03G00072410	JAGblue		TraesJUL1B03G00224110	JULblue		TraesNOR1B03G00296950	NORblue
TraesARI1A03G00034250	ARIblue		TraesJAG1A03G00073840	JAGblue		TraesJUL1B03G00224530	JULblue		TraesNOR1B03G00298180	NORblue
TraesARI1A03G00035200	ARIblue		TraesJAG1A03G00075970	JAGblue		TraesJUL1B03G00225580	JULblue		TraesNOR1B03G00298390	NORblue
TraesARI1A03G00035540	ARIblue		TraesJAG1A03G00076950	JAGblue		TraesJUL1B03G00227210	JULblue		TraesNOR1B03G00300130	NORblue
TraesARI1A03G00036330	ARIblue		TraesJAG1A03G00077840	JAGblue		TraesJUL1B03G00227340	JULblue		TraesNOR1B03G00300350	NORblue
TraesARI1A03G00036470	ARIblue		TraesJAG1A03G00078450	JAGblue		TraesJUL1B03G00227490	JULblue		TraesNOR1B03G00301270	NORblue
TraesARI1A03G00038150	ARIblue		TraesJAG1A03G00080550	JAGblue		TraesJUL1B03G00228040	JULblue		TraesNOR1B03G00301390	NORblue
TraesARI1A03G00038470	ARIblue		TraesJAG1A03G00082150	JAGblue		TraesJUL1B03G00232300	JULblue		TraesNOR1B03G00301420	NORblue
TraesARI1A03G00039550	ARIblue		TraesJAG1A03G00082850	JAGblue		TraesJUL1B03G00232440	JULblue		TraesNOR1B03G00301700	NORblue
TraesARI1A03G00039680	ARIblue		TraesJAG1A03G00083210	JAGblue		TraesJUL1B03G00232790	JULblue		TraesNOR1B03G00303970	NORblue
TraesARI1A03G00039880	ARIblue		TraesJAG1A03G00083320	JAGblue		TraesJUL1B03G00232920	JULblue		TraesNOR1B03G00304020	NORblue
TraesARI1A03G00040110	ARIblue		TraesJAG1A03G00083930	JAGblue		TraesJUL1B03G00233360	JULblue		TraesNOR1B03G00304480	NORblue
TraesARI1A03G00041920	ARIblue		TraesJAG1A03G00084820	JAGblue		TraesJUL1B03G00234280	JULblue		TraesNOR1B03G00305800	NORblue
TraesARI1A03G00042470	ARIblue		TraesJAG1A03G00084900	JAGblue		TraesJUL1B03G00235210	JULblue		TraesNOR1B03G00306500	NORblue
TraesARI1A03G00042900	ARIblue		TraesJAG1A03G00085910	JAGblue		TraesJUL1B03G00236350	JULblue		TraesNOR1B03G00306520	NORblue
TraesARI1A03G00043640	ARIblue		TraesJAG1A03G00086180	JAGblue		TraesJUL1B03G00236860	JULblue		TraesNOR1B03G00306550	NORblue
TraesARI1A03G00043650	ARIblue		TraesJAG1A03G00086820	JAGblue		TraesJUL1B03G00237290	JULblue		TraesNOR1B03G00306740	NORblue
TraesARI1A03G00043860	ARIblue		TraesJAG1A03G00086880	JAGblue		TraesJUL1B03G00237700	JULblue		TraesNOR1B03G00306750	NORblue
TraesARI1A03G00044150	ARIblue		TraesJAG1A03G00087520	JAGblue		TraesJUL1B03G00238530	JULblue		TraesNOR1B03G00307120	NORblue
TraesARI1A03G00045230	ARIblue		TraesJAG1A03G00087670	JAGblue		TraesJUL1B03G00240560	JULblue		TraesNOR1B03G00307170	NORblue
TraesARI1A03G00045480	ARIblue		TraesJAG1A03G00087760	JAGblue		TraesJUL1B03G00240630	JULblue		TraesNOR1B03G00307930	NORblue
TraesARI1A03G00045580	ARIblue		TraesJAG1A03G00087790	JAGblue		TraesJUL1B03G00240770	JULblue		TraesNOR1B03G00308450	NORblue
TraesARI1A03G00047700	ARIblue		TraesJAG1A03G00088090	JAGblue		TraesJUL1B03G00240910	JULblue		TraesNOR1B03G00308600	NORblue
TraesARI1A03G00048250	ARIblue		TraesJAG1A03G00088420	JAGblue		TraesJUL1B03G00241430	JULblue		TraesNOR1B03G00309540	NORblue
TraesARI1A03G00048460	ARIblue		TraesJAG1A03G00088800	JAGblue		TraesJUL1B03G00241600	JULblue		TraesNOR1B03G00309890	NORblue
TraesARI1A03G00048670	ARIblue		TraesJAG1A03G00088980	JAGblue		TraesJUL1B03G00241640	JULblue		TraesNOR1B03G00309900	NORblue
TraesARI1A03G00048880	ARIblue		TraesJAG1A03G00089920	JAGblue		TraesJUL1B03G00241720	JULblue		TraesNOR1B03G00309930	NORblue
TraesARI1A03G00049020	ARIblue		TraesJAG1A03G00090990	JAGblue		TraesJUL1B03G00241830	JULblue		TraesNOR1B03G00310260	NORblue
TraesARI1A03G00050290	ARIblue		TraesJAG1A03G00091310	JAGblue		TraesJUL1B03G00242660	JULblue		TraesNOR1B03G00311710	NORblue
TraesARI1A03G00051590	ARIblue		TraesJAG1A03G00092480	JAGblue		TraesJUL1B03G00243070	JULblue		TraesNOR1B03G00312000	NORblue
TraesARI1A03G00052070	ARIblue		TraesJAG1A03G00092800	JAGblue		TraesJUL1B03G00243230	JULblue		TraesNOR1B03G00312120	NORblue
TraesARI1A03G00052190	ARIblue		TraesJAG1A03G00092990	JAGblue		TraesJUL1B03G00243280	JULblue		TraesNOR1B03G00312150	NORblue
TraesARI1A03G00052660	ARIblue		TraesJAG1A03G00093270	JAGblue		TraesJUL1B03G00243870	JULblue		TraesNOR1B03G00312410	NORblue
TraesARI1A03G00053510	ARIblue		TraesJAG1A03G00093450	JAGblue		TraesJUL1B03G00245130	JULblue		TraesNOR1B03G00312440	NORblue
TraesARI1A03G00053790	ARIblue		TraesJAG1A03G00093910	JAGblue		TraesJUL1B03G00245140	JULblue		TraesNOR1B03G00312810	NORblue
TraesARI1A03G00054260	ARIblue		TraesJAG1A03G00095500	JAGblue		TraesJUL1B03G00246530	JULblue		TraesNOR1B03G00313430	NORblue
TraesARI1A03G00054570	ARIblue		TraesJAG1A03G00095560	JAGblue		TraesJUL1B03G00248950	JULblue		TraesNOR1B03G00313590	NORblue
TraesARI1A03G00063990	ARIblue		TraesJAG1A03G00095830	JAGblue		TraesJUL1B03G00249540	JULblue		TraesNOR1B03G00313700	NORblue
TraesARI1A03G00066490	ARIblue		TraesJAG1A03G00096100	JAGblue		TraesJUL1B03G00250200	JULblue		TraesNOR1B03G00314180	NORblue
TraesARI1A03G00066900	ARIblue		TraesJAG1A03G00097080	JAGblue		TraesJUL1B03G00250250	JULblue		TraesNOR1B03G00315040	NORblue
TraesARI1A03G00069410	ARIblue		TraesJAG1A03G00098150	JAGblue		TraesJUL1B03G00250850	JULblue		TraesNOR1B03G00315650	NORblue
TraesARI1A03G00069440	ARIblue		TraesJAG1A03G00098550	JAGblue		TraesJUL1B03G00251170	JULblue		TraesNOR1B03G00315900	NORblue
TraesARI1A03G00069520	ARIblue		TraesJAG1A03G00098970	JAGblue		TraesJUL1B03G00256770	JULblue		TraesNOR1B03G00316560	NORblue
TraesARI1A03G00070200	ARIblue		TraesJAG1A03G00099120	JAGblue		TraesJUL1B03G00257910	JULblue		TraesNOR1B03G00317090	NORblue
TraesARI1A03G00072030	ARIblue		TraesJAG1A03G00099640	JAGblue		TraesJUL1B03G00257980	JULblue		TraesNOR1B03G00317150	NORblue
TraesARI1A03G00073370	ARIblue		TraesJAG1A03G00099720	JAGblue		TraesJUL1B03G00262130	JULblue		TraesNOR1B03G00317160	NORblue
TraesARI1A03G00076070	ARIblue		TraesJAG1A03G00100660	JAGblue		TraesJUL1B03G00262410	JULblue		TraesNOR1B03G00317910	NORblue
TraesARI1A03G00078260	ARIblue		TraesJAG1A03G00100800	JAGblue		TraesJUL1B03G00263570	JULblue		TraesNOR1B03G00318010	NORblue
TraesARI1A03G00080090	ARIblue		TraesJAG1A03G00101500	JAGblue		TraesJUL1B03G00263580	JULblue		TraesNOR1B03G00318080	NORblue
TraesARI1A03G00081050	ARIblue		TraesJAG1A03G00101570	JAGblue		TraesJUL1B03G00264230	JULblue		TraesNOR1B03G00318460	NORblue
TraesARI1A03G00081550	ARIblue		TraesJAG1A03G00101830	JAGblue		TraesJUL1B03G00264580	JULblue		TraesNOR1B03G00318860	NORblue
TraesARI1A03G00081770	ARIblue		TraesJAG1A03G00102640	JAGblue		TraesJUL1B03G00264640	JULblue		TraesNOR1B03G00319300	NORblue
TraesARI1A03G00081930	ARIblue		TraesJAG1A03G00103300	JAGblue		TraesJUL1B03G00264930	JULblue		TraesNOR1B03G00320570	NORblue
TraesARI1A03G00082280	ARIblue		TraesJAG1A03G00103880	JAGblue		TraesJUL1B03G00265040	JULblue		TraesNOR1B03G00322060	NORblue
TraesARI1A03G00082770	ARIblue		TraesJAG1A03G00103950	JAGblue		TraesJUL1B03G00265080	JULblue		TraesNOR1B03G00322620	NORblue
TraesARI1A03G00082850	ARIblue		TraesJAG1A03G00104030	JAGblue		TraesJUL1B03G00266440	JULblue		TraesNOR1B03G00322720	NORblue
TraesARI1A03G00083340	ARIblue		TraesJAG1A03G00104370	JAGblue		TraesJUL1B03G00266590	JULblue		TraesNOR1B03G00323750	NORblue
TraesARI1A03G00083520	ARIblue		TraesJAG1A03G00105460	JAGblue		TraesJUL1B03G00268380	JULblue		TraesNOR1B03G00325530	NORblue
TraesARI1A03G00085200	ARIblue		TraesJAG1A03G00105740	JAGblue		TraesJUL1B03G00270640	JULblue		TraesNOR1B03G00325680	NORblue
TraesARI1A03G00085950	ARIblue		TraesJAG1A03G00105920	JAGblue		TraesJUL1B03G00272460	JULblue		TraesNOR1B03G00326230	NORblue
TraesARI1A03G00086390	ARIblue		TraesJAG1A03G00106460	JAGblue		TraesJUL1B03G00273560	JULblue		TraesNOR1B03G00326370	NORblue
TraesARI1A03G00086910	ARIblue		TraesJAG1A03G00107080	JAGblue		TraesJUL1B03G00274270	JULblue		TraesNOR1B03G00326380	NORblue
TraesARI1A03G00088120	ARIblue		TraesJAG1A03G00107090	JAGblue		TraesJUL1B03G00274380	JULblue		TraesNOR1B03G00327150	NORblue
TraesARI1A03G00088560	ARIblue		TraesJAG1A03G00107150	JAGblue		TraesJUL1B03G00275050	JULblue		TraesNOR1B03G00327240	NORblue
TraesARI1A03G00090080	ARIblue		TraesJAG1A03G00107210	JAGblue		TraesJUL1B03G00276360	JULblue		TraesNOR1B03G00327360	NORblue
TraesARI1A03G00090250	ARIblue		TraesJAG1A03G00107290	JAGblue		TraesJUL1B03G00277720	JULblue		TraesNOR1B03G00327510	NORblue
TraesARI1A03G00094660	ARIblue		TraesJAG1A03G00107340	JAGblue		TraesJUL1B03G00278850	JULblue		TraesNOR1B03G00329040	NORblue
TraesARI1A03G00094670	ARIblue		TraesJAG1A03G00107350	JAGblue		TraesJUL1B03G00278940	JULblue		TraesNOR1B03G00329910	NORblue
TraesARI1A03G00097410	ARIblue		TraesJAG1A03G00107810	JAGblue		TraesJUL1B03G00280220	JULblue		TraesNOR1B03G00330410	NORblue
TraesARI1A03G00097420	ARIblue		TraesJAG1A03G00108250	JAGblue		TraesJUL1B03G00280490	JULblue		TraesNOR1B03G00330570	NORblue
TraesARI1A03G00098960	ARIblue		TraesJAG1A03G00108800	JAGblue		TraesJUL1B03G00282350	JULblue		TraesNOR1B03G00330590	NORblue
TraesARI1A03G00099230	ARIblue		TraesJAG1A03G00109950	JAGblue		TraesJUL1B03G00283280	JULblue		TraesNOR1B03G00330690	NORblue
TraesARI1A03G00099380	ARIblue		TraesJAG1A03G00110020	JAGblue		TraesJUL1B03G00285000	JULblue		TraesNOR1B03G00333200	NORblue
TraesARI1A03G00100360	ARIblue		TraesJAG1A03G00110180	JAGblue		TraesJUL1B03G00285800	JULblue		TraesNOR1B03G00333280	NORblue
TraesARI1A03G00100580	ARIblue		TraesJAG1A03G00111670	JAGblue		TraesJUL1B03G00285950	JULblue		TraesNOR1B03G00333410	NORblue
TraesARI1A03G00101360	ARIblue		TraesJAG1A03G00112070	JAGblue		TraesJUL1B03G00286290	JULblue		TraesNOR1B03G00333750	NORblue
TraesARI1A03G00101490	ARIblue		TraesJAG1A03G00112230	JAGblue		TraesJUL1B03G00286560	JULblue		TraesNOR1B03G00333850	NORblue
TraesARI1A03G00101850	ARIblue		TraesJAG1A03G00112380	JAGblue		TraesJUL1B03G00287210	JULblue		TraesNOR1B03G00334120	NORblue
TraesARI1A03G00104770	ARIblue		TraesJAG1A03G00113100	JAGblue		TraesJUL1B03G00287240	JULblue		TraesNOR1B03G00334380	NORblue
TraesARI1A03G00105580	ARIblue		TraesJAG1A03G00113190	JAGblue		TraesJUL1B03G00288330	JULblue		TraesNOR1B03G00334500	NORblue
TraesARI1A03G00105740	ARIblue		TraesJAG1A03G00113310	JAGblue		TraesJUL1B03G00289240	JULblue		TraesNOR1B03G00335330	NORblue
TraesARI1A03G00105970	ARIblue		TraesJAG1A03G00113530	JAGblue		TraesJUL1B03G00289540	JULblue		TraesNOR1B03G00336310	NORblue
TraesARI1A03G00106160	ARIblue		TraesJAG1A03G00113630	JAGblue		TraesJUL1B03G00290090	JULblue		TraesNOR1B03G00336550	NORblue
TraesARI1A03G00107660	ARIblue		TraesJAG1A03G00113660	JAGblue		TraesJUL1B03G00290240	JULblue		TraesNOR1B03G00336690	NORblue
TraesARI1A03G00108000	ARIblue		TraesJAG1A03G00113720	JAGblue		TraesJUL1B03G00292790	JULblue		TraesNOR1B03G00337010	NORblue
TraesARI1A03G00108380	ARIblue		TraesJAG1A03G00113960	JAGblue		TraesJUL1B03G00292860	JULblue		TraesNOR1B03G00337270	NORblue
TraesARI1A03G00108490	ARIblue		TraesJAG1A03G00115470	JAGblue		TraesJUL1B03G00294170	JULblue		TraesNOR1B03G00338060	NORblue
TraesARI1A03G00108910	ARIblue		TraesJAG1A03G00117000	JAGblue		TraesJUL1B03G00294840	JULblue		TraesNOR1B03G00338070	NORblue
TraesARI1A03G00108950	ARIblue		TraesJAG1A03G00117330	JAGblue		TraesJUL1B03G00295210	JULblue		TraesNOR1B03G00338150	NORblue
TraesARI1A03G00109390	ARIblue		TraesJAG1A03G00117670	JAGblue		TraesJUL1B03G00295220	JULblue		TraesNOR1B03G00338640	NORblue
TraesARI1A03G00110170	ARIblue		TraesJAG1A03G00117680	JAGblue		TraesJUL1B03G00295550	JULblue		TraesNOR1B03G00339120	NORblue
TraesARI1A03G00111900	ARIblue		TraesJAG1A03G00118530	JAGblue		TraesJUL1B03G00295810	JULblue		TraesNOR1B03G00339220	NORblue
TraesARI1A03G00112010	ARIblue		TraesJAG1A03G00118620	JAGblue		TraesJUL1B03G00296530	JULblue		TraesNOR1B03G00339550	NORblue
TraesARI1A03G00112400	ARIblue		TraesJAG1A03G00119190	JAGblue		TraesJUL1B03G00296540	JULblue		TraesNOR1B03G00339760	NORblue
TraesARI1A03G00114120	ARIblue		TraesJAG1A03G00119600	JAGblue		TraesJUL1B03G00296630	JULblue		TraesNOR1B03G00340290	NORblue
TraesARI1A03G00115080	ARIblue		TraesJAG1A03G00119720	JAGblue		TraesJUL1B03G00298030	JULblue		TraesNOR1B03G00340310	NORblue
TraesARI1A03G00115240	ARIblue		TraesJAG1A03G00119730	JAGblue		TraesJUL1B03G00298080	JULblue		TraesNOR1B03G00340550	NORblue
TraesARI1A03G00116070	ARIblue		TraesJAG1A03G00119960	JAGblue		TraesJUL1B03G00298710	JULblue		TraesNOR1B03G00340990	NORblue
TraesARI1A03G00116950	ARIblue		TraesJAG1A03G00120200	JAGblue		TraesJUL1B03G00300000	JULblue		TraesNOR1B03G00342660	NORblue
TraesARI1A03G00118370	ARIblue		TraesJAG1A03G00120430	JAGblue		TraesJUL1B03G00301740	JULblue		TraesNOR1B03G00343150	NORblue
TraesARI1A03G00119970	ARIblue		TraesJAG1A03G00121890	JAGblue		TraesJUL1B03G00302220	JULblue		TraesNOR1B03G00343220	NORblue
TraesARI1A03G00120200	ARIblue		TraesJAG1A03G00122370	JAGblue		TraesJUL1B03G00302580	JULblue		TraesNOR1B03G00343560	NORblue
TraesARI1A03G00121590	ARIblue		TraesJAG1A03G00123250	JAGblue		TraesJUL1B03G00303000	JULblue		TraesNOR1B03G00343940	NORblue
TraesARI1A03G00121710	ARIblue		TraesJAG1A03G00123580	JAGblue		TraesJUL1B03G00303300	JULblue		TraesNOR1B03G00344340	NORblue
TraesARI1A03G00121780	ARIblue		TraesJAG1A03G00123890	JAGblue		TraesJUL1B03G00303440	JULblue		TraesNOR1B03G00344580	NORblue
TraesARI1A03G00121970	ARIblue		TraesJAG1A03G00124490	JAGblue		TraesJUL1B03G00304250	JULblue		TraesNOR1B03G00344590	NORblue
TraesARI1A03G00122180	ARIblue		TraesJAG1A03G00124540	JAGblue		TraesJUL1B03G00305040	JULblue		TraesNOR1B03G00344600	NORblue
TraesARI1A03G00123250	ARIblue		TraesJAG1A03G00125470	JAGblue		TraesJUL1B03G00305110	JULblue		TraesNOR1B03G00344660	NORblue
TraesARI1A03G00123320	ARIblue		TraesJAG1A03G00125890	JAGblue		TraesJUL1B03G00305670	JULblue		TraesNOR1B03G00344770	NORblue
TraesARI1A03G00123840	ARIblue		TraesJAG1A03G00125900	JAGblue		TraesJUL1B03G00306400	JULblue		TraesNOR1B03G00344790	NORblue
TraesARI1A03G00124900	ARIblue		TraesJAG1A03G00126440	JAGblue		TraesJUL1B03G00306880	JULblue		TraesNOR1B03G00345830	NORblue
TraesARI1A03G00125350	ARIblue		TraesJAG1A03G00126790	JAGblue		TraesJUL1B03G00308050	JULblue		TraesNOR1B03G00349190	NORblue
TraesARI1A03G00125650	ARIblue		TraesJAG1A03G00127330	JAGblue		TraesJUL1B03G00309820	JULblue		TraesNOR1B03G00352300	NORblue
TraesARI1A03G00125660	ARIblue		TraesJAG1A03G00127610	JAGblue		TraesJUL1B03G00310070	JULblue		TraesNOR1B03G00352440	NORblue
TraesARI1A03G00128150	ARIblue		TraesJAG1A03G00127730	JAGblue		TraesJUL1B03G00310570	JULblue		TraesNOR1B03G00353020	NORblue
TraesARI1A03G00128520	ARIblue		TraesJAG1A03G00127810	JAGblue		TraesJUL1B03G00310660	JULblue		TraesNOR1B03G00354200	NORblue
TraesARI1A03G00129680	ARIblue		TraesJAG1A03G00128110	JAGblue		TraesJUL1B03G00311530	JULblue		TraesNOR1B03G00354220	NORblue
TraesARI1A03G00129780	ARIblue		TraesJAG1A03G00128450	JAGblue		TraesJUL1B03G00312080	JULblue		TraesNOR1B03G00354550	NORblue
TraesARI1A03G00130080	ARIblue		TraesJAG1A03G00128770	JAGblue		TraesJUL1B03G00312570	JULblue		TraesNOR1B03G00354590	NORblue
TraesARI1A03G00130120	ARIblue		TraesJAG1A03G00128830	JAGblue		TraesJUL1B03G00312770	JULblue		TraesNOR1B03G00354600	NORblue
TraesARI1A03G00130370	ARIblue		TraesJAG1A03G00129000	JAGblue		TraesJUL1B03G00313190	JULblue		TraesNOR1B03G00355360	NORblue
TraesARI1A03G00131120	ARIblue		TraesJAG1A03G00129690	JAGblue		TraesJUL1B03G00313320	JULblue		TraesNOR1B03G00355800	NORblue
TraesARI1A03G00132310	ARIblue		TraesJAG1A03G00129700	JAGblue		TraesJUL1B03G00313470	JULblue		TraesNOR1B03G00355990	NORblue
TraesARI1A03G00132820	ARIblue		TraesJAG1A03G00129820	JAGblue		TraesJUL1B03G00314060	JULblue		TraesNOR1B03G00356460	NORblue
TraesARI1A03G00133370	ARIblue		TraesJAG1A03G00129830	JAGblue		TraesJUL1B03G00314750	JULblue		TraesNOR1B03G00356690	NORblue
TraesARI1A03G00134020	ARIblue		TraesJAG1A03G00129860	JAGblue		TraesJUL1B03G00315140	JULblue		TraesNOR1B03G00358490	NORblue
TraesARI1A03G00134560	ARIblue		TraesJAG1A03G00129950	JAGblue		TraesJUL1B03G00315330	JULblue		TraesNOR1B03G00361330	NORblue
TraesARI1A03G00135950	ARIblue		TraesJAG1A03G00130930	JAGblue		TraesJUL1B03G00316880	JULblue		TraesNOR1B03G00361800	NORblue
TraesARI1A03G00136450	ARIblue		TraesJAG1A03G00131010	JAGblue		TraesJUL1B03G00317820	JULblue		TraesNOR1B03G00362720	NORblue
TraesARI1A03G00136770	ARIblue		TraesJAG1A03G00131660	JAGblue		TraesJUL1B03G00317880	JULblue		TraesNOR1B03G00363870	NORblue
TraesARI1A03G00136810	ARIblue		TraesJAG1A03G00132200	JAGblue		TraesJUL1B03G00319560	JULblue		TraesNOR1B03G00364070	NORblue
TraesARI1A03G00137220	ARIblue		TraesJAG1A03G00132450	JAGblue		TraesJUL1B03G00320750	JULblue		TraesNOR1B03G00364180	NORblue
TraesARI1A03G00137280	ARIblue		TraesJAG1A03G00132490	JAGblue		TraesJUL1B03G00321390	JULblue		TraesNOR1B03G00364540	NORblue
TraesARI1A03G00137910	ARIblue		TraesJAG1A03G00132510	JAGblue		TraesJUL1B03G00321870	JULblue		TraesNOR1B03G00364920	NORblue
TraesARI1A03G00138460	ARIblue		TraesJAG1A03G00132620	JAGblue		TraesJUL1B03G00322780	JULblue		TraesNOR1B03G00367200	NORblue
TraesARI1A03G00138630	ARIblue		TraesJAG1A03G00132700	JAGblue		TraesJUL1B03G00322810	JULblue		TraesNOR1B03G00367590	NORblue
TraesARI1A03G00139450	ARIblue		TraesJAG1A03G00133190	JAGblue		TraesJUL1B03G00323730	JULblue		TraesNOR1B03G00368840	NORblue
TraesARI1A03G00141010	ARIblue		TraesJAG1A03G00133360	JAGblue		TraesJUL1B03G00324060	JULblue		TraesNOR1B03G00369330	NORblue
TraesARI1A03G00141960	ARIblue		TraesJAG1A03G00133570	JAGblue		TraesJUL1B03G00324880	JULblue		TraesNOR1B03G00370570	NORblue
TraesARI1A03G00142560	ARIblue		TraesJAG1A03G00134320	JAGblue		TraesJUL1B03G00326580	JULblue		TraesNOR1B03G00370890	NORblue
TraesARI1A03G00144230	ARIblue		TraesJAG1A03G00134500	JAGblue		TraesJUL1B03G00328130	JULblue		TraesNOR1B03G00371070	NORblue
TraesARI1A03G00145000	ARIblue		TraesJAG1A03G00134740	JAGblue		TraesJUL1B03G00328260	JULblue		TraesNOR1B03G00371930	NORblue
TraesARI1A03G00146550	ARIblue		TraesJAG1A03G00135530	JAGblue		TraesJUL1B03G00329060	JULblue		TraesNOR1B03G00371940	NORblue
TraesARI1A03G00147200	ARIblue		TraesJAG1A03G00136130	JAGblue		TraesJUL1B03G00329070	JULblue		TraesNOR1B03G00372440	NORblue
TraesARI1A03G00147430	ARIblue		TraesJAG1A03G00137310	JAGblue		TraesJUL1B03G00329530	JULblue		TraesNOR1B03G00374680	NORblue
TraesARI1A03G00148200	ARIblue		TraesJAG1A03G00137370	JAGblue		TraesJUL1B03G00330490	JULblue		TraesNOR1B03G00375300	NORblue
TraesARI1A03G00148220	ARIblue		TraesJAG1A03G00137420	JAGblue		TraesJUL1B03G00332380	JULblue		TraesNOR1B03G00375900	NORblue
TraesARI1A03G00149130	ARIblue		TraesJAG1A03G00139150	JAGblue		TraesJUL1B03G00332500	JULblue		TraesNOR1B03G00375930	NORblue
TraesARI1A03G00149800	ARIblue		TraesJAG1A03G00139710	JAGblue		TraesJUL1B03G00332570	JULblue		TraesNOR1B03G00376860	NORblue
TraesARI1A03G00150140	ARIblue		TraesJAG1A03G00140170	JAGblue		TraesJUL1B03G00334190	JULblue		TraesNOR1B03G00378060	NORblue
TraesARI1A03G00150410	ARIblue		TraesJAG1A03G00140670	JAGblue		TraesJUL1B03G00334750	JULblue		TraesNOR1B03G00378420	NORblue
TraesARI1A03G00150530	ARIblue		TraesJAG1A03G00140820	JAGblue		TraesJUL1B03G00334960	JULblue		TraesNOR1B03G00378550	NORblue
TraesARI1A03G00151270	ARIblue		TraesJAG1A03G00141290	JAGblue		TraesJUL1B03G00335250	JULblue		TraesNOR1B03G00378610	NORblue
TraesARI1A03G00151590	ARIblue		TraesJAG1A03G00142000	JAGblue		TraesJUL1B03G00335790	JULblue		TraesNOR1B03G00379010	NORblue
TraesARI1A03G00151980	ARIblue		TraesJAG1A03G00142080	JAGblue		TraesJUL1B03G00336600	JULblue		TraesNOR1B03G00379240	NORblue
TraesARI1A03G00152130	ARIblue		TraesJAG1A03G00142800	JAGblue		TraesJUL1B03G00338810	JULblue		TraesNOR1B03G00379390	NORblue
TraesARI1A03G00152470	ARIblue		TraesJAG1A03G00143040	JAGblue		TraesJUL1B03G00339090	JULblue		TraesNOR1B03G00379510	NORblue
TraesARI1A03G00153440	ARIblue		TraesJAG1A03G00143210	JAGblue		TraesJUL1B03G00339190	JULblue		TraesNOR1B03G00379580	NORblue
TraesARI1A03G00153580	ARIblue		TraesJAG1A03G00143370	JAGblue		TraesJUL1B03G00339220	JULblue		TraesNOR1B03G00379890	NORblue
TraesARI1A03G00155390	ARIblue		TraesJAG1A03G00143660	JAGblue		TraesJUL1B03G00339290	JULblue		TraesNOR1B03G00380450	NORblue
TraesARI1A03G00155470	ARIblue		TraesJAG1A03G00143860	JAGblue		TraesJUL1B03G00339700	JULblue		TraesNOR1B03G00380740	NORblue
TraesARI1A03G00156010	ARIblue		TraesJAG1A03G00143900	JAGblue		TraesJUL1B03G00339840	JULblue		TraesNOR1B03G00381480	NORblue
TraesARI1A03G00156950	ARIblue		TraesJAG1A03G00143970	JAGblue		TraesJUL1B03G00340070	JULblue		TraesNOR1B03G00381890	NORblue
TraesARI1A03G00157150	ARIblue		TraesJAG1A03G00144100	JAGblue		TraesJUL1B03G00340660	JULblue		TraesNOR1B03G00383250	NORblue
TraesARI1A03G00157750	ARIblue		TraesJAG1A03G00144800	JAGblue		TraesJUL1B03G00340670	JULblue		TraesNOR1B03G00383280	NORblue
TraesARI1A03G00158030	ARIblue		TraesJAG1A03G00145020	JAGblue		TraesJUL1B03G00340680	JULblue		TraesNOR1B03G00384450	NORblue
TraesARI1A03G00158150	ARIblue		TraesJAG1A03G00145360	JAGblue		TraesJUL1B03G00340740	JULblue		TraesNOR1B03G00384660	NORblue
TraesARI1A03G00159140	ARIblue		TraesJAG1A03G00146770	JAGblue		TraesJUL1B03G00341390	JULblue		TraesNOR1B03G00384890	NORblue
TraesARI1A03G00159160	ARIblue		TraesJAG1A03G00146950	JAGblue		TraesJUL1B03G00341740	JULblue		TraesNOR1B03G00385160	NORblue
TraesARI1A03G00159230	ARIblue		TraesJAG1A03G00146960	JAGblue		TraesJUL1B03G00342030	JULblue		TraesNOR1B03G00385280	NORblue
TraesARI1A03G00161090	ARIblue		TraesJAG1A03G00147070	JAGblue		TraesJUL1B03G00342260	JULblue		TraesNOR1B03G00385930	NORblue
TraesARI1A03G00162920	ARIblue		TraesJAG1A03G00147120	JAGblue		TraesJUL1B03G00342430	JULblue		TraesNOR1B03G00386000	NORblue
TraesARI1A03G00163240	ARIblue		TraesJAG1A03G00147130	JAGblue		TraesJUL1B03G00343000	JULblue		TraesNOR1B03G00386260	NORblue
TraesARI1A03G00163250	ARIblue		TraesJAG1A03G00147470	JAGblue		TraesJUL1B03G00343120	JULblue		TraesNOR1B03G00387940	NORblue
TraesARI1A03G00163380	ARIblue		TraesJAG1A03G00147590	JAGblue		TraesJUL1B03G00343860	JULblue		TraesNOR1B03G00387970	NORblue
TraesARI1A03G00163840	ARIblue		TraesJAG1A03G00148100	JAGblue		TraesJUL1B03G00344670	JULblue		TraesNOR1B03G00388090	NORblue
TraesARI1A03G00163930	ARIblue		TraesJAG1A03G00148650	JAGblue		TraesJUL1B03G00346880	JULblue		TraesNOR1B03G00388200	NORblue
TraesARI1A03G00164870	ARIblue		TraesJAG1A03G00148880	JAGblue		TraesJUL1B03G00347100	JULblue		TraesNOR1B03G00389160	NORblue
TraesARI1A03G00165330	ARIblue		TraesJAG1A03G00148890	JAGblue		TraesJUL1B03G00347860	JULblue		TraesNOR1B03G00390270	NORblue
TraesARI1A03G00167310	ARIblue		TraesJAG1A03G00148960	JAGblue		TraesJUL1B03G00349550	JULblue		TraesNOR1B03G00390330	NORblue
TraesARI1A03G00167540	ARIblue		TraesJAG1A03G00149000	JAGblue		TraesJUL1B03G00349630	JULblue		TraesNOR1B03G00390360	NORblue
TraesARI1A03G00169730	ARIblue		TraesJAG1A03G00149270	JAGblue		TraesJUL1B03G00351470	JULblue		TraesNOR1B03G00390810	NORblue
TraesARI1A03G00170050	ARIblue		TraesJAG1A03G00149280	JAGblue		TraesJUL1B03G00351590	JULblue		TraesNOR1B03G00390900	NORblue
TraesARI1A03G00170530	ARIblue		TraesJAG1A03G00150420	JAGblue		TraesJUL1B03G00351860	JULblue		TraesNOR1B03G00391180	NORblue
TraesARI1A03G00170600	ARIblue		TraesJAG1A03G00150580	JAGblue		TraesJUL1B03G00352280	JULblue		TraesNOR1B03G00391400	NORblue
TraesARI1A03G00171750	ARIblue		TraesJAG1A03G00152020	JAGblue		TraesJUL1B03G00352360	JULblue		TraesNOR1B03G00391880	NORblue
TraesARI1A03G00172460	ARIblue		TraesJAG1A03G00152740	JAGblue		TraesJUL1B03G00352970	JULblue		TraesNOR1B03G00392420	NORblue
TraesARI1A03G00172930	ARIblue		TraesJAG1A03G00152770	JAGblue		TraesJUL1B03G00353270	JULblue		TraesNOR1B03G00392600	NORblue
TraesARI1A03G00173190	ARIblue		TraesJAG1A03G00152820	JAGblue		TraesJUL1B03G00353300	JULblue		TraesNOR1B03G00392800	NORblue
TraesARI1A03G00173460	ARIblue		TraesJAG1A03G00152890	JAGblue		TraesJUL1B03G00353590	JULblue		TraesNOR1B03G00392850	NORblue
TraesARI1A03G00173800	ARIblue		TraesJAG1A03G00152980	JAGblue		TraesJUL1B03G00353600	JULblue		TraesNOR1B03G00392870	NORblue
TraesARI1A03G00175320	ARIblue		TraesJAG1A03G00153100	JAGblue		TraesJUL1B03G00355440	JULblue		TraesNOR1B03G00393320	NORblue
TraesARI1A03G00175510	ARIblue		TraesJAG1A03G00153120	JAGblue		TraesJUL1B03G00356490	JULblue		TraesNOR1B03G00394020	NORblue
TraesARI1A03G00175630	ARIblue		TraesJAG1A03G00153170	JAGblue		TraesJUL1B03G00358580	JULblue		TraesNOR1B03G00394360	NORblue
TraesARI1A03G00176460	ARIblue		TraesJAG1A03G00153180	JAGblue		TraesJUL1B03G00359040	JULblue		TraesNOR1B03G00394460	NORblue
TraesARI1A03G00177230	ARIblue		TraesJAG1A03G00153200	JAGblue		TraesJUL1B03G00359390	JULblue		TraesNOR1B03G00394560	NORblue
TraesARI1A03G00179520	ARIblue		TraesJAG1A03G00153260	JAGblue		TraesJUL1B03G00359590	JULblue		TraesNOR1B03G00394570	NORblue
TraesARI1A03G00180680	ARIblue		TraesJAG1A03G00153790	JAGblue		TraesJUL1B03G00359650	JULblue		TraesNOR1B03G00395670	NORblue
TraesARI1A03G00182550	ARIblue		TraesJAG1A03G00153970	JAGblue		TraesJUL1B03G00359940	JULblue		TraesNOR1B03G00395990	NORblue
TraesARI1A03G00183400	ARIblue		TraesJAG1A03G00154280	JAGblue		TraesJUL1B03G00360700	JULblue		TraesNOR1B03G00396730	NORblue
TraesARI1A03G00184080	ARIblue		TraesJAG1A03G00155050	JAGblue		TraesJUL1B03G00361660	JULblue		TraesNOR1B03G00397700	NORblue
TraesARI1B03G00185610	ARIblue		TraesJAG1A03G00155070	JAGblue		TraesJUL1B03G00361670	JULblue		TraesNOR1B03G00397910	NORblue
[truncated: 100,751 more rows]
