# Supplementary material for: De novo annotation reveals transcriptomic complexity across the hexaploid wheat pan-genome
Source: Nat Commun. 2025 Oct 6;16:8538. doi: 10.1038/s41467-025-64046-1 (PMC12501010; doi:10.1038/s41467-025-64046-1)
Supplement: Supplementary file 16 — Supplementary Data 13 [file 41467_2025_64046_MOESM16_ESM.xlsx]

## Sheet: Supplementary Data S14
Supplementary Data S14: Metamodule membership and % shared GO terms and orthogroups (OG)
metamodule	metamodule membership	cultivars in metamodule	no. genes	no. modules	total OG in metamodule	total in intersection	total OG in intersection	% OG shared	total GO terms in metamodule	total in intersection	total GOterms in intersection	% GO terms total shared
m1	ariMElightcyan,jagMEred,julMEcyan,ariMEpurple,jagMEpurple,norMEmagenta,ariMEpink,julMEgreenyellow,julMEmidnightblue,jagMEturquoise,norMEturquoise,ariMEturquoise,julMEturquoise,julMEmagenta,norMEmidnightblue,jagMEyellow,julMEyellow,ariMEyellow,norMEyellow	ARI, JAG, JUL, NOR	85672	19	40660	4140	16560	40.728	12498	2255	9020	72.1715
m2	jagMEblue,norMEbrown,ariMEbrown,julMEbrown,julMElightgreen,jagMElightgreen,norMEblack,julMElightcyan,ariMEtan,jagMEgrey60,jagMEblack,jagMEtan,ariMEred,julMEred,norMEred	ARI, JAG, JUL, NOR	39757	15	22766	1487	5948	26.1267	10158	1545	6180	60.8387
m3	jagMEcyan,norMEsalmon,norMEgreenyellow,julMEblack,ariMEcyan,jagMEsalmon	ARI, JAG, JUL, NOR	4097	6	2653	33	132	4.9755	2251	155	620	27.5433
m4	ariMEmidnightblue,norMEcyan,julMEpurple,ariMEgreenyellow,norMEtan,julMEsalmon,jagMEgreenyellow,norMEpurple	ARI, JAG, JUL, NOR	6392	8	3321	19	76	2.28847	3202	190	760	23.7352
m5	jagMEmidnightblue,julMEgrey60,jagMElightcyan,julMEtan	JAG, JUL	1380	4	972	81	162	16.6667	1129	282	564	49.9557
m6	jagMEmagenta,ariMEmagenta,julMEpink,norMEpink,julMEgreen,ariMEblack,jagMEpink,ariMEgreen,norMEgreen,jagMEbrown,julMEblue,ariMEblue,norMEblue,julMElightyellow,ariMEsalmon,jagMEgreen	ARI, JAG, JUL, NOR	48735	16	25807	1254	5016	19.4366	10776	1630	6520	60.5048
