# Supplementary material for: De novo annotation reveals transcriptomic complexity across the hexaploid wheat pan-genome
Source: Nat Commun. 2025 Oct 6;16:8538. doi: 10.1038/s41467-025-64046-1 (PMC12501010; doi:10.1038/s41467-025-64046-1)
Supplement: Supplementary file 17 — Supplementary Data 14 [file 41467_2025_64046_MOESM17_ESM.xlsx]

## Sheet: Supplementary Data S15
Supplementary Data S15: GO term enrichment for metamodules
metamodule 1: ArinaLrFor								metamodule 1: Jagger								metamodule 1: Julius								metamodule 1: Norin 61
GO.ID	Term	Annotated	Significant	Expected	classicFisher	p.adj		GO.ID	Term	Annotated	Significant	Expected	classicFisher	p.adj		GO.ID	Term	Annotated	Significant	Expected	classicFisher	p.adj		GO.ID	Term	Annotated	Significant	Expected	classicFisher	p.adj
GO:0044281	small molecule metabolic process	3537	901	506.9	1e-30	1.66667e-30		GO:0006793	phosphorus metabolic process	5428	993	661.67	1e-30	3.33333e-30		GO:0044281	small molecule metabolic process	3507	820	446.74	1e-30	1.66667e-30		GO:0044281	small molecule metabolic process	3590	872	469.58	1e-30	1.375e-30
GO:0006793	phosphorus metabolic process	5543	1172	794.39	1e-30	1.66667e-30		GO:0044281	small molecule metabolic process	3474	694	423.48	1e-30	3.33333e-30		GO:0006793	phosphorus metabolic process	5489	1020	699.22	1e-30	1.66667e-30		GO:0006793	phosphorus metabolic process	5637	1079	737.34	1e-30	1.375e-30
GO:0006082	organic acid metabolic process	2254	539	323.03	1e-30	1.66667e-30		GO:0043412	macromolecule modification	5896	893	718.72	1e-30	3.33333e-30		GO:0006520	cellular amino acid metabolic process	1095	294	139.49	1e-30	1.66667e-30		GO:0006520	cellular amino acid metabolic process	1124	296	147.02	1e-30	1.375e-30
GO:0043412	macromolecule modification	5980	987	857.01	1e-30	1.66667e-30		GO:0015979	photosynthesis	106	62	12.92	4.6e-29	1.15e-28		GO:0006082	organic acid metabolic process	2243	491	285.72	1e-30	1.66667e-30		GO:0015979	photosynthesis	112	70	14.65	1e-30	1.375e-30
GO:0006520	cellular amino acid metabolic process	1095	301	156.93	1e-30	1.66667e-30		GO:0034660	ncRNA metabolic process	956	198	116.54	3.4e-25	6.8e-25		GO:0033014	tetrapyrrole biosynthetic process	124	70	15.8	1e-30	1.66667e-30		GO:0006082	organic acid metabolic process	2290	507	299.54	1e-30	1.375e-30
GO:0044283	small molecule biosynthetic process	1440	383	206.37	1e-30	1.66667e-30		GO:0043094	cellular metabolic compound salvage	146	68	17.8	6.1e-24	1.01667e-23		GO:0033013	tetrapyrrole metabolic process	148	78	18.85	1e-30	1.66667e-30		GO:0033014	tetrapyrrole biosynthetic process	127	71	16.61	1e-30	1.375e-30
GO:0034660	ncRNA metabolic process	971	239	139.16	2.9e-29	4.14286e-29		GO:0033014	tetrapyrrole biosynthetic process	125	55	15.24	1.1e-21	1.57143e-21		GO:0034660	ncRNA metabolic process	951	217	121.14	2.9e-30	4.14286e-30		GO:0019637	organophosphate metabolic process	1320	333	172.66	1e-30	1.375e-30
GO:0009657	plastid organization	84	41	12.04	6.9e-23	8.625e-23		GO:0033013	tetrapyrrole metabolic process	148	63	18.04	4.7e-21	5.875e-21		GO:0015979	photosynthesis	109	64	13.88	6.3e-29	7.875e-29		GO:0044283	small molecule biosynthetic process	1445	364	189.01	1.1e-30	1.375e-30
GO:0033014	tetrapyrrole biosynthetic process	117	59	16.77	2.7e-22	3e-22		GO:0006520	cellular amino acid metabolic process	1082	239	131.9	8.6e-20	9.55556e-20		GO:0043412	macromolecule modification	5933	864	755.78	1.5e-28	1.66667e-28		GO:0033013	tetrapyrrole metabolic process	146	74	19.1	2.2e-29	2.44444e-29
GO:0009110	vitamin biosynthetic process	131	65	18.77	5e-22	5e-22		GO:0019637	organophosphate metabolic process	1267	275	154.45	1.6e-19	1.6e-19		GO:0042440	pigment metabolic process	175	83	22.29	3.4e-28	3.4e-28		GO:0042440	pigment metabolic process	163	74	21.32	3e-23	3e-23
metamodule 2: ArinaLrFor								metamodule 2: Jagger								metamodule 2: Julius								metamodule 2: Norin 61
GO.ID	Term	Annotated	Significant	Expected	classicFisher	p.adj		GO.ID	Term	Annotated	Significant	Expected	classicFisher	p.adj		GO.ID	Term	Annotated	Significant	Expected	classicFisher	p.adj		GO.ID	Term	Annotated	Significant	Expected	classicFisher	p.adj
GO:0007017	microtubule-based process	573	132	39.33	1e-30	1e-29		GO:0071840	cellular component organization or biogenesis	4351	674	352.14	1e-30	5e-30		GO:0071840	cellular component organization or biogenesis	4384	676	359.84	1e-30	1.66667e-30		GO:0071840	cellular component organization or biogenesis	4506	710	362.3	1e-30	2.5e-30
GO:0071840	cellular component organization or biogenesis	4425	503	303.75	5.1e-30	2.55e-29		GO:0007017	microtubule-based process	565	148	45.73	1e-30	5e-30		GO:0006334	nucleosome assembly	276	166	22.65	1e-30	1.66667e-30		GO:0006334	nucleosome assembly	299	159	24.04	1e-30	2.5e-30
GO:0005975	carbohydrate metabolic process	2579	306	177.03	1.6e-29	5.33333e-29		GO:0006334	nucleosome assembly	303	143	24.52	2e-30	6.66667e-30		GO:0006325	chromatin organization	534	188	43.83	1e-30	1.66667e-30		GO:0034728	nucleosome organization	309	159	24.84	1e-30	2.5e-30
GO:0000271	polysaccharide biosynthetic process	340	64	23.34	4.2e-17	1.05e-16		GO:0034728	nucleosome organization	312	143	25.25	2.2e-21	5.5e-21		GO:0034728	nucleosome organization	285	167	23.39	1e-30	1.66667e-30		GO:0006260	DNA replication	602	140	48.4	1e-30	2.5e-30
GO:0006334	nucleosome assembly	312	105	21.42	1.4e-16	2.8e-16		GO:0006325	chromatin organization	554	166	44.84	2.3e-20	4.6e-20		GO:0043933	protein-containing complex organization	977	273	80.19	1e-30	1.66667e-30		GO:0043933	protein-containing complex organization	1024	270	82.33	7.5e-30	1.5e-29
GO:0044281	small molecule metabolic process	3537	337	242.79	6.7e-16	1.11667e-15		GO:0006260	DNA replication	607	122	49.13	4.1e-20	6.83333e-20		GO:0006260	DNA replication	626	142	51.38	1e-30	1.66667e-30		GO:0007017	microtubule-based process	581	140	46.71	1.3e-29	2.16667e-29
GO:0016192	vesicle-mediated transport	813	113	55.81	1.2e-14	1.71429e-14		GO:0016192	vesicle-mediated transport	793	137	64.18	2.4e-18	3.42857e-18		GO:0065004	protein-DNA complex assembly	365	170	29.96	1.7e-22	2.42857e-22		GO:0006325	chromatin organization	563	179	45.27	1.3e-28	1.85714e-28
GO:0006325	chromatin organization	561	127	38.51	1.7e-14	2.11111e-14		GO:0007049	cell cycle	1196	190	96.8	5.6e-17	7e-17		GO:0071824	protein-DNA complex subunit organization	374	171	30.7	3.8e-22	4.75e-22		GO:0034660	ncRNA metabolic process	984	158	79.12	1.1e-23	1.375e-23
GO:0044264	cellular polysaccharide metabolic process	673	88	46.2	1.9e-14	2.11111e-14		GO:0071824	protein-DNA complex subunit organization	404	147	32.7	7.2e-16	8e-16		GO:0007017	microtubule-based process	579	123	47.52	7.6e-21	8.44444e-21		GO:0044085	cellular component biogenesis	1999	426	160.73	5.8e-20	6.44444e-20
GO:0071824	protein-DNA complex subunit organization	410	110	28.14	2.6e-14	2.6e-14		GO:0051301	cell division	546	106	44.19	1.3e-15	1.3e-15		GO:0022607	cellular component assembly	1326	309	108.84	1.7e-20	1.7e-20		GO:0009987	cellular process	30720	2653	2470	9.7e-18	9.7e-18
metamodule 3: ArinaLrFor								metamodule 3: Jagger								metamodule 3: Julius								metamodule 3: Norin 61
GO.ID	Term	Annotated	Significant	Expected	classicFisher	p.adj		GO.ID	Term	Annotated	Significant	Expected	classicFisher	p.adj		GO.ID	Term	Annotated	Significant	Expected	classicFisher	p.adj		GO.ID	Term	Annotated	Significant	Expected	classicFisher	p.adj
GO:0045229	external encapsulating structure organization	939	10	3.09	1.8e-05	0.00018		GO:0016053	organic acid biosynthetic process	1105	36	9.44	1.1e-11	1.1e-10		GO:0016053	organic acid biosynthetic process	1118	55	12.88	2e-18	2e-17		GO:0006082	organic acid metabolic process	2290	51	17.05	2.9e-13	2.9e-12
GO:0009698	phenylpropanoid metabolic process	221	5	0.73	0.00015	0.000566667		GO:0044283	small molecule biosynthetic process	1411	39	12.05	2.7e-10	1.35e-09		GO:0006082	organic acid metabolic process	2243	72	25.83	6.6e-18	3.3e-17		GO:0044281	small molecule metabolic process	3590	61	26.72	2.3e-09	1.15e-08
GO:0019219	regulation of nucleobase-containing compound metabolic process	5864	19	19.33	0.00017	0.000566667		GO:0006629	lipid metabolic process	1854	41	15.83	3.6e-09	1.175e-08		GO:0044283	small molecule biosynthetic process	1429	63	16.46	3.1e-17	1.03333e-16		GO:0044255	cellular lipid metabolic process	1347	30	10.03	1e-08	3e-08
GO:0097659	nucleic acid-templated transcription	5758	20	18.98	0.00035	0.000875		GO:0006082	organic acid metabolic process	2220	45	18.96	4.7e-09	1.175e-08		GO:0006629	lipid metabolic process	1875	59	21.59	2.4e-14	6e-14		GO:0016053	organic acid biosynthetic process	1134	31	8.44	1.2e-08	3e-08
GO:0032774	RNA biosynthetic process	5783	20	19.06	0.00059	0.00103333		GO:0044255	cellular lipid metabolic process	1303	31	11.13	2.6e-08	5.2e-08		GO:0044255	cellular lipid metabolic process	1302	47	14.99	2.5e-13	4.5e-13		GO:0008610	lipid biosynthetic process	1184	31	8.81	1.7e-08	3.4e-08
GO:0051252	regulation of RNA metabolic process	5618	19	18.52	0.00062	0.00103333		GO:0008610	lipid biosynthetic process	1150	31	9.82	1.5e-07	2.5e-07		GO:0044281	small molecule metabolic process	3507	89	40.39	2.7e-13	4.5e-13		GO:0006629	lipid metabolic process	1929	38	14.36	9.1e-08	1.37143e-07
GO:0071554	cell wall organization or biogenesis	1076	10	3.55	0.00093	0.001275		GO:0005975	carbohydrate metabolic process	2542	43	21.71	2.6e-06	3.71429e-06		GO:0008610	lipid biosynthetic process	1153	42	13.28	2.4e-09	3.42857e-09		GO:0044283	small molecule biosynthetic process	1445	35	10.76	9.6e-08	1.37143e-07
GO:0042182	ketone catabolic process	17	2	0.06	0.00102	0.001275		GO:0006631	fatty acid metabolic process	569	26	4.86	4.7e-06	5.55556e-06		GO:0006633	fatty acid biosynthetic process	484	37	5.57	1.8e-08	2.25e-08		GO:0006631	fatty acid metabolic process	574	26	4.27	1e-06	1.25e-06
GO:0046185	aldehyde catabolic process	20	2	0.07	0.00143	0.00151		GO:0045229	external encapsulating structure organization	932	20	7.96	5e-06	5.55556e-06		GO:0010876	lipid localization	264	11	3.04	5.1e-08	5.66667e-08		GO:0006633	fatty acid biosynthetic process	478	25	3.56	1.4e-06	1.55556e-06
GO:0010468	regulation of gene expression	6189	19	20.4	0.00151	0.00151		GO:0044281	small molecule metabolic process	3474	53	29.67	1.1e-05	1.1e-05		GO:0006631	fatty acid metabolic process	572	39	6.59	4.6e-07	4.6e-07		GO:0072330	monocarboxylic acid biosynthetic process	586	26	4.36	7.3e-05	7.3e-05
metamodule 4: ArinaLrFor								metamodule 4: Jagger								metamodule 4: Julius								metamodule 4: Norin 61
GO.ID	Term	Annotated	Significant	Expected	classicFisher	p.adj		GO.ID	Term	Annotated	Significant	Expected	classicFisher	p.adj		GO.ID	Term	Annotated	Significant	Expected	classicFisher	p.adj		GO.ID	Term	Annotated	Significant	Expected	classicFisher	p.adj
GO:0006082	organic acid metabolic process	2254	41	15.15	6.1e-09	6.1e-08		GO:0042559	pteridine-containing compound biosynthetic process	29	3	0.15	0.00029	0.00152222		GO:0007051	spindle organization	130	12	1.44	4e-11	4e-10		GO:0009082	branched-chain amino acid biosynthetic process	55	9	0.59	1.3e-07	7.5e-07
GO:0044283	small molecule biosynthetic process	1440	35	9.68	2.2e-08	1.1e-07		GO:0009110	vitamin biosynthetic process	131	5	0.69	0.00045	0.00152222		GO:0045229	external encapsulating structure organization	931	36	10.28	5.7e-09	1.93333e-08		GO:0044281	small molecule metabolic process	3590	72	38.35	1.5e-07	7.5e-07
GO:0006520	cellular amino acid metabolic process	1095	26	7.36	4.5e-08	1.175e-07		GO:0070647	protein modification by small protein conjugation or removal	1146	13	5.99	0.0006	0.00152222		GO:0016053	organic acid biosynthetic process	1118	39	12.35	5.8e-09	1.93333e-08		GO:0006082	organic acid metabolic process	2290	52	24.46	2.9e-07	9.66667e-07
GO:0008652	cellular amino acid biosynthetic process	461	21	3.1	4.7e-08	1.175e-07		GO:0036503	ERAD pathway	36	3	0.19	0.00073	0.00152222		GO:0005976	polysaccharide metabolic process	928	31	10.25	8e-09	2e-08		GO:0009081	branched-chain amino acid metabolic process	63	9	0.67	1.4e-06	3.5e-06
GO:0044281	small molecule metabolic process	3537	51	23.77	1.5e-07	3e-07		GO:0032387	negative regulation of intracellular transport	12	2	0.06	0.00079	0.00152222		GO:0006081	cellular aldehyde metabolic process	83	10	0.92	3.3e-08	6.6e-08		GO:0006629	lipid metabolic process	1929	43	20.6	1.1e-05	2.2e-05
GO:0016053	organic acid biosynthetic process	1131	28	7.6	8e-07	1.33333e-06		GO:1901615	organic hydroxy compound metabolic process	451	9	2.36	0.00092	0.00152222		GO:0044283	small molecule biosynthetic process	1429	43	15.78	5.3e-08	7.71429e-08		GO:0032501	multicellular organismal process	2177	45	23.25	2e-05	3.33333e-05
GO:0009082	branched-chain amino acid biosynthetic process	50	7	0.34	1.8e-06	2.57143e-06		GO:0031098	stress-activated protein kinase signaling cascade	14	2	0.07	0.00119	0.00152222		GO:0071554	cell wall organization or biogenesis	1064	33	11.75	5.4e-08	7.71429e-08		GO:0044283	small molecule biosynthetic process	1445	38	15.43	7.8e-05	0.000111429
GO:0009073	aromatic amino acid family biosynthetic process	103	7	0.69	1.4e-05	1.75e-05		GO:1903828	negative regulation of protein localization	14	2	0.07	0.00122	0.00152222		GO:0006082	organic acid metabolic process	2243	54	24.77	8.1e-08	1.0125e-07		GO:0009058	biosynthetic process	11402	157	121.79	9.3e-05	0.00011625
GO:0044106	cellular amine metabolic process	203	8	1.36	1.8e-05	2e-05		GO:0044281	small molecule metabolic process	3474	33	18.17	0.00137	0.00152222		GO:0000271	polysaccharide biosynthetic process	341	17	3.77	1.2e-07	1.33333e-07		GO:0044255	cellular lipid metabolic process	1347	31	14.39	0.00012	0.000133333
GO:0031333	negative regulation of protein-containing complex assembly	11	3	0.07	3e-05	3e-05		GO:0042558	pteridine-containing compound metabolic process	47	3	0.25	0.00163	0.00163		GO:1901989	positive regulation of cell cycle phase transition	100	9	1.1	2.7e-07	2.7e-07		GO:0034220	ion transmembrane transport	757	15	8.09	0.00033	0.00033
								metamodule 5: Jagger								metamodule 5: Julius
								GO.ID	Term	Annotated	Significant	Expected	classicFisher	p.adj		GO.ID	Term	Annotated	Significant	Expected	classicFisher	p.adj
								GO:0006777	Mo-molybdopterin cofactor biosynthetic process	22	5	0.09	3.7e-09	3.7e-08		GO:0051641	cellular localization	1478	31	10.02	2e-08	2e-07
								GO:0043545	molybdopterin cofactor metabolic process	22	5	0.09	1.5e-08	6e-08		GO:0051649	establishment of localization in cell	1118	25	7.58	5.8e-06	2.075e-05
								GO:0043112	receptor metabolic process	12	4	0.05	1.9e-08	6e-08		GO:0033036	macromolecule localization	1476	29	10.01	7.2e-06	2.075e-05
								GO:0051189	prosthetic group metabolic process	22	5	0.09	2.4e-08	6e-08		GO:0046907	intracellular transport	983	23	6.66	8.3e-06	2.075e-05
								GO:0009914	hormone transport	96	7	0.39	1.3e-07	2.6e-07		GO:0034660	ncRNA metabolic process	951	18	6.45	2.1e-05	3.83333e-05
								GO:0043269	regulation of ion transport	36	4	0.14	2.3e-06	3.83333e-06		GO:0071702	organic substance transport	1832	32	12.42	2.3e-05	3.83333e-05
								GO:0044070	regulation of anion transport	15	4	0.06	2.8e-06	4e-06		GO:0016192	vesicle-mediated transport	798	19	5.41	6.5e-05	9.28571e-05
								GO:0046907	intracellular transport	973	15	3.91	3.6e-06	4e-06		GO:0034645	cellular macromolecule biosynthetic process	2022	25	13.71	0.00011	0.0001375
								GO:0009268	response to pH	25	4	0.1	3.8e-06	4e-06		GO:0019538	protein metabolic process	9774	94	66.26	0.00016	0.000177778
								GO:0045056	transcytosis	21	4	0.08	4e-06	4e-06		GO:0045184	establishment of protein localization	1042	21	7.06	0.00026	0.00026
metamodule 6: ArinaLrFor								metamodule 6: Jagger								metamodule 6: Julius								metamodule 6: Norin 61
GO.ID	Term	Annotated	Significant	Expected	classicFisher	p.adj		GO.ID	Term	Annotated	Significant	Expected	classicFisher	p.adj		GO.ID	Term	Annotated	Significant	Expected	classicFisher	p.adj		GO.ID	Term	Annotated	Significant	Expected	classicFisher	p.adj
GO:0044260	cellular macromolecule metabolic process	6379	722	492.57	1e-30	1e-29		GO:0051649	establishment of localization in cell	1105	157	82.38	2.4e-22	2.4e-21		GO:0051641	cellular localization	1478	294	109.28	1e-30	1.42857e-30		GO:0043170	macromolecule metabolic process	20254	1624	1356.91	1e-30	5e-30
GO:0051649	establishment of localization in cell	1130	187	87.26	8.6e-29	4.3e-28		GO:0044238	primary metabolic process	24019	1916	1790.57	2.6e-19	1.3e-18		GO:0051649	establishment of localization in cell	1118	227	82.66	1e-30	1.42857e-30		GO:0006807	nitrogen compound metabolic process	21777	1658	1458.94	1e-30	5e-30
GO:0071840	cellular component organization or biogenesis	4425	554	341.69	2.4e-26	8e-26		GO:0071840	cellular component organization or biogenesis	4351	484	324.36	4e-18	1.33333e-17		GO:0045184	establishment of protein localization	1042	217	77.04	1e-30	1.42857e-30		GO:0051649	establishment of localization in cell	1144	163	76.64	1.1e-24	3.66667e-24
GO:0034641	cellular nitrogen compound metabolic process	12638	1211	975.88	1.4e-25	3.5e-25		GO:0016192	vesicle-mediated transport	793	116	59.12	1.4e-17	3.5e-17		GO:0033036	macromolecule localization	1476	265	109.13	1e-30	1.42857e-30		GO:0051641	cellular localization	1511	204	101.23	1.8e-19	3.16667e-19
GO:0044238	primary metabolic process	24547	2026	1895.47	4.6e-24	9.2e-24		GO:0010467	gene expression	8396	857	625.91	3.7e-17	7.4e-17		GO:0071705	nitrogen compound transport	1405	252	103.88	1e-30	1.42857e-30		GO:0044238	primary metabolic process	24796	1786	1661.2	1.8e-19	3.16667e-19
GO:0006807	nitrogen compound metabolic process	21560	1829	1664.82	2.2e-23	3.66667e-23		GO:0016071	mRNA metabolic process	742	144	55.31	2.5e-16	4.16667e-16		GO:0016192	vesicle-mediated transport	798	170	59	1e-30	1.42857e-30		GO:0032501	multicellular organismal process	2177	257	145.85	1.9e-19	3.16667e-19
GO:0051641	cellular localization	1490	233	115.06	4e-22	5.71429e-22		GO:0071704	organic substance metabolic process	25188	1975	1877.72	4.1e-16	5.85714e-16		GO:0046907	intracellular transport	983	195	72.68	1e-30	1.42857e-30		GO:0033554	cellular response to stress	1372	171	91.92	5.1e-19	7.28571e-19
GO:0046907	intracellular transport	992	157	76.6	4.8e-21	6e-21		GO:0046907	intracellular transport	973	130	72.54	1.8e-15	2.25e-15		GO:0071702	organic substance transport	1832	278	135.46	3.5e-28	4.375e-28		GO:0032502	developmental process	2437	277	163.27	1.1e-18	1.375e-18
GO:0071705	nitrogen compound transport	1416	190	109.34	1.1e-19	1.22222e-19		GO:0032259	methylation	844	128	62.92	3.3e-15	3.66667e-15		GO:0044238	primary metabolic process	24130	1876	1784.16	1e-24	1.11111e-24		GO:0033036	macromolecule localization	1527	182	102.3	2.8e-18	3.11111e-18
GO:0033036	macromolecule localization	1497	204	115.6	2.8e-19	2.8e-19		GO:0044260	cellular macromolecule metabolic process	6211	616	463.02	5.1e-15	5.1e-15		GO:0044260	cellular macromolecule metabolic process	6294	639	465.37	8.6e-21	8.6e-21		GO:0046907	intracellular transport	1010	137	67.66	6.3e-18	6.3e-18
