# Supplementary material for: De novo annotation reveals transcriptomic complexity across the hexaploid wheat pan-genome
Source: Nat Commun. 2025 Oct 6;16:8538. doi: 10.1038/s41467-025-64046-1 (PMC12501010; doi:10.1038/s41467-025-64046-1)
Supplement: Supplementary file 18 — Supplementary Data 15 [file 41467_2025_64046_MOESM18_ESM.xlsx]

## Sheet: Supplementary Data S16
Supplementary Data S16: Enrichment analysis of cultivar network modules for core, cloud and shell components (NS: not significant, OR: over represented, UR: under represented)
	core	shell	cloud	total genes in module	core	shell	cloud
ARIblack	492	551	4	1047	UR	OR	OR
ARIblue	1901	1834	4	3739	UR	OR	NS
ARIbrown	2757	1588	11	4356	OR	UR	OR
ARIcyan	221	154	1	376	OR	UR	NS
ARIgreen	1614	883	10	2507	OR	UR	OR
ARIgreenyellow	331	184	0	515	OR	UR	NS
ARIlightcyan	130	96	0	226	NS	NS	NS
ARImagenta	683	427	1	1111	OR	UR	NS
ARImidnightblue	128	136	0	264	NS	NS	NS
ARIpink	780	549	2	1331	OR	UR	NS
ARIpurple	512	281	0	793	OR	UR	NS
ARIred	1523	807	2	2332	OR	UR	NS
ARIsalmon	202	120	0	322	OR	UR	NS
ARItan	388	187	0	575	OR	UR	NS
ARIturquoise	6760	4796	5	11561	OR	UR	UR
ARIyellow	1216	1503	0	2719	UR	OR	NS
	core	shell	cloud	total genes in module	core	shell	cloud
JAGblack	855	495	1	1351	OR	UR	NS
JAGblue	3811	2086	15	5912	OR	UR	OR
JAGbrown	3072	2151	9	5232	OR	UR	NS
JAGcyan	238	157	0	395	OR	UR	NS
JAGgreen	915	558	0	1473	OR	UR	NS
JAGgreenyellow	436	251	0	687	OR	UR	NS
JAGgrey60	103	27	0	130	OR	UR	NS
JAGlightcyan	104	51	1	156	OR	UR	NS
JAGlightgreen	57	25	0	82	OR	UR	NS
JAGmagenta	556	336	0	892	OR	UR	NS
JAGmidnightblue	175	86	0	261	OR	UR	NS
JAGpink	466	461	1	928	UR	OR	NS
JAGpurple	534	294	0	828	OR	UR	NS
JAGred	672	440	1	1113	OR	UR	NS
JAGsalmon	309	183	0	492	OR	UR	NS
JAGtan	370	184	0	554	OR	UR	NS
JAGturquoise	4280	2882	9	7171	OR	UR	NS
JAGyellow	2207	2048	2	4257	UR	OR	NS
	core	shell	cloud	total genes in module	core	shell	cloud
JULblack	696	434	3	1133	OR	UR	NS
JULblue	3249	2150	7	5406	OR	UR	NS
JULbrown	3592	2206	29	5827	OR	UR	OR
JULcyan	248	102	0	350	OR	UR	NS
JULgreen	736	726	2	1464	UR	OR	NS
JULgreenyellow	492	296	2	790	OR	UR	NS
JULgrey60	158	77	0	235	OR	UR	NS
JULlightcyan	200	88	0	288	OR	UR	NS
JULlightgreen	73	40	0	113	OR	UR	NS
JULlightyellow	47	26	0	73	NS	NS	NS
JULmagenta	582	289	1	872	OR	UR	NS
JULmidnightblue	178	103	1	282	OR	UR	NS
JULpink	455	433	1	889	NS	NS	NS
JULpurple	462	308	1	771	OR	UR	NS
JULred	1460	851	5	2316	OR	UR	NS
JULsalmon	277	120	0	397	OR	UR	NS
JULtan	282	156	1	439	OR	UR	NS
JULturquoise	5360	3910	9	9279	OR	UR	NS
JULyellow	1340	1617	7	2964	UR	OR	NS
	core	shell	cloud	total genes in module	core	shell	cloud
NORblack	619	324	1	944	OR	UR	NS
NORblue	2621	2692	2	5315	UR	OR	NS
NORbrown	3685	2076	17	5778	OR	UR	OR
NORcyan	122	72	1	195	OR	UR	NS
NORgreen	1241	708	2	1951	OR	UR	NS
NORgreenyellow	284	219	0	503	NS	NS	NS
NORmagenta	534	260	0	794	OR	UR	NS
NORmidnightblue	109	65	1	175	OR	UR	NS
NORpink	327	353	2	682	UR	OR	NS
NORpurple	354	246	0	600	OR	UR	NS
NORred	1042	580	1	1623	OR	UR	NS
NORsalmon	184	143	0	327	NS	NS	NS
NORtan	263	142	0	405	OR	UR	NS
NORturquoise	6154	4308	10	10472	OR	UR	NS
NORyellow	1710	1793	1	3504	UR	OR	NS
