# Supplementary material for: De novo annotation reveals transcriptomic complexity across the hexaploid wheat pan-genome
Source: Nat Commun. 2025 Oct 6;16:8538. doi: 10.1038/s41467-025-64046-1 (PMC12501010; doi:10.1038/s41467-025-64046-1)
Supplement: Supplementary file 19 — Supplementary Data 16 [file 41467_2025_64046_MOESM19_ESM.xlsx]

## Sheet: Supplementary Data S17
Supplementary Data S17: Correlation of ME of cultivar network modules significantly enriched for cloud genes
Pairwise correlations were calculated using Pearson’s product–moment correlation coefficient (cor.test in R, default settings)
Pearson correlation co-efficient
	ariMEbrown	jagMEblue	julMEbrown	norMEbrown
ariMEbrown	1	0.95	0.99	0.98
jagMEblue		1	0.98	0.99
julMEbrown			1	1
norMEbrown				1
p-values
	ariMEbrown	jagMEblue	julMEbrown	norMEbrown
ariMEbrown	0	0.0757223	0.00558965	0.00394211
jagMEblue		0	3.7e-08	2.2e-07
julMEbrown			0	1.5e-09
norMEbrown				0
