# Supplementary material for: De novo annotation reveals transcriptomic complexity across the hexaploid wheat pan-genome
Source: Nat Commun. 2025 Oct 6;16:8538. doi: 10.1038/s41467-025-64046-1 (PMC12501010; doi:10.1038/s41467-025-64046-1)
Supplement: Supplementary file 20 — Supplementary Data 17 [file 41467_2025_64046_MOESM20_ESM.xlsx]

## Sheet: Supplementary Data S11
Supplementary Data S11: Top five highly connected genes for each cloud gene in Julius module JULbrown
gene	module	description	pangenome sector
TraesJUL1A03G00012510	brown	Histone H2A	core
TraesJUL1A03G00020980	brown	NA	core
TraesJUL1A03G00078270	brown	NA	core
TraesJUL1A03G00094870	brown	Chalcone-flavanone isomerase family protein	core
TraesJUL1A03G00096780	brown	NA	NA
TraesJUL1A03G00128790	brown	Histone H4	shell
TraesJUL1A03G00130930	brown	Histone H4	shell
TraesJUL1A03G00131010	brown	Histone H4	NA
TraesJUL1A03G00135720	brown	Cyclin family protein	core
TraesJUL1A03G00153040	brown	Histone H4	NA
TraesJUL1A03G00165620	brown	NA	shell
TraesJUL1B03G00195800	brown	Histone H2A	shell
TraesJUL1B03G00278310	brown	NA	core
TraesJUL1B03G00333560	brown	Histone H4	shell
TraesJUL1B03G00341420	brown	Cyclin family protein	core
TraesJUL1B03G00358060	brown	Histone H2A	shell
TraesJUL1B03G00365820	brown	Histone H3	NA
TraesJUL1B03G00365900	brown	Histone H4	cloud
TraesJUL1B03G00366030	brown	Histone H4	shell
TraesJUL1B03G00366050	brown	Histone H3	shell
TraesJUL1B03G00366120	brown	Histone H4	cloud
TraesJUL1B03G00367140	brown	Histone H3	NA
TraesJUL1B03G00386050	brown	NA	cloud
TraesJUL1D03G00418220	brown	Histone H2A	core
TraesJUL1D03G00476760	brown	NA	core
TraesJUL1D03G00515720	brown	Histone H3	NA
TraesJUL1D03G00520520	brown	Histone H3	NA
TraesJUL1D03G00525270	brown	Histone H4	cloud
TraesJUL1D03G00525690	brown	NA	shell
TraesJUL1D03G00526510	brown	Histone H4	shell
TraesJUL1D03G00526590	brown	Histone H4	cloud
TraesJUL1D03G00528370	brown	Histone H4	cloud
TraesJUL1D03G00552280	brown	Histone H3	shell
TraesJUL1D03G00552840	brown	Histone H4	shell
TraesJUL1D03G00561360	brown	NA	cloud
TraesJUL1D03G00565490	brown	NA	shell
TraesJUL2A03G00752850	brown	Nucleotide/sugar transporter family protein	core
TraesJUL2A03G00759950	brown	Histone H1	shell
TraesJUL2B03G00859450	brown	TPX2 (targeting protein for Xklp2) protein family	shell
TraesJUL2B03G00894080	brown	Histone H3	NA
TraesJUL2B03G00965200	brown	NA	core
TraesJUL2B03G00972080	brown	Histone H2B	shell
TraesJUL2B03G00988580	brown	transmembrane protein	core
TraesJUL2B03G01006870	brown	Histone H1	cloud
TraesJUL2B03G01048640	brown	Endonuclease 2	core
TraesJUL2D03G01111800	brown	Eukaryotic translation initiation factor 2 subunit alpha	shell
TraesJUL2D03G01122000	brown	NA	core
TraesJUL2D03G01148950	brown	NA	core
TraesJUL2D03G01210140	brown	NA	core
TraesJUL2D03G01220420	brown	P-loop containing nucleoside triphosphate hydrolases superfamily protein	shell
TraesJUL2D03G01274070	brown	Histone H4	cloud
TraesJUL3A03G01368020	brown	Histone H4	cloud
TraesJUL3A03G01472800	brown	Histone H4	cloud
TraesJUL3B03G01798720	brown	NA	shell
TraesJUL3D03G01917570	brown	NA	shell
TraesJUL3D03G01961070	brown	Histone H3	shell
TraesJUL3D03G02013370	brown	NA	shell
TraesJUL3D03G02019920	brown	NA	cloud
TraesJUL4A03G02050150	brown	Histone H4	NA
TraesJUL4A03G02057560	brown	Histone H2A	core
TraesJUL4A03G02196930	brown	Histone H3	shell
TraesJUL4B03G02384890	brown	Histone H3	cloud
TraesJUL4D03G02472030	brown	NA	core
TraesJUL4D03G02554400	brown	Histone H3	shell
TraesJUL4D03G02574200	brown	eisosome protein	shell
TraesJUL5A03G02587170	brown	Histone H2B	shell
TraesJUL5A03G02619080	brown	NA	shell
TraesJUL5A03G02674190	brown	NA	core
TraesJUL5A03G02691640	brown	Histone H4	shell
TraesJUL5A03G02700590	brown	Histone H2A	shell
TraesJUL5A03G02709730	brown	NA	shell
TraesJUL5A03G02728310	brown	Tetratricopeptide repeat (TPR)-like superfamily protein	shell
TraesJUL5A03G02728700	brown	Histone-binding protein MSI1,Histone-binding protein RBBP7	core
TraesJUL5A03G02736260	brown	NA	NA
TraesJUL5A03G02774160	brown	Histone H2A	core
TraesJUL5B03G02856930	brown	NA	NA
TraesJUL5B03G02868230	brown	NA	core
TraesJUL5B03G02874910	brown	NA	cloud
TraesJUL5B03G02896980	brown	NA	core
TraesJUL5B03G02897050	brown	NA	core
TraesJUL5B03G02984960	brown	NA	core
TraesJUL5B03G02995250	brown	NA	shell
TraesJUL5B03G03000030	brown	Histone H2A	cloud
TraesJUL5B03G03015530	brown	NA	shell
TraesJUL5D03G03096650	brown	NA	shell
TraesJUL5D03G03111680	brown	NA	core
TraesJUL5D03G03154910	brown	NA	shell
TraesJUL5D03G03155570	brown	LysM domain-containing GPI-anchored protein 1	core
TraesJUL5D03G03159040	brown	Histone H2A	shell
TraesJUL5D03G03195750	brown	Histone H4	cloud
TraesJUL5D03G03200910	brown	U8 snoRNA-decapping enzyme	core
TraesJUL5D03G03209360	brown	NA	core
TraesJUL5D03G03225740	brown	Histone H2A	cloud
TraesJUL6A03G03275180	brown	NA	cloud
TraesJUL6A03G03277620	brown	Histone H4	NA
TraesJUL6A03G03280270	brown	Histone H3	shell
TraesJUL6A03G03280290	brown	Histone H4	cloud
TraesJUL6A03G03280810	brown	Histone H4	cloud
TraesJUL6A03G03285510	brown	Histone H4	NA
TraesJUL6A03G03289540	brown	Histone H2B	shell
TraesJUL6A03G03302220	brown	Histone H2A	core
TraesJUL6A03G03316260	brown	Vacuolar import/degradation, Vid27-related protein	core
TraesJUL6A03G03391240	brown	Cell division cycle 20.1, cofactor of APC complex	shell
TraesJUL6A03G03424360	brown	NA	cloud
TraesJUL6B03G03460250	brown	Histone H2A	shell
TraesJUL6B03G03460680	brown	Histone H2A	shell
TraesJUL6B03G03464620	brown	Histone H2A	shell
TraesJUL6B03G03470140	brown	Histone H4	NA
TraesJUL6B03G03472360	brown	Histone H4	cloud
TraesJUL6B03G03472420	brown	Histone H4	NA
TraesJUL6B03G03472620	brown	Histone H4	cloud
TraesJUL6B03G03473770	brown	Histone H4	NA
TraesJUL6B03G03473860	brown	Histone H3	NA
TraesJUL6B03G03474130	brown	Histone H2A	shell
TraesJUL6B03G03506220	brown	Histone H2A	core
TraesJUL6B03G03551020	brown	NA	shell
TraesJUL6B03G03567080	brown	NA	shell
TraesJUL6B03G03596160	brown	Histone H4	shell
TraesJUL6B03G03643260	brown	NA	shell
TraesJUL6B03G03646480	brown	Shugoshin	shell
TraesJUL6D03G03685440	brown	Histone H2B	shell
TraesJUL6D03G03694080	brown	Histone H4	cloud
TraesJUL6D03G03694330	brown	Histone H4	shell
TraesJUL6D03G03710170	brown	Histone H2A	core
TraesJUL6D03G03725900	brown	Histone H3	shell
TraesJUL6D03G03767900	brown	NA	shell
TraesJUL6D03G03798670	brown	Pyruvate dehydrogenase E1 component subunit alpha	core
TraesJUL6D03G03824260	brown	NA	shell
TraesJUL6D03G03832590	brown	Replication protein A 32 kDa subunit	shell
TraesJUL7A03G03840330	brown	Acetyltransferase component of pyruvate dehydrogenase complex	shell
TraesJUL7A03G03883510	brown	Histone H3	shell
TraesJUL7A03G03943760	brown	NA	cloud
TraesJUL7A03G03982440	brown	NA	shell
TraesJUL7A03G03989500	brown	NA	NA
TraesJUL7A03G04023370	brown	Histone H4	cloud
TraesJUL7A03G04024820	brown	Histone H2A	shell
TraesJUL7A03G04031680	brown	NA	shell
TraesJUL7A03G04044830	brown	Histone H2B	shell
TraesJUL7A03G04050000	brown	Histone H2A	shell
TraesJUL7A03G04050160	brown	NA	shell
TraesJUL7B03G04085010	brown	Histone H3	cloud
TraesJUL7B03G04126180	brown	Ribonucleoside-diphosphate reductase small chain	core
TraesJUL7B03G04177620	brown	NA	core
TraesJUL7B03G04195230	brown	DNA repair metallo-beta-lactamase family protein	core
TraesJUL7B03G04272840	brown	NA	cloud
TraesJUL7D03G04347130	brown	Histone H3	shell
TraesJUL7D03G04353110	brown	Histone H3	NA
TraesJUL7D03G04353420	brown	Histone H3	shell
TraesJUL7D03G04362420	brown	Histone H3	shell
TraesJUL7D03G04456910	brown	NA	cloud
TraesJUL7D03G04500710	brown	NA	shell
TraesJUL7D03G04512750	brown	Histone H2B	shell
TraesJUL7D03G04512880	brown	Histone H2B	core
TraesJUL7D03G04513610	brown	NA	shell
TraesJUL7D03G04517750	brown	Histone H2A	shell
TraesJULUn03G04550250	brown	NA	NA
TraesJULUn03G04581310	brown	Histone H4	NA
