# Supplementary material for: De novo annotation reveals transcriptomic complexity across the hexaploid wheat pan-genome
Source: Nat Commun. 2025 Oct 6;16:8538. doi: 10.1038/s41467-025-64046-1 (PMC12501010; doi:10.1038/s41467-025-64046-1)
Supplement: Supplementary file 21 — Supplementary Data 18 [file 41467_2025_64046_MOESM21_ESM.xlsx]

## Sheet: Supplementary Data S18
Supplementary Data S18: Network adjacency of 29 cloud genes in Julius network JULbrown module. Columns are cloud genes and rows are module members.
gene	TraesJUL6A03G03280290	TraesJUL3A03G01472800	TraesJUL1B03G00366120	TraesJUL6A03G03280810	TraesJUL7A03G04023370	TraesJUL6D03G03694080	TraesJUL5D03G03225740	TraesJUL5B03G02874910	TraesJUL1D03G00528370	TraesJUL1B03G00365900	TraesJUL7D03G04456910	TraesJUL3D03G02019920	TraesJUL2D03G01274070	TraesJUL7B03G04272840	TraesJUL1D03G00561360	TraesJUL6A03G03424360	TraesJUL6B03G03472360	TraesJUL5D03G03195750	TraesJUL6A03G03275180	TraesJUL1D03G00525270	TraesJUL3A03G01368020	TraesJUL6B03G03472620	TraesJUL2B03G01006870	TraesJUL5B03G03000030	TraesJUL7B03G04085010	TraesJUL7A03G03943760	TraesJUL1D03G00526590	TraesJUL1B03G00386050	TraesJUL4B03G02384890	module	Description	pangenome sector
TraesJUL1A03G00000130	0.0125313	0.0136825	0.0138153	0.0131702	0.0123617	0.0099833	0.0076226	0.00772235	0.0150103	0.0115992	0.0178899	0.0296194	0.00885592	0.0180818	0.0234212	0.0594725	0.0112665	0.0108245	0.0289956	0.0126241	0.015211	0.0117449	0.0102171	0.010658	0.0145158	0.0585063	0.0189434	0.0327043	0.0111739	brown	NA	NA
TraesJUL1A03G00001350	0.199285	0.16114	0.199427	0.256996	0.0300074	0.306338	0.108432	0.0442208	0.219616	0.276146	0.0340381	0.0536916	0.256261	0.223388	0.208355	0.0465902	0.098158	0.262279	0.152218	0.294369	0.223372	0.211589	0.294068	0.112544	0.266396	0.0398338	0.251823	0.0436591	0.227768	brown	with no lysine (K) kinase 2	core
TraesJUL1A03G00001690	0.555383	0.561629	0.629805	0.557318	0.363226	0.600414	0.387168	0.262566	0.678267	0.698943	0.677493	0.391221	0.676506	0.2569	0.26149	0.237607	0.449157	0.33001	0.254856	0.500113	0.634598	0.610668	0.671088	0.411464	0.441686	0.308166	0.578249	0.370984	0.460226	brown	NA	core
TraesJUL1A03G00002070	0.175887	0.16835	0.176714	0.154708	0.149938	0.179225	0.235844	0.30507	0.161573	0.160121	0.152375	0.164741	0.16652	0.130218	0.144725	0.137374	0.124553	0.157034	0.155796	0.177127	0.182601	0.166587	0.149244	0.187279	0.137507	0.177591	0.172625	0.185124	0.175654	brown	Ypt/Rab-GAP domain of gyp1p superfamily protein	core
TraesJUL1A03G00002160	0.264063	0.290985	0.245717	0.200174	0.440053	0.183002	0.4136	0.130624	0.208549	0.173677	0.537436	0.394379	0.175628	0.130354	0.135495	0.234341	0.209276	0.148336	0.187565	0.194726	0.230739	0.236357	0.137618	0.25633	0.133926	0.179818	0.187735	0.434043	0.205516	brown	Disease resistance protein (TIR-NBS-LRR class) family	shell
TraesJUL1A03G00002850	0.188026	0.196379	0.188737	0.149391	0.397678	0.124951	0.332993	0.11524	0.153589	0.111103	0.472193	0.436108	0.125575	0.100415	0.125741	0.26339	0.175319	0.111881	0.15898	0.136678	0.174328	0.17737	0.092515	0.245689	0.108406	0.244121	0.137606	0.370208	0.178094	brown	Disease resistance protein RPM1	shell
TraesJUL1A03G00005670	0.204307	0.192561	0.299687	0.320696	0.0335435	0.350546	0.179978	0.0538064	0.536892	0.548519	0.153212	0.148044	0.33465	0.29467	0.213242	0.130425	0.106101	0.170401	0.194749	0.308841	0.328974	0.289873	0.458741	0.122565	0.277183	0.166251	0.357576	0.11576	0.22228	brown	Pm3b-like disease resistance protein	shell
TraesJUL1A03G00010430	0.0073667	0.00752169	0.0051013	0.00356171	0.011358	0.00489628	0.0110683	0.00789878	0.00342209	0.00453552	0.0191476	0.00958187	0.00661075	0.00302439	0.004245	0.00804636	0.00542872	0.00290505	0.0068932	0.00409705	0.00652414	0.00443837	0.00468248	0.00375483	0.0038712	0.00361021	0.00514441	0.0195518	0.00307219	brown	O-methyltransferase family protein	core
TraesJUL1A03G00012510	0.882332	0.818467	0.904591	0.953917	0.408285	0.95214	0.559036	0.112403	0.834579	0.842775	0.484523	0.476562	0.865925	0.651295	0.654678	0.404144	0.615217	0.870889	0.596069	0.981391	0.942377	0.910512	0.883004	0.732043	0.892931	0.338002	0.930933	0.439673	0.921413	brown	Histone H2A	core
TraesJUL1A03G00012560	0.736193	0.650935	0.690832	0.748672	0.463891	0.716224	0.685478	0.106133	0.602888	0.560074	0.406656	0.477691	0.577332	0.503555	0.514644	0.343252	0.447905	0.736936	0.480583	0.791568	0.707238	0.706402	0.525177	0.731324	0.620776	0.272435	0.633166	0.369727	0.836972	brown	Histone H2A	shell
TraesJUL1A03G00013240	0.0357357	0.0419999	0.0260597	0.028698	0.0578232	0.0150258	0.0360193	0.000671321	0.0120975	0.00608466	0.021199	0.0690627	0.00891038	0.0864457	0.0899639	0.0752208	0.0411087	0.0616482	0.124792	0.0329805	0.0193639	0.0282312	0.00682412	0.0395924	0.0321213	0.0136579	0.0253077	0.0912046	0.0380466	brown	Disease resistance protein RPM1	shell
TraesJUL1A03G00013890	0.376812	0.412182	0.438039	0.347774	0.466828	0.310137	0.38041	0.250438	0.399641	0.296878	0.681747	0.614837	0.32994	0.267962	0.297711	0.427595	0.402269	0.266533	0.346325	0.319511	0.394965	0.412688	0.29298	0.418023	0.296449	0.54148	0.381485	0.584611	0.358384	brown	tyrosine sulfotransferase-like protein	shell
TraesJUL1A03G00014040	0.195053	0.213438	0.152354	0.163142	0.164041	0.132807	0.0828063	0.011833	0.0932645	0.0932202	0.0830738	0.062552	0.142508	0.07389	0.0797908	0.0245701	0.248263	0.169969	0.0787086	0.142535	0.12398	0.181409	0.125601	0.12948	0.157859	0.0134874	0.137563	0.0766448	0.143063	brown	NA	shell
TraesJUL1A03G00014580	0.465159	0.455212	0.40325	0.475109	0.231598	0.471207	0.387115	0.0637274	0.347866	0.343889	0.145873	0.157817	0.34797	0.355859	0.271879	0.100301	0.299378	0.609957	0.27604	0.55751	0.383387	0.458393	0.341464	0.427929	0.369933	0.0808424	0.382863	0.168259	0.51322	brown	DNAJ heat shock N-terminal domain-containing protein	shell
TraesJUL1A03G00014840	0.228503	0.195501	0.179998	0.183335	0.145597	0.266266	0.16491	0.186115	0.119557	0.201387	0.110235	0.0662485	0.285687	0.0541632	0.0782546	0.0275122	0.177848	0.185646	0.0584152	0.20018	0.200012	0.190906	0.240021	0.192689	0.171163	0.0508976	0.162865	0.0627987	0.192072	brown	enabled-like protein (DUF1635)	shell
TraesJUL1A03G00016310	0.0674535	0.0511253	0.0350555	0.0465745	0.0778707	0.0479453	0.0180332	0.0332697	0.0146316	0.0337728	0.0181961	0.015201	0.0523441	0.0081549	0.0245138	0.00664015	0.0421778	0.036944	0.0115139	0.0376451	0.0378341	0.0371694	0.0350875	0.0266337	0.0398999	0.00228922	0.0318791	0.010476	0.0435618	brown	Glucan endo-1,3-beta-glucosidase	shell
TraesJUL1A03G00016330	0.540042	0.457868	0.527772	0.594535	0.160654	0.692263	0.226819	0.12691	0.499496	0.572033	0.158334	0.146574	0.660957	0.335516	0.338971	0.110564	0.362731	0.592342	0.2584	0.636577	0.576368	0.555167	0.683045	0.387082	0.58972	0.124593	0.582683	0.129862	0.566656	brown	methyl-coenzyme M reductase II subunit gamma, putative (DUF3741)	shell
TraesJUL1A03G00017500	0.27997	0.282479	0.33439	0.268519	0.250574	0.233873	0.238728	0.0828603	0.323642	0.238196	0.445873	0.40074	0.288044	0.223466	0.26352	0.350574	0.295347	0.191419	0.297444	0.238478	0.329796	0.309966	0.2653	0.258221	0.279388	0.246723	0.325759	0.431902	0.259142	brown	NA	NA
TraesJUL1A03G00020100	0.285372	0.250444	0.205723	0.229138	0.198369	0.29388	0.244057	0.214775	0.153987	0.189851	0.0826654	0.06157	0.243648	0.0933062	0.0891136	0.0332763	0.176754	0.327665	0.0845106	0.29337	0.222863	0.234008	0.200518	0.294308	0.165979	0.042193	0.180712	0.0720336	0.288778	brown	Kinesin-like protein	core
TraesJUL1A03G00020980	0.311586	0.319462	0.427072	0.340965	0.213494	0.371173	0.330125	0.116272	0.498591	0.418477	0.590107	0.407319	0.398302	0.257912	0.232259	0.415464	0.283472	0.25107	0.271969	0.346492	0.463263	0.384634	0.428464	0.396502	0.326653	0.717419	0.415743	0.390901	0.335885	brown	NA	core
TraesJUL1A03G00021130	0.681023	0.722596	0.765352	0.786479	0.350154	0.753266	0.505734	0.12873	0.799238	0.763874	0.4538	0.376141	0.678777	0.578248	0.45701	0.312157	0.534905	0.725935	0.472243	0.813352	0.737401	0.795721	0.756615	0.64023	0.647775	0.343466	0.769115	0.408707	0.740667	brown	NA	shell
TraesJUL1A03G00021370	0.125153	0.0860629	0.118425	0.136172	0.0341409	0.240899	0.130499	0.250052	0.15413	0.275593	0.048353	0.0253593	0.243051	0.0300132	0.032859	0.0130317	0.0463057	0.0939118	0.0206887	0.155268	0.16784	0.120898	0.243417	0.102697	0.0985728	0.042877	0.115569	0.0150634	0.135313	brown	Patatin	core
TraesJUL1A03G00024720	0.453218	0.412482	0.510855	0.561592	0.129534	0.574972	0.281457	0.0481337	0.629459	0.664819	0.260628	0.209918	0.547928	0.369654	0.306668	0.131997	0.25419	0.347344	0.25503	0.518509	0.524241	0.52045	0.612185	0.252102	0.469492	0.098101	0.521709	0.163482	0.429373	brown	rRNA biogenesis protein rrp5	core
TraesJUL1A03G00026270	0.405383	0.405297	0.406909	0.460189	0.178001	0.41176	0.102187	0.0580431	0.33971	0.320995	0.165598	0.198048	0.384902	0.315276	0.361216	0.157242	0.436224	0.4695	0.294007	0.438768	0.383284	0.436465	0.411247	0.300956	0.469846	0.173168	0.4566	0.179763	0.405562	brown	NA	NA
TraesJUL1A03G00026360	0.512634	0.427482	0.44975	0.479156	0.206246	0.626604	0.185838	0.195992	0.350707	0.455385	0.154055	0.107883	0.636102	0.194134	0.225383	0.0756001	0.385558	0.526415	0.164524	0.528553	0.507057	0.470753	0.598084	0.396574	0.48654	0.107681	0.468233	0.1035	0.488024	brown	Regulator of chromosome condensation (RCC1) family protein	shell
TraesJUL1A03G00026400	0.259717	0.215707	0.193752	0.24588	0.110589	0.314639	0.0853408	0.123883	0.162851	0.283094	0.0645144	0.0333805	0.307168	0.0733348	0.0837676	0.0271661	0.140995	0.245748	0.0560539	0.270294	0.240521	0.211203	0.302296	0.157232	0.189673	0.0247019	0.207663	0.0384542	0.231084	brown	Cell division cycle-like protein	shell
TraesJUL1A03G00029730	0.588753	0.598033	0.533342	0.555056	0.505055	0.567842	0.49083	0.118619	0.398069	0.405245	0.298115	0.244597	0.448283	0.317146	0.281206	0.21145	0.488731	0.76037	0.294625	0.653767	0.523229	0.568795	0.426569	0.806712	0.452053	0.242335	0.473643	0.288145	0.678493	brown	Histone H4	shell
TraesJUL1A03G00029800	0.352881	0.292134	0.40918	0.3975	0.139697	0.447184	0.330729	0.248906	0.499067	0.536675	0.362392	0.38094	0.499963	0.234159	0.308374	0.231729	0.206	0.209406	0.254847	0.359628	0.468952	0.381838	0.490551	0.228357	0.360336	0.308901	0.429429	0.236673	0.337631	brown	Germin-like protein 1-1	core
TraesJUL1A03G00031980	0.262028	0.211935	0.25994	0.33344	0.0568015	0.318109	0.14772	0.0189441	0.253369	0.233486	0.0617627	0.126376	0.265881	0.365003	0.362011	0.0958159	0.166929	0.384968	0.285899	0.362799	0.274727	0.284453	0.283423	0.195379	0.377857	0.0720937	0.314404	0.0880598	0.338502	brown	Replication protein A 70 kDa DNA-binding subunit	core
TraesJUL1A03G00032660	0.298773	0.275976	0.304908	0.33252	0.0969653	0.254756	0.136113	0.00725787	0.270497	0.225838	0.165054	0.26291	0.274859	0.41122	0.481753	0.183295	0.240225	0.244234	0.429348	0.282764	0.287907	0.311311	0.271926	0.123333	0.407728	0.0459156	0.358303	0.231442	0.252781	brown	Glioma tumor suppressor-like protein	core
TraesJUL1A03G00032690	0.0595778	0.0438258	0.0569552	0.0796614	0.00838993	0.111183	0.0415409	0.00605798	0.0693579	0.10105	0.00878195	0.00714773	0.0845739	0.0477168	0.0315453	0.00544493	0.021221	0.0837952	0.0208186	0.0975801	0.068969	0.0631501	0.0987192	0.0423792	0.0696635	0.00511911	0.0612386	0.00502916	0.0768377	brown	MBOAT (membrane bound O-acyl transferase) family protein	core
TraesJUL1A03G00034490	0.188702	0.155777	0.17657	0.234478	0.0315651	0.303889	0.0935676	0.0352097	0.183808	0.287394	0.0342645	0.0320437	0.25577	0.156639	0.132767	0.0252054	0.087946	0.237978	0.0898502	0.27116	0.203254	0.191245	0.301131	0.106669	0.222776	0.0248124	0.211509	0.0287615	0.201512	brown	Anaphase-promoting complex subunit 7	core
TraesJUL1A03G00035550	0.441222	0.51847	0.495251	0.46564	0.251693	0.395434	0.316483	0.031678	0.528324	0.424676	0.550901	0.490343	0.34383	0.580513	0.447733	0.480056	0.352864	0.362539	0.580237	0.466137	0.469507	0.480413	0.386278	0.296749	0.399678	0.271552	0.518534	0.647716	0.35727	brown	Histidine--tRNA ligase, cytoplasmic	shell
TraesJUL1A03G00035650	0.534412	0.394769	0.53298	0.536916	0.269458	0.651136	0.377278	0.237137	0.491996	0.585418	0.344143	0.270936	0.734999	0.218115	0.301201	0.179061	0.314062	0.40496	0.210447	0.52482	0.646307	0.512967	0.64755	0.465519	0.5218	0.224219	0.51884	0.17046	0.58749	brown	Desiccation-related protein PCC13-62	core
TraesJUL1A03G00037290	0.620397	0.669165	0.691758	0.593472	0.54338	0.49048	0.454143	0.0679134	0.576069	0.414161	0.838424	0.896633	0.472553	0.647498	0.680388	0.803013	0.622131	0.514444	0.788403	0.566213	0.634968	0.64972	0.443065	0.564686	0.597545	0.531435	0.663478	0.93911	0.569936	brown	NA	core
TraesJUL1A03G00038400	0.351952	0.269484	0.314613	0.416838	0.0887728	0.458851	0.164561	0.0398467	0.277561	0.362325	0.0694285	0.0932865	0.385676	0.285453	0.312916	0.0839958	0.176578	0.454631	0.206975	0.460012	0.363123	0.332319	0.400915	0.240237	0.425258	0.0565207	0.365577	0.0693222	0.422705	brown	Tubulin gamma chain	core
TraesJUL1A03G00038410	0.0205619	0.0321942	0.0250929	0.0144618	0.0721939	0.0102556	0.0333535	0.0268911	0.0233039	0.0119643	0.12509	0.0910258	0.0118342	0.0192234	0.0176034	0.0733976	0.0356703	0.00958586	0.0361123	0.0122116	0.0184315	0.022131	0.00993819	0.0227508	0.0110499	0.0636564	0.0193693	0.145522	0.0126551	brown	Dihydrolipoyl dehydrogenase,Dihydrolipoyl dehydrogenase	core
TraesJUL1A03G00039220	0.572149	0.569935	0.621696	0.554214	0.369989	0.474234	0.251851	0.0450805	0.436422	0.339304	0.49339	0.622069	0.513683	0.639841	0.807096	0.625064	0.665218	0.571358	0.787555	0.531208	0.590229	0.58884	0.479708	0.470248	0.741829	0.373803	0.678706	0.649135	0.54745	brown	NA	core
TraesJUL1A03G00039590	0.141048	0.17821	0.134179	0.0946342	0.412255	0.0800532	0.195138	0.100908	0.0943539	0.0640656	0.367304	0.230805	0.0791759	0.0711202	0.0674391	0.143152	0.172163	0.0898379	0.104111	0.0920404	0.107727	0.129757	0.057795	0.184581	0.0644396	0.120491	0.0911716	0.317285	0.109782	brown	4-hydroxy-tetrahydrodipicolinate reductase	core
TraesJUL1A03G00039760	0.363416	0.285804	0.336847	0.4356	0.115347	0.536308	0.30261	0.123895	0.361977	0.543756	0.117167	0.107847	0.453565	0.199051	0.206771	0.104472	0.155539	0.421753	0.15411	0.507929	0.438721	0.350432	0.497796	0.333738	0.354723	0.140126	0.376893	0.0851861	0.459665	brown	Glutaredoxin family protein	core
TraesJUL1A03G00040530	0.652429	0.711009	0.714225	0.59735	0.613194	0.528341	0.494739	0.102156	0.592715	0.45399	0.896576	0.79983	0.529618	0.529891	0.552676	0.708047	0.676923	0.527479	0.663004	0.583835	0.673182	0.6766	0.49317	0.636662	0.580385	0.552709	0.670334	0.912907	0.583894	brown	NA	shell
TraesJUL1A03G00042280	0.744573	0.723855	0.774214	0.828407	0.290671	0.859692	0.444972	0.141498	0.778051	0.810391	0.359873	0.336427	0.7514	0.600556	0.528409	0.253615	0.502947	0.731981	0.480459	0.860738	0.76854	0.79695	0.804681	0.53468	0.713142	0.228505	0.797767	0.334541	0.731575	brown	Pentatricopeptide repeat-containing protein	core
TraesJUL1A03G00042320	0.143356	0.16924	0.138487	0.116393	0.217765	0.0883649	0.208767	0.0105792	0.114706	0.0751299	0.308927	0.225266	0.0784331	0.154157	0.110005	0.124267	0.121821	0.100262	0.158069	0.111721	0.113523	0.139615	0.0648944	0.130957	0.0850026	0.0494291	0.103119	0.27085	0.116328	brown	Pre-mRNA-splicing factor CWC22 homolog	core
TraesJUL1A03G00044370	0.232517	0.210061	0.329651	0.342803	0.0426755	0.384928	0.162528	0.0695654	0.540343	0.57908	0.176843	0.154049	0.408784	0.252194	0.215144	0.131573	0.132951	0.174959	0.18159	0.315911	0.372106	0.314821	0.529661	0.134295	0.318308	0.174022	0.393325	0.116134	0.239442	brown	Leucine-rich receptor-like protein kinase family protein	shell
TraesJUL1A03G00044540	0.128674	0.0999811	0.125144	0.145214	0.0393483	0.177257	0.092508	0.181043	0.128753	0.148404	0.0349195	0.0726949	0.14923	0.115008	0.152257	0.0725246	0.071595	0.15694	0.116834	0.171006	0.14817	0.123375	0.150492	0.105851	0.148318	0.109406	0.154486	0.0531892	0.155717	brown	Core-2/I-branching beta-1,6-N-acetylglucosaminyltransferase family protein	core
TraesJUL1A03G00044960	0.272223	0.306243	0.238775	0.188388	0.398508	0.201859	0.294969	0.207735	0.16976	0.160698	0.377355	0.264728	0.196661	0.13134	0.144273	0.207062	0.259181	0.197167	0.198162	0.211035	0.232072	0.229252	0.1581	0.271721	0.152971	0.176314	0.204255	0.41457	0.200834	brown	LRR receptor-like serine/threonine-protein kinase GSO1	core
TraesJUL1A03G00045950	0.358992	0.378884	0.467081	0.47087	0.122285	0.428976	0.417722	0.0686612	0.662838	0.524512	0.352295	0.440303	0.364911	0.569682	0.426257	0.311626	0.23761	0.315207	0.48438	0.464543	0.441749	0.46803	0.431525	0.264475	0.3793	0.289934	0.487468	0.392751	0.373186	brown	ATPase complex subunit	core
TraesJUL1A03G00045960	0.0383385	0.0411128	0.0411272	0.0510301	0.0163145	0.0374543	0.0257151	0.00389944	0.0360881	0.0276457	0.017873	0.0783224	0.0224677	0.132992	0.152666	0.161424	0.0366355	0.0814669	0.169605	0.0624309	0.0417487	0.0399832	0.0287634	0.0431842	0.0661798	0.134058	0.0609106	0.0781435	0.052396	brown	SH3/FCH domain protein	shell
TraesJUL1A03G00048100	0.135512	0.108989	0.110638	0.140863	0.0424414	0.180027	0.0436875	0.0531	0.0745101	0.123672	0.0156051	0.0134159	0.179102	0.0665316	0.073671	0.00761969	0.095268	0.190002	0.0395538	0.15414	0.112126	0.12645	0.172619	0.0897825	0.151993	0.00799287	0.119094	0.0119271	0.150366	brown	NA	NA
TraesJUL1A03G00050190	0.238599	0.29028	0.223557	0.171739	0.51277	0.136392	0.241474	0.0634323	0.165862	0.116203	0.56798	0.380047	0.136864	0.123296	0.125832	0.255321	0.270706	0.139979	0.185407	0.15789	0.192983	0.216147	0.106874	0.242808	0.124623	0.167639	0.168179	0.484123	0.172232	brown	tRNA N6-adenosine threonylcarbamoyltransferase	core
TraesJUL1A03G00050740	0.312196	0.356319	0.354188	0.313582	0.261042	0.237776	0.290306	0.0622363	0.316333	0.213808	0.406006	0.650165	0.21326	0.495966	0.532592	0.644783	0.313932	0.286854	0.669281	0.308255	0.31401	0.333367	0.209698	0.270029	0.317921	0.402967	0.374282	0.731037	0.293376	brown	NA	core
TraesJUL1A03G00050820	0.195595	0.148515	0.173414	0.253098	0.0393183	0.305535	0.124962	0.0552759	0.18118	0.268075	0.0278746	0.0369266	0.242187	0.145278	0.138899	0.0280907	0.0846541	0.290249	0.0899184	0.298984	0.207298	0.19573	0.271195	0.150905	0.222703	0.0352419	0.204793	0.0257914	0.263851	brown	Protein kinase superfamily protein	core
TraesJUL1A03G00051000	0.325633	0.387892	0.351109	0.269777	0.457545	0.233882	0.33532	0.167576	0.288979	0.20666	0.643566	0.580585	0.238007	0.252243	0.267654	0.394057	0.379921	0.226131	0.357298	0.257322	0.300952	0.334847	0.20411	0.327756	0.227804	0.38117	0.299802	0.678308	0.265392	brown	NA	core
TraesJUL1A03G00052300	0.301804	0.304518	0.419974	0.43603	0.111622	0.375412	0.510634	0.0482762	0.658212	0.496852	0.32251	0.399271	0.324944	0.485719	0.336248	0.303022	0.181539	0.292866	0.387721	0.427954	0.415443	0.424912	0.393739	0.300482	0.339162	0.330117	0.429076	0.304587	0.394928	brown	ATP-dependent DNA helicase chl1	shell
TraesJUL1A03G00052330	0.604532	0.56809	0.465261	0.516375	0.461722	0.579986	0.40581	0.179937	0.320197	0.417654	0.211478	0.142573	0.49705	0.208688	0.20968	0.0888338	0.413082	0.634908	0.184697	0.58575	0.470615	0.511975	0.435252	0.561782	0.393992	0.0778591	0.408794	0.16844	0.58301	brown	NA	NA
TraesJUL1A03G00053680	0.873264	0.858609	0.860328	0.846027	0.51848	0.893291	0.571888	0.184315	0.779521	0.77784	0.553567	0.399025	0.822498	0.489209	0.439793	0.279188	0.639924	0.76713	0.434402	0.880505	0.854735	0.879863	0.791628	0.724384	0.690764	0.253934	0.794923	0.42321	0.81405	brown	Myb protein	shell
TraesJUL1A03G00053760	0.550779	0.511608	0.582406	0.667249	0.159642	0.624514	0.296404	0.0404901	0.566455	0.534891	0.204821	0.306037	0.520345	0.725707	0.675901	0.282862	0.365514	0.65723	0.596861	0.699401	0.580692	0.596479	0.574097	0.368002	0.693166	0.175687	0.673527	0.276497	0.598104	brown	DNA helicase	shell
TraesJUL1A03G00055400	0.326996	0.301554	0.337701	0.422037	0.0789095	0.403019	0.167156	0.0354062	0.332743	0.347956	0.0963629	0.194271	0.310786	0.490721	0.505562	0.224995	0.210899	0.461694	0.437686	0.470504	0.358262	0.346596	0.366856	0.225305	0.453993	0.174624	0.439159	0.17391	0.379091	brown	Ras-related protein Rab-11A	core
TraesJUL1A03G00055990	0.845683	0.858388	0.79887	0.734402	0.830148	0.658516	0.60629	0.105241	0.579846	0.487387	0.751315	0.651684	0.622954	0.507861	0.541175	0.491706	0.767386	0.738302	0.585933	0.735266	0.754021	0.798299	0.534363	0.826896	0.666234	0.328408	0.705282	0.697407	0.789996	brown	Histone H2A	core
TraesJUL1A03G00060650	0.384828	0.317248	0.394637	0.446674	0.0856367	0.591484	0.200319	0.0898415	0.444837	0.551822	0.120585	0.0965309	0.524526	0.252289	0.220357	0.0912171	0.205824	0.416681	0.176155	0.516967	0.477239	0.400736	0.58808	0.281366	0.421039	0.114816	0.444645	0.0881065	0.405931	brown	DNA mismatch repair protein MSH2	core
TraesJUL1A03G00065660	0.27936	0.235283	0.256681	0.31419	0.11952	0.268902	0.144402	0.00882644	0.195556	0.170449	0.0870314	0.123155	0.234998	0.298161	0.28942	0.0886979	0.210921	0.399349	0.2266	0.325045	0.251905	0.28496	0.221371	0.249693	0.336811	0.0434232	0.260561	0.0914983	0.362175	brown	Histone acetyltransferase GCN5	shell
TraesJUL1A03G00065760	0.0916237	0.0922881	0.0583668	0.0551459	0.163933	0.0498166	0.0261227	0.00960523	0.021782	0.0179514	0.0576468	0.0714129	0.0388755	0.0411567	0.0698191	0.104977	0.122564	0.109633	0.0808614	0.0670358	0.0607698	0.0568296	0.0268859	0.106363	0.0649401	0.0541089	0.0555245	0.100861	0.0721709	brown	Cyclin family protein	core
TraesJUL1A03G00066470	0.155431	0.162093	0.156603	0.142146	0.114644	0.153559	0.171088	0.232202	0.14668	0.130598	0.127898	0.175602	0.130144	0.161404	0.168658	0.155267	0.120879	0.157756	0.200241	0.168212	0.154965	0.151075	0.123449	0.149367	0.127184	0.208851	0.166642	0.20879	0.14967	brown	ATP synthase subunit gamma	core
TraesJUL1A03G00069790	0.253839	0.267829	0.240018	0.207549	0.413348	0.205409	0.342054	0.281186	0.20819	0.173081	0.351327	0.284428	0.182606	0.102178	0.109925	0.200029	0.225151	0.204747	0.142346	0.222655	0.237841	0.238504	0.151143	0.379386	0.140007	0.34584	0.192377	0.287387	0.255507	brown	Pectate lyase	shell
TraesJUL1A03G00069830	0.796619	0.804605	0.815904	0.744359	0.59539	0.735957	0.654564	0.156261	0.714896	0.628535	0.71333	0.519502	0.746459	0.476442	0.440806	0.347935	0.688063	0.689284	0.483607	0.757878	0.796637	0.832375	0.688182	0.772484	0.649829	0.320705	0.738118	0.56526	0.767616	brown	shugoshin	core
TraesJUL1A03G00069990	0.188247	0.139675	0.218375	0.236013	0.0379881	0.321711	0.110061	0.154581	0.297188	0.428164	0.108767	0.0858954	0.38405	0.104922	0.134265	0.0618719	0.0900809	0.122348	0.0867785	0.22084	0.286087	0.205666	0.426263	0.0978079	0.233768	0.103138	0.265448	0.0534671	0.182513	brown	NBS-LRR type RGA	shell
TraesJUL1A03G00070430	0.224669	0.172539	0.260077	0.300548	0.0357225	0.375329	0.0885811	0.0391494	0.308954	0.406558	0.0812135	0.0841794	0.386174	0.197582	0.227079	0.107593	0.126756	0.231769	0.15639	0.313062	0.339895	0.246989	0.469888	0.139655	0.364512	0.120277	0.350269	0.0649994	0.247582	brown	Xyloglucan galactosyltransferase	shell
TraesJUL1A03G00070710	0.771971	0.785028	0.85458	0.831828	0.418691	0.736343	0.61885	0.0874041	0.86628	0.704414	0.676006	0.683712	0.697055	0.730613	0.66053	0.500674	0.604185	0.66874	0.716029	0.807151	0.820005	0.860538	0.704769	0.616024	0.741063	0.36799	0.844382	0.657783	0.757772	brown	60 kDa chaperonin	core
TraesJUL1A03G00071480	0.495488	0.54973	0.545986	0.494164	0.375023	0.369269	0.315422	0.0342188	0.428675	0.28762	0.527239	0.786436	0.339253	0.73284	0.789829	0.780027	0.538141	0.488689	0.92187	0.476916	0.479837	0.522141	0.328801	0.412274	0.558088	0.418132	0.576313	0.856846	0.465422	brown	NA	core
TraesJUL1A03G00071830	0.470531	0.453607	0.5249	0.595385	0.128221	0.513629	0.238892	0.0275829	0.5547	0.5097	0.222431	0.329539	0.456429	0.663641	0.628621	0.251276	0.317988	0.447443	0.547406	0.551747	0.493445	0.534238	0.513572	0.237538	0.600571	0.130777	0.60319	0.270458	0.454164	brown	Pre-mRNA-processing factor 19	core
TraesJUL1A03G00072030	0.370353	0.425067	0.428819	0.330285	0.446021	0.287041	0.352535	0.157581	0.383637	0.273235	0.749357	0.68097	0.302925	0.298038	0.32436	0.512165	0.419937	0.249319	0.412468	0.304884	0.382846	0.398688	0.27207	0.366931	0.293794	0.503217	0.380675	0.734034	0.314298	brown	NA	shell
TraesJUL1A03G00074650	0.0506925	0.0637172	0.0722246	0.056918	0.0374559	0.0423398	0.0774994	0.0253265	0.12139	0.0720541	0.13329	0.127547	0.0475859	0.0662793	0.049503	0.0784408	0.0443584	0.0222383	0.0781215	0.0439961	0.0602952	0.0685347	0.05189	0.028247	0.0413335	0.0581403	0.0696158	0.133948	0.0362854	brown	Serine/threonine protein phosphatase 2A regulatory subunit B''alpha	core
TraesJUL1A03G00077780	0.377767	0.327128	0.450993	0.405979	0.188337	0.454561	0.374354	0.233705	0.54788	0.556771	0.458936	0.38404	0.513044	0.240713	0.283616	0.27945	0.232157	0.220659	0.256831	0.373381	0.5102	0.410699	0.503766	0.277475	0.360301	0.308098	0.449819	0.295865	0.355461	brown	NA	core
TraesJUL1A03G00078010	0.486668	0.525956	0.588952	0.526816	0.24859	0.521149	0.479385	0.151265	0.724329	0.606953	0.54856	0.474901	0.489232	0.483519	0.386176	0.366205	0.352191	0.358725	0.464508	0.523351	0.566767	0.567943	0.527976	0.358581	0.425729	0.334265	0.584248	0.531291	0.427503	brown	Coatomer subunit gamma	core
TraesJUL1A03G00078270	0.527857	0.587192	0.587574	0.513656	0.448042	0.402543	0.368744	0.0361074	0.476486	0.331001	0.673288	0.806987	0.374959	0.650684	0.680482	0.895392	0.564027	0.496378	0.83886	0.507146	0.546365	0.55119	0.367151	0.499842	0.556056	0.5177	0.601371	0.944105	0.494523	brown	NA	core
TraesJUL1A03G00078580	0.352534	0.317357	0.394588	0.328514	0.206183	0.371551	0.282741	0.169467	0.40409	0.411581	0.503818	0.371334	0.46849	0.206898	0.267217	0.283245	0.26117	0.193793	0.262847	0.303873	0.451409	0.35424	0.435125	0.235833	0.338585	0.270303	0.408826	0.349597	0.282538	brown	Cytokinin dehydrogenase 3	core
TraesJUL1A03G00079870	0.407313	0.303959	0.394347	0.499153	0.110275	0.521438	0.278569	0.0663948	0.372097	0.432407	0.112516	0.187059	0.459195	0.36663	0.435413	0.118844	0.209096	0.461148	0.28678	0.508322	0.433039	0.412037	0.458739	0.294487	0.514621	0.105612	0.438092	0.104201	0.51255	brown	Nijmegen breakage syndrome 1 protein	core
TraesJUL1A03G00080420	0.167875	0.178322	0.214235	0.224474	0.0713751	0.138656	0.0917827	0.00372956	0.204402	0.122204	0.139448	0.39731	0.11836	0.539921	0.600323	0.566512	0.174381	0.211597	0.642038	0.206169	0.193421	0.201096	0.138014	0.124257	0.304967	0.238938	0.280447	0.349881	0.193779	brown	Prefoldin subunit 5	core
TraesJUL1A03G00082420	0.52749	0.498038	0.517466	0.420028	0.603814	0.456576	0.34515	0.278969	0.376456	0.372269	0.66816	0.407676	0.551056	0.177699	0.246021	0.251961	0.545098	0.338154	0.227967	0.389742	0.524264	0.492735	0.442376	0.525217	0.396479	0.294562	0.43391	0.39036	0.447913	brown	Reactive oxygen species modulator 1	core
TraesJUL1A03G00082440	0.597043	0.568703	0.608086	0.686467	0.202109	0.62582	0.353673	0.0388214	0.580954	0.530629	0.238162	0.295007	0.546743	0.642	0.558509	0.201291	0.41764	0.649033	0.511387	0.692336	0.575789	0.650691	0.572469	0.39194	0.657328	0.117184	0.643725	0.268894	0.614441	brown	CDT1-like protein A	core
TraesJUL1A03G00082760	0.509177	0.418042	0.42318	0.459521	0.24056	0.623933	0.419559	0.166759	0.36156	0.484497	0.190772	0.134252	0.527648	0.197898	0.195769	0.102401	0.256709	0.500876	0.171346	0.564673	0.509594	0.434015	0.481741	0.458008	0.377678	0.109476	0.399202	0.132644	0.507372	brown	NA	core
TraesJUL1A03G00082860	0.203651	0.179322	0.156806	0.171749	0.120287	0.236079	0.11368	0.0597439	0.112522	0.178236	0.0781088	0.0276955	0.241121	0.0506397	0.0448624	0.0102868	0.137795	0.185975	0.033048	0.188154	0.167124	0.178139	0.212931	0.162796	0.136971	0.0146053	0.131857	0.0285576	0.179253	brown	Pentatricopeptide repeat-containing protein	core
TraesJUL1A03G00082900	0.403072	0.381498	0.489462	0.491673	0.161184	0.411546	0.216616	0.0461054	0.443015	0.350604	0.280236	0.520559	0.404067	0.7093	0.835758	0.524484	0.366572	0.455437	0.740264	0.468681	0.471943	0.465464	0.428233	0.31103	0.631665	0.406025	0.591876	0.410658	0.464746	brown	NA	core
TraesJUL1A03G00082930	0.274758	0.221689	0.220239	0.257954	0.142601	0.340124	0.125767	0.0446671	0.136645	0.247508	0.0741936	0.0404252	0.3364	0.0876854	0.108039	0.0371246	0.189012	0.335516	0.06868	0.294645	0.263858	0.231267	0.323807	0.272501	0.278333	0.0396662	0.223851	0.0428905	0.298176	brown	Acetyltransferase, GNAT family protein, expressed	core
TraesJUL1A03G00083520	0.918233	0.858162	0.894194	0.909649	0.526419	0.953097	0.630769	0.201046	0.805735	0.847523	0.558485	0.444083	0.894876	0.482866	0.487793	0.295371	0.633548	0.777071	0.445798	0.918682	0.912381	0.911229	0.850204	0.74738	0.757039	0.273882	0.837454	0.410635	0.882921	brown	Microtubule-associated protein RP/EB family member 3	core
TraesJUL1A03G00083840	0.0543421	0.0783572	0.0457204	0.0295392	0.234763	0.0217265	0.0486296	0.0227543	0.0252685	0.0161726	0.17998	0.0983028	0.0235078	0.0199191	0.0219139	0.0576647	0.0926355	0.0251989	0.0383877	0.0250677	0.0325995	0.0440225	0.0155256	0.052016	0.0210531	0.0293959	0.0293134	0.164579	0.0282706	brown	Epoxide hydrolase 2	core
TraesJUL1A03G00084060	0.254131	0.181925	0.282584	0.320971	0.0509874	0.405221	0.148291	0.104528	0.346627	0.469611	0.11489	0.119858	0.45214	0.155055	0.21043	0.09169	0.126644	0.192378	0.134343	0.304767	0.365943	0.270463	0.489357	0.147113	0.342696	0.121639	0.342431	0.0683217	0.268478	brown	Dof zinc finger protein 13	NA
TraesJUL1A03G00084260	0.31887	0.264597	0.289374	0.376278	0.0919721	0.456493	0.185268	0.0888349	0.317542	0.452139	0.0780309	0.0534493	0.406614	0.131063	0.116168	0.0304293	0.163826	0.334493	0.0822359	0.401073	0.330201	0.327156	0.44273	0.237408	0.28373	0.0432811	0.297076	0.0431081	0.350402	brown	Protein arginine methyltransferase 6	shell
TraesJUL1A03G00085590	0.272668	0.194462	0.268703	0.35813	0.0628337	0.406358	0.22196	0.0552757	0.293836	0.382154	0.0719634	0.0909347	0.362712	0.219842	0.225627	0.0541937	0.115074	0.313646	0.138889	0.373907	0.314932	0.288016	0.378902	0.207764	0.326568	0.0563972	0.289845	0.0472523	0.374022	brown	Tetraspanin family protein	core
TraesJUL1A03G00085830	0.148891	0.116694	0.13052	0.153862	0.0416161	0.224787	0.124095	0.215872	0.131625	0.18666	0.0308789	0.0361399	0.195394	0.0864851	0.0912434	0.0277144	0.0721887	0.184689	0.0718324	0.199138	0.159393	0.138287	0.193823	0.120359	0.138949	0.0479075	0.14979	0.0339501	0.16884	brown	Myosin heavy chain-related protein	core
TraesJUL1A03G00086000	0.0447834	0.0309634	0.0404949	0.0560413	0.00566364	0.056831	0.011624	0.00295729	0.0349465	0.0402307	0.00621726	0.0145264	0.0683259	0.0494701	0.0756083	0.0131293	0.0365903	0.065942	0.0490373	0.0568757	0.0511328	0.0452632	0.0725588	0.0229443	0.0975626	0.00830971	0.0647841	0.010304	0.0522845	brown	NA	core
TraesJUL1A03G00086210	0.444216	0.451902	0.593522	0.564715	0.14947	0.608495	0.33789	0.115538	0.803291	0.77864	0.402207	0.286138	0.626705	0.400619	0.310869	0.247911	0.331711	0.376574	0.31593	0.553842	0.619837	0.580668	0.761052	0.358203	0.501271	0.341196	0.635301	0.286666	0.452976	brown	Monocopper oxidase-like protein SKU5	core
TraesJUL1A03G00088360	0.285692	0.226458	0.290576	0.384648	0.0576775	0.360771	0.206426	0.0391423	0.335556	0.371384	0.0961884	0.17802	0.357288	0.310509	0.371445	0.125907	0.154504	0.309273	0.290372	0.377755	0.340808	0.313056	0.394983	0.170619	0.402397	0.105322	0.380585	0.113813	0.344544	brown	NA	NA
TraesJUL1A03G00089300	0.255779	0.186741	0.262319	0.312436	0.0481596	0.421631	0.149067	0.0733219	0.283667	0.404397	0.0676665	0.0652343	0.426259	0.147922	0.168407	0.0487274	0.136123	0.26696	0.10904	0.33532	0.329513	0.268768	0.46544	0.182575	0.342051	0.0722962	0.309286	0.0441503	0.292091	brown	Actin-depolymerizing factor	core
TraesJUL1A03G00090360	0.202576	0.188098	0.275562	0.313646	0.0358785	0.351763	0.207502	0.0871799	0.516742	0.564358	0.13407	0.128038	0.313761	0.227762	0.163397	0.097553	0.0907456	0.16269	0.148437	0.307869	0.308049	0.275474	0.421293	0.123465	0.226937	0.145014	0.313967	0.0933649	0.221397	brown	transcription repressor	core
TraesJUL1A03G00091030	0.181267	0.141875	0.21225	0.216984	0.0374035	0.312229	0.0752587	0.0583347	0.252626	0.350363	0.0925127	0.0556894	0.355464	0.093639	0.103304	0.0467168	0.10689	0.136518	0.0694312	0.213746	0.264748	0.200075	0.397709	0.106828	0.236919	0.07188	0.243584	0.0414088	0.170105	brown	peptidoglycan-binding LysM domain-containing protein	core
TraesJUL1A03G00091740	0.783343	0.73702	0.839093	0.839304	0.451403	0.850199	0.571545	0.140447	0.837974	0.839675	0.554108	0.436589	0.789572	0.467919	0.450819	0.406904	0.536262	0.689735	0.428772	0.846635	0.891605	0.821123	0.80804	0.735265	0.712481	0.376248	0.810834	0.411463	0.821257	brown	NA	NA
TraesJUL1A03G00092220	0.50418	0.446985	0.53807	0.595606	0.16671	0.718494	0.400096	0.195699	0.653246	0.778158	0.222695	0.15631	0.651671	0.285145	0.228801	0.104298	0.269441	0.47368	0.192131	0.634622	0.591396	0.56247	0.714944	0.409831	0.450861	0.153903	0.53465	0.132788	0.550828	brown	kinase with tetratricopeptide repeat domain-containing protein	core
TraesJUL1A03G00092450	0.788375	0.751166	0.855655	0.898545	0.30871	0.926665	0.487379	0.130959	0.892437	0.912758	0.430256	0.377222	0.863804	0.575801	0.523986	0.289449	0.549471	0.740018	0.476822	0.904411	0.874607	0.872738	0.929548	0.603344	0.797519	0.286697	0.882833	0.350791	0.80003	brown	Histone H2B	shell
TraesJUL1A03G00092690	0.225553	0.173239	0.239741	0.318222	0.0321328	0.373348	0.123852	0.0303893	0.290057	0.374082	0.0493941	0.0686987	0.318186	0.240361	0.231165	0.0727572	0.10474	0.294012	0.162093	0.35517	0.296748	0.247761	0.390277	0.15036	0.333863	0.0735445	0.311432	0.0490516	0.284366	brown	AT-hook motif nuclear-localized protein 10	core
TraesJUL1A03G00093040	0.252828	0.203297	0.27638	0.359925	0.0418089	0.417349	0.20744	0.0670637	0.385637	0.462803	0.0668204	0.0825347	0.353929	0.227349	0.190272	0.0549245	0.112767	0.287746	0.143284	0.386393	0.317555	0.299345	0.424181	0.176752	0.303113	0.0767819	0.319176	0.0532167	0.31826	brown	sarcosine dehydrogenase-2C protein	shell
TraesJUL1A03G00093070	0.0577071	0.0718849	0.0476566	0.0347874	0.201806	0.0360133	0.0910901	0.147292	0.0295293	0.0263342	0.112854	0.0737884	0.0326645	0.0160553	0.0192885	0.0544854	0.0761152	0.0434588	0.030655	0.0393733	0.0425026	0.0466403	0.0235895	0.102839	0.0231912	0.0904201	0.0332191	0.112903	0.0458868	brown	Abscisic acid receptor PYR1	core
TraesJUL1A03G00094870	0.788917	0.75815	0.868553	0.876252	0.370213	0.880124	0.578826	0.161213	0.935844	0.944716	0.58471	0.479857	0.858978	0.522837	0.496584	0.328958	0.535661	0.613272	0.46329	0.832834	0.879698	0.869365	0.89312	0.581048	0.729172	0.312996	0.853096	0.422803	0.758931	brown	Chalcone-flavanone isomerase family protein	core
TraesJUL1A03G00094920	0.582256	0.563598	0.7101	0.692552	0.199317	0.676157	0.378412	0.0951174	0.790437	0.716328	0.437403	0.486251	0.663559	0.684582	0.649503	0.37066	0.420779	0.478765	0.596133	0.651472	0.688363	0.684864	0.720023	0.359529	0.685742	0.283183	0.760874	0.422692	0.555765	brown	26S proteasome non-ATPase regulatory subunit 13	core
TraesJUL1A03G00095190	0.0635525	0.0728964	0.0612127	0.055679	0.0797491	0.0526783	0.0637782	0.225368	0.0444547	0.0385583	0.0550566	0.0938107	0.0457906	0.064617	0.0789362	0.0498813	0.0716993	0.0670295	0.0809638	0.058536	0.0474492	0.0630055	0.0381657	0.0641388	0.0463107	0.09149	0.0565521	0.0878812	0.0629527	brown	NADH dehydrogenase [ubiquinone] 1 alpha subcomplex subunit 12	core
TraesJUL1A03G00095210	0.237393	0.26612	0.279556	0.20597	0.334616	0.217003	0.30587	0.335198	0.279849	0.230165	0.530384	0.324817	0.239054	0.110373	0.109778	0.195922	0.255885	0.145093	0.137372	0.195315	0.259464	0.263944	0.212451	0.299833	0.151703	0.37722	0.219184	0.332322	0.210708	brown	NA	core
TraesJUL1A03G00096290	0.329184	0.343396	0.467851	0.437852	0.102009	0.458449	0.274055	0.114611	0.720929	0.66707	0.366272	0.285695	0.474579	0.344102	0.265158	0.232313	0.234374	0.239487	0.278815	0.40816	0.479575	0.448968	0.592915	0.22734	0.368796	0.319738	0.507983	0.267288	0.315621	brown	Peroxidase	core
TraesJUL1A03G00096740	0.0193605	0.0120733	0.0140046	0.020562	0.00620643	0.0320184	0.0143316	0.0943698	0.0130018	0.0241485	0.00249355	0.00569503	0.0252364	0.0075823	0.0148272	0.00547938	0.00859765	0.0275735	0.00839666	0.0273034	0.0209241	0.0147654	0.0238193	0.0199004	0.0191296	0.0162141	0.0177358	0.00319167	0.0263731	brown	Pmr5/Cas1p GDSL/SGNH-like acyl-esterase family protein	shell
TraesJUL1A03G00096780	0.849415	0.823119	0.81148	0.861571	0.500727	0.812338	0.482057	0.0758016	0.636543	0.624357	0.435853	0.46443	0.683464	0.627283	0.651286	0.459295	0.663102	0.944325	0.623832	0.919497	0.821076	0.820162	0.678135	0.784699	0.828233	0.33716	0.826012	0.477626	0.883271	brown	NA	NA
TraesJUL1A03G00097720	0.45361	0.424885	0.481435	0.423747	0.350892	0.409785	0.409785	0.168421	0.482232	0.445502	0.654927	0.572614	0.449146	0.2588	0.329282	0.364153	0.316799	0.23246	0.328015	0.367678	0.496144	0.443828	0.394919	0.300594	0.356593	0.275897	0.442346	0.464311	0.364686	brown	Glutathione S-transferase	core
TraesJUL1A03G00098060	0.76434	0.796803	0.887348	0.836431	0.448527	0.763696	0.564065	0.122344	0.916156	0.782139	0.735475	0.698757	0.710385	0.678568	0.634743	0.61537	0.615576	0.641032	0.678241	0.807048	0.858309	0.857185	0.748479	0.644801	0.73966	0.530567	0.882989	0.694943	0.741596	brown	Methyltransferase	core
TraesJUL1A03G00098430	0.786354	0.757999	0.77413	0.772155	0.338457	0.840093	0.318564	0.142637	0.680279	0.737512	0.413604	0.317205	0.839264	0.448485	0.466987	0.22811	0.624267	0.642602	0.413602	0.764726	0.780755	0.781352	0.834602	0.475835	0.73404	0.186253	0.794868	0.337587	0.641433	brown	E3 ubiquitin-protein ligase RFWD3	NA
TraesJUL1A03G00099110	0.278581	0.241374	0.377988	0.402486	0.0546995	0.444187	0.198239	0.077482	0.565863	0.625093	0.188789	0.18856	0.458293	0.307516	0.286328	0.152334	0.148896	0.211851	0.222385	0.367373	0.419468	0.358698	0.566627	0.157142	0.38208	0.174909	0.442524	0.128141	0.294151	brown	rop guanine nucleotide exchange factor-like protein	core
TraesJUL1A03G00099220	0.102755	0.0958716	0.1189	0.147815	0.0251584	0.164651	0.0554223	0.0147438	0.15046	0.205075	0.0314974	0.0186746	0.153384	0.0661605	0.0463354	0.0120658	0.0602736	0.105098	0.031395	0.139108	0.116829	0.130701	0.190709	0.0664625	0.114488	0.0123689	0.118236	0.0147379	0.116523	brown	enolase, putative (DUF3527)	shell
TraesJUL1A03G00099560	0.321564	0.404701	0.323793	0.271431	0.264599	0.254294	0.25898	0.0493009	0.303901	0.27408	0.456219	0.286392	0.242543	0.23803	0.189434	0.205856	0.282718	0.18925	0.271161	0.263109	0.285636	0.316279	0.239512	0.179088	0.20918	0.0992351	0.294289	0.465595	0.192024	brown	NA	NA
TraesJUL1A03G00099570	0.358552	0.276816	0.332247	0.348208	0.131087	0.495561	0.225661	0.344836	0.33085	0.498361	0.182975	0.128154	0.556289	0.121991	0.171006	0.0874905	0.196814	0.259331	0.125466	0.368206	0.433298	0.325652	0.530642	0.240269	0.32435	0.140198	0.36405	0.106496	0.324927	brown	Flavin-containing monooxygenase	shell
TraesJUL1A03G00099930	0.260068	0.257807	0.305629	0.3512	0.074794	0.376935	0.298773	0.0712572	0.417961	0.41611	0.138899	0.143714	0.283178	0.322944	0.200396	0.0801013	0.135041	0.290552	0.191944	0.382855	0.29271	0.329358	0.336898	0.214232	0.246579	0.122945	0.300247	0.109076	0.311379	brown	NA	core
TraesJUL1A03G00101060	0.104969	0.0784897	0.111078	0.156736	0.0131596	0.1994	0.0694581	0.0107454	0.14339	0.217492	0.0183267	0.0180689	0.164811	0.0907947	0.072056	0.0153204	0.0403429	0.134941	0.0448558	0.172669	0.135327	0.119129	0.209265	0.0697401	0.148652	0.0169763	0.132068	0.0113162	0.136981	brown	Type II intron maturase family protein	core
TraesJUL1A03G00101130	0.0849213	0.0787535	0.0765981	0.0779713	0.0610625	0.0954903	0.053515	0.0556177	0.0591431	0.0732798	0.0297793	0.0199293	0.0728676	0.0447172	0.035216	0.00694276	0.0522365	0.0713277	0.0224068	0.0761481	0.0598962	0.0789227	0.064818	0.0607284	0.0585714	0.00832545	0.0565594	0.0146259	0.0747111	brown	Pentatricopeptide repeat-containing protein	core
TraesJUL1A03G00101180	0.324689	0.245159	0.29947	0.364563	0.0878	0.438558	0.163138	0.0669922	0.270848	0.363297	0.0769371	0.0807745	0.394955	0.212876	0.227657	0.0527379	0.164185	0.335678	0.139084	0.380384	0.331052	0.310364	0.390931	0.203152	0.355037	0.0422365	0.312049	0.0530137	0.352542	brown	Pentatricopeptide repeat (PPR) superfamily protein	core
TraesJUL1A03G00102030	0.0260947	0.0178512	0.0222493	0.0308504	0.00413331	0.0588192	0.0280462	0.12872	0.0342141	0.0756432	0.00445662	0.00252979	0.0596425	0.00544259	0.00551042	0.000690751	0.00834735	0.0208599	0.00307539	0.0352597	0.0309003	0.0259261	0.0639415	0.0149817	0.019865	0.00403143	0.0239704	0.0014061	0.0267306	brown	Calcineurin B-like protein	shell
TraesJUL1A03G00102700	0.0815529	0.0910437	0.0908736	0.0901154	0.0534346	0.0493234	0.0508775	0.0015541	0.0653594	0.0324955	0.0747341	0.270373	0.0407832	0.330261	0.394326	0.332754	0.100133	0.106426	0.460599	0.0844221	0.0728547	0.0862748	0.0402997	0.0575781	0.136056	0.0901463	0.114082	0.269926	0.0844246	brown	Nucleoside diphosphate kinase	core
TraesJUL1A03G00102720	0.352333	0.314193	0.389252	0.475423	0.0833097	0.435808	0.215224	0.0276096	0.413194	0.379332	0.109776	0.221849	0.332885	0.622244	0.568729	0.229478	0.209778	0.489535	0.481866	0.512345	0.394268	0.397771	0.387222	0.253998	0.501732	0.153119	0.473263	0.175191	0.442311	brown	Protein kinase domain containing protein, expressed	core
TraesJUL1A03G00103430	0.732527	0.734228	0.728989	0.763813	0.42566	0.681413	0.482951	0.0934859	0.636512	0.55804	0.451792	0.587341	0.552821	0.699436	0.712534	0.563147	0.554718	0.773588	0.737677	0.807426	0.717876	0.729249	0.552975	0.628484	0.692386	0.399836	0.754394	0.588991	0.748993	brown	8-amino-7-oxononanoate synthase,8-amino-7-oxononanoate synthase	core
TraesJUL1A03G00103850	0.178952	0.180139	0.130947	0.132827	0.316782	0.142877	0.224339	0.0822366	0.0754363	0.0767963	0.100379	0.0809798	0.0967776	0.0670165	0.0627012	0.0703602	0.146995	0.254502	0.0739707	0.179354	0.130155	0.141169	0.0754351	0.362181	0.0936038	0.0924758	0.097961	0.100915	0.215102	brown	GATA transcription factor	NA
TraesJUL1A03G00104920	0.495987	0.453712	0.552065	0.610958	0.140829	0.562945	0.248343	0.0311955	0.531467	0.524681	0.246613	0.362298	0.517989	0.674823	0.717707	0.317744	0.345108	0.495706	0.587904	0.585061	0.551395	0.543071	0.569497	0.285046	0.686517	0.180259	0.644361	0.292353	0.50248	brown	Ran-binding protein 1	core
TraesJUL1A03G00105240	0.26471	0.2237	0.270548	0.330892	0.0608956	0.431484	0.154494	0.0829587	0.322979	0.452215	0.0732247	0.0499999	0.365882	0.164282	0.124351	0.0342658	0.123697	0.279875	0.0865905	0.363164	0.301968	0.287705	0.42173	0.180585	0.256932	0.0475774	0.279283	0.0396111	0.290542	brown	Anaphase-promoting complex subunit 1	core
TraesJUL1A03G00105510	0.468733	0.457953	0.462036	0.397857	0.57009	0.324516	0.330642	0.0773548	0.329817	0.240458	0.644565	0.74122	0.328384	0.340725	0.473559	0.656282	0.451612	0.349565	0.509146	0.369981	0.449966	0.426007	0.261764	0.445937	0.399771	0.392128	0.423688	0.672474	0.43306	brown	NA	NA
TraesJUL1A03G00105710	0.191973	0.129555	0.175884	0.195047	0.0596158	0.315458	0.143818	0.28593	0.183747	0.322633	0.0761684	0.0527897	0.350227	0.0526503	0.079598	0.0333889	0.0861838	0.142375	0.0480045	0.210775	0.248232	0.171665	0.332568	0.142121	0.182153	0.0749858	0.18989	0.0334405	0.195681	brown	Protein trichome birefringence	core
TraesJUL1A03G00106080	0.593174	0.544896	0.688844	0.720022	0.165473	0.743102	0.302128	0.0715984	0.754529	0.741848	0.319081	0.355319	0.688763	0.645197	0.617058	0.335947	0.393539	0.559242	0.536606	0.71977	0.722756	0.666731	0.776023	0.374877	0.742148	0.268023	0.786816	0.312498	0.590391	brown	DNA primase	core
TraesJUL1A03G00106490	0.753552	0.691686	0.706956	0.776151	0.339701	0.805884	0.376131	0.0968523	0.555486	0.591143	0.259188	0.261325	0.708493	0.524029	0.520462	0.206222	0.565198	0.892205	0.437399	0.839878	0.706004	0.744111	0.69665	0.631322	0.76489	0.170263	0.722821	0.257083	0.800816	brown	Histone H2B	shell
TraesJUL1A03G00106520	0.361599	0.426246	0.474508	0.409539	0.204967	0.355113	0.243458	0.0127476	0.531843	0.381357	0.521744	0.365009	0.328955	0.445955	0.298439	0.359739	0.354544	0.301364	0.378407	0.388666	0.429927	0.453988	0.381206	0.306467	0.377342	0.242069	0.449465	0.434147	0.321248	brown	nucleolar-like protein	core
TraesJUL1A03G00106550	0.946747	0.931819	0.858263	0.876269	0.631836	0.866906	0.513134	0.117751	0.633683	0.643089	0.47843	0.402787	0.778987	0.51161	0.524702	0.303086	0.78776	0.940104	0.500535	0.915034	0.832035	0.892197	0.72379	0.819221	0.798433	0.229919	0.809772	0.442354	0.888188	brown	Histone H3	shell
TraesJUL1A03G00106610	0.856722	0.858172	0.906069	0.934782	0.396147	0.897736	0.429718	0.0848621	0.821443	0.806964	0.479064	0.442442	0.829163	0.679029	0.650892	0.412794	0.701647	0.868862	0.619104	0.944879	0.901288	0.914549	0.888239	0.67668	0.908518	0.329788	0.958705	0.473245	0.842385	brown	Histone H2B	shell
TraesJUL1A03G00106690	0.510091	0.468096	0.614809	0.663001	0.133794	0.660704	0.365053	0.0786949	0.791411	0.786356	0.335086	0.370312	0.636215	0.553312	0.512689	0.289605	0.303288	0.427218	0.459734	0.632035	0.656524	0.60759	0.738572	0.311426	0.613465	0.260604	0.699753	0.292443	0.519567	brown	elongation factor	core
TraesJUL1A03G00106760	0.521927	0.502249	0.452553	0.491639	0.439219	0.452922	0.338538	0.0745542	0.322537	0.348243	0.303505	0.228931	0.449593	0.214364	0.232378	0.106223	0.437529	0.48137	0.200197	0.46418	0.424358	0.501823	0.391451	0.475313	0.405611	0.107935	0.392762	0.185194	0.529163	brown	NA	core
TraesJUL1A03G00106910	0.0477539	0.0438746	0.0474088	0.045344	0.0511219	0.0713466	0.0703651	0.257651	0.0479426	0.0679195	0.050792	0.0280222	0.0642636	0.0110476	0.0122791	0.0162936	0.0384633	0.0467234	0.011005	0.0549975	0.0562858	0.048413	0.0610489	0.098567	0.0291743	0.129061	0.0380246	0.0202088	0.0592787	brown	Catalytic/ oxidoreductase, acting on NADH or NADPH	core
TraesJUL1A03G00107030	0.18451	0.144424	0.18432	0.239969	0.0398215	0.30463	0.108069	0.0397929	0.220619	0.316479	0.0421152	0.02922	0.263854	0.111462	0.0866118	0.0207998	0.0772007	0.204786	0.0549719	0.259306	0.213356	0.198884	0.298849	0.126759	0.189375	0.0220151	0.19066	0.020716	0.222646	brown	Kinesin-like protein	shell
TraesJUL1A03G00108630	0.574113	0.476921	0.614647	0.646062	0.176009	0.729924	0.281607	0.137376	0.628594	0.709557	0.296438	0.263626	0.798314	0.403702	0.454297	0.200314	0.371022	0.49555	0.345914	0.634625	0.6976	0.608434	0.818139	0.365246	0.669655	0.191878	0.689914	0.213095	0.577874	brown	PAX-interacting protein 1	core
TraesJUL1A03G00109970	0.348815	0.370656	0.435476	0.374897	0.205134	0.369378	0.366162	0.221239	0.548728	0.459592	0.471494	0.438063	0.371454	0.321827	0.297158	0.325022	0.261642	0.225353	0.343645	0.352257	0.420237	0.407893	0.389045	0.256899	0.303833	0.35128	0.432057	0.4404	0.303795	brown	CUGBP Elav-like family member 1	core
TraesJUL1A03G00110450	0.351536	0.356553	0.372032	0.373608	0.157825	0.447601	0.316595	0.170816	0.35431	0.368934	0.201019	0.224722	0.341701	0.377709	0.317688	0.208194	0.25292	0.458754	0.332895	0.471083	0.381828	0.371752	0.371674	0.379163	0.343437	0.356635	0.394941	0.247411	0.388137	brown	NA	core
TraesJUL1A03G00111030	0.173058	0.118614	0.196969	0.21678	0.0350444	0.26521	0.104893	0.066957	0.257116	0.336303	0.106454	0.114069	0.312188	0.11697	0.170644	0.0843318	0.0753488	0.101132	0.106506	0.189948	0.258983	0.179318	0.325943	0.0786873	0.232108	0.0796338	0.237375	0.0582674	0.166971	brown	Calcium-dependent lipid-binding (CaLB domain) family protein	core
TraesJUL1A03G00111890	0.138402	0.105122	0.119114	0.17279	0.025391	0.233812	0.0768194	0.0583975	0.122936	0.211157	0.016038	0.0189362	0.181362	0.0935345	0.0911233	0.0201301	0.057114	0.210514	0.0581883	0.218111	0.151477	0.130116	0.212042	0.101912	0.157789	0.0252994	0.149596	0.0168423	0.173778	brown	Leucine-rich repeat protein kinase family protein	core
TraesJUL1A03G00112330	0.145159	0.116272	0.167606	0.214814	0.0180446	0.262445	0.100992	0.0914956	0.279582	0.373732	0.0491443	0.0602909	0.24558	0.141248	0.134862	0.0473767	0.0562202	0.126362	0.0993616	0.218095	0.208952	0.170224	0.315291	0.0679188	0.182679	0.0681238	0.223643	0.04095	0.154131	brown	Hyp O-arabinosyltransferase-like protein	shell
TraesJUL1A03G00112880	0.479731	0.451729	0.402756	0.443211	0.320677	0.534307	0.328566	0.432779	0.33824	0.446744	0.181967	0.124257	0.475345	0.152784	0.156533	0.0695618	0.328918	0.475618	0.133847	0.494078	0.416117	0.442383	0.441205	0.452233	0.311835	0.122388	0.36722	0.128436	0.476166	brown	RING/U-box superfamily protein	NA
TraesJUL1A03G00113680	0.132839	0.119126	0.134174	0.183994	0.018131	0.195548	0.0528918	0.0091803	0.142401	0.181052	0.0226163	0.0337862	0.155516	0.191836	0.157516	0.026646	0.0764485	0.183781	0.112245	0.197217	0.135022	0.148214	0.195636	0.0632322	0.192032	0.0173058	0.169395	0.0290446	0.14072	brown	Cyclin-dependent kinase 2	shell
TraesJUL1A03G00114690	0.253334	0.310337	0.245632	0.18037	0.551992	0.166991	0.269267	0.0773883	0.184653	0.147152	0.578169	0.261005	0.171857	0.0878482	0.0785336	0.164007	0.289911	0.146906	0.115663	0.170475	0.212529	0.238942	0.137046	0.296497	0.123874	0.142311	0.168863	0.356748	0.184916	brown	Peptide-N4-(N-acetyl-beta-glucosaminyl)asparagine amidase A	core
TraesJUL1A03G00115170	0.857583	0.829184	0.889164	0.861869	0.450804	0.904961	0.518198	0.185085	0.836772	0.809499	0.556322	0.417839	0.890728	0.514024	0.479241	0.279527	0.658262	0.732155	0.455857	0.863378	0.881145	0.904142	0.867981	0.67274	0.753465	0.271142	0.849604	0.413644	0.805042	brown	Kinesin-like protein	core
TraesJUL1A03G00115450	0.256234	0.254848	0.28826	0.272239	0.152038	0.354692	0.289016	0.564539	0.346087	0.390716	0.22422	0.171904	0.313945	0.130845	0.121358	0.110908	0.179301	0.218113	0.121038	0.301544	0.303825	0.285884	0.329901	0.286523	0.188899	0.357188	0.268475	0.152415	0.265673	brown	Ubiquinol-cytochrome c reductase complex protein	core
TraesJUL1A03G00116720	0.443585	0.488431	0.384574	0.32371	0.72224	0.304138	0.445476	0.175478	0.265758	0.226722	0.531348	0.350939	0.298096	0.17825	0.184003	0.221838	0.441705	0.342505	0.237362	0.335891	0.351776	0.39326	0.231492	0.502618	0.243633	0.18069	0.29999	0.466199	0.373833	brown	LRR receptor-like serine/threonine-protein kinase ERL1	core
TraesJUL1A03G00117350	0.462973	0.428964	0.561101	0.49872	0.22663	0.540919	0.339745	0.246069	0.645453	0.636843	0.539872	0.443268	0.628195	0.294126	0.346826	0.320666	0.352453	0.285895	0.32053	0.449586	0.604881	0.520519	0.635763	0.330138	0.469296	0.407428	0.578537	0.364875	0.415289	brown	Wall-associated receptor kinase 3-like protein	core
TraesJUL1A03G00117410	0.445125	0.406731	0.404832	0.471052	0.223801	0.526489	0.359921	0.106191	0.365059	0.445617	0.170325	0.12886	0.419035	0.288746	0.225028	0.083185	0.246092	0.519451	0.185043	0.535008	0.412208	0.438766	0.420809	0.415355	0.350453	0.0846712	0.369866	0.120331	0.508639	brown	RAN GTPase-activating protein 1	core
TraesJUL1A03G00117540	0.466868	0.382671	0.400938	0.488414	0.163608	0.585662	0.251648	0.128406	0.364211	0.464254	0.114848	0.100395	0.502419	0.224444	0.218731	0.059866	0.248736	0.501573	0.160048	0.541214	0.438755	0.438529	0.483573	0.33811	0.398451	0.0621488	0.398813	0.0806391	0.496469	brown	microtubule-associated protein 65-5	core
TraesJUL1A03G00118630	0.11648	0.11921	0.144874	0.114823	0.0997944	0.106591	0.12487	0.120933	0.153687	0.120228	0.212674	0.282978	0.113796	0.141668	0.183942	0.30315	0.101803	0.0773306	0.209736	0.108053	0.146166	0.123	0.110109	0.0974819	0.11989	0.281803	0.157407	0.285036	0.104417	brown	Beta-hexosaminidase	core
TraesJUL1A03G00118860	0.111415	0.142448	0.12435	0.102306	0.121059	0.0691717	0.146274	0.00757311	0.103715	0.0493143	0.16659	0.309142	0.0466195	0.329893	0.248637	0.320319	0.114244	0.120986	0.388805	0.111015	0.0932447	0.116412	0.0440822	0.107446	0.101993	0.119435	0.115994	0.407976	0.100858	brown	Proteasomal ubiquitin receptor ADRM1	core
TraesJUL1A03G00118930	0.666349	0.613736	0.640671	0.638739	0.393321	0.672525	0.417179	0.0475161	0.534829	0.524516	0.454362	0.30166	0.633094	0.399084	0.358683	0.255961	0.49185	0.658453	0.351391	0.690464	0.694676	0.649424	0.603933	0.645341	0.59903	0.195141	0.6031	0.31596	0.673946	brown	protease Do-like protein	core
TraesJUL1A03G00118970	0.660979	0.603348	0.549691	0.619114	0.37662	0.700282	0.438459	0.193258	0.449796	0.542602	0.23709	0.179464	0.592583	0.277232	0.262745	0.105451	0.409974	0.668847	0.228462	0.689427	0.565915	0.600335	0.543699	0.557408	0.465576	0.105767	0.501072	0.178285	0.653825	brown	DNA topoisomerase 2	core
TraesJUL1A03G00119470	0.339882	0.271229	0.284458	0.256116	0.506569	0.287217	0.314001	0.13762	0.156458	0.161382	0.255629	0.189023	0.30077	0.0960448	0.143064	0.121145	0.299258	0.32742	0.114954	0.271837	0.303356	0.281186	0.208365	0.559492	0.256817	0.152172	0.217025	0.142312	0.407431	brown	NA	NA
TraesJUL1A03G00119480	0.973392	0.944136	0.893897	0.900962	0.648689	0.889862	0.494508	0.117823	0.655549	0.668474	0.523396	0.434253	0.839635	0.506654	0.552983	0.336898	0.836606	0.932961	0.516632	0.920578	0.883563	0.918065	0.778136	0.833856	0.857838	0.25805	0.858266	0.466753	0.907065	brown	Histone H3	NA
TraesJUL1A03G00119490	0.922938	0.88474	0.966454	0.92639	0.539029	0.924642	0.542019	0.156812	0.869377	0.847233	0.695079	0.549029	0.942645	0.540886	0.571723	0.399481	0.737912	0.733926	0.529965	0.88334	0.96794	0.955547	0.910512	0.723314	0.854872	0.345876	0.931905	0.517051	0.855999	brown	Histone H4	shell
TraesJUL1A03G00119610	0.581817	0.588836	0.627626	0.66256	0.21153	0.654928	0.265395	0.0273625	0.585526	0.553529	0.27698	0.276964	0.535705	0.601955	0.505911	0.339834	0.477001	0.705447	0.50676	0.72712	0.640816	0.627925	0.621922	0.48772	0.691325	0.251578	0.694868	0.324879	0.586535	brown	Cold shock protein-1	shell
TraesJUL1A03G00119860	0.0338838	0.0284974	0.0218788	0.0321297	0.0148062	0.0320422	0.0321442	0.00954844	0.0148407	0.0156052	0.00378789	0.0120259	0.0194193	0.046024	0.0450449	0.0119712	0.0183796	0.0774904	0.0440596	0.0480878	0.0237643	0.0261347	0.0175088	0.033646	0.0319182	0.00687164	0.0265765	0.0137243	0.0453388	brown	TPX2 (targeting protein for Xklp2) protein family	core
TraesJUL1A03G00119870	0.210523	0.234943	0.296368	0.246379	0.143565	0.238311	0.3314	0.17273	0.433855	0.344225	0.493356	0.426733	0.242998	0.212921	0.180298	0.29195	0.166606	0.128396	0.226626	0.226415	0.287453	0.276589	0.263931	0.195422	0.175419	0.445778	0.272954	0.3688	0.203137	brown	NA	shell
TraesJUL1A03G00120150	0.179179	0.122518	0.199979	0.217551	0.0370913	0.269809	0.0829291	0.0627634	0.234834	0.319424	0.0998371	0.100399	0.339615	0.109857	0.174003	0.0805596	0.09106	0.111975	0.104013	0.190701	0.265742	0.182551	0.351949	0.0833319	0.259661	0.0777804	0.249759	0.0552028	0.171223	brown	Pectinesterase	core
TraesJUL1A03G00120160	0.742017	0.677424	0.817461	0.867841	0.258707	0.870184	0.439866	0.0978575	0.845318	0.82846	0.3907	0.425376	0.796911	0.683979	0.661432	0.350195	0.48739	0.70746	0.574834	0.865877	0.840946	0.813017	0.850231	0.525819	0.832745	0.286971	0.875935	0.358269	0.772131	brown	DNA helicase	shell
TraesJUL1A03G00120540	0.0107124	0.00901749	0.00675157	0.0107295	0.0045709	0.0092393	0.00911746	0.00654354	0.0046366	0.00453787	0.000818812	0.00511148	0.00563204	0.016108	0.0199816	0.00364085	0.00688199	0.023129	0.0176202	0.013959	0.00640262	0.00841313	0.0049811	0.00842624	0.0112631	0.00229435	0.00873803	0.00450567	0.0136675	brown	dual specificity protein phosphatase family protein	core
TraesJUL1A03G00120890	0.195384	0.143393	0.237666	0.257633	0.0373568	0.309949	0.117464	0.075925	0.33007	0.416121	0.126686	0.128815	0.360346	0.150359	0.194532	0.099483	0.0915275	0.120848	0.12834	0.22696	0.301019	0.218112	0.399856	0.0920281	0.268563	0.104624	0.288929	0.0720757	0.191415	brown	alpha/beta-Hydrolases superfamily protein	shell
TraesJUL1A03G00121040	0.043861	0.0510114	0.0308019	0.0366082	0.0460492	0.0216181	0.0556081	0.000806948	0.0173674	0.0106596	0.0236569	0.0740464	0.0128773	0.0937005	0.0926714	0.0687241	0.0406046	0.0682158	0.139362	0.0439602	0.025444	0.0347269	0.0107635	0.0387912	0.0376982	0.0144919	0.0324059	0.099176	0.0419771	brown	multidrug resistance protein	core
TraesJUL1A03G00121540	0.416721	0.425909	0.377206	0.318475	0.627841	0.325536	0.499379	0.196404	0.279114	0.232354	0.471346	0.298344	0.315313	0.164484	0.156722	0.183582	0.386857	0.364367	0.19374	0.349233	0.362765	0.38819	0.244361	0.596201	0.239332	0.20581	0.284283	0.346736	0.417079	brown	NA	core
TraesJUL1A03G00121600	0.354993	0.268285	0.360615	0.393226	0.113711	0.516051	0.262315	0.264601	0.425146	0.607521	0.196513	0.151232	0.551624	0.147601	0.188234	0.0941396	0.160189	0.22782	0.128343	0.379909	0.451526	0.348337	0.550915	0.213959	0.330705	0.129021	0.379468	0.097095	0.340077	brown	Isoflavone reductase-like protein	core
TraesJUL1A03G00122560	0.348323	0.359236	0.302348	0.294233	0.348167	0.232386	0.237725	0.0482744	0.184894	0.141783	0.258636	0.431888	0.208436	0.350069	0.468629	0.439938	0.371389	0.400902	0.540106	0.318252	0.289356	0.302875	0.175306	0.34322	0.330707	0.232583	0.320139	0.519067	0.339965	brown	Protein kinase superfamily protein	core
TraesJUL1A03G00124380	0.364969	0.352332	0.260107	0.271471	0.414097	0.281069	0.290119	0.101042	0.137836	0.144789	0.141191	0.141764	0.216935	0.181074	0.193322	0.103222	0.295941	0.472142	0.195492	0.338533	0.247621	0.282385	0.165937	0.431206	0.233402	0.0718903	0.220788	0.179675	0.373139	brown	Cell division protein ftsZ	core
TraesJUL1A03G00124790	0.0248487	0.0277021	0.0195048	0.0231641	0.0294036	0.0153212	0.017449	0.00232459	0.00834276	0.00595809	0.00964807	0.039409	0.00865269	0.0730167	0.0850086	0.0480277	0.0303125	0.060241	0.0867296	0.0289127	0.0149334	0.0207327	0.00757122	0.0325053	0.0296968	0.0230512	0.0212351	0.0423213	0.032737	brown	NA	core
TraesJUL1A03G00124810	0.0534726	0.0624826	0.05073	0.0336376	0.151904	0.0257074	0.0994599	0.0328488	0.0327943	0.0188712	0.172784	0.173657	0.0302908	0.0470782	0.0581994	0.123451	0.069103	0.0336427	0.0935065	0.0324449	0.043472	0.0466381	0.0201399	0.0631882	0.0332402	0.0664394	0.0405908	0.233173	0.0415179	brown	transcriptional regulator ATRX	shell
TraesJUL1A03G00126430	0.748067	0.676693	0.791288	0.767813	0.392637	0.752596	0.512434	0.124371	0.733942	0.686314	0.550582	0.479749	0.811228	0.475493	0.510842	0.25185	0.561351	0.554449	0.440831	0.69316	0.76696	0.799091	0.746271	0.530238	0.722357	0.199996	0.74223	0.375344	0.712175	brown	DNA replication complex GINS protein PSF1	core
TraesJUL1A03G00126500	0.283156	0.237667	0.336262	0.275263	0.176316	0.315845	0.27709	0.126523	0.36084	0.358949	0.506906	0.343211	0.419912	0.1617	0.208996	0.246064	0.202376	0.151454	0.192423	0.247804	0.399702	0.298009	0.3816	0.227662	0.283973	0.265249	0.327664	0.265797	0.258179	brown	plant/protein	core
TraesJUL1A03G00126760	0.74995	0.759507	0.754955	0.78208	0.443282	0.781416	0.624841	0.111019	0.722243	0.706093	0.490847	0.425057	0.633844	0.554349	0.465852	0.412345	0.510627	0.797468	0.512244	0.875696	0.784973	0.765276	0.664769	0.759871	0.635714	0.388817	0.744556	0.477246	0.790367	brown	Microtubule-binding protein TANGLED1	core
TraesJUL1A03G00127770	0.80614	0.803555	0.808359	0.868552	0.425536	0.796753	0.52943	0.10812	0.794428	0.75641	0.470102	0.441401	0.689794	0.564232	0.508383	0.299551	0.54532	0.703296	0.491681	0.844401	0.770822	0.841593	0.697173	0.58086	0.675364	0.221206	0.774837	0.405179	0.773904	brown	Kinesin-like protein	core
TraesJUL1A03G00127910	0.13087	0.138405	0.135669	0.144209	0.0812708	0.0890051	0.0701769	0.00177044	0.0857428	0.0506778	0.0783277	0.246349	0.0671798	0.430817	0.480413	0.311885	0.146881	0.209065	0.49839	0.146782	0.111434	0.13294	0.0663794	0.110484	0.21144	0.092478	0.161458	0.243041	0.151606	brown	NA	shell
TraesJUL1A03G00128180	0.381617	0.326497	0.432096	0.472034	0.109626	0.564914	0.25951	0.262964	0.525765	0.573566	0.169402	0.185368	0.530988	0.276902	0.279758	0.141429	0.236855	0.394091	0.227448	0.505207	0.487336	0.43942	0.58047	0.32154	0.417099	0.27154	0.479584	0.135406	0.449831	brown	RAB GTPase homolog 8A	shell
TraesJUL1A03G00128190	0.406651	0.463192	0.437322	0.367989	0.393138	0.309371	0.430509	0.0881238	0.410483	0.303901	0.69345	0.699761	0.287363	0.403272	0.392994	0.513419	0.348611	0.266219	0.515738	0.349034	0.393147	0.412225	0.264058	0.309617	0.303926	0.326308	0.398892	0.773674	0.319887	brown	NA	shell
TraesJUL1A03G00128790	0.906979	0.885362	0.946442	0.966219	0.450884	0.943494	0.508679	0.103269	0.858018	0.836189	0.53905	0.490976	0.870482	0.663981	0.649039	0.436705	0.709446	0.886571	0.618305	0.98169	0.957048	0.950311	0.900986	0.751814	0.914318	0.362009	0.971084	0.498311	0.903906	brown	Histone H4	shell
TraesJUL1A03G00129010	0.745554	0.648184	0.738842	0.693419	0.543981	0.727494	0.535389	0.194314	0.621813	0.641457	0.675116	0.501496	0.781017	0.366907	0.4413	0.324303	0.527246	0.529499	0.371431	0.655234	0.782792	0.712051	0.677896	0.628291	0.62983	0.282352	0.665515	0.402266	0.714096	brown	Bifunctional purine biosynthesis protein purH	core
TraesJUL1A03G00129110	0.257481	0.261288	0.300453	0.316155	0.108312	0.223063	0.159189	0.00720681	0.249388	0.165653	0.160876	0.410481	0.184217	0.737878	0.763763	0.462113	0.243648	0.355834	0.760929	0.314092	0.264021	0.292561	0.198358	0.201194	0.424191	0.197513	0.363265	0.369574	0.3033	brown	NA	shell
TraesJUL1A03G00129700	0.23698	0.203506	0.32273	0.33044	0.0443156	0.381795	0.130699	0.0663164	0.469398	0.530057	0.168058	0.144334	0.440165	0.228093	0.227875	0.128186	0.146357	0.175567	0.176697	0.30021	0.375844	0.303502	0.544122	0.130409	0.349233	0.157389	0.396712	0.108183	0.23619	brown	Tyrosine aminotransferase	core
TraesJUL1A03G00129780	0.956173	0.916596	0.937382	0.95573	0.571375	0.936177	0.643688	0.135561	0.813363	0.789744	0.575967	0.516442	0.844051	0.579006	0.576957	0.37072	0.70787	0.869004	0.550427	0.965461	0.926913	0.95666	0.807855	0.817305	0.829157	0.306033	0.88362	0.486708	0.938813	brown	Histone H4	shell
TraesJUL1A03G00129790	0.933783	0.905994	0.974846	0.957083	0.577498	0.909793	0.608057	0.120552	0.847571	0.799144	0.678886	0.620345	0.861887	0.646092	0.672316	0.519438	0.741933	0.845367	0.645217	0.945321	0.971933	0.962241	0.844723	0.8256	0.898253	0.421029	0.952496	0.594039	0.935877	brown	Histone H4	shell
TraesJUL1A03G00129800	0.751947	0.727418	0.888331	0.873143	0.325538	0.827311	0.488025	0.0937702	0.945104	0.850853	0.598761	0.589799	0.805634	0.705792	0.680478	0.512323	0.562379	0.648221	0.648934	0.832302	0.896798	0.860163	0.866085	0.575087	0.840075	0.42849	0.930691	0.524767	0.761081	brown	Histone H4	shell
TraesJUL1A03G00130810	0.371722	0.385233	0.425706	0.460015	0.131932	0.495481	0.448139	0.0741663	0.517049	0.489653	0.179492	0.207102	0.340296	0.440198	0.288834	0.209797	0.230229	0.494835	0.33279	0.563116	0.429216	0.438826	0.415831	0.414336	0.369525	0.269946	0.438754	0.227188	0.444976	brown	NA	shell
TraesJUL1A03G00130930	0.965051	0.94659	0.983726	0.957869	0.608961	0.925358	0.566679	0.141351	0.846731	0.808754	0.684627	0.556221	0.909973	0.569123	0.588168	0.411867	0.800184	0.824359	0.56186	0.928886	0.965787	0.989048	0.875428	0.802196	0.871768	0.346334	0.940042	0.547035	0.911842	brown	Histone H4	shell
TraesJUL1A03G00131010	0.890358	0.836511	0.927953	0.961947	0.409816	0.97948	0.526055	0.128653	0.870414	0.895024	0.502261	0.447793	0.915741	0.604277	0.601182	0.364338	0.641704	0.835928	0.540208	0.970403	0.956119	0.933293	0.941306	0.714743	0.888575	0.327154	0.94401	0.417656	0.898488	brown	Histone H4	NA
TraesJUL1A03G00131200	0.587489	0.516328	0.634688	0.713454	0.160247	0.751206	0.305505	0.056259	0.651448	0.69726	0.244029	0.255843	0.697348	0.539614	0.51521	0.219695	0.380708	0.62907	0.420394	0.735132	0.685755	0.646641	0.772445	0.414211	0.729822	0.187584	0.715535	0.216197	0.637198	brown	Sorting and assembly machinery component 50-A-like protein	shell
TraesJUL1A03G00132570	0.784159	0.721005	0.840409	0.885177	0.300386	0.899173	0.489808	0.130749	0.875499	0.873516	0.434493	0.426406	0.835271	0.605655	0.58326	0.304261	0.506824	0.682496	0.511746	0.868853	0.855903	0.846153	0.865542	0.540306	0.787484	0.260627	0.861086	0.357133	0.778449	brown	DNA helicase	shell
TraesJUL1A03G00132720	0.0393017	0.0433693	0.0338312	0.0285081	0.0284992	0.0429174	0.0428768	0.141587	0.0308411	0.0330853	0.0267969	0.0154768	0.0434292	0.0209522	0.0159205	0.00794862	0.0388951	0.0398257	0.0215469	0.0390415	0.0336574	0.0375359	0.0380829	0.0367478	0.0218207	0.0141685	0.0307676	0.0316344	0.0302049	brown	NA	NA
TraesJUL1A03G00133240	0.58323	0.602302	0.604369	0.53727	0.456819	0.597427	0.643671	0.317973	0.608582	0.562827	0.590914	0.417089	0.541278	0.3165	0.27176	0.28826	0.436668	0.469723	0.324387	0.586994	0.608635	0.601334	0.510336	0.61002	0.392508	0.382004	0.524597	0.460805	0.545481	brown	Leucine-rich repeat protein kinase family protein	core
TraesJUL1A03G00133280	0.10661	0.105365	0.0857113	0.106422	0.0558504	0.117612	0.0962838	0.166805	0.0819978	0.100195	0.0276421	0.0413668	0.0862179	0.069905	0.0705347	0.0328494	0.0663187	0.140938	0.0722422	0.133797	0.0896714	0.0964847	0.0883515	0.0945568	0.0771646	0.0504933	0.0965978	0.0505168	0.112077	brown	NA	NA
TraesJUL1A03G00133340	0.0675581	0.0613233	0.0690082	0.088446	0.0222517	0.120888	0.0971435	0.238577	0.0991602	0.145314	0.0165691	0.0177052	0.0861015	0.0432693	0.032521	0.0129317	0.0294475	0.0907065	0.0268311	0.111321	0.0762899	0.0760807	0.104976	0.0750571	0.0535902	0.0453216	0.0726631	0.0157392	0.0918116	brown	Glycosyltransferase	core
TraesJUL1A03G00133480	0.263476	0.277581	0.301058	0.265043	0.192987	0.298294	0.268177	0.469015	0.3275	0.333579	0.299194	0.275422	0.289709	0.156023	0.17305	0.18641	0.222632	0.189816	0.181977	0.264365	0.295842	0.287795	0.291867	0.246428	0.207594	0.39841	0.289386	0.257835	0.239006	brown	NADH dehydrogenase [ubiquinone] 1 alpha subcomplex subunit 1	core
TraesJUL1A03G00134610	0.760713	0.72041	0.678993	0.653562	0.549282	0.759023	0.556731	0.235782	0.536719	0.556516	0.452766	0.306158	0.699927	0.303035	0.295844	0.19039	0.589671	0.704695	0.298876	0.731253	0.699372	0.708699	0.610636	0.765124	0.536868	0.22833	0.591635	0.324855	0.719231	brown	Histone H3	core
TraesJUL1A03G00134850	0.651605	0.690101	0.748055	0.645706	0.472919	0.585339	0.55181	0.136572	0.712478	0.567596	0.853554	0.806085	0.595859	0.602631	0.603142	0.610285	0.587231	0.491292	0.680528	0.612782	0.703456	0.713562	0.574855	0.542024	0.600357	0.491757	0.717185	0.827396	0.588138	brown	NA	core
TraesJUL1A03G00135720	0.738925	0.75523	0.865143	0.818098	0.37064	0.80063	0.540002	0.128611	0.960897	0.872395	0.688481	0.535972	0.790174	0.562024	0.492197	0.412576	0.567205	0.57705	0.513942	0.782014	0.85808	0.851375	0.843906	0.577816	0.698796	0.39269	0.851442	0.529348	0.694211	brown	Cyclin family protein	core
TraesJUL1A03G00137520	0.620318	0.621328	0.671365	0.641373	0.390461	0.71092	0.478335	0.12072	0.615331	0.652017	0.389101	0.219605	0.652089	0.355902	0.269964	0.168617	0.465603	0.615418	0.252938	0.677058	0.64239	0.681298	0.66254	0.646963	0.527409	0.172673	0.581279	0.24379	0.659114	brown	Aurora kinase	core
TraesJUL1A03G00137570	0.776685	0.686755	0.767286	0.841754	0.305266	0.901449	0.465552	0.157309	0.735671	0.809905	0.336354	0.314414	0.831462	0.502085	0.50107	0.216347	0.478801	0.730894	0.412181	0.861594	0.803402	0.791284	0.831661	0.557411	0.741555	0.193849	0.781028	0.266645	0.793888	brown	Structural maintenance of chromosomes protein	core
TraesJUL1A03G00138820	0.00565381	0.00758364	0.00645221	0.00515839	0.0144997	0.00383037	0.0272716	0.00969405	0.00667207	0.00386441	0.0320706	0.0496396	0.00357283	0.0103746	0.010767	0.0497591	0.00818471	0.00655014	0.0227259	0.00625025	0.00662141	0.00637861	0.00328321	0.0145289	0.0041205	0.0850262	0.00610678	0.0573952	0.00725794	brown	NA	NA
TraesJUL1A03G00139220	0.224235	0.215496	0.326768	0.331388	0.042385	0.370557	0.14409	0.0638938	0.529266	0.555585	0.172896	0.137	0.397944	0.25243	0.199238	0.123973	0.147287	0.181791	0.177149	0.309783	0.357477	0.315619	0.532921	0.137343	0.313416	0.17611	0.392157	0.118646	0.229243	brown	Peroxidase	core
TraesJUL1A03G00139760	0.138714	0.12932	0.140266	0.128808	0.180326	0.138825	0.275833	0.453181	0.158624	0.158698	0.204959	0.182078	0.128993	0.060665	0.0711863	0.109984	0.0819584	0.0896366	0.0747894	0.13017	0.149546	0.134659	0.109989	0.173845	0.0753665	0.202832	0.114077	0.14091	0.149902	brown	NA	shell
TraesJUL1A03G00140870	0.030212	0.0288706	0.0300202	0.0340516	0.0141806	0.0255437	0.0534751	0.0125722	0.0287323	0.0176405	0.0151127	0.0846861	0.0166378	0.102195	0.116617	0.062333	0.0215011	0.0420786	0.131708	0.0383322	0.0258196	0.0307877	0.0154849	0.0244472	0.0375157	0.0387093	0.0354299	0.0623369	0.036564	brown	Secretory carrier-associated membrane protein,Secretory carrier-associated membrane protein	core
TraesJUL1A03G00140880	0.282635	0.244125	0.21979	0.278826	0.183905	0.341052	0.261407	0.150939	0.195992	0.273232	0.0780785	0.0567263	0.238914	0.0864848	0.0758061	0.0358601	0.137099	0.331331	0.0618497	0.337905	0.242968	0.246897	0.225484	0.331471	0.166885	0.0592916	0.185642	0.0476322	0.33556	brown	SR protein related family member	shell
TraesJUL1A03G00140980	0.198716	0.170059	0.179946	0.226259	0.0668461	0.246211	0.0962638	0.00785992	0.16885	0.200007	0.0494355	0.0339684	0.194795	0.128527	0.091766	0.031864	0.106867	0.250515	0.071624	0.252573	0.196421	0.195846	0.2096	0.159199	0.193592	0.0183945	0.176149	0.0313203	0.225267	brown	DNA polymerase I family protein, expressed	core
TraesJUL1A03G00141720	0.0961666	0.0918967	0.0809755	0.0938489	0.0978515	0.105395	0.214225	0.16025	0.0657253	0.0892801	0.06389	0.0648204	0.0921077	0.0428774	0.0469748	0.0248159	0.0683781	0.116796	0.0442061	0.109807	0.0819566	0.0947999	0.0798611	0.150162	0.0609985	0.0678878	0.0670302	0.0495237	0.130414	brown	NA	NA
TraesJUL1A03G00141830	0.220774	0.192671	0.224387	0.234754	0.200833	0.24577	0.450837	0.283784	0.246469	0.232563	0.207039	0.219444	0.219576	0.102858	0.108641	0.104532	0.141968	0.208726	0.106693	0.248219	0.240403	0.239433	0.193533	0.357223	0.151723	0.277545	0.183384	0.126658	0.311368	brown	NA	NA
TraesJUL1A03G00141840	0.0716557	0.0694241	0.05757	0.0553821	0.0815152	0.0818975	0.0967067	0.134783	0.0470329	0.0776724	0.0466023	0.0199768	0.0763076	0.0155641	0.0164287	0.0247429	0.0520174	0.0742302	0.0190441	0.0747476	0.0744955	0.0579627	0.0743879	0.116123	0.0428845	0.0525472	0.0545609	0.0377203	0.0695238	brown	NA	NA
TraesJUL1A03G00142260	0.370425	0.293922	0.422776	0.392947	0.169473	0.442824	0.318055	0.172994	0.474884	0.50798	0.413945	0.371359	0.529036	0.223102	0.306932	0.266425	0.217866	0.212389	0.249403	0.353123	0.505083	0.381717	0.497873	0.251556	0.388708	0.268581	0.438192	0.248349	0.352464	brown	O-methyltransferase family protein	shell
TraesJUL1A03G00142310	0.25891	0.193131	0.30529	0.313063	0.0633863	0.371471	0.134159	0.0812167	0.364035	0.447396	0.180375	0.166227	0.46144	0.173138	0.241742	0.131994	0.147016	0.163145	0.162159	0.274508	0.381052	0.279242	0.484967	0.13429	0.356587	0.13122	0.363228	0.102804	0.246837	brown	O-methyltransferase family protein	core
TraesJUL1A03G00142800	0.320739	0.277114	0.428611	0.430911	0.104158	0.469303	0.336664	0.0841031	0.611029	0.599575	0.300305	0.249095	0.475949	0.266575	0.230533	0.149411	0.181767	0.234779	0.191062	0.392429	0.455643	0.417012	0.527008	0.260273	0.357217	0.206796	0.411225	0.147725	0.371581	brown	NA	shell
TraesJUL1A03G00143130	0.434024	0.449358	0.359609	0.367278	0.413031	0.39653	0.40227	0.130623	0.258555	0.254414	0.20852	0.175747	0.292155	0.20517	0.176816	0.140878	0.362175	0.5603	0.208909	0.465201	0.353313	0.390472	0.262507	0.609061	0.281548	0.179148	0.308965	0.226659	0.462252	brown	Carbohydrate-binding X8 domain superfamily protein	core
TraesJUL1A03G00143160	0.167176	0.133633	0.170011	0.23888	0.0233607	0.273045	0.11579	0.0598019	0.224538	0.322939	0.04144	0.069493	0.231546	0.200916	0.208675	0.0633184	0.0644506	0.191582	0.150714	0.262265	0.210917	0.177455	0.28644	0.0843168	0.217906	0.0624437	0.234778	0.0504898	0.19425	brown	calmodulin-binding protein-like protein	shell
TraesJUL1A03G00144010	0.20055	0.231761	0.212932	0.205714	0.166342	0.14912	0.194334	0.0245788	0.175226	0.117448	0.201803	0.400695	0.114343	0.433348	0.432104	0.539477	0.192407	0.260602	0.570113	0.229787	0.195441	0.204104	0.117694	0.20665	0.218868	0.298658	0.243084	0.507953	0.215983	brown	NA	core
TraesJUL1A03G00144170	0.669947	0.595253	0.653131	0.737912	0.247467	0.800649	0.381265	0.144006	0.642039	0.692547	0.26259	0.278446	0.66817	0.476177	0.463172	0.222447	0.397105	0.691781	0.393086	0.797314	0.698113	0.670973	0.68596	0.501463	0.632987	0.21619	0.682232	0.237337	0.70128	brown	Protein BREAST CANCER SUSCEPTIBILITY 1-like protein	shell
TraesJUL1A03G00145090	0.0910363	0.102609	0.0814088	0.0702362	0.203311	0.0481062	0.0310962	0.013348	0.029871	0.0202311	0.0593445	0.0636766	0.0542876	0.0684421	0.0884137	0.0423997	0.190763	0.126345	0.0755204	0.062227	0.0541664	0.08738	0.0386965	0.123122	0.0919438	0.0252887	0.0658865	0.0710601	0.100947	brown	NA	shell
TraesJUL1A03G00145110	0.0340025	0.028751	0.0278429	0.0374313	0.0239547	0.0510446	0.0356188	0.164797	0.0306906	0.0598354	0.0123468	0.005297	0.0487889	0.00697969	0.00630619	0.00117963	0.0149802	0.029911	0.00339692	0.0375681	0.0291425	0.0337387	0.0459442	0.0309161	0.0171484	0.00589589	0.0221157	0.00288688	0.0415266	brown	Single-stranded DNA-binding protein	core
TraesJUL1A03G00145250	0.213602	0.184751	0.235319	0.323074	0.0354528	0.29708	0.123923	0.0150574	0.306312	0.317092	0.0556741	0.090033	0.239461	0.311373	0.250836	0.0665631	0.10631	0.262157	0.191088	0.319616	0.243013	0.257425	0.299086	0.121336	0.293009	0.0512604	0.285902	0.0577447	0.262973	brown	Multisubstrate pseudouridine synthase 7	core
TraesJUL1A03G00145260	0.229181	0.227625	0.252327	0.241388	0.160159	0.262003	0.157623	0.431002	0.251282	0.247397	0.158548	0.192388	0.230871	0.151671	0.181593	0.155963	0.197179	0.214736	0.163322	0.247385	0.244352	0.243528	0.232305	0.2347	0.202305	0.343643	0.254606	0.163153	0.240616	brown	NADH-quinone oxidoreductase subunit 2	shell
TraesJUL1A03G00146430	0.0503459	0.0471927	0.0550776	0.05764	0.0273654	0.0746375	0.0627801	0.375338	0.073892	0.0907856	0.0391401	0.0543109	0.0615365	0.0283565	0.0358789	0.0314847	0.0306674	0.0383629	0.0309466	0.0603547	0.0586002	0.0538339	0.0639606	0.0456841	0.0371395	0.130599	0.0550649	0.0326051	0.0521624	brown	NA	core
TraesJUL1A03G00147290	0.610086	0.559479	0.574757	0.669208	0.196938	0.673856	0.347558	0.0888735	0.570337	0.641338	0.229063	0.243512	0.620681	0.441438	0.441184	0.156271	0.370592	0.550448	0.382925	0.669723	0.592261	0.61311	0.643369	0.334799	0.589673	0.100325	0.62718	0.231617	0.556145	brown	NA	core
TraesJUL1A03G00147450	0.277502	0.244888	0.298613	0.357742	0.057022	0.417975	0.268094	0.0938095	0.410413	0.454132	0.103042	0.12378	0.33183	0.329368	0.247111	0.102074	0.119768	0.315777	0.230853	0.421342	0.339988	0.311894	0.391175	0.190226	0.286656	0.10907	0.346582	0.112127	0.317679	brown	Vesicle-fusing ATPase	core
TraesJUL1A03G00147460	0.308375	0.269003	0.312971	0.360944	0.0983946	0.415253	0.143335	0.0367756	0.334276	0.415512	0.127199	0.0705992	0.399894	0.160497	0.130512	0.0409666	0.187885	0.278566	0.0937276	0.352071	0.332822	0.335267	0.434994	0.209767	0.29995	0.0431211	0.303486	0.0565266	0.308725	brown	Periodic tryptophan protein 2	core
TraesJUL1A03G00147570	0.131317	0.125071	0.127175	0.118213	0.241477	0.100962	0.290588	0.0865235	0.11092	0.0794144	0.171472	0.188352	0.0774788	0.102053	0.0928341	0.130034	0.0820169	0.126104	0.104988	0.126495	0.117318	0.125396	0.0589949	0.222357	0.0750224	0.116878	0.0907326	0.145686	0.177595	brown	NA	NA
TraesJUL1A03G00147620	0.504118	0.456415	0.447877	0.524992	0.210043	0.606388	0.245502	0.0721586	0.367448	0.447973	0.136474	0.117143	0.489649	0.269223	0.253868	0.123675	0.356902	0.693997	0.220926	0.632576	0.501561	0.479353	0.517324	0.514355	0.492139	0.143299	0.476191	0.131254	0.563655	brown	Delta DNA polymerase	core
TraesJUL1A03G00147630	0.356811	0.301525	0.372952	0.400919	0.177215	0.450769	0.316467	0.145119	0.420701	0.458616	0.275626	0.207444	0.422419	0.184146	0.178089	0.0930763	0.208344	0.273083	0.136675	0.383713	0.397703	0.385468	0.41217	0.319911	0.290927	0.160504	0.324886	0.120579	0.389534	brown	Nuclear pore complex protein NUP35	shell
TraesJUL1A03G00148420	0.042931	0.0311846	0.0395647	0.0656241	0.0108394	0.0733037	0.0537703	0.0362134	0.0692942	0.108206	0.0125513	0.00996331	0.0626157	0.0213583	0.0165867	0.00386275	0.0114866	0.0417609	0.00996717	0.0649105	0.0505172	0.047743	0.0738248	0.032157	0.0335384	0.00857915	0.0409373	0.00424901	0.0626646	brown	NA	NA
TraesJUL1A03G00148470	0.108468	0.0882163	0.094015	0.140791	0.0231568	0.176584	0.0884054	0.0289058	0.101717	0.145416	0.0127497	0.016048	0.115613	0.0914789	0.065095	0.0136244	0.0441838	0.200381	0.0483028	0.187971	0.108567	0.109795	0.135544	0.104166	0.110026	0.0197544	0.104939	0.0131755	0.156935	brown	NA	shell
TraesJUL1A03G00149090	0.431406	0.458611	0.39206	0.323341	0.492076	0.315159	0.259932	0.163799	0.29223	0.284558	0.580371	0.394064	0.355677	0.164865	0.220961	0.246083	0.415289	0.220996	0.245281	0.287583	0.373926	0.372484	0.29022	0.272868	0.278997	0.171566	0.346681	0.459217	0.272362	brown	UDP-glycosyltransferase 71K2	shell
TraesJUL1A03G00149300	0.718942	0.661131	0.822763	0.802152	0.344489	0.751701	0.482238	0.108377	0.84866	0.766726	0.599471	0.615881	0.754893	0.587667	0.633056	0.436827	0.502778	0.520851	0.557318	0.715023	0.814426	0.787765	0.749852	0.490182	0.752451	0.329141	0.815507	0.461986	0.693514	brown	DNA replication complex GINS protein PSF3	shell
TraesJUL1A03G00149310	0.475197	0.395118	0.488605	0.55267	0.139868	0.707101	0.407805	0.151516	0.555905	0.730153	0.191239	0.151262	0.636744	0.255485	0.236607	0.107665	0.242072	0.456138	0.190109	0.607566	0.574266	0.501912	0.692721	0.396174	0.468495	0.1607	0.505746	0.121311	0.521709	brown	early nodulin-like protein 1	core
TraesJUL1A03G00149390	0.665175	0.64036	0.615601	0.611987	0.47224	0.646606	0.504537	0.152154	0.489575	0.531044	0.448538	0.293793	0.65698	0.297086	0.28906	0.140519	0.527239	0.569079	0.265718	0.612305	0.598036	0.658265	0.585346	0.584694	0.507274	0.155093	0.533877	0.271329	0.632415	brown	NA	core
TraesJUL1A03G00150870	0.416445	0.509206	0.384927	0.319597	0.790728	0.267316	0.327398	0.0852545	0.245231	0.204586	0.551722	0.315624	0.270621	0.177882	0.170346	0.215464	0.531093	0.345256	0.21866	0.308166	0.318888	0.39804	0.224763	0.50409	0.251915	0.170562	0.295033	0.452643	0.354183	brown	Heavy metal transport/detoxification superfamily protein	shell
TraesJUL1A03G00150990	0.350508	0.308742	0.36006	0.395913	0.126917	0.554944	0.341074	0.307785	0.423489	0.581862	0.162362	0.114454	0.468299	0.170008	0.147942	0.0871556	0.185194	0.361676	0.127548	0.473336	0.428355	0.369583	0.518146	0.360539	0.294449	0.214505	0.361659	0.102878	0.395035	brown	NA	core
TraesJUL1A03G00151420	0.258503	0.31927	0.292201	0.250226	0.254316	0.174609	0.177008	0.0129928	0.231934	0.138145	0.40339	0.605157	0.144711	0.43206	0.447348	0.732777	0.326098	0.251211	0.620899	0.24599	0.251625	0.27022	0.146494	0.245997	0.277211	0.404488	0.304231	0.745404	0.225027	brown	NA	core
TraesJUL1A03G00152300	0.461392	0.456166	0.535282	0.492514	0.217769	0.470465	0.240319	0.151615	0.554141	0.525147	0.455749	0.478313	0.533734	0.366051	0.466551	0.370413	0.402757	0.294411	0.436186	0.425594	0.535673	0.501582	0.548372	0.258356	0.505396	0.323178	0.59419	0.437933	0.3699	brown	6-phosphogluconate dehydrogenase, decarboxylating	core
TraesJUL1A03G00153020	0.543568	0.588635	0.635891	0.650184	0.307635	0.592437	0.602112	0.106539	0.801897	0.691319	0.501569	0.437629	0.474314	0.499006	0.349837	0.337065	0.349616	0.484523	0.404575	0.655591	0.604346	0.648103	0.534116	0.508247	0.434658	0.343618	0.587211	0.420099	0.579549	brown	Histone H3	shell
TraesJUL1A03G00153040	0.857283	0.826644	0.919815	0.922042	0.405698	0.953561	0.519113	0.153066	0.904572	0.939601	0.5641	0.439851	0.938616	0.539735	0.525286	0.341615	0.638959	0.736844	0.485474	0.908979	0.945313	0.921407	0.97649	0.668642	0.82876	0.332791	0.926886	0.428509	0.825345	brown	Histone H4	NA
TraesJUL1A03G00153050	0.951089	0.930122	0.920079	0.958124	0.535639	0.932128	0.523895	0.113471	0.771929	0.770044	0.504187	0.449804	0.837368	0.584908	0.584368	0.358575	0.747726	0.927334	0.55383	0.979112	0.911511	0.947032	0.826725	0.79007	0.863008	0.28761	0.905024	0.46097	0.921074	brown	Histone H3	shell
TraesJUL1A03G00153140	0.604151	0.626355	0.585252	0.533461	0.617889	0.487424	0.663125	0.11079	0.480782	0.356226	0.527962	0.463958	0.414369	0.376981	0.317153	0.252028	0.513255	0.543555	0.373768	0.550726	0.508704	0.611807	0.347423	0.681566	0.407587	0.214246	0.454552	0.450513	0.60454	brown	NA	NA
TraesJUL1A03G00153190	0.155349	0.182723	0.177423	0.124835	0.239863	0.102733	0.15076	0.0649421	0.169223	0.112225	0.479294	0.297666	0.12891	0.0953804	0.0950995	0.135019	0.180955	0.0628708	0.122138	0.0951411	0.143737	0.166944	0.104888	0.110464	0.0968567	0.0970265	0.133468	0.303204	0.100961	brown	Nucleosome assembly protein 1-like 1	core
TraesJUL1A03G00153390	0.561814	0.503821	0.611187	0.699999	0.161223	0.629574	0.301204	0.0390943	0.626847	0.591876	0.241192	0.331759	0.5858	0.651151	0.644565	0.243217	0.373145	0.561122	0.526347	0.659738	0.603636	0.630234	0.63179	0.335139	0.713327	0.14344	0.684017	0.253523	0.596451	brown	Flap endonuclease 1	core
TraesJUL1A03G00153410	0.477554	0.455051	0.506816	0.586167	0.143096	0.525678	0.253379	0.0244207	0.476077	0.428994	0.172689	0.287631	0.409534	0.744291	0.670624	0.298773	0.328281	0.627877	0.60903	0.627495	0.493623	0.517103	0.460819	0.337831	0.625727	0.169534	0.590867	0.268254	0.534321	brown	60 kDa chaperonin	core
TraesJUL1A03G00153460	0.83	0.777995	0.823974	0.880124	0.369581	0.945651	0.478465	0.162954	0.766624	0.849589	0.387329	0.310728	0.882498	0.47747	0.458167	0.229706	0.587594	0.81358	0.403597	0.915794	0.85536	0.857683	0.904521	0.668889	0.772759	0.237946	0.83151	0.304745	0.834811	brown	Histone H2B	shell
TraesJUL1A03G00153470	0.361439	0.293968	0.319518	0.348897	0.354401	0.296007	0.36587	0.0650459	0.214383	0.199425	0.192377	0.300526	0.250102	0.21852	0.302798	0.14717	0.238697	0.325896	0.218583	0.315872	0.286455	0.325168	0.189676	0.367765	0.311061	0.0985437	0.255959	0.154188	0.437349	brown	NA	NA
TraesJUL1A03G00153480	0.932114	0.888479	0.860592	0.917561	0.564835	0.903705	0.564262	0.127898	0.677735	0.715137	0.447585	0.404029	0.809114	0.521359	0.54138	0.293871	0.708546	0.936768	0.490459	0.94708	0.852203	0.900058	0.769955	0.812522	0.816103	0.240706	0.825374	0.397782	0.934982	brown	Histone H3	NA
TraesJUL1A03G00153540	0.134274	0.120087	0.0845928	0.0707414	0.218597	0.078807	0.0230783	0.035553	0.029895	0.027439	0.0560899	0.0374939	0.0798713	0.0242866	0.0425548	0.0183402	0.174838	0.0938471	0.0326424	0.0675628	0.0717129	0.0851591	0.0452149	0.0931912	0.0777531	0.00897047	0.0608996	0.0390019	0.0804288	brown	NA	NA
TraesJUL1A03G00153570	0.0700357	0.0725987	0.0852887	0.0871203	0.0415647	0.107173	0.317649	0.0575395	0.166354	0.173325	0.0882268	0.0505895	0.0710555	0.0465651	0.0197233	0.0320944	0.0236078	0.0542056	0.0289366	0.103246	0.0923828	0.0870023	0.0852358	0.0974433	0.0371039	0.067472	0.064612	0.0443534	0.0839788	brown	NA	shell
TraesJUL1A03G00153770	0.257998	0.216782	0.334425	0.367742	0.0457743	0.465041	0.19502	0.0998965	0.500875	0.600403	0.125217	0.107309	0.442818	0.240844	0.195816	0.0825158	0.124707	0.231769	0.147061	0.373022	0.38034	0.328321	0.546952	0.170801	0.325676	0.129166	0.375878	0.0745349	0.293857	brown	IQ-domain 6	core
TraesJUL1A03G00154040	0.899706	0.877669	0.937332	0.949149	0.493175	0.943246	0.582517	0.152298	0.885301	0.876411	0.569659	0.457244	0.897535	0.529382	0.506149	0.32541	0.69675	0.805322	0.477907	0.935874	0.930132	0.961458	0.905393	0.772697	0.816055	0.324633	0.899995	0.433899	0.895438	brown	Histone H4	NA
TraesJUL1A03G00154090	0.0754292	0.0618326	0.0683823	0.0653836	0.0494244	0.116946	0.0684761	0.550212	0.0740898	0.1209	0.0470123	0.022364	0.122561	0.0100241	0.0135891	0.0097415	0.0480116	0.0472836	0.0101325	0.0719217	0.0844665	0.0689297	0.109102	0.0758359	0.0426837	0.0582247	0.0581535	0.0160801	0.0665264	brown	Arabinogalactan peptide 3	core
TraesJUL1A03G00154220	0.271451	0.250862	0.249666	0.213598	0.295583	0.25726	0.467683	0.175121	0.226499	0.196101	0.285182	0.186139	0.23415	0.106094	0.0927113	0.103552	0.187409	0.218935	0.115855	0.251377	0.262535	0.254112	0.181034	0.370413	0.147922	0.121021	0.182615	0.190969	0.275909	brown	NA	shell
TraesJUL1A03G00154470	0.0334054	0.0330282	0.0330889	0.0409698	0.0137994	0.0595042	0.0670534	0.155506	0.058859	0.0803125	0.0119837	0.0085302	0.035714	0.0169714	0.00862063	0.00438689	0.0115914	0.0336769	0.00862056	0.0522683	0.0343011	0.03718	0.0424087	0.0337219	0.0157371	0.0148845	0.0274714	0.0078182	0.0379915	brown	Disease resistance protein (CC-NBS-LRR class) family	core
TraesJUL1A03G00154630	0.00706508	0.0100855	0.00837268	0.00597161	0.0217453	0.00491951	0.0287267	0.0251824	0.00825535	0.00564269	0.0495977	0.0595694	0.00403939	0.0128794	0.0120694	0.0361088	0.00828005	0.00480381	0.0200755	0.00604978	0.00660622	0.00758559	0.00355691	0.0112575	0.00388506	0.0674396	0.00636173	0.0580565	0.00640332	brown	WD repeat-containing protein 82	core
TraesJUL1A03G00155270	0.791324	0.771487	0.868632	0.892613	0.31699	0.890882	0.474681	0.125436	0.890829	0.873664	0.475981	0.448969	0.853692	0.62908	0.598427	0.3605	0.597061	0.737357	0.569464	0.890753	0.883391	0.878933	0.919637	0.592632	0.834178	0.344095	0.9259	0.436075	0.781426	brown	Histone H2B	shell
TraesJUL1A03G00155290	0.147437	0.176145	0.157544	0.111865	0.310855	0.0984383	0.121985	0.0722721	0.117872	0.0877138	0.401178	0.281903	0.110492	0.0601439	0.0813449	0.241625	0.218146	0.0864824	0.113196	0.099706	0.145789	0.14238	0.0927412	0.18682	0.102562	0.320538	0.13092	0.320995	0.111494	brown	VIP1 protein	shell
TraesJUL1A03G00155660	0.0466056	0.0658127	0.0434741	0.0279054	0.16703	0.018253	0.0511427	0.0122094	0.0285356	0.0148718	0.199269	0.137424	0.0210219	0.0286136	0.0301248	0.0730297	0.0753331	0.0198395	0.0542159	0.0221308	0.0308294	0.0414637	0.0141394	0.0387519	0.0214404	0.0313493	0.0295849	0.194423	0.0250952	brown	Glutamine--tRNA ligase	core
TraesJUL1A03G00155790	0.130321	0.15105	0.138748	0.145634	0.108564	0.0769197	0.0903179	0.00109204	0.0972257	0.0518674	0.124978	0.31557	0.0645106	0.352598	0.380566	0.377232	0.170247	0.185841	0.470375	0.138121	0.114661	0.141738	0.0646767	0.1255	0.187096	0.114637	0.157835	0.329832	0.150542	brown	Splicing factor 3B subunit 5	shell
TraesJUL1A03G00156750	0.542576	0.551344	0.512093	0.470061	0.474749	0.465871	0.40009	0.244327	0.390732	0.374938	0.459955	0.497236	0.433765	0.339571	0.429655	0.416377	0.477885	0.45854	0.456786	0.490138	0.506239	0.494083	0.386279	0.48226	0.436655	0.386471	0.502852	0.551003	0.475036	brown	Threonine synthase	core
TraesJUL1A03G00156760	0.140714	0.121062	0.106293	0.0817202	0.364048	0.0789586	0.0582848	0.109294	0.0432461	0.0436055	0.185367	0.123394	0.115305	0.0297358	0.0735729	0.072755	0.186535	0.0792971	0.0551109	0.0676117	0.103408	0.0986097	0.0661174	0.135684	0.0927665	0.0458194	0.0814522	0.113441	0.107915	brown	NA	NA
TraesJUL1A03G00157500	0.213761	0.152216	0.176694	0.173045	0.130908	0.207724	0.0880097	0.115525	0.122881	0.183846	0.16139	0.129189	0.296077	0.0666476	0.155225	0.0946493	0.138479	0.112005	0.0989483	0.152037	0.231403	0.160264	0.230458	0.105136	0.207983	0.0581592	0.195345	0.0977525	0.16281	brown	Bifunctional inhibitor/lipid-transfer protein/seed storage 2S albumin superfamily protein	shell
TraesJUL1A03G00158330	0.49688	0.561998	0.549151	0.438383	0.534289	0.399506	0.480679	0.140976	0.499496	0.381423	0.880379	0.696585	0.403167	0.361829	0.356435	0.537937	0.491325	0.339603	0.465883	0.423617	0.511318	0.517641	0.369065	0.473556	0.3724	0.474652	0.486141	0.808516	0.411857	brown	Guanine nucleotide-binding protein beta subunit-like protein	core
TraesJUL1A03G00158520	0.213236	0.15635	0.14589	0.197504	0.0908597	0.228155	0.0874644	0.0413406	0.0897794	0.131505	0.0353155	0.0370025	0.22172	0.0870083	0.119251	0.0219893	0.132212	0.290181	0.0757671	0.227194	0.173112	0.169936	0.185309	0.167034	0.203027	0.0169033	0.157275	0.029927	0.247232	brown	BTB/POZ and MATH domain-containing protein 2	NA
TraesJUL1A03G00158550	0.415522	0.405914	0.433125	0.415792	0.222621	0.5225	0.394032	0.507828	0.491478	0.576113	0.32634	0.234846	0.488309	0.207441	0.199591	0.164167	0.264675	0.319996	0.202338	0.452876	0.472651	0.427745	0.501947	0.353349	0.304858	0.305608	0.425491	0.244509	0.377765	brown	ATP synthase subunit beta	shell
TraesJUL1A03G00159180	0.521818	0.469566	0.570857	0.593704	0.231791	0.676751	0.493496	0.134881	0.632459	0.619961	0.299358	0.289421	0.525704	0.389461	0.32996	0.26596	0.314404	0.565668	0.316738	0.677451	0.624377	0.563723	0.564773	0.601697	0.493646	0.381354	0.55326	0.245169	0.620575	brown	NA	NA
TraesJUL1A03G00159890	0.0900526	0.0898522	0.0912648	0.0898037	0.0595122	0.0922375	0.0891735	0.200835	0.0893569	0.0840397	0.0553693	0.100865	0.0807525	0.0842851	0.10724	0.0860032	0.0748962	0.0915539	0.11185	0.0981567	0.0900023	0.089764	0.0791518	0.0829755	0.0835643	0.135306	0.103267	0.101372	0.090995	brown	Serine/threonine protein phosphatase 2A 57 kDa regulatory subunit B' iota isoform	core
TraesJUL1A03G00160220	0.408709	0.344336	0.391542	0.46866	0.124732	0.558546	0.287495	0.0789013	0.376152	0.445551	0.128975	0.161055	0.415396	0.345986	0.329297	0.145487	0.217535	0.5285	0.270787	0.565576	0.444078	0.402502	0.442672	0.368665	0.430789	0.17057	0.42331	0.131324	0.485212	brown	DNA replication complex GINS protein PSF2	shell
TraesJUL1A03G00161040	0.00559492	0.00431731	0.00315942	0.00360495	0.0051319	0.00708374	0.00447962	0.0156476	0.00244359	0.0040661	0.00175974	0.000749891	0.00515045	0.00121683	0.00109379	0.00135729	0.00259043	0.00856365	0.00125544	0.00676294	0.00542358	0.00329728	0.00443303	0.00919728	0.00278348	0.00409478	0.00335984	0.00130967	0.00577158	brown	NA	NA
TraesJUL1A03G00161280	0.578106	0.552578	0.655668	0.654817	0.30366	0.533032	0.315604	0.0290573	0.539397	0.434412	0.462157	0.660186	0.513232	0.782895	0.897051	0.633844	0.524527	0.600071	0.809912	0.613442	0.628519	0.629006	0.516889	0.476085	0.778708	0.374408	0.710152	0.548416	0.632983	brown	NA	shell
TraesJUL1A03G00162120	0.515138	0.486701	0.557196	0.596075	0.153434	0.689361	0.323304	0.15842	0.597735	0.69771	0.244622	0.212476	0.674421	0.41621	0.378918	0.166418	0.357664	0.537501	0.337756	0.644637	0.602127	0.577046	0.758644	0.376824	0.563551	0.208075	0.630367	0.223241	0.525088	brown	NA	core
TraesJUL1A03G00162230	0.928471	0.947269	0.883076	0.850404	0.769939	0.779306	0.525164	0.141148	0.690366	0.63329	0.675677	0.532938	0.74476	0.468451	0.490873	0.349304	0.821361	0.751356	0.484362	0.806319	0.81331	0.903611	0.669467	0.765716	0.716225	0.260403	0.782262	0.540907	0.821126	brown	Histone H2B	shell
TraesJUL1A03G00163000	0.107764	0.0780381	0.0974891	0.126519	0.0203582	0.178943	0.0600645	0.166542	0.113355	0.168038	0.0170619	0.0204199	0.171996	0.0560437	0.0652949	0.011891	0.0517421	0.11976	0.0406487	0.143181	0.119916	0.107126	0.179523	0.0672117	0.114418	0.0232985	0.118173	0.0145948	0.121469	brown	Glycosyltransferases	core
TraesJUL1A03G00165610	0.271558	0.333197	0.301835	0.254257	0.318085	0.185518	0.223517	0.0178541	0.229503	0.143249	0.452522	0.580922	0.15487	0.430565	0.420754	0.771572	0.333985	0.293827	0.596144	0.267466	0.270502	0.279376	0.15427	0.323175	0.273401	0.459505	0.304338	0.782078	0.260441	brown	NA	shell
TraesJUL1A03G00165620	0.58517	0.63388	0.652786	0.57749	0.466915	0.460032	0.402768	0.0421651	0.538535	0.38176	0.729572	0.863249	0.43344	0.708751	0.745021	0.870338	0.597913	0.531964	0.871997	0.559978	0.606437	0.61503	0.421006	0.530206	0.616589	0.514097	0.660136	0.941434	0.550896	brown	NA	shell
TraesJUL1A03G00165940	0.274766	0.3046	0.313689	0.246324	0.303433	0.209149	0.239185	0.136214	0.269306	0.178138	0.448736	0.530013	0.224168	0.263874	0.315726	0.466157	0.337093	0.223554	0.401303	0.238316	0.288906	0.293092	0.200732	0.291568	0.254829	0.467842	0.309679	0.590054	0.253115	brown	Ras-related protein Rab-11B	core
TraesJUL1A03G00166280	0.717398	0.76633	0.780673	0.67646	0.559404	0.608829	0.539377	0.102491	0.686015	0.549674	0.891932	0.802503	0.606713	0.603332	0.612206	0.666108	0.669973	0.557169	0.712543	0.656445	0.744352	0.746076	0.576879	0.607297	0.642872	0.475834	0.748103	0.895476	0.623667	brown	NA	shell
TraesJUL1A03G00167920	0.275507	0.300035	0.333928	0.318766	0.0875342	0.389067	0.140174	0.113702	0.438182	0.450003	0.18574	0.0963424	0.382953	0.193163	0.124673	0.0747046	0.229438	0.251434	0.133553	0.338213	0.340805	0.344929	0.473208	0.205015	0.263776	0.152272	0.355955	0.122191	0.240908	brown	NA	shell
TraesJUL1A03G00168020	0.34592	0.380278	0.353336	0.345387	0.245986	0.254928	0.252006	0.0103506	0.258008	0.171652	0.280782	0.494283	0.199841	0.651294	0.637938	0.625757	0.345319	0.455693	0.792377	0.380308	0.3231	0.345272	0.198281	0.335257	0.405132	0.2566	0.386951	0.615512	0.360838	brown	Eukaryotic translation initiation factor 3 subunit D	core
TraesJUL1A03G00168870	0.574679	0.553428	0.627355	0.586132	0.282851	0.612966	0.393106	0.059963	0.624062	0.609492	0.52262	0.324761	0.63922	0.39797	0.338739	0.198493	0.414986	0.411093	0.32044	0.55322	0.6212	0.62189	0.632758	0.390979	0.524819	0.138174	0.575373	0.312652	0.498195	brown	AdoMet-dependent rRNA methyltransferase spb1	shell
TraesJUL1A03G00169240	0.307725	0.261584	0.351492	0.369208	0.0784607	0.519545	0.247754	0.14912	0.468681	0.593866	0.165376	0.112633	0.485576	0.163218	0.145101	0.0977977	0.168213	0.275735	0.127143	0.415235	0.439683	0.346264	0.564021	0.267597	0.317112	0.202998	0.37895	0.0970063	0.323915	brown	3-ketoacyl-CoA synthase	shell
TraesJUL1A03G00170380	0.639415	0.534697	0.682204	0.727365	0.196346	0.793372	0.339457	0.137202	0.696948	0.736757	0.297975	0.309029	0.813122	0.475449	0.522051	0.217781	0.411132	0.57211	0.405799	0.715193	0.742204	0.683917	0.824789	0.41821	0.737368	0.20867	0.74725	0.232994	0.659368	brown	timeless family protein	core
TraesJUL1A03G00170400	0.0368926	0.0355085	0.0321773	0.0364576	0.0206566	0.0218934	0.0193192	0.00750233	0.0262389	0.0176668	0.0219885	0.0826366	0.023901	0.0547138	0.101287	0.054152	0.0390139	0.0284089	0.103377	0.0288955	0.0289666	0.0335482	0.0208028	0.0143505	0.0474823	0.0204085	0.0438216	0.0655164	0.0283765	brown	G-box-binding factor 3	core
TraesJUL1A03G00170860	0.161581	0.17152	0.141889	0.162685	0.140113	0.191314	0.148152	0.169265	0.119583	0.188914	0.0897901	0.0483769	0.169022	0.0641815	0.0575144	0.0351353	0.119068	0.196154	0.0519642	0.190783	0.147538	0.158898	0.174298	0.197249	0.103158	0.0669277	0.129238	0.062822	0.184604	brown	Pentatricopeptide repeat-containing protein	shell
TraesJUL1A03G00171040	0.291662	0.276674	0.347416	0.319302	0.214624	0.304422	0.288945	0.196803	0.367211	0.320993	0.329316	0.436858	0.283114	0.253604	0.320635	0.443211	0.223088	0.236741	0.316303	0.308901	0.361986	0.312501	0.284772	0.307117	0.297555	0.568132	0.358741	0.348287	0.319183	brown	Hydroxyproline-rich glycoprotein family protein	core
TraesJUL1A03G00171510	0.0270543	0.0244486	0.020917	0.0214687	0.0230924	0.0263269	0.00965634	0.00554662	0.0130092	0.0182884	0.00706634	0.00261202	0.0292929	0.00365702	0.00397883	0.00159122	0.0298199	0.0233085	0.00286158	0.0205597	0.0204805	0.0233375	0.0245883	0.0233205	0.0200413	0.00132299	0.0160441	0.00269075	0.0219878	brown	NA	shell
TraesJUL1A03G00172770	0.217826	0.157113	0.243458	0.2766	0.0549055	0.350864	0.201175	0.192471	0.330026	0.450936	0.143983	0.150773	0.381171	0.129912	0.174617	0.0956693	0.0933353	0.147458	0.116425	0.26343	0.319208	0.233317	0.39843	0.137588	0.240919	0.157296	0.273604	0.075519	0.241422	brown	Glutamyl-tRNA(Gln) amidotransferase subunit A	core
TraesJUL1A03G00172780	0.0693802	0.0904262	0.0737618	0.052748	0.163609	0.0447185	0.0744319	0.107751	0.0661476	0.0517112	0.161916	0.102436	0.0482488	0.0299991	0.0322578	0.0727915	0.0864142	0.0339749	0.0456994	0.0444319	0.0587749	0.0686665	0.0413311	0.0664942	0.0358325	0.0674628	0.0566689	0.147083	0.0463789	brown	Pectin lyase-like superfamily protein	core
TraesJUL1A03G00173390	0.563776	0.48839	0.612468	0.598828	0.190911	0.755722	0.324626	0.186618	0.655521	0.765418	0.345043	0.225701	0.820036	0.311612	0.313255	0.172966	0.368963	0.453738	0.264208	0.617959	0.707601	0.599318	0.848826	0.400204	0.578601	0.213506	0.648754	0.21213	0.53045	brown	ATP-dependent DNA helicase chl1	core
TraesJUL1A03G00173440	0.22147	0.180056	0.174632	0.228248	0.0882873	0.30203	0.188746	0.196271	0.156897	0.24512	0.0447083	0.0406828	0.24063	0.106378	0.100358	0.0247274	0.0988937	0.289494	0.0728138	0.287286	0.200808	0.197349	0.232787	0.197253	0.166127	0.0373815	0.176159	0.0364502	0.267386	brown	Sister chromatid cohesion 1 protein 1	core
TraesJUL1A03G00173610	0.369058	0.372198	0.351212	0.316904	0.335762	0.346853	0.322067	0.103084	0.335888	0.337185	0.416383	0.164854	0.360385	0.131188	0.100052	0.0713667	0.271145	0.230976	0.105866	0.304899	0.341261	0.36728	0.318917	0.313358	0.210334	0.0709384	0.26634	0.17641	0.29938	brown	DnaJ homolog subfamily C member 2	core
TraesJUL1A03G00174430	0.176597	0.146327	0.181524	0.175769	0.10145	0.201124	0.337823	0.0886986	0.189032	0.165075	0.143129	0.210937	0.152914	0.234719	0.220745	0.234318	0.0836585	0.20132	0.2426	0.228405	0.215544	0.166948	0.142301	0.221565	0.163029	0.206163	0.183458	0.193785	0.225196	brown	P-loop containing nucleoside triphosphate hydrolases superfamily protein	shell
TraesJUL1A03G00174550	0.364011	0.293668	0.450401	0.436246	0.117913	0.476601	0.23805	0.140227	0.563521	0.568871	0.313425	0.307995	0.552633	0.266633	0.32772	0.216021	0.220004	0.225648	0.251548	0.37779	0.509694	0.414602	0.568775	0.219676	0.44245	0.2472	0.492404	0.188513	0.356487	brown	NA	shell
TraesJUL1A03G00175460	0.136518	0.138657	0.0926615	0.0874262	0.180795	0.0755201	0.0183678	0.0183909	0.038798	0.0472111	0.0774627	0.0548651	0.0911395	0.0297479	0.0634335	0.030927	0.179161	0.0678535	0.046873	0.0648415	0.0779259	0.0923437	0.0646856	0.0506604	0.0956212	0.00847397	0.0828379	0.062804	0.0651522	brown	transmembrane protein, putative (DUF594)	shell
TraesJUL1A03G00176070	0.618425	0.532777	0.688176	0.674993	0.240757	0.681865	0.413422	0.0964494	0.702002	0.684314	0.495996	0.526231	0.730687	0.535574	0.629321	0.408171	0.405057	0.455468	0.544774	0.629955	0.749982	0.649313	0.723273	0.391623	0.713331	0.28994	0.745208	0.415101	0.587523	brown	CTP synthase	core
TraesJUL1A03G00176220	0.073537	0.073421	0.105927	0.0988248	0.0403125	0.0672748	0.0812481	0.0212828	0.105405	0.0619421	0.0883928	0.268632	0.067082	0.298664	0.348575	0.22473	0.0773308	0.0870003	0.322215	0.0868445	0.0856047	0.0986474	0.0687278	0.0654819	0.132117	0.150167	0.122764	0.187347	0.101045	brown	intracellular protein transporter	core
TraesJUL1A03G00176490	0.386246	0.414558	0.479188	0.442125	0.363343	0.350846	0.34309	0.103514	0.537502	0.382895	0.529831	0.473579	0.332525	0.29099	0.259087	0.29033	0.341783	0.282026	0.268544	0.370666	0.408838	0.476647	0.325871	0.392874	0.311531	0.323534	0.395312	0.343564	0.418828	brown	F-box family protein	shell
TraesJUL1A03G00178050	0.436845	0.388163	0.312087	0.415506	0.266811	0.415222	0.215123	0.0873916	0.220081	0.290769	0.101067	0.114356	0.313922	0.172771	0.210127	0.091992	0.271426	0.527012	0.171077	0.467758	0.338888	0.350322	0.290981	0.371441	0.323157	0.0753874	0.316843	0.109526	0.454356	brown	Protein kinase superfamily protein	core
TraesJUL1A03G00178220	0.0640518	0.0638131	0.0790767	0.0484615	0.11954	0.0528134	0.102053	0.0712004	0.0772908	0.0582927	0.333413	0.181669	0.0760877	0.0312657	0.0404351	0.143112	0.0695485	0.0275008	0.0539422	0.0435308	0.087901	0.0652977	0.0599714	0.0830536	0.0465901	0.191488	0.0636869	0.176278	0.0524876	brown	Pimeloyl-[acyl-carrier protein] methyl ester esterase	core
TraesJUL1A03G00178560	0.236324	0.187296	0.295633	0.310061	0.0463956	0.378594	0.118727	0.086309	0.393062	0.495311	0.147039	0.123267	0.457981	0.17536	0.206906	0.102657	0.137485	0.167042	0.143411	0.28115	0.363483	0.277826	0.530065	0.124805	0.337225	0.128318	0.364554	0.08496	0.23237	brown	NBS-LRR disease resistance protein family-3	shell
TraesJUL1A03G00178870	0.422469	0.372813	0.447766	0.440492	0.195914	0.557086	0.338413	0.549341	0.480574	0.557438	0.250563	0.214751	0.54904	0.226791	0.246347	0.146156	0.271211	0.35987	0.207334	0.469524	0.490528	0.441669	0.543168	0.364422	0.367259	0.270122	0.450662	0.185	0.434705	brown	winged-helix DNA-binding transcription factor family protein	shell
TraesJUL1A03G00178990	0.712953	0.734608	0.752815	0.758378	0.397072	0.623599	0.434802	0.0375453	0.62423	0.488832	0.466913	0.592207	0.538246	0.884331	0.816923	0.481482	0.61175	0.75153	0.823234	0.747639	0.666593	0.760897	0.534645	0.556127	0.763758	0.250007	0.752589	0.58443	0.717752	brown	Histone deacetylase HDT1	shell
TraesJUL1B03G00180580	0.100409	0.117664	0.0584073	0.0509516	0.277126	0.0566009	0.0649957	0.0564605	0.0222237	0.0237779	0.0569175	0.0261112	0.0449897	0.0198133	0.0192062	0.0144732	0.121585	0.103588	0.0248887	0.0642906	0.0479395	0.0658953	0.0284365	0.129456	0.0352312	0.0109378	0.0376372	0.0539863	0.0710596	brown	Disease resistance protein RPS5	shell
TraesJUL1B03G00182540	0.259363	0.214919	0.338093	0.361011	0.0447273	0.419827	0.14319	0.0610011	0.470924	0.544247	0.150594	0.14684	0.458827	0.263066	0.268568	0.135037	0.148622	0.20982	0.201945	0.339899	0.40016	0.319842	0.561503	0.143425	0.39053	0.152846	0.422564	0.106386	0.268199	brown	Pm3b-like disease resistance protein	shell
TraesJUL1B03G00182950	0.254016	0.216489	0.33358	0.354518	0.0445358	0.399574	0.124819	0.0552654	0.459524	0.524463	0.15098	0.14347	0.453208	0.258623	0.266478	0.133183	0.159023	0.205022	0.202723	0.326382	0.38871	0.318019	0.560667	0.13554	0.391428	0.146549	0.424411	0.109635	0.256412	brown	Pm3b-like disease resistance protein	shell
TraesJUL1B03G00183190	0.450736	0.391175	0.496744	0.518729	0.163994	0.566908	0.432936	0.0480164	0.556427	0.50342	0.2876	0.292113	0.465262	0.402705	0.331415	0.215634	0.265751	0.447147	0.314861	0.56375	0.537189	0.497349	0.48117	0.430752	0.456333	0.221066	0.470998	0.213007	0.514361	brown	NA	NA
TraesJUL1B03G00183470	0.0566032	0.0581889	0.0531012	0.038254	0.128842	0.0403343	0.12648	0.174486	0.0454953	0.0392568	0.183852	0.154283	0.0450843	0.0234238	0.0349174	0.090257	0.0504811	0.0265616	0.0478625	0.0377814	0.0548763	0.0479522	0.031283	0.0659103	0.026907	0.111729	0.0402248	0.151995	0.043983	brown	Dirigent protein	shell
TraesJUL1B03G00183640	0.624102	0.657854	0.681699	0.598627	0.498255	0.512786	0.536686	0.0542873	0.62461	0.482382	0.788492	0.674182	0.496689	0.525052	0.485003	0.468701	0.514843	0.433795	0.554382	0.546679	0.617799	0.65575	0.464339	0.486228	0.534241	0.271098	0.609018	0.675637	0.53396	brown	Ankyrin-1	shell
TraesJUL1B03G00183990	0.236652	0.188604	0.296767	0.335713	0.0358778	0.404102	0.148909	0.0711973	0.43004	0.525788	0.11463	0.123059	0.4148	0.247355	0.248343	0.109111	0.113898	0.20002	0.180785	0.328925	0.361145	0.284457	0.508333	0.127311	0.341639	0.125759	0.374384	0.084098	0.254457	brown	Powdery mildew resistance protein Pm3	shell
TraesJUL1B03G00184030	0.299386	0.269489	0.311623	0.306713	0.194392	0.286941	0.189007	0.0317437	0.237927	0.194867	0.171406	0.145922	0.308052	0.206658	0.194365	0.0567621	0.303081	0.314891	0.152249	0.280316	0.267131	0.341174	0.269192	0.309733	0.322688	0.0609514	0.263872	0.100672	0.34989	brown	NA	NA
TraesJUL1B03G00184600	0.624679	0.493471	0.588479	0.669899	0.226799	0.766204	0.367776	0.171393	0.567585	0.737	0.26757	0.24885	0.756244	0.307707	0.385249	0.163498	0.324346	0.490208	0.271791	0.655189	0.679446	0.589594	0.730186	0.389303	0.600943	0.146986	0.614213	0.173526	0.614436	brown	Defensin	shell
TraesJUL1B03G00184780	0.243843	0.184245	0.262715	0.284777	0.0634138	0.380133	0.168795	0.210013	0.352732	0.498671	0.155336	0.116986	0.421994	0.114227	0.141211	0.0726627	0.105618	0.140871	0.0960412	0.266834	0.33619	0.25012	0.440022	0.12482	0.236648	0.103474	0.287325	0.0716515	0.222484	brown	Myb/SANT-like DNA-binding domain protein	NA
TraesJUL1B03G00185440	0.132555	0.0904818	0.15459	0.181181	0.0244369	0.218707	0.118295	0.0670441	0.242234	0.313185	0.0823869	0.0983134	0.226552	0.104093	0.131218	0.0673374	0.0434943	0.0760265	0.0841804	0.161396	0.202649	0.142238	0.246324	0.0604631	0.159791	0.0666629	0.179516	0.044056	0.137334	brown	O-methyltransferase family protein	shell
TraesJUL1B03G00186340	0.664098	0.631199	0.575235	0.635543	0.360214	0.686109	0.46689	0.215542	0.473799	0.541584	0.264054	0.263306	0.572334	0.390112	0.392255	0.183402	0.438481	0.703834	0.366527	0.71825	0.585518	0.612926	0.542266	0.541826	0.517471	0.169391	0.568135	0.282361	0.651959	brown	Actin	core
TraesJUL1B03G00186980	0.100965	0.120878	0.0625706	0.0529771	0.27126	0.0579582	0.077813	0.0501614	0.0257828	0.0244831	0.0652839	0.0300281	0.0462809	0.0245809	0.0206564	0.0165078	0.124713	0.111666	0.0293407	0.068548	0.0508675	0.0710698	0.0299413	0.144221	0.037034	0.0140361	0.0403704	0.062078	0.076593	brown	Disease resistance protein RPM1	shell
TraesJUL1B03G00187270	0.0257908	0.0308817	0.0345119	0.0279192	0.0149518	0.0325267	0.0710727	0.0524933	0.0677767	0.0664285	0.063681	0.0374307	0.0323598	0.0314241	0.0183539	0.0360659	0.0127283	0.013428	0.0306725	0.029891	0.0375545	0.0312095	0.0397788	0.0172658	0.017085	0.035594	0.0356221	0.0616669	0.0192604	brown	Disease resistance protein RPP13	shell
TraesJUL1B03G00187490	0.249017	0.198868	0.216346	0.263582	0.0997656	0.319556	0.147256	0.0373146	0.144655	0.225804	0.0637288	0.0692903	0.278348	0.174455	0.213887	0.0746713	0.161701	0.373683	0.143463	0.316104	0.253217	0.222335	0.28217	0.256449	0.311753	0.0677047	0.242045	0.0660976	0.312657	brown	Pentatricopeptide repeat-containing protein	shell
TraesJUL1B03G00187720	0.0715308	0.0814001	0.0720346	0.0515001	0.0963817	0.0545445	0.152975	0.0411122	0.0721437	0.0631196	0.201674	0.122298	0.0581478	0.0537834	0.0475675	0.106842	0.0523663	0.0362807	0.0799734	0.0554716	0.0751957	0.0642094	0.0497631	0.0586473	0.0399716	0.0506336	0.0616186	0.210052	0.0468843	brown	NA	NA
TraesJUL1B03G00188560	0.573887	0.524536	0.685371	0.696163	0.178272	0.769702	0.357658	0.110535	0.79441	0.841707	0.389654	0.332343	0.763907	0.466272	0.44079	0.257179	0.386147	0.483709	0.375934	0.678875	0.734174	0.669319	0.856635	0.409342	0.662511	0.30155	0.731602	0.270957	0.576707	brown	NA	core
TraesJUL1B03G00189030	0.214118	0.163025	0.266868	0.282161	0.0412332	0.336755	0.1155	0.0692055	0.360586	0.44492	0.140544	0.132412	0.403798	0.167668	0.209536	0.108384	0.11438	0.140106	0.142418	0.24935	0.332434	0.246249	0.457574	0.105766	0.309448	0.116929	0.328407	0.0819126	0.209029	brown	HXXXD-type acyl-transferase family protein	shell
TraesJUL1B03G00189110	0.310613	0.289501	0.389727	0.357761	0.118787	0.388457	0.275257	0.155082	0.533363	0.547007	0.387949	0.324228	0.434665	0.246217	0.260974	0.244144	0.189013	0.169933	0.250162	0.319855	0.430195	0.356247	0.470049	0.175941	0.310803	0.238195	0.415722	0.276015	0.261665	brown	Subtilisin-chymotrypsin inhibitor WSCI	shell
TraesJUL1B03G00190440	0.716937	0.706948	0.789341	0.767607	0.357497	0.723934	0.383386	0.0530323	0.72394	0.666132	0.526915	0.420215	0.724377	0.563501	0.519394	0.293958	0.58019	0.593989	0.474248	0.708971	0.741567	0.788191	0.727993	0.50046	0.734938	0.193856	0.757871	0.386932	0.666275	brown	ATP-dependent RNA helicase DBP7	core
TraesJUL1B03G00193080	0.206582	0.221754	0.27501	0.270601	0.119081	0.240081	0.340173	0.14311	0.456766	0.374544	0.333534	0.344608	0.20705	0.207125	0.161211	0.203398	0.117115	0.126762	0.186413	0.239276	0.260803	0.268781	0.234685	0.166	0.157239	0.304023	0.251918	0.234426	0.213054	brown	Papain-like cysteine proteinase	shell
TraesJUL1B03G00193820	0.53312	0.525522	0.575276	0.668626	0.216084	0.668279	0.434543	0.147616	0.616186	0.665434	0.22218	0.259703	0.522697	0.481334	0.410395	0.217504	0.347259	0.6589	0.369716	0.722981	0.57006	0.606919	0.604497	0.516505	0.538998	0.293759	0.604167	0.232198	0.650425	brown	Nuclear pore complex protein NUP43	shell
TraesJUL1B03G00194660	0.126911	0.106072	0.138711	0.16709	0.022028	0.264738	0.107503	0.107369	0.20725	0.306974	0.0328149	0.0190481	0.221422	0.0682385	0.04416	0.014107	0.0563699	0.14951	0.0343337	0.207193	0.171334	0.149561	0.278387	0.112265	0.123803	0.0441336	0.149141	0.016832	0.151128	brown	cytochrome P450 family 71 polypeptide	shell
TraesJUL1B03G00194940	0.232463	0.17094	0.263028	0.309275	0.0411146	0.326477	0.148276	0.0460899	0.350205	0.393099	0.108419	0.142783	0.367587	0.206315	0.253854	0.0873495	0.110841	0.16436	0.175531	0.270371	0.312027	0.261214	0.394415	0.103672	0.322837	0.0665655	0.321244	0.0784154	0.238549	brown	NA	NA
TraesJUL1B03G00195520	0.268732	0.212228	0.31002	0.338466	0.0543219	0.438867	0.157813	0.135634	0.414696	0.569864	0.142055	0.112487	0.488245	0.166513	0.187644	0.0850881	0.133995	0.189008	0.130996	0.324008	0.386037	0.298088	0.55508	0.141089	0.321637	0.110981	0.36636	0.080537	0.257334	brown	Phenylalanine ammonia-lyase	shell
TraesJUL1B03G00195780	0.876046	0.83402	0.923727	0.960189	0.396947	0.948529	0.515196	0.128691	0.894306	0.900294	0.516361	0.464061	0.909533	0.614649	0.60744	0.359748	0.639404	0.796303	0.552113	0.945045	0.940301	0.936266	0.941219	0.666434	0.874237	0.313632	0.947977	0.432065	0.872027	brown	Histone H2A	core
TraesJUL1B03G00195800	0.930075	0.884559	0.947599	0.979376	0.465651	0.961986	0.549507	0.120774	0.865685	0.864631	0.55306	0.504716	0.901812	0.620928	0.633262	0.408613	0.687874	0.853232	0.58882	0.97928	0.970504	0.955764	0.909603	0.738643	0.899849	0.336141	0.960313	0.481823	0.915233	brown	Histone H2A	shell
TraesJUL1B03G00196040	0.266514	0.217598	0.337738	0.369729	0.0495211	0.430198	0.170459	0.0959238	0.504364	0.590382	0.161344	0.153543	0.460237	0.228925	0.23316	0.113543	0.134231	0.189509	0.17201	0.338245	0.397061	0.3248	0.546107	0.139372	0.343369	0.140031	0.398544	0.09806	0.270836	brown	Disease resistance protein (CC-NBS-LRR class) family	NA
TraesJUL1B03G00197000	0.176576	0.130651	0.180403	0.22846	0.0348243	0.330989	0.123765	0.110149	0.221019	0.401787	0.0504978	0.0345267	0.341076	0.0753456	0.0829966	0.0257195	0.077828	0.170488	0.049636	0.243946	0.241097	0.18703	0.397798	0.127224	0.206333	0.0531674	0.211605	0.0238885	0.205826	brown	C2H2-like zinc finger protein	NA
TraesJUL1B03G00197060	0.36659	0.391974	0.460487	0.372981	0.338741	0.341275	0.403015	0.170852	0.441608	0.340967	0.69296	0.689624	0.364254	0.38211	0.410596	0.502521	0.37404	0.284816	0.454108	0.349683	0.425865	0.427744	0.347549	0.397528	0.35642	0.614438	0.429595	0.633035	0.373907	brown	tyrosine sulfotransferase-like protein	shell
TraesJUL1B03G00199020	0.326172	0.259559	0.384712	0.421784	0.0707513	0.467183	0.225054	0.0850223	0.512136	0.588357	0.197782	0.209695	0.514278	0.25699	0.2959	0.140385	0.170415	0.22411	0.221618	0.379006	0.451538	0.373241	0.568366	0.170385	0.415384	0.143251	0.44875	0.130508	0.323071	brown	FON2 SPARE1	shell
TraesJUL1B03G00200000	0.0204677	0.019857	0.0239506	0.0154576	0.0368045	0.021574	0.0835756	0.08258	0.0297262	0.016972	0.0515412	0.0358153	0.0178082	0.012856	0.00828955	0.0265407	0.0161578	0.0178358	0.0147818	0.0212625	0.0253079	0.0219467	0.0136809	0.0564611	0.0101741	0.0703378	0.0156286	0.0370577	0.025084	brown	NA	shell
TraesJUL1B03G00202710	0.426559	0.506765	0.487511	0.392446	0.378877	0.36672	0.328424	0.164514	0.491459	0.407585	0.726467	0.504332	0.396189	0.276311	0.265609	0.341114	0.442576	0.250909	0.338585	0.354346	0.440114	0.46793	0.386533	0.31205	0.315845	0.329859	0.444387	0.609412	0.308205	brown	NA	shell
TraesJUL1B03G00203610	0.197041	0.151125	0.239183	0.278663	0.0305599	0.316685	0.0991017	0.0582719	0.318541	0.406674	0.0890967	0.104312	0.374453	0.179411	0.225438	0.0884724	0.111114	0.16379	0.15051	0.254221	0.298016	0.233376	0.446714	0.0998594	0.320852	0.101191	0.322935	0.0668651	0.212373	brown	Bidirectional sugar transporter SWEET	core
TraesJUL1B03G00204320	0.0473023	0.0418571	0.0377173	0.0585818	0.0193816	0.0566606	0.0516985	0.0819898	0.0377581	0.0641738	0.0107486	0.0226904	0.0497768	0.0400193	0.0552799	0.0200431	0.0239698	0.0683851	0.0434028	0.0665112	0.0450155	0.0436393	0.0559436	0.0366848	0.0473373	0.0253714	0.0528618	0.0219951	0.0620954	brown	weak chloroplast movement under blue light protein (DUF827)	core
TraesJUL1B03G00205470	0.577316	0.490647	0.529801	0.564164	0.261604	0.6908	0.456909	0.359613	0.523729	0.63091	0.276146	0.228395	0.660105	0.26472	0.286016	0.144388	0.324189	0.496568	0.248483	0.618228	0.60677	0.545891	0.620844	0.451864	0.45604	0.183221	0.531151	0.206502	0.568258	brown	Kinesin-like protein	core
TraesJUL1B03G00205820	0.081063	0.0785558	0.0900048	0.112916	0.0193226	0.163334	0.0776276	0.131764	0.129614	0.195921	0.0222868	0.0189914	0.116982	0.0657985	0.0442399	0.0248854	0.0417835	0.132876	0.0400463	0.155	0.109253	0.0960045	0.164256	0.0964552	0.0810454	0.0885973	0.108143	0.0224477	0.110076	brown	Glucan endo-1,3-beta-glucosidase	core
TraesJUL1B03G00207200	0.199096	0.143365	0.233099	0.274085	0.0330415	0.339059	0.13007	0.0764755	0.331949	0.447119	0.0965217	0.10629	0.353317	0.15936	0.192263	0.08903	0.0803093	0.145145	0.124522	0.259373	0.304233	0.218913	0.407215	0.101419	0.2694	0.100481	0.288924	0.0588068	0.212638	brown	Patatin	core
TraesJUL1B03G00207990	0.223605	0.17945	0.205194	0.271724	0.0479777	0.357167	0.136613	0.0541199	0.214524	0.314742	0.0416511	0.0349925	0.303795	0.134549	0.113527	0.0263038	0.111861	0.310725	0.0810368	0.328358	0.246157	0.230606	0.34076	0.183178	0.239313	0.0372442	0.22939	0.030327	0.275978	brown	ROP interactive partner 4	core
TraesJUL1B03G00208350	0.39712	0.40167	0.443576	0.466958	0.24652	0.43454	0.146573	0.0797506	0.409563	0.410739	0.217491	0.179058	0.407303	0.268016	0.271593	0.261076	0.378247	0.488376	0.239475	0.471464	0.461152	0.440225	0.468289	0.449478	0.449028	0.323361	0.489193	0.19701	0.472884	brown	NA	NA
TraesJUL1B03G00208650	0.319578	0.315464	0.261497	0.25863	0.297001	0.256297	0.42908	0.11228	0.192128	0.172175	0.221447	0.298428	0.193869	0.25851	0.270468	0.228813	0.216546	0.335132	0.331707	0.316909	0.261134	0.266246	0.15912	0.329709	0.215383	0.157806	0.241763	0.349241	0.309676	brown	4'-phosphopantetheinyl transferase	core
TraesJUL1B03G00210610	0.254992	0.216504	0.322957	0.365198	0.0461597	0.40978	0.155924	0.0430895	0.480781	0.551616	0.141194	0.112996	0.42931	0.221369	0.1906	0.0822956	0.136326	0.205085	0.145663	0.337962	0.369708	0.32453	0.530656	0.145699	0.333572	0.0947739	0.372292	0.0788414	0.270155	brown	Importin subunit beta-1	core
TraesJUL1B03G00211480	0.40484	0.351493	0.442328	0.515633	0.0999786	0.531622	0.203827	0.030933	0.509548	0.56712	0.177513	0.158814	0.495493	0.357755	0.313483	0.114287	0.222951	0.360116	0.237582	0.489424	0.468594	0.45277	0.560571	0.226062	0.470829	0.0791282	0.477593	0.118975	0.409605	brown	rRNA biogenesis protein rrp5	core
TraesJUL1B03G00211650	0.513744	0.506961	0.525765	0.521933	0.340149	0.515805	0.444091	0.344956	0.47569	0.457245	0.360943	0.445269	0.48127	0.354399	0.412441	0.273368	0.428369	0.471414	0.395601	0.524085	0.502744	0.536197	0.456851	0.475446	0.453121	0.411767	0.519111	0.373357	0.527226	brown	protein translocase subunit	shell
TraesJUL1B03G00212590	0.306772	0.260168	0.301394	0.283965	0.234156	0.36043	0.338835	0.219784	0.225925	0.250775	0.138999	0.118769	0.317309	0.166791	0.164333	0.0781584	0.210066	0.359104	0.131114	0.329254	0.297389	0.299145	0.275859	0.428573	0.274241	0.135259	0.257549	0.0991433	0.386415	brown	PLATZ transcription factor	NA
TraesJUL1B03G00215890	0.710138	0.699514	0.780698	0.74662	0.374141	0.738561	0.440312	0.11561	0.820398	0.794002	0.671924	0.461753	0.772622	0.435236	0.414555	0.302577	0.53611	0.482925	0.397654	0.678352	0.783006	0.773132	0.784346	0.483675	0.629469	0.257276	0.745588	0.430186	0.612452	brown	Rrp15p protein	core
TraesJUL1B03G00217200	0.307497	0.352193	0.336344	0.257789	0.46074	0.196297	0.323274	0.0619492	0.284647	0.183569	0.713169	0.582657	0.228637	0.213731	0.230666	0.371956	0.356991	0.182156	0.312585	0.219366	0.292307	0.322836	0.188286	0.289664	0.225333	0.249081	0.279687	0.61936	0.250888	brown	NA	NA
TraesJUL1B03G00217330	0.000993721	0.00110516	0.00134183	0.000985528	0.00102924	0.000839045	0.000424074	0.000567388	0.000921176	0.000586777	0.00106949	0.00194904	0.000890308	0.00318444	0.00345533	0.00233565	0.00168943	0.00114687	0.00308264	0.000842679	0.000938281	0.00111591	0.000905643	0.000829895	0.00212786	0.00264891	0.00160212	0.00173812	0.000916207	brown	NA	NA
TraesJUL1B03G00217580	0.179078	0.154589	0.149324	0.192908	0.0656423	0.267162	0.171228	0.0854348	0.152047	0.229224	0.037166	0.0221454	0.195783	0.0773528	0.0505266	0.0111448	0.0791681	0.23357	0.0394614	0.245062	0.162545	0.174429	0.203905	0.175313	0.12399	0.0201733	0.133747	0.0208568	0.212292	brown	Regulator of chromosome condensation (RCC1) family protein	shell
TraesJUL1B03G00219330	0.210599	0.166439	0.269003	0.274493	0.0399485	0.341053	0.1005	0.0606689	0.361832	0.440858	0.13952	0.108798	0.415258	0.154827	0.176943	0.0893475	0.125237	0.142549	0.123841	0.246549	0.328939	0.250405	0.479362	0.109169	0.305261	0.107432	0.325204	0.0746212	0.200628	brown	NA	shell
TraesJUL1B03G00220300	0.310953	0.250932	0.405649	0.42792	0.0849762	0.464847	0.282375	0.143768	0.587403	0.629974	0.262576	0.27624	0.508455	0.267424	0.295657	0.194617	0.163758	0.221663	0.225682	0.383582	0.473786	0.385108	0.569799	0.216675	0.38974	0.283748	0.452496	0.153993	0.360567	brown	NA	shell
TraesJUL1B03G00221210	0.0478451	0.0527731	0.0447896	0.0456188	0.0647499	0.0560503	0.231516	0.0607948	0.043259	0.050516	0.031987	0.022974	0.032818	0.0339235	0.0169362	0.0168047	0.0257546	0.0757818	0.0234154	0.0676262	0.041675	0.0490424	0.0327936	0.121862	0.024723	0.0335792	0.0314801	0.0318546	0.0711612	brown	NA	NA
TraesJUL1B03G00222430	0.220857	0.182299	0.1632	0.201161	0.229329	0.169388	0.145546	0.0289327	0.104765	0.1208	0.09541	0.0780923	0.177832	0.0635249	0.0847212	0.0327193	0.163204	0.203654	0.0602354	0.178467	0.16477	0.188605	0.139076	0.213543	0.16483	0.0261952	0.137928	0.0478579	0.249959	brown	Ubiquitin carboxyl-terminal hydrolase family protein	core
TraesJUL1B03G00223380	0.217388	0.20208	0.222846	0.245829	0.0921868	0.344567	0.256348	0.412171	0.298593	0.413344	0.101236	0.0570273	0.295158	0.0875158	0.0642649	0.0346018	0.108342	0.20653	0.0578851	0.287786	0.251119	0.23897	0.326747	0.218793	0.144946	0.0975747	0.207678	0.0563567	0.241073	brown	SsrA-binding protein	core
TraesJUL1B03G00227390	0.128341	0.110929	0.124436	0.173535	0.0313725	0.185308	0.0933851	0.00979399	0.117362	0.170736	0.0240369	0.0267394	0.142247	0.146013	0.110209	0.0199909	0.0624651	0.195427	0.0722565	0.19122	0.124486	0.138937	0.167495	0.0951026	0.158703	0.0133459	0.132622	0.0209926	0.169923	brown	RNA-binding CRS1 / YhbY (CRM) domain protein	core
TraesJUL1B03G00227540	0.389146	0.355309	0.391545	0.377152	0.199298	0.476141	0.288848	0.0862138	0.382222	0.43652	0.237514	0.100661	0.468338	0.170918	0.122207	0.0486928	0.24412	0.308911	0.104248	0.389584	0.392283	0.407101	0.445451	0.314197	0.291478	0.0505203	0.319375	0.0969753	0.36177	brown	Pre-mRNA-splicing factor CWC22 homolog	core
TraesJUL1B03G00229810	0.533183	0.578596	0.698384	0.636326	0.280317	0.55553	0.457948	0.080736	0.815243	0.64026	0.671755	0.71881	0.519779	0.685874	0.606625	0.69035	0.438541	0.439948	0.686374	0.600545	0.665223	0.653944	0.586703	0.441153	0.584724	0.599643	0.725281	0.697085	0.529706	brown	NA	core
TraesJUL1B03G00230560	0.455977	0.465803	0.48265	0.401916	0.410067	0.404085	0.40874	0.0616234	0.447787	0.376783	0.660529	0.335862	0.426628	0.257794	0.20659	0.192405	0.367733	0.293145	0.233008	0.380651	0.458686	0.473661	0.378113	0.39601	0.322062	0.135858	0.382571	0.357513	0.382069	brown	Asparagine--tRNA ligase	core
TraesJUL1B03G00232210	0.419727	0.372812	0.370224	0.464051	0.167702	0.519082	0.287086	0.106932	0.331794	0.428869	0.103662	0.0970024	0.40753	0.252317	0.216412	0.0581336	0.226319	0.51312	0.164129	0.519614	0.373181	0.413135	0.412365	0.342324	0.354517	0.0611161	0.35747	0.0819862	0.483318	brown	Elongator complex protein 2	core
TraesJUL1B03G00233060	0.242489	0.19668	0.225166	0.234252	0.104551	0.330206	0.156003	0.344247	0.230149	0.282844	0.104736	0.0615915	0.364647	0.0797754	0.081496	0.027413	0.156743	0.223004	0.0637124	0.259186	0.262652	0.244845	0.333449	0.214846	0.191957	0.0791113	0.221322	0.0495774	0.255896	brown	Anaphase-promoting complex subunit 7	core
TraesJUL1B03G00233100	0.110702	0.0654785	0.0790217	0.0872729	0.0729705	0.0987371	0.0389675	0.0296826	0.0397348	0.061322	0.0452871	0.0550767	0.130739	0.0309278	0.0926048	0.0286609	0.0715203	0.0666778	0.0421871	0.0716429	0.0971444	0.0742121	0.0873013	0.0585223	0.123727	0.0138912	0.0797558	0.0245404	0.0965789	brown	Phenazine biosynthesis protein	shell
TraesJUL1B03G00234000	0.396294	0.326003	0.439044	0.433335	0.167418	0.420447	0.333532	0.103115	0.474933	0.455122	0.39652	0.498749	0.491172	0.325286	0.463136	0.374365	0.257653	0.261063	0.410169	0.389151	0.510576	0.411072	0.468753	0.254967	0.461183	0.2881	0.494577	0.353025	0.385428	brown	Pathogenesis-related thaumatin superfamily protein	core
TraesJUL1B03G00234150	0.268989	0.285307	0.314969	0.316096	0.130705	0.216584	0.156433	0.00657186	0.261155	0.164342	0.211533	0.485288	0.182567	0.738609	0.765807	0.592145	0.271441	0.342356	0.827681	0.310533	0.278246	0.300654	0.195839	0.206921	0.420789	0.240784	0.380296	0.479636	0.292832	brown	NA	core
TraesJUL1B03G00235790	0.20444	0.169198	0.271523	0.303193	0.0345335	0.365272	0.158062	0.0930386	0.452118	0.55863	0.126261	0.112547	0.378536	0.180787	0.168207	0.0884323	0.0943089	0.149735	0.125865	0.283564	0.326031	0.261284	0.479114	0.114895	0.264129	0.130198	0.323039	0.0729846	0.218777	brown	alpha/beta-Hydrolases superfamily protein	shell
TraesJUL1B03G00235920	0.0878294	0.0609103	0.0663636	0.100907	0.0167193	0.128522	0.0283912	0.0167777	0.05226	0.0862058	0.00636855	0.00807054	0.109648	0.0548099	0.0599381	0.00638651	0.0419678	0.143518	0.0317196	0.120332	0.079968	0.0766339	0.11151	0.0553418	0.108653	0.00502193	0.0812251	0.00595622	0.109894	brown	Gamma-tubulin complex component	core
TraesJUL1B03G00237710	0.0537278	0.062606	0.0517798	0.059578	0.0342501	0.0430371	0.0387152	0.0464566	0.0509445	0.0398565	0.0368614	0.11719	0.0311187	0.0956056	0.122209	0.100726	0.0493937	0.0573919	0.140602	0.0595117	0.0451525	0.0533178	0.0331556	0.0341698	0.051704	0.103426	0.065474	0.108153	0.0488216	brown	pollen-specific LRR extensin-like protein	core
TraesJUL1B03G00237840	0.490939	0.491251	0.452815	0.464071	0.281537	0.502485	0.349727	0.263584	0.411439	0.423365	0.236043	0.247834	0.413051	0.31346	0.309531	0.200043	0.347395	0.482791	0.323122	0.524985	0.454401	0.463851	0.403172	0.399464	0.375753	0.20994	0.458174	0.291218	0.448997	brown	Importin subunit alpha	core
TraesJUL1B03G00238060	0.567582	0.59968	0.623563	0.59617	0.349369	0.459485	0.321161	0.0261342	0.499662	0.354867	0.491904	0.733032	0.411096	0.853861	0.896226	0.76243	0.560312	0.59894	0.971396	0.583763	0.567812	0.600263	0.411444	0.459637	0.685326	0.389905	0.674364	0.757999	0.561153	brown	NA	core
TraesJUL1B03G00240080	0.651073	0.711899	0.719393	0.612103	0.551716	0.538316	0.476363	0.0839522	0.61928	0.478187	0.870451	0.786748	0.536006	0.569135	0.580315	0.750831	0.656995	0.534972	0.705945	0.602882	0.69136	0.680426	0.516587	0.606192	0.60209	0.547648	0.70076	0.929947	0.57902	brown	NA	shell
TraesJUL1B03G00240200	0.187282	0.174959	0.171093	0.166275	0.111326	0.249007	0.187932	0.62476	0.190025	0.264932	0.114707	0.0676798	0.223518	0.0606586	0.0586168	0.0383949	0.101505	0.13291	0.0553999	0.19262	0.191279	0.171823	0.213755	0.150151	0.104888	0.0924589	0.156552	0.0735622	0.15519	brown	Dihydrolipoyl dehydrogenase	core
TraesJUL1B03G00240570	0.336821	0.285908	0.375197	0.4161	0.0817559	0.505904	0.315994	0.0643282	0.485909	0.495738	0.147558	0.157329	0.407911	0.284407	0.232307	0.14215	0.176318	0.36933	0.224206	0.486494	0.442676	0.379692	0.464467	0.30915	0.368413	0.185066	0.404959	0.130784	0.393481	brown	NA	NA
TraesJUL1B03G00241680	0.234158	0.205889	0.324885	0.342217	0.0416447	0.387664	0.155852	0.0688011	0.516897	0.569225	0.165358	0.147197	0.419523	0.24419	0.219335	0.124328	0.132997	0.177301	0.178111	0.314744	0.372204	0.310983	0.535699	0.132247	0.32803	0.160642	0.392577	0.108201	0.241888	brown	Leucine-rich receptor-like protein kinase family protein	shell
TraesJUL1B03G00241920	0.0709637	0.0868468	0.0637436	0.041	0.274264	0.0326845	0.112202	0.0402216	0.0374358	0.021886	0.250055	0.179406	0.0367752	0.0349154	0.0415826	0.11865	0.103046	0.0426973	0.0709357	0.0396571	0.0535093	0.0598696	0.0231694	0.102905	0.034268	0.0846975	0.0436313	0.242722	0.0532728	brown	NEP-interacting protein, putative (DUF239)	core
TraesJUL1B03G00242150	0.178585	0.1938	0.136511	0.107009	0.326559	0.129795	0.12587	0.316881	0.0788356	0.0872043	0.182101	0.105842	0.132085	0.043707	0.0597946	0.0721931	0.197399	0.125307	0.0709673	0.119734	0.131631	0.133951	0.0955665	0.181507	0.0851996	0.0851168	0.109421	0.169556	0.120672	brown	receptor-like protein kinase 1	core
TraesJUL1B03G00246550	0.213168	0.168026	0.273005	0.294459	0.0379377	0.357722	0.129577	0.0856939	0.404255	0.503291	0.134217	0.121397	0.406077	0.171926	0.190341	0.0971308	0.107837	0.145469	0.13382	0.266978	0.335681	0.256454	0.482776	0.10963	0.293692	0.123505	0.3325	0.0771336	0.214101	brown	Phosphotransferase	core
TraesJUL1B03G00246740	0.585928	0.556757	0.707293	0.655229	0.308897	0.666562	0.549433	0.19963	0.846738	0.783729	0.669563	0.558643	0.68525	0.414462	0.410125	0.391364	0.398702	0.392905	0.402482	0.605397	0.733613	0.672955	0.70158	0.469367	0.540777	0.437138	0.678805	0.44945	0.571403	brown	IQ-domain 26	core
TraesJUL1B03G00247220	0.348862	0.313379	0.454882	0.468713	0.0822796	0.53992	0.247512	0.112949	0.662104	0.74152	0.247238	0.198308	0.562062	0.29137	0.261334	0.165321	0.200608	0.264041	0.221302	0.445065	0.514933	0.436943	0.68471	0.221464	0.42239	0.21963	0.51619	0.157598	0.352759	brown	Peroxidase	core
TraesJUL1B03G00247620	0.264029	0.249476	0.373351	0.378015	0.0540209	0.412766	0.17995	0.0686999	0.588423	0.607232	0.214888	0.179241	0.443959	0.289364	0.240257	0.153501	0.166711	0.201322	0.214946	0.348627	0.409336	0.358987	0.572339	0.156023	0.354332	0.192621	0.440952	0.149211	0.264082	brown	DUF641 family protein (DUF641)	shell
TraesJUL1B03G00247830	0.378294	0.417292	0.326519	0.260734	0.583658	0.268546	0.356797	0.0911716	0.235782	0.215915	0.568697	0.276303	0.259373	0.132195	0.124533	0.170601	0.336462	0.227768	0.166095	0.265364	0.307858	0.319236	0.205193	0.357844	0.192345	0.120323	0.24399	0.386371	0.260625	brown	tRNA N6-adenosine threonylcarbamoyltransferase	core
TraesJUL1B03G00247920	0.117847	0.0799134	0.0856423	0.141394	0.0248669	0.175651	0.0628625	0.0557095	0.0816045	0.153508	0.011784	0.0161512	0.146862	0.0545175	0.0691231	0.00959198	0.0413347	0.147896	0.0362633	0.158891	0.110312	0.0997543	0.148948	0.0678995	0.115177	0.00999429	0.102519	0.00926206	0.144903	brown	Kinase superfamily protein	core
TraesJUL1B03G00248170	0.470279	0.548207	0.508992	0.414547	0.56824	0.343666	0.452497	0.115758	0.418581	0.287752	0.752649	0.737854	0.321102	0.432602	0.419572	0.53241	0.503891	0.369928	0.540058	0.401342	0.430791	0.491034	0.283418	0.472083	0.355184	0.420336	0.437191	0.825883	0.413868	brown	NA	core
TraesJUL1B03G00248320	0.364047	0.353343	0.384732	0.448302	0.126251	0.415874	0.39372	0.0479099	0.417612	0.388529	0.177334	0.303916	0.309655	0.571427	0.486261	0.326848	0.211254	0.490065	0.524402	0.525805	0.408829	0.395017	0.354454	0.326638	0.411074	0.262988	0.450214	0.294422	0.44638	brown	Hexosyltransferase	core
TraesJUL1B03G00248810	0.196456	0.15348	0.199894	0.226385	0.0519871	0.348271	0.158263	0.342199	0.247512	0.395279	0.0695125	0.0519223	0.33821	0.0822172	0.090157	0.0399482	0.0932343	0.182281	0.0639932	0.260072	0.260125	0.200891	0.372569	0.159681	0.189226	0.106102	0.225174	0.0421594	0.21432	brown	GDSL esterase/lipase	core
TraesJUL1B03G00249570	0.697632	0.763905	0.737897	0.700842	0.466522	0.586016	0.446425	0.0612954	0.607023	0.484549	0.600949	0.703178	0.511697	0.819515	0.783686	0.605703	0.632868	0.666637	0.857347	0.695517	0.652955	0.726016	0.505757	0.539007	0.678603	0.344451	0.734849	0.780516	0.639213	brown	NA	core
TraesJUL1B03G00249610	0.849588	0.803888	0.878207	0.919984	0.370723	0.891924	0.453948	0.0991573	0.816967	0.757936	0.429458	0.448767	0.796361	0.682859	0.657349	0.351457	0.622516	0.829794	0.598594	0.925592	0.864728	0.892612	0.806839	0.634648	0.858531	0.271085	0.89521	0.407977	0.850043	brown	DNA helicase	NA
TraesJUL1B03G00251760	0.849671	0.830784	0.925604	0.859208	0.53627	0.855862	0.616252	0.189006	0.879476	0.793899	0.702398	0.549059	0.853881	0.532556	0.508324	0.359425	0.677914	0.677741	0.492301	0.823785	0.887681	0.920739	0.816149	0.728827	0.743909	0.342449	0.842868	0.506913	0.820848	brown	NA	NA
TraesJUL1B03G00252420	0.102575	0.117207	0.102249	0.0814719	0.139854	0.0888641	0.116346	0.419491	0.102008	0.0963816	0.171836	0.136906	0.0890744	0.0472496	0.0549415	0.0794082	0.0929443	0.0568379	0.0684821	0.0800703	0.0948431	0.0974413	0.0767954	0.0873378	0.0531706	0.141864	0.0883589	0.156054	0.0738868	brown	ATP synthase subunit gamma	core
TraesJUL1B03G00254080	0.554499	0.470409	0.559411	0.626163	0.154637	0.766268	0.334417	0.142959	0.593376	0.729213	0.201656	0.169228	0.712538	0.351282	0.328852	0.127219	0.308485	0.549295	0.263131	0.681794	0.635901	0.575916	0.760143	0.389974	0.569414	0.144249	0.605608	0.149131	0.573617	brown	DNA mismatch repair protein MSH2	core
TraesJUL1B03G00254960	0.24265	0.253101	0.262657	0.231645	0.148081	0.234453	0.321131	0.111795	0.275377	0.222903	0.280575	0.293865	0.248368	0.2294	0.218864	0.237404	0.215453	0.225443	0.302703	0.260067	0.281671	0.264318	0.243199	0.240702	0.224497	0.27476	0.283149	0.360337	0.235315	brown	NA	NA
TraesJUL1B03G00263720	0.103683	0.063687	0.105616	0.12766	0.0171287	0.149047	0.0413632	0.0175398	0.105723	0.146462	0.037196	0.0634473	0.177134	0.0909766	0.1698	0.0617527	0.0495602	0.0810433	0.0930736	0.116019	0.146426	0.0960412	0.178473	0.0444859	0.188964	0.0383225	0.148029	0.0311362	0.107672	brown	NA	NA
TraesJUL1B03G00263860	0.806473	0.830465	0.718105	0.690199	0.798484	0.613794	0.544848	0.0890093	0.48235	0.413318	0.557489	0.518706	0.532558	0.497417	0.509388	0.390078	0.727754	0.793146	0.545456	0.718338	0.654319	0.736977	0.453753	0.797044	0.613891	0.241528	0.627563	0.58109	0.763226	brown	Histone H2A	core
TraesJUL1B03G00264910	0.0840923	0.0758787	0.0648215	0.0693037	0.0643491	0.0841456	0.120743	0.0480149	0.0433341	0.0449866	0.043962	0.0727712	0.0569152	0.0917779	0.0973909	0.0834751	0.0581065	0.148289	0.113894	0.109357	0.0776272	0.0663289	0.0498092	0.134446	0.0702407	0.103555	0.068702	0.0889645	0.104715	brown	NA	NA
TraesJUL1B03G00265050	0.468534	0.412965	0.490038	0.47228	0.330385	0.43598	0.44299	0.150012	0.414819	0.334255	0.321717	0.527186	0.37445	0.417967	0.516827	0.354101	0.339792	0.414553	0.45545	0.45666	0.454733	0.467747	0.323221	0.441862	0.459833	0.311627	0.45264	0.351995	0.516545	brown	GDSL esterase/lipase	core
TraesJUL1B03G00268670	0.125418	0.137585	0.146083	0.155573	0.0545186	0.087511	0.0623659	0.000546069	0.124561	0.0704877	0.0993287	0.249362	0.0811207	0.385431	0.406392	0.301066	0.15065	0.153983	0.462344	0.137413	0.12601	0.146129	0.0910691	0.0801139	0.226302	0.074597	0.187127	0.256303	0.127741	brown	Splicing factor 3B subunit 4	core
TraesJUL1B03G00268680	0.100652	0.113458	0.100811	0.0702958	0.280358	0.0618625	0.181586	0.114348	0.0773176	0.0522736	0.330777	0.262754	0.0671942	0.0522844	0.0644191	0.189693	0.115524	0.0620814	0.0970673	0.0691166	0.0946939	0.0925312	0.0482573	0.15371	0.0543949	0.211068	0.0753729	0.291813	0.0893261	brown	Pectate lyase	shell
TraesJUL1B03G00268780	0.867769	0.832228	0.932366	0.907944	0.483425	0.873408	0.600289	0.149842	0.897271	0.826937	0.662416	0.56733	0.887219	0.56112	0.564062	0.364823	0.676587	0.694587	0.532653	0.85241	0.912767	0.940526	0.861814	0.687045	0.808568	0.324903	0.889433	0.497129	0.842176	brown	shugoshin	core
TraesJUL1B03G00269170	0.161951	0.120921	0.172329	0.201737	0.0269939	0.322905	0.104263	0.100746	0.203228	0.325883	0.0378214	0.0275494	0.303086	0.0942395	0.0860078	0.0219278	0.0763188	0.185704	0.0540904	0.238598	0.217694	0.175476	0.350427	0.125729	0.200715	0.0484158	0.197023	0.0209941	0.190361	brown	Xyloglucan galactosyltransferase	shell
TraesJUL1B03G00269470	0.752029	0.750768	0.837389	0.844615	0.33265	0.799852	0.564164	0.100004	0.905896	0.798132	0.548274	0.515967	0.739127	0.687	0.580625	0.368652	0.534163	0.664948	0.595537	0.834619	0.817136	0.852007	0.778173	0.56293	0.722957	0.299868	0.837575	0.489056	0.742692	brown	60 kDa chaperonin	core
TraesJUL1B03G00271080	0.566042	0.590338	0.624411	0.589164	0.3566	0.451739	0.330032	0.0284011	0.499355	0.346432	0.503442	0.749152	0.424435	0.817719	0.885275	0.763512	0.582237	0.594255	0.965551	0.572386	0.574866	0.603423	0.418105	0.475697	0.696467	0.403588	0.678432	0.771182	0.568291	brown	NA	core
TraesJUL1B03G00273030	0.415282	0.442986	0.49861	0.459179	0.289186	0.35088	0.344326	0.104315	0.485303	0.330898	0.509426	0.802478	0.342514	0.607414	0.667448	0.593888	0.405159	0.362357	0.718547	0.414274	0.437494	0.482651	0.337094	0.343957	0.454249	0.516612	0.51915	0.672963	0.426678	brown	eukaryotic translation initiation factor 4E	core
TraesJUL1B03G00277570	0.434894	0.405504	0.497196	0.443994	0.215552	0.483376	0.375455	0.18706	0.563588	0.575821	0.555005	0.450311	0.553157	0.286579	0.333828	0.320912	0.299248	0.249591	0.330894	0.410478	0.549443	0.460605	0.546262	0.27715	0.405123	0.308508	0.51071	0.404421	0.359221	brown	NA	core
TraesJUL1B03G00277840	0.0740546	0.0995019	0.0911127	0.0592557	0.134389	0.0597403	0.14718	0.107302	0.1073	0.0795331	0.289138	0.144752	0.0629442	0.0470615	0.0338015	0.104295	0.0762636	0.0365186	0.0618059	0.057755	0.0808049	0.0825221	0.0596748	0.0835738	0.0382581	0.143533	0.0704237	0.217551	0.0518345	brown	NA	core
TraesJUL1B03G00278310	0.608129	0.673516	0.666767	0.599029	0.434878	0.48829	0.401057	0.0434047	0.567239	0.416178	0.687882	0.801636	0.447287	0.727783	0.732463	0.822617	0.601755	0.548256	0.88612	0.592646	0.621352	0.633919	0.446704	0.500442	0.621376	0.465867	0.688488	0.941878	0.539343	brown	NA	core
TraesJUL1B03G00280040	0.0456196	0.0473643	0.037159	0.0428075	0.0335601	0.0314144	0.00725846	0.0131386	0.0195004	0.0201822	0.0172624	0.0306707	0.0398476	0.028651	0.0564244	0.0189587	0.0842578	0.04828	0.0409985	0.0343807	0.0316362	0.042264	0.0352032	0.0247256	0.0561356	0.0151693	0.044167	0.0259652	0.0374474	brown	Pentatricopeptide repeat-containing protein	core
TraesJUL1B03G00280060	0.0426868	0.0547483	0.0321298	0.0315181	0.0369755	0.0416246	0.0483782	0.0367539	0.0323457	0.0344084	0.0236407	0.0140317	0.0230093	0.0235465	0.0118456	0.0159577	0.0257354	0.0458308	0.0227181	0.0489225	0.0324341	0.0341268	0.0236714	0.0390741	0.0163452	0.0169159	0.0284904	0.0352595	0.0288735	brown	NA	NA
TraesJUL1B03G00281330	0.110946	0.130618	0.155286	0.125875	0.0764184	0.0807472	0.0455302	0.00362192	0.132905	0.0627902	0.191966	0.347985	0.0896808	0.274389	0.318943	0.457677	0.207474	0.121363	0.398223	0.110277	0.134615	0.141982	0.0959979	0.10549	0.200039	0.299233	0.187784	0.357493	0.111413	brown	NA	NA
TraesJUL1B03G00281750	0.520653	0.552124	0.62698	0.548074	0.348816	0.446247	0.331736	0.0311116	0.533922	0.387215	0.679199	0.745251	0.467197	0.69253	0.715245	0.711077	0.568594	0.481405	0.777211	0.511964	0.585507	0.591345	0.471544	0.465722	0.646227	0.472559	0.652384	0.756604	0.51307	brown	Reactive oxygen species modulator 1	core
TraesJUL1B03G00282080	0.356412	0.307984	0.280965	0.35945	0.148277	0.402719	0.191615	0.0433321	0.214432	0.277094	0.0733516	0.062059	0.325568	0.196059	0.172415	0.0447701	0.212989	0.499345	0.136229	0.4292	0.302256	0.32161	0.317347	0.3096	0.310888	0.0349768	0.282505	0.0648412	0.403825	brown	DNA ligase	core
TraesJUL1B03G00282270	0.0979845	0.0798183	0.0811778	0.12601	0.0223111	0.136376	0.0752223	0.0118016	0.0859427	0.117394	0.0137375	0.0148144	0.10497	0.07585	0.0548128	0.00736407	0.043644	0.150978	0.0389592	0.145361	0.0879545	0.101495	0.116177	0.073731	0.0963824	0.00655589	0.0862061	0.0110987	0.130326	brown	Protein arginine N-methyltransferase 6,Protein arginine methyltransferase 6	NA
TraesJUL1B03G00282460	0.283383	0.21914	0.333163	0.367221	0.0570633	0.461314	0.169642	0.127099	0.439043	0.574399	0.143518	0.13225	0.507063	0.188683	0.22223	0.105771	0.147557	0.216753	0.154036	0.352241	0.416445	0.319743	0.577923	0.166878	0.369274	0.14916	0.400989	0.0872998	0.293859	brown	Dof zinc finger protein 13	NA
TraesJUL1B03G00282790	0.846615	0.816082	0.886472	0.888255	0.428407	0.915016	0.574284	0.175102	0.889862	0.884255	0.558654	0.434164	0.869044	0.51081	0.46991	0.283522	0.594339	0.692703	0.442529	0.87346	0.881585	0.902307	0.867838	0.647262	0.727566	0.267921	0.839072	0.402858	0.803723	brown	Microtubule-associated protein RP/EB family member 3	core
TraesJUL1B03G00283190	0.643019	0.631882	0.639648	0.62293	0.39673	0.677568	0.436641	0.426769	0.621837	0.68024	0.472321	0.343397	0.683013	0.306469	0.318475	0.178662	0.467744	0.453618	0.28809	0.597407	0.623027	0.653492	0.645548	0.448916	0.468375	0.221176	0.590482	0.322811	0.551038	brown	NA	core
TraesJUL1B03G00283390	0.180766	0.159346	0.13071	0.154759	0.110344	0.207681	0.145837	0.245466	0.100125	0.142442	0.0486509	0.051358	0.159681	0.0639436	0.0762551	0.0380556	0.111107	0.228004	0.0710379	0.207511	0.153515	0.143782	0.143836	0.193112	0.12021	0.0790822	0.134562	0.0562669	0.187486	brown	NA	core
TraesJUL1B03G00283440	0.235862	0.249538	0.160319	0.1437	0.432241	0.162177	0.189507	0.133048	0.0881469	0.0847837	0.152122	0.0821368	0.131937	0.0567308	0.0529953	0.0432325	0.219961	0.219282	0.0659053	0.174536	0.145756	0.175654	0.0903783	0.292051	0.0948832	0.0423865	0.110048	0.12015	0.190492	brown	Very-long-chain 3-oxoacyl-CoA reductase 1	core
TraesJUL1B03G00284360	0.143389	0.166624	0.13844	0.0911827	0.31182	0.083505	0.0992614	0.0710642	0.081224	0.0630334	0.34448	0.220512	0.112091	0.0703018	0.100932	0.207109	0.223385	0.0880216	0.136292	0.0858743	0.12912	0.123999	0.0838144	0.146466	0.102777	0.135053	0.121393	0.358842	0.0970846	brown	Nonspecific lipid-transfer protein	shell
TraesJUL1B03G00284380	0.241489	0.215697	0.230668	0.223858	0.133054	0.270571	0.206169	0.352461	0.210892	0.223402	0.131619	0.16787	0.251705	0.160681	0.201125	0.132402	0.170075	0.231412	0.191645	0.256849	0.251797	0.22563	0.231753	0.213567	0.213496	0.200174	0.249207	0.165341	0.237924	brown	Myosin heavy chain-related protein	core
TraesJUL1B03G00285570	0.648569	0.582714	0.683714	0.727723	0.219347	0.825617	0.39998	0.219906	0.745119	0.846999	0.314006	0.269884	0.801544	0.413866	0.404481	0.182605	0.397121	0.554841	0.338299	0.73433	0.729315	0.695254	0.843926	0.429912	0.631866	0.206554	0.721326	0.235803	0.63072	brown	kinase with tetratricopeptide repeat domain-containing protein	core
TraesJUL1B03G00285640	0.824616	0.791199	0.866482	0.895812	0.40217	0.920256	0.544492	0.165136	0.865693	0.855579	0.460845	0.377663	0.841226	0.504252	0.451735	0.256774	0.595282	0.766097	0.416769	0.901795	0.858744	0.897508	0.859845	0.704748	0.74072	0.280388	0.827247	0.34177	0.847048	brown	Histone H2B	shell
TraesJUL1B03G00285760	0.126773	0.149363	0.146186	0.174534	0.0295815	0.144775	0.125741	0.00299701	0.196255	0.152279	0.0632102	0.100885	0.100484	0.292356	0.172646	0.134131	0.091355	0.19716	0.256186	0.211122	0.147811	0.159685	0.141682	0.102203	0.162422	0.0858942	0.188762	0.1421	0.139733	brown	NA	NA
TraesJUL1B03G00287260	0.172799	0.113181	0.163973	0.195473	0.0406106	0.258443	0.0796151	0.0413518	0.170335	0.254595	0.0751557	0.0638543	0.302431	0.0738334	0.116873	0.0511188	0.0838867	0.134856	0.0709121	0.193301	0.238213	0.159847	0.299399	0.105118	0.220055	0.0572432	0.199347	0.0372006	0.180487	brown	peptidoglycan-binding LysM domain-containing protein	core
TraesJUL1B03G00289790	0.00708676	0.00732554	0.00431535	0.00435053	0.0210279	0.00441086	0.00547362	0.00519928	0.00176705	0.00241418	0.00820537	0.00641646	0.00444282	0.00260285	0.00461151	0.0169101	0.00941026	0.0117531	0.00634014	0.00639333	0.00633999	0.00428775	0.00358568	0.0164164	0.00500387	0.020404	0.00497798	0.0126113	0.00779024	brown	NA	NA
TraesJUL1B03G00289850	0.110671	0.0919438	0.0919569	0.139788	0.0274217	0.155238	0.0865658	0.0265513	0.0854898	0.123098	0.0108935	0.0185644	0.101917	0.111927	0.0906983	0.0137305	0.0477804	0.1965	0.0619232	0.17269	0.0938765	0.107725	0.113493	0.0870232	0.115295	0.0107579	0.101368	0.0156396	0.151274	brown	Calcium-dependent protein kinase (CDPK) family protein	core
TraesJUL1B03G00290120	0.193294	0.190927	0.189005	0.174337	0.120689	0.183261	0.187852	0.145743	0.200771	0.182476	0.165807	0.176086	0.170663	0.153098	0.156871	0.147961	0.122052	0.141276	0.188037	0.186888	0.199635	0.180581	0.161753	0.131089	0.148381	0.126187	0.202096	0.209689	0.156339	brown	Kinesin-like protein,Kinesin-like protein	core
TraesJUL1B03G00290970	0.427687	0.426498	0.572135	0.542884	0.132229	0.574295	0.291192	0.0986895	0.771568	0.744331	0.396054	0.301715	0.617103	0.405482	0.340603	0.257767	0.318499	0.333611	0.334576	0.512172	0.600467	0.55205	0.74086	0.296153	0.507761	0.302076	0.630694	0.290989	0.41271	brown	Monocopper oxidase-like protein SKU5	core
TraesJUL1B03G00291020	0.0256008	0.0293929	0.0166237	0.0183799	0.0313913	0.010737	0.0107893	0.000277882	0.00636305	0.00329882	0.00695549	0.0222097	0.00649504	0.0492577	0.0513307	0.0269137	0.0332159	0.0461063	0.0662726	0.0216402	0.0119846	0.0183565	0.00482435	0.0202124	0.0245413	0.00318999	0.0171129	0.0355515	0.0220821	brown	Chaperone protein dnaJ 13	core
TraesJUL1B03G00291110	0.39332	0.363238	0.50096	0.496522	0.146752	0.481747	0.357969	0.0596964	0.613457	0.529332	0.299754	0.334729	0.419798	0.46471	0.38251	0.220014	0.226018	0.305353	0.329748	0.45331	0.463184	0.478247	0.445435	0.268936	0.423256	0.169899	0.466316	0.215845	0.418663	brown	RNA polymerase II-associated protein 3	shell
TraesJUL1B03G00291120	0.242259	0.173962	0.271619	0.297714	0.0484582	0.371742	0.102964	0.0848954	0.320709	0.425799	0.116438	0.113214	0.438134	0.156931	0.220122	0.0963469	0.126928	0.171396	0.136716	0.273725	0.34971	0.252746	0.468744	0.11952	0.338972	0.0991442	0.337381	0.0695723	0.236533	brown	Valine--tRNA ligase	shell
TraesJUL1B03G00291180	0.165149	0.140363	0.14629	0.188344	0.064178	0.16982	0.0319225	0.0146612	0.0912199	0.120654	0.0325731	0.0536813	0.15748	0.167395	0.239641	0.0781086	0.135507	0.240388	0.143777	0.186642	0.153038	0.147134	0.167771	0.105568	0.256185	0.0411488	0.193252	0.0477631	0.185294	brown	Pentatricopeptide repeat-containing protein	core
TraesJUL1B03G00292160	0.0324654	0.0240316	0.0281965	0.0330282	0.0160375	0.0514794	0.0659523	0.4535	0.0379836	0.0561129	0.0171117	0.0198305	0.0497668	0.0103433	0.0143519	0.00672489	0.0139132	0.0264017	0.0113229	0.0388898	0.0366234	0.0308571	0.0436911	0.0329826	0.0197037	0.0375347	0.0277549	0.0108062	0.0389505	brown	AMMECR1 family	core
TraesJUL1B03G00292290	0.0724554	0.0542867	0.0822799	0.116569	0.00650762	0.159246	0.0479181	0.0119397	0.123141	0.178424	0.0114079	0.0130354	0.121444	0.0810807	0.0584357	0.0141685	0.027024	0.107257	0.0383936	0.139371	0.104804	0.0868982	0.168204	0.0522497	0.111724	0.0216325	0.105233	0.00858719	0.100264	brown	sarcosine dehydrogenase-2C protein	shell
TraesJUL1B03G00293460	0.107275	0.0782699	0.117496	0.170478	0.0134243	0.207053	0.0517108	0.0250089	0.148877	0.227376	0.0178044	0.0276122	0.17389	0.0976036	0.106933	0.0320486	0.0483277	0.147703	0.0611019	0.183022	0.150092	0.121262	0.226596	0.0755525	0.176252	0.0482494	0.157435	0.0149174	0.150834	brown	valine-tRNA ligase	core
TraesJUL1B03G00293470	0.399019	0.390362	0.395047	0.374872	0.269473	0.419687	0.300323	0.306735	0.314259	0.318655	0.267973	0.328036	0.368499	0.30816	0.366281	0.285551	0.341864	0.432554	0.358669	0.430347	0.401989	0.384655	0.346015	0.414159	0.364649	0.423207	0.406318	0.331253	0.410112	brown	NADH dehydrogenase [ubiquinone] 1 beta subcomplex subunit 10-B	core
TraesJUL1B03G00293700	0.221514	0.155605	0.200769	0.196927	0.136767	0.275518	0.166393	0.354863	0.148263	0.210249	0.122153	0.108834	0.316146	0.0942455	0.156661	0.0651112	0.128679	0.186117	0.0947291	0.208391	0.239844	0.190128	0.248507	0.197504	0.207062	0.0940483	0.194993	0.0714098	0.2482	brown	NA	NA
TraesJUL1B03G00294240	0.0593045	0.082467	0.0533435	0.036034	0.191887	0.0250159	0.076938	0.0224911	0.0359921	0.0214355	0.208902	0.147401	0.0284302	0.0336497	0.035538	0.0852661	0.0872831	0.0281642	0.0653487	0.0308678	0.0405366	0.051875	0.0199024	0.0520829	0.0269359	0.0407282	0.0384846	0.226004	0.0338506	brown	Phenylalanine--tRNA ligase beta subunit	core
TraesJUL1B03G00294650	0.929771	0.885317	0.923493	0.876513	0.579885	0.904997	0.503745	0.161692	0.762189	0.784173	0.669331	0.483665	0.957039	0.459633	0.515164	0.349401	0.780437	0.735774	0.474935	0.847754	0.94186	0.918278	0.895324	0.729326	0.837415	0.299345	0.889589	0.489391	0.825772	brown	Chalcone-flavanone isomerase family protein	core
TraesJUL1B03G00295440	0.204007	0.217243	0.262553	0.22883	0.145966	0.167113	0.201353	0.00910146	0.279991	0.180848	0.434263	0.40027	0.194504	0.296161	0.259905	0.244498	0.202792	0.142123	0.295081	0.186156	0.233702	0.257221	0.192805	0.16155	0.227972	0.136516	0.244313	0.33817	0.197692	brown	stress response protein	core
TraesJUL1B03G00296360	0.574336	0.623737	0.701545	0.650338	0.258911	0.651034	0.406721	0.138471	0.850747	0.785938	0.587922	0.458379	0.633789	0.490707	0.412784	0.389383	0.449368	0.428851	0.461552	0.627733	0.695296	0.678858	0.723819	0.403953	0.54599	0.401797	0.727976	0.507846	0.495814	brown	Peroxidase	core
TraesJUL1B03G00297770	0.311121	0.303127	0.326032	0.2631	0.29542	0.266277	0.303306	0.192108	0.30916	0.285729	0.586145	0.471096	0.315464	0.163866	0.223115	0.307979	0.248553	0.149201	0.244594	0.233757	0.341664	0.294714	0.266506	0.217046	0.230605	0.266679	0.300678	0.43748	0.23031	brown	Glutathione S-transferase	core
TraesJUL1B03G00297880	0.419938	0.429379	0.461943	0.543003	0.130053	0.498785	0.373888	0.0417769	0.569162	0.532104	0.184466	0.213935	0.377432	0.53693	0.361049	0.152023	0.241257	0.467841	0.364768	0.567677	0.431674	0.49926	0.450768	0.299314	0.418088	0.111097	0.48086	0.208555	0.456526	brown	NA	shell
TraesJUL1B03G00297960	0.808979	0.868609	0.889488	0.856375	0.45519	0.773664	0.480186	0.0845947	0.843102	0.705023	0.617249	0.610639	0.672591	0.746271	0.668803	0.56451	0.694615	0.752206	0.730359	0.856781	0.831478	0.87709	0.709704	0.651905	0.779462	0.417172	0.892596	0.677752	0.749563	brown	Methyltransferase	core
TraesJUL1B03G00298230	0.598464	0.560875	0.670976	0.737351	0.183572	0.73457	0.42998	0.104562	0.818582	0.806451	0.317443	0.328115	0.666924	0.54199	0.465831	0.227954	0.355418	0.52822	0.425529	0.722911	0.683585	0.690604	0.741775	0.38533	0.613725	0.198069	0.710947	0.275482	0.608781	brown	E3 ubiquitin-protein ligase RFWD3	NA
TraesJUL1B03G00298350	0.194357	0.142029	0.206554	0.275133	0.028805	0.303353	0.118266	0.044514	0.251458	0.306563	0.0501378	0.0990607	0.27933	0.221645	0.272675	0.0941019	0.0950709	0.235355	0.189406	0.291732	0.262553	0.211292	0.327222	0.125756	0.310646	0.104856	0.286328	0.060171	0.249955	brown	Exostosin family protein	core
TraesJUL1B03G00299480	0.388706	0.408057	0.431333	0.505731	0.145552	0.460754	0.374336	0.0800236	0.605251	0.640175	0.263842	0.223764	0.403221	0.301125	0.222898	0.123912	0.21941	0.300747	0.224091	0.466435	0.418133	0.46957	0.478908	0.241505	0.316875	0.118893	0.427203	0.193842	0.376534	brown	enolase, putative (DUF3527)	shell
TraesJUL1B03G00301770	0.0496897	0.0370028	0.0276545	0.0463981	0.0299511	0.0523312	0.0372327	0.0651265	0.0186807	0.040963	0.00775959	0.00876844	0.051694	0.0109674	0.0193558	0.00349966	0.0245498	0.0616393	0.0118897	0.0518058	0.035963	0.03564	0.0442798	0.0398232	0.035104	0.00696116	0.0321058	0.00609625	0.0585941	brown	Pentatricopeptide repeat-containing protein	core
TraesJUL1B03G00301780	0.262979	0.225422	0.339888	0.369553	0.0551887	0.446173	0.153159	0.0679998	0.476615	0.58009	0.140247	0.0937656	0.466894	0.203803	0.169605	0.0734768	0.150479	0.228892	0.121883	0.353035	0.383195	0.337387	0.575765	0.178343	0.337615	0.106101	0.374718	0.0690912	0.292937	brown	Pentatricopeptide repeat (PPR) superfamily protein	core
TraesJUL1B03G00302430	0.200134	0.183662	0.180107	0.241584	0.0616625	0.209057	0.101408	0.0269753	0.164298	0.180195	0.0660955	0.151304	0.180591	0.215531	0.297527	0.164351	0.152547	0.268717	0.276152	0.259361	0.209075	0.194088	0.205227	0.142821	0.27002	0.154536	0.258391	0.136183	0.220351	brown	Trihelix transcription factor	core
TraesJUL1B03G00302590	0.135402	0.156839	0.148397	0.134069	0.115651	0.0756426	0.100832	0.000708735	0.115576	0.0583236	0.203529	0.325564	0.0741126	0.276079	0.274417	0.288923	0.170029	0.116635	0.366154	0.113597	0.119986	0.146276	0.0687089	0.0941931	0.163527	0.0584196	0.147597	0.355694	0.115088	brown	RNA-binding KH domain-containing protein	core
TraesJUL1B03G00302650	0.399126	0.406649	0.522771	0.460011	0.194747	0.4622	0.375951	0.181808	0.689809	0.613045	0.564255	0.475292	0.500954	0.355306	0.337999	0.372924	0.297219	0.255385	0.364122	0.420551	0.537344	0.486842	0.547634	0.292297	0.394225	0.425235	0.538453	0.442286	0.36432	brown	Cyclin-P4-1	core
TraesJUL1B03G00302760	0.266676	0.283056	0.316813	0.307188	0.160322	0.210418	0.177596	0.0151928	0.258529	0.155342	0.23695	0.576453	0.177985	0.676718	0.74855	0.626685	0.285668	0.331599	0.801845	0.297588	0.271139	0.301219	0.18113	0.23487	0.391894	0.338498	0.363402	0.511838	0.304313	brown	Nucleoside diphosphate kinase	core
TraesJUL1B03G00302820	0.680603	0.628916	0.729804	0.79945	0.222548	0.823177	0.420441	0.0959678	0.782797	0.785287	0.313818	0.342661	0.693873	0.626623	0.558448	0.280017	0.409465	0.669141	0.496305	0.827754	0.748063	0.735774	0.75453	0.471951	0.710991	0.233244	0.773407	0.296886	0.699216	brown	Protein kinase domain containing protein, expressed	core
TraesJUL1B03G00303900	0.175389	0.141277	0.153817	0.216812	0.0403597	0.254656	0.164134	0.024576	0.154407	0.213202	0.0350615	0.0532194	0.173418	0.203439	0.173343	0.0594745	0.0683204	0.287893	0.140782	0.28798	0.188855	0.165536	0.196708	0.150525	0.19363	0.0453297	0.182584	0.0480529	0.23609	brown	O-fucosyltransferase family protein	shell
TraesJUL1B03G00304920	0.153908	0.122698	0.201009	0.234506	0.0203743	0.224477	0.0724957	0.011085	0.263927	0.267651	0.0742719	0.13972	0.233189	0.29662	0.346546	0.163832	0.089366	0.148255	0.257278	0.214479	0.235912	0.187233	0.293382	0.0721051	0.315128	0.102773	0.291163	0.0913835	0.17142	brown	LIGHT-DEPENDENT SHORT HYPOCOTYLS-like protein (DUF640)	core
TraesJUL1B03G00305300	0.676481	0.683615	0.779417	0.713322	0.354397	0.673057	0.417742	0.0766231	0.775079	0.691758	0.739966	0.64042	0.691085	0.588129	0.595305	0.517229	0.553828	0.482336	0.600631	0.655393	0.76978	0.737858	0.706493	0.455547	0.687752	0.359158	0.782408	0.619354	0.579838	brown	Ran-binding protein 1	core
TraesJUL1B03G00305330	0.150537	0.163483	0.16941	0.179122	0.0619382	0.117777	0.0827434	0.0012023	0.133365	0.0806508	0.0845343	0.214279	0.089457	0.558333	0.488006	0.269487	0.14627	0.225869	0.530225	0.183237	0.139363	0.167276	0.0985377	0.103204	0.248266	0.0666361	0.204767	0.237449	0.162954	brown	Methionine aminopeptidase 2-1	core
TraesJUL1B03G00305800	0.36077	0.316118	0.392345	0.472019	0.072698	0.519212	0.194868	0.0415023	0.506853	0.588704	0.136025	0.118283	0.471996	0.290879	0.239296	0.0898663	0.18561	0.334038	0.194154	0.474352	0.43773	0.410612	0.559866	0.201061	0.402766	0.0774748	0.44258	0.0963819	0.364908	brown	Anaphase-promoting complex subunit 1	core
TraesJUL1B03G00306350	0.591482	0.605994	0.720214	0.653475	0.365599	0.543675	0.474602	0.0680071	0.682835	0.49828	0.686293	0.867582	0.528814	0.815924	0.824205	0.76605	0.538907	0.54578	0.871269	0.620648	0.672172	0.682273	0.532426	0.530692	0.686588	0.558566	0.73604	0.787485	0.626226	brown	NA	NA
TraesJUL1B03G00306440	0.528196	0.545341	0.517859	0.478665	0.598771	0.438223	0.330604	0.0738923	0.396775	0.371119	0.56874	0.321453	0.437186	0.256101	0.245997	0.219047	0.490413	0.424424	0.236805	0.447415	0.479997	0.522881	0.390438	0.543	0.382064	0.165328	0.417282	0.338263	0.499309	brown	Pentatricopeptide repeat-containing protein	core
TraesJUL1B03G00306620	0.232394	0.25177	0.227396	0.180532	0.339108	0.203313	0.200927	0.351608	0.197398	0.213876	0.344094	0.159908	0.232264	0.0576065	0.0672187	0.0951665	0.227071	0.127447	0.0751818	0.168121	0.221516	0.219263	0.201599	0.231529	0.130957	0.166628	0.185802	0.194182	0.172565	brown	DUF3511 domain protein, putative (DUF3511)	core
TraesJUL1B03G00306970	0.722076	0.664769	0.799205	0.840664	0.249954	0.863393	0.43028	0.114527	0.864461	0.884193	0.407847	0.403331	0.801956	0.599544	0.579398	0.319112	0.457251	0.61825	0.502955	0.820894	0.826784	0.788794	0.863631	0.473176	0.769072	0.267506	0.846978	0.342733	0.706261	brown	DNA primase	core
TraesJUL1B03G00307670	0.18814	0.137763	0.195409	0.263209	0.0348575	0.311367	0.136057	0.0833066	0.262213	0.329509	0.039292	0.0609109	0.236886	0.16369	0.158335	0.0473192	0.0681751	0.205775	0.100801	0.28039	0.227917	0.200562	0.271704	0.12629	0.216042	0.0592488	0.222348	0.0322437	0.241631	brown	Fatty acid oxidation complex subunit alpha	core
TraesJUL1B03G00308280	0.892904	0.864096	0.928494	0.949584	0.486655	0.951555	0.632755	0.134201	0.869578	0.856349	0.553347	0.47835	0.849665	0.591539	0.550727	0.385443	0.654068	0.869789	0.530869	0.980734	0.939411	0.941316	0.866643	0.833023	0.82612	0.379247	0.900603	0.457978	0.934345	brown	Histone H2B	shell
TraesJUL1B03G00308290	0.399842	0.370852	0.333768	0.390502	0.283937	0.419996	0.369645	0.0852176	0.277947	0.320224	0.13985	0.122696	0.293952	0.149687	0.135373	0.0766963	0.248894	0.43768	0.124054	0.438984	0.332234	0.366063	0.277259	0.465287	0.26942	0.0959998	0.276092	0.104679	0.438368	brown	NA	NA
TraesJUL1B03G00308300	0.95597	0.906015	0.914413	0.922374	0.585457	0.948698	0.562418	0.150575	0.757835	0.75953	0.539521	0.437947	0.868971	0.502654	0.51135	0.330444	0.737438	0.893421	0.479727	0.954775	0.925964	0.93294	0.821262	0.852123	0.817989	0.298784	0.862028	0.432606	0.930105	brown	Histone H3	shell
TraesJUL1B03G00308330	0.972246	0.951383	0.927343	0.93947	0.617675	0.912603	0.53707	0.113779	0.738206	0.718148	0.546768	0.472714	0.826438	0.562894	0.573821	0.375238	0.796094	0.934875	0.55113	0.960676	0.911312	0.948468	0.788045	0.845948	0.856377	0.294111	0.886482	0.489998	0.931867	brown	Histone H3	shell
TraesJUL1B03G00308340	0.426186	0.392729	0.339648	0.308928	0.549946	0.335312	0.20887	0.135706	0.172735	0.199847	0.295894	0.176725	0.383262	0.145075	0.202409	0.149171	0.434732	0.427211	0.177678	0.334654	0.359265	0.341858	0.291126	0.483211	0.326548	0.123646	0.305838	0.222362	0.410865	brown	NA	NA
TraesJUL1B03G00308370	0.730163	0.712129	0.699034	0.754418	0.35705	0.773233	0.337227	0.0741861	0.565955	0.590002	0.296026	0.274265	0.646374	0.517449	0.490403	0.303305	0.581764	0.90492	0.463605	0.850319	0.726188	0.718303	0.677795	0.678869	0.733885	0.257757	0.73974	0.321949	0.761972	brown	Histone H2B	shell
TraesJUL1B03G00309540	0.451477	0.493622	0.55803	0.48471	0.26943	0.454679	0.401197	0.165177	0.670897	0.561235	0.61988	0.533687	0.468241	0.393791	0.363582	0.39921	0.369325	0.28827	0.423682	0.441136	0.530639	0.529025	0.495945	0.318394	0.400888	0.379086	0.552639	0.557314	0.377642	brown	CUGBP Elav-like family member 1,CUGBP Elav-like family member 5	core
TraesJUL1B03G00309860	0.2869	0.205977	0.224864	0.266002	0.163838	0.306328	0.203278	0.0736573	0.158877	0.219424	0.115989	0.110078	0.316803	0.10551	0.158594	0.0695992	0.170696	0.279665	0.105854	0.281478	0.280973	0.236333	0.25974	0.26465	0.257549	0.0640093	0.216486	0.0695235	0.329695	brown	NA	shell
TraesJUL1B03G00310390	0.628344	0.619201	0.743097	0.754272	0.263419	0.778569	0.431376	0.178498	0.869754	0.868883	0.415254	0.314884	0.755819	0.455262	0.376278	0.2195	0.445631	0.55389	0.341185	0.728323	0.732176	0.757586	0.837119	0.504532	0.611236	0.277324	0.735491	0.280672	0.659987	brown	PAX-interacting protein 1	core
TraesJUL1B03G00311540	0.752746	0.678555	0.675054	0.720578	0.407319	0.718913	0.350507	0.10433	0.492638	0.512604	0.309282	0.291174	0.729206	0.432865	0.501768	0.22026	0.641006	0.822454	0.429557	0.750662	0.699354	0.716254	0.670884	0.632252	0.750337	0.165034	0.699613	0.301788	0.769884	brown	Aminotransferase-like, plant mobile domain family protein	NA
TraesJUL1B03G00311790	0.115366	0.0795347	0.0973582	0.115112	0.0319887	0.212216	0.0990108	0.21933	0.105143	0.203196	0.0283281	0.017581	0.195078	0.0279957	0.0334286	0.0117804	0.0453772	0.106077	0.021342	0.144727	0.13958	0.0993129	0.194275	0.0987334	0.095222	0.0361186	0.102319	0.0131823	0.120313	brown	ABC transporter G family member 2	core
TraesJUL1B03G00311910	0.095302	0.0688013	0.0844327	0.121795	0.0195464	0.167604	0.0408726	0.0788651	0.0975013	0.166606	0.0194821	0.0255562	0.132093	0.0502383	0.0674981	0.0308591	0.0399052	0.115991	0.0415553	0.144323	0.121997	0.0858193	0.156016	0.0716093	0.108072	0.0703219	0.113042	0.0161046	0.114102	brown	Lateral root primordium (LRP) protein-like protein	NA
TraesJUL1B03G00312560	0.347977	0.380511	0.349785	0.273158	0.501348	0.255388	0.290793	0.144316	0.294044	0.235475	0.590944	0.339643	0.28335	0.135113	0.138041	0.192723	0.342763	0.18913	0.167211	0.242006	0.315042	0.338298	0.227919	0.305638	0.203164	0.17523	0.268149	0.352052	0.262488	brown	AP2-like ethylene-responsive transcription factor	core
TraesJUL1B03G00313880	0.283076	0.231432	0.301361	0.366415	0.0630783	0.40003	0.253701	0.076767	0.4291	0.533894	0.140644	0.155167	0.369433	0.198597	0.204232	0.0885562	0.11399	0.186615	0.159119	0.338362	0.346221	0.305228	0.412788	0.134794	0.282216	0.0794097	0.329815	0.0950863	0.267601	brown	NA	NA
TraesJUL1B03G00313930	0.518758	0.489373	0.506796	0.616058	0.151116	0.622918	0.347718	0.0460268	0.545725	0.595993	0.1865	0.218449	0.483477	0.489601	0.416452	0.223233	0.28867	0.603803	0.409379	0.696984	0.559541	0.532639	0.558483	0.37038	0.533304	0.158825	0.582501	0.229942	0.542916	brown	NA	core
TraesJUL1B03G00314340	0.688345	0.6805	0.655517	0.640551	0.421233	0.669774	0.524474	0.18664	0.559199	0.542781	0.411592	0.389419	0.601324	0.451836	0.446438	0.307472	0.532783	0.67333	0.478354	0.706531	0.664095	0.665753	0.576819	0.619397	0.586715	0.304233	0.657836	0.45088	0.647534	brown	NA	shell
TraesJUL1B03G00314430	0.246996	0.185219	0.186185	0.20941	0.1219	0.324433	0.179112	0.482089	0.158875	0.267963	0.0797678	0.0543612	0.322061	0.052854	0.0751146	0.0278206	0.123658	0.20259	0.0528657	0.244526	0.239425	0.195813	0.273793	0.194141	0.164204	0.0602024	0.183211	0.0447869	0.230178	brown	cytochrome P450 family protein	core
TraesJUL1B03G00314700	0.792734	0.766517	0.833103	0.870943	0.330475	0.909779	0.561137	0.12963	0.85286	0.867954	0.437651	0.3849	0.796089	0.610101	0.52133	0.293181	0.514191	0.752912	0.499435	0.912667	0.842197	0.84941	0.840279	0.609828	0.736631	0.261188	0.833892	0.378543	0.789756	brown	Kinesin-like protein	core
TraesJUL1B03G00314730	0.493789	0.420203	0.513839	0.465105	0.278871	0.506865	0.29811	0.261258	0.431806	0.450316	0.401665	0.422323	0.588072	0.322596	0.475375	0.307894	0.376	0.345658	0.382596	0.435633	0.547886	0.473344	0.516673	0.332418	0.516601	0.272328	0.537446	0.344617	0.445031	brown	Cyclin-P3-1	core
TraesJUL1B03G00315080	0.094587	0.0935836	0.113789	0.0996931	0.0823549	0.111532	0.125739	0.253038	0.124918	0.113566	0.147064	0.19096	0.104158	0.0777432	0.100947	0.185934	0.0861765	0.0894579	0.111697	0.109986	0.126959	0.103885	0.105057	0.142512	0.0893638	0.548616	0.119213	0.154156	0.112383	brown	Ubiquinol-cytochrome c reductase complex protein	core
TraesJUL1B03G00317070	0.153803	0.112805	0.123692	0.178633	0.0321174	0.240781	0.0831339	0.0478241	0.129139	0.230459	0.0238562	0.0184048	0.217235	0.0585492	0.0605249	0.0115189	0.062005	0.17069	0.0375904	0.201226	0.161707	0.139978	0.236638	0.0969679	0.152952	0.0174502	0.145684	0.0134395	0.167625	brown	Pentatricopeptide repeat-containing protein	core
TraesJUL1B03G00317650	0.690222	0.641387	0.617991	0.672772	0.378986	0.758184	0.581246	0.228958	0.576	0.66218	0.323617	0.245324	0.646523	0.319038	0.285551	0.138162	0.403647	0.631781	0.266167	0.734245	0.637165	0.662091	0.610304	0.577991	0.482408	0.15293	0.558964	0.231348	0.679305	brown	microtubule-associated protein 65-5	core
TraesJUL1B03G00318730	0.181928	0.14819	0.13172	0.158856	0.0992784	0.245018	0.182554	0.248926	0.109747	0.178293	0.0401851	0.0262747	0.192096	0.045259	0.0434026	0.0145792	0.0912975	0.222855	0.0353929	0.21626	0.158644	0.149667	0.172446	0.211762	0.108889	0.0362104	0.118515	0.0266679	0.202405	brown	Tubulin beta chain	core
TraesJUL1B03G00319000	0.107025	0.126898	0.13809	0.10276	0.127237	0.0824741	0.115561	0.103279	0.148757	0.0954158	0.26372	0.318941	0.0901437	0.12372	0.144749	0.289406	0.124706	0.0659832	0.194613	0.0898398	0.122422	0.122057	0.0866474	0.096314	0.096357	0.291456	0.137901	0.345715	0.0892002	brown	Beta-hexosaminidase	core
TraesJUL1B03G00319290	0.128595	0.153751	0.165796	0.122672	0.133538	0.0828556	0.102791	0.00959077	0.157588	0.0881404	0.335814	0.421972	0.0894082	0.208846	0.231636	0.44828	0.148655	0.0717985	0.316675	0.0986424	0.140197	0.141057	0.0848257	0.0820452	0.1379	0.162603	0.165269	0.469465	0.0927708	brown	Proteasomal ubiquitin receptor ADRM1	core
TraesJUL1B03G00320290	0.665881	0.693095	0.754778	0.748401	0.2936	0.709987	0.412039	0.0491631	0.708269	0.597657	0.421513	0.455578	0.596596	0.831641	0.683841	0.490063	0.567502	0.80442	0.728342	0.818586	0.731986	0.750355	0.663055	0.618804	0.767862	0.385352	0.803959	0.521745	0.709937	brown	Cold shock protein-1	NA
TraesJUL1B03G00320410	0.678722	0.656204	0.712136	0.755258	0.281433	0.699801	0.387437	0.0415112	0.613468	0.552216	0.341265	0.441929	0.599139	0.798275	0.772306	0.470923	0.543064	0.837393	0.75128	0.815988	0.719508	0.714872	0.639414	0.586241	0.828941	0.317552	0.795254	0.459341	0.739689	brown	Cold shock protein-1	NA
TraesJUL1B03G00320670	0.435994	0.406159	0.472389	0.518825	0.164105	0.391934	0.182075	0.00906971	0.422209	0.308855	0.228227	0.419569	0.343138	0.679302	0.73883	0.460596	0.352876	0.477827	0.685738	0.488611	0.459177	0.463999	0.35875	0.284485	0.618035	0.181126	0.552811	0.346422	0.46133	brown	NA	NA
TraesJUL1B03G00320770	0.31128	0.328525	0.390334	0.322131	0.246395	0.31231	0.275015	0.24958	0.444871	0.395617	0.613582	0.460326	0.373889	0.210549	0.232822	0.269898	0.288518	0.167788	0.237628	0.269132	0.373397	0.365645	0.366234	0.237379	0.261954	0.370891	0.359427	0.388044	0.263455	brown	NA	NA
TraesJUL1B03G00320950	0.137649	0.0963876	0.160863	0.190553	0.0233307	0.240339	0.0990663	0.108732	0.248553	0.34601	0.079657	0.0903191	0.264175	0.096488	0.129698	0.061518	0.0524159	0.0845785	0.0806622	0.17173	0.214995	0.151193	0.296678	0.0637094	0.173279	0.089067	0.198525	0.0421391	0.142303	brown	Pectinesterase	core
TraesJUL1B03G00320960	0.771698	0.706548	0.841728	0.895419	0.292464	0.912597	0.479241	0.123971	0.874983	0.872655	0.407924	0.406056	0.83474	0.625257	0.591812	0.322797	0.507587	0.74258	0.515584	0.901332	0.869872	0.847164	0.88506	0.593945	0.815491	0.302584	0.876488	0.342268	0.822661	brown	DNA helicase	NA
TraesJUL1B03G00321010	0.535219	0.56925	0.610204	0.585672	0.288322	0.476348	0.335952	0.0300116	0.55327	0.416135	0.5034	0.70892	0.419626	0.810391	0.820145	0.849661	0.491769	0.555875	0.935227	0.593734	0.594733	0.577494	0.451073	0.441818	0.651543	0.494799	0.689603	0.779642	0.526802	brown	NA	core
TraesJUL1B03G00321830	0.2367	0.199384	0.311907	0.34857	0.0413814	0.408887	0.191213	0.087957	0.513215	0.607047	0.146271	0.135655	0.40677	0.227517	0.201102	0.107232	0.108266	0.179759	0.156944	0.331096	0.367415	0.301575	0.513397	0.135869	0.298696	0.144855	0.365872	0.0901612	0.254951	brown	alpha/beta-Hydrolases superfamily protein	shell
TraesJUL1B03G00322610	0.108799	0.125521	0.10968	0.0749736	0.341653	0.057716	0.156931	0.066472	0.0737155	0.0410999	0.309359	0.26122	0.0635365	0.0620219	0.0738647	0.180544	0.153603	0.074453	0.108345	0.0696286	0.0914216	0.103235	0.0433831	0.174224	0.0636982	0.154459	0.0778231	0.29327	0.0999839	brown	NA	core
TraesJUL1B03G00323040	0.24836	0.207488	0.265051	0.329387	0.0576776	0.426053	0.227483	0.0771534	0.370115	0.538346	0.0936349	0.0607373	0.370597	0.12719	0.09867	0.0418304	0.106891	0.23362	0.0750745	0.353162	0.321504	0.280976	0.450152	0.196321	0.23872	0.0737433	0.274409	0.0446019	0.283127	brown	Amidophosphoribosyltransferase	core
TraesJUL1B03G00323330	0.463995	0.462189	0.512339	0.538861	0.146323	0.572753	0.295918	0.0929826	0.541843	0.559608	0.250513	0.302338	0.488894	0.533852	0.501185	0.324341	0.336484	0.50724	0.500567	0.599936	0.542228	0.506086	0.567021	0.34261	0.531628	0.291807	0.599205	0.344278	0.457442	brown	Coiled-coil domain-containing protein 47	core
TraesJUL1B03G00324790	0.943824	0.890444	0.963185	0.952474	0.565275	0.911926	0.494708	0.1166	0.795984	0.779247	0.619303	0.52436	0.930769	0.5612	0.623624	0.38938	0.788617	0.813546	0.546374	0.898654	0.952136	0.963844	0.886792	0.758914	0.92703	0.304308	0.935963	0.478029	0.914777	brown	Histone H3	NA
TraesJUL1B03G00324950	0.205588	0.198319	0.277357	0.261625	0.0863094	0.260971	0.402953	0.0751533	0.460448	0.390581	0.365851	0.382607	0.235966	0.281093	0.225091	0.332985	0.0976032	0.136238	0.272611	0.261669	0.313109	0.253058	0.269023	0.167482	0.192087	0.326192	0.283134	0.307937	0.217776	brown	NA	NA
TraesJUL1B03G00325890	0.555248	0.556033	0.443033	0.422798	0.661376	0.436759	0.448387	0.240803	0.290672	0.287331	0.38711	0.304044	0.385905	0.229227	0.249682	0.196918	0.461522	0.524488	0.271272	0.476743	0.432079	0.463821	0.303579	0.598328	0.327123	0.185121	0.371319	0.358949	0.512298	brown	Cell division protein ftsZ	core
TraesJUL1B03G00325980	0.216113	0.158146	0.255106	0.273023	0.0429085	0.340187	0.107631	0.0784263	0.321019	0.423081	0.125037	0.113202	0.415621	0.144447	0.194261	0.0910113	0.114317	0.143948	0.124282	0.245188	0.326617	0.236551	0.454671	0.107996	0.307001	0.100965	0.313607	0.069044	0.210931	brown	bZIP transcription factor family protein	core
TraesJUL1B03G00326890	0.15623	0.121176	0.183197	0.220167	0.0218025	0.228692	0.0565499	0.00968812	0.208069	0.235917	0.0566099	0.0986052	0.229643	0.239662	0.300133	0.151012	0.0948376	0.177126	0.220132	0.221859	0.23381	0.171176	0.286198	0.0841307	0.317158	0.0995458	0.276896	0.0754463	0.174392	brown	Auxin transporter-like protein 1	core
TraesJUL1B03G00327510	0.285332	0.213731	0.321607	0.38718	0.0635022	0.424826	0.244438	0.126246	0.422618	0.502344	0.129045	0.207287	0.390722	0.285077	0.34584	0.161799	0.117473	0.242335	0.241283	0.376665	0.384534	0.309075	0.429533	0.173236	0.359398	0.173241	0.384006	0.112093	0.337858	brown	LOW protein: UPF0503-like protein, putative (DUF740)	core
TraesJUL1B03G00328620	0.565801	0.580314	0.645426	0.698622	0.21018	0.645388	0.456367	0.0782694	0.829365	0.781551	0.428039	0.398621	0.57935	0.528844	0.42354	0.302817	0.357176	0.478587	0.452202	0.678831	0.658804	0.664472	0.677494	0.389528	0.543691	0.279861	0.690431	0.378466	0.552104	brown	DNA replication complex GINS protein PSF1	core
TraesJUL1B03G00328660	0.323345	0.26149	0.385956	0.330706	0.153622	0.39527	0.267751	0.139933	0.418137	0.432448	0.429413	0.312319	0.51847	0.195684	0.253493	0.237329	0.227097	0.197917	0.217576	0.307644	0.469291	0.346695	0.489219	0.254017	0.364319	0.275388	0.400635	0.238504	0.311072	brown	E3 ubiquitin-protein ligase RLIM-like protein,plant/protein	core
TraesJUL1B03G00329080	0.493552	0.485284	0.46159	0.42342	0.650378	0.397447	0.646346	0.216828	0.374382	0.318681	0.538719	0.481753	0.354689	0.237145	0.256685	0.306773	0.387967	0.406472	0.28837	0.43606	0.446409	0.463762	0.286815	0.635545	0.308514	0.316129	0.364598	0.439694	0.518656	brown	Microtubule-binding protein TANGLED1	core
TraesJUL1B03G00329810	0.171417	0.117876	0.193771	0.221439	0.0337411	0.282866	0.124755	0.105391	0.272737	0.377945	0.0978382	0.102358	0.313412	0.107708	0.147445	0.0706344	0.0662874	0.103417	0.0914319	0.201039	0.25731	0.179915	0.334681	0.0833209	0.209383	0.0847872	0.228457	0.0503571	0.173449	brown	Laccase	core
TraesJUL1B03G00330210	0.898347	0.882348	0.887069	0.8936	0.568604	0.83802	0.645204	0.134453	0.819419	0.779596	0.696429	0.596388	0.793406	0.547114	0.551706	0.412197	0.653379	0.715557	0.557706	0.868249	0.886805	0.901494	0.758471	0.697104	0.733771	0.309054	0.841168	0.573911	0.82967	brown	Kinesin-like protein,Kinesin-like protein	core
TraesJUL1B03G00330390	0.123396	0.130626	0.134858	0.146085	0.0635438	0.0893476	0.0713414	0.00173974	0.0972723	0.0557058	0.0714405	0.246805	0.0654133	0.46328	0.488232	0.310987	0.12796	0.19537	0.513102	0.147398	0.110503	0.132026	0.0680253	0.0973862	0.207692	0.0958628	0.164947	0.230427	0.145753	brown	NA	shell
TraesJUL1B03G00331190	0.0959096	0.084761	0.100576	0.112606	0.0217937	0.17641	0.0642823	0.284018	0.141386	0.210432	0.0332232	0.0215582	0.174166	0.0445299	0.0384675	0.0121638	0.0509382	0.0873067	0.0300521	0.129002	0.117926	0.107721	0.196377	0.0609155	0.080254	0.0395402	0.111055	0.0197504	0.0938691	brown	RAB GTPase homolog 8A	shell
TraesJUL1B03G00331200	0.472338	0.519088	0.536262	0.427371	0.488919	0.364994	0.446554	0.114462	0.464301	0.328629	0.826211	0.810343	0.380286	0.448562	0.475857	0.613056	0.484889	0.337635	0.58172	0.399678	0.483523	0.500458	0.338563	0.43262	0.406094	0.465156	0.48844	0.853097	0.413158	brown	NA	shell
TraesJUL1B03G00331800	0.0733732	0.0636781	0.067014	0.0445083	0.0894398	0.0574965	0.0862545	0.0177528	0.0314182	0.0282214	0.105716	0.0918859	0.0681408	0.0704483	0.0932733	0.0895539	0.0742924	0.0670488	0.101526	0.0549577	0.0715325	0.0566733	0.0459105	0.083792	0.0765622	0.0443141	0.0606925	0.122514	0.0631518	brown	NA	NA
TraesJUL1B03G00332330	0.342718	0.367069	0.29145	0.263893	0.594106	0.224644	0.316331	0.0922188	0.176566	0.143944	0.320129	0.300823	0.182083	0.225302	0.230301	0.2429	0.308616	0.338263	0.258646	0.28252	0.251882	0.290343	0.140416	0.415585	0.208934	0.14299	0.228441	0.356215	0.336621	brown	Bifunctional purine biosynthesis protein purH	core
TraesJUL1B03G00333150	0.148131	0.128002	0.112347	0.134349	0.0779804	0.117025	0.103736	0.0220965	0.0690617	0.0582161	0.033651	0.094328	0.08869	0.204421	0.242607	0.070385	0.104493	0.223351	0.221325	0.158703	0.104997	0.122515	0.0720906	0.111445	0.155227	0.0271236	0.124762	0.0898509	0.1648	brown	Ypt/Rab-GAP domain of gyp1p superfamily protein	core
TraesJUL1B03G00333200	0.295983	0.251878	0.254925	0.287067	0.229148	0.323468	0.337655	0.590415	0.239902	0.308385	0.161225	0.145836	0.323247	0.094474	0.123158	0.0596661	0.178846	0.246176	0.0964413	0.291269	0.273891	0.279977	0.275051	0.291191	0.18679	0.116424	0.225449	0.102211	0.334	brown	NA	NA
TraesJUL1B03G00333560	0.937504	0.901013	0.981568	0.951735	0.560753	0.924445	0.564147	0.123938	0.850937	0.783759	0.657923	0.585784	0.8847	0.642777	0.65941	0.490457	0.763083	0.862542	0.628944	0.949211	0.981547	0.969508	0.860468	0.832646	0.910202	0.409863	0.957978	0.563338	0.939053	brown	Histone H4	shell
TraesJUL1B03G00333590	0.781882	0.753621	0.855656	0.902864	0.32801	0.835013	0.428534	0.0653079	0.813739	0.772793	0.454422	0.514071	0.752149	0.763273	0.765699	0.517124	0.586151	0.798335	0.708697	0.901109	0.870387	0.843459	0.817509	0.607635	0.909349	0.378501	0.938023	0.485185	0.814936	brown	Histone H4	shell
TraesJUL1B03G00335160	0.89421	0.890389	0.964652	0.944001	0.529335	0.883335	0.627022	0.111206	0.890497	0.786665	0.664568	0.616607	0.810147	0.709652	0.662364	0.49817	0.707038	0.838748	0.663611	0.942012	0.933725	0.962763	0.810425	0.802982	0.851885	0.409369	0.929179	0.594447	0.917036	brown	Histone H4	NA
TraesJUL1B03G00335380	0.459017	0.446418	0.489507	0.519337	0.160385	0.535285	0.411785	0.0364788	0.510596	0.458528	0.259584	0.303422	0.404882	0.637	0.474276	0.30907	0.284837	0.564894	0.517551	0.621076	0.513478	0.493282	0.447404	0.405687	0.48069	0.216028	0.516839	0.328914	0.502592	brown	Sorting and assembly machinery component 50 homolog	shell
TraesJUL1B03G00336990	0.521927	0.553358	0.449449	0.409361	0.612943	0.332108	0.398436	0.0564824	0.266315	0.203607	0.431621	0.528782	0.295657	0.420012	0.487527	0.395244	0.525185	0.490291	0.562216	0.419394	0.388621	0.451812	0.232018	0.470206	0.407177	0.170964	0.400544	0.629208	0.454266	brown	WEB family protein (DUF827)	core
TraesJUL1B03G00337000	0.832003	0.778918	0.879789	0.918357	0.350976	0.937526	0.509115	0.140965	0.887584	0.884563	0.464123	0.425659	0.863044	0.601908	0.56815	0.317071	0.562028	0.753627	0.511253	0.919721	0.895164	0.890103	0.890632	0.620717	0.806327	0.286212	0.88864	0.3787	0.832755	brown	DNA helicase	shell
TraesJUL1B03G00337140	0.0573451	0.0655997	0.0693683	0.0479907	0.159052	0.03528	0.0660393	0.0419845	0.0645524	0.0363153	0.211289	0.148114	0.0405687	0.0305257	0.0328156	0.0817758	0.0723093	0.0265995	0.0403167	0.0349875	0.0546274	0.0628362	0.0316366	0.0726369	0.0356781	0.105236	0.0476032	0.110981	0.0498292	brown	NA	NA
TraesJUL1B03G00337640	0.0495199	0.0316055	0.0414806	0.0332515	0.0698138	0.0392852	0.0675382	0.0435727	0.0255936	0.0271434	0.0995324	0.103029	0.0581519	0.0191312	0.0504432	0.0724747	0.0340339	0.0257827	0.040491	0.0316747	0.0579127	0.0348299	0.0345097	0.0513035	0.0440674	0.0550288	0.0378418	0.0610026	0.0483776	brown	WRKY DNA-binding protein 55	core
TraesJUL1B03G00338160	0.477963	0.473166	0.59439	0.589482	0.178347	0.573648	0.425379	0.147728	0.751634	0.676838	0.413308	0.5052	0.525455	0.581429	0.544916	0.463573	0.316229	0.410811	0.559463	0.586337	0.61258	0.567015	0.599541	0.353313	0.526873	0.46022	0.661418	0.45875	0.490766	brown	Leucine-rich repeat protein kinase family protein	core
TraesJUL1B03G00338190	0.219029	0.222943	0.19198	0.171877	0.216147	0.222873	0.202589	0.516477	0.169066	0.201745	0.162542	0.100032	0.208727	0.0697987	0.0740106	0.0668309	0.1666	0.167666	0.0806626	0.196741	0.198536	0.192959	0.183469	0.212505	0.118872	0.113216	0.16866	0.136571	0.178413	brown	serine/arginine repetitive matrix-like protein	shell
TraesJUL1B03G00338460	0.418857	0.341647	0.429346	0.485318	0.122834	0.620876	0.302132	0.218012	0.512415	0.687283	0.190239	0.133533	0.622915	0.197498	0.195156	0.0712332	0.206547	0.333582	0.142532	0.491131	0.497917	0.44585	0.650007	0.278845	0.3832	0.112001	0.4392	0.0948866	0.429637	brown	B3 domain-containing protein	core
TraesJUL1B03G00338840	0.528932	0.578644	0.527395	0.507912	0.398412	0.398369	0.322683	0.0711251	0.434264	0.317849	0.460232	0.654245	0.339841	0.609296	0.647108	0.556066	0.480735	0.47876	0.741263	0.497317	0.467633	0.51993	0.320938	0.383268	0.476786	0.320307	0.542105	0.703753	0.461347	brown	Transducin/WD40 repeat-like superfamily protein	core
TraesJUL1B03G00339390	0.037322	0.0323387	0.040352	0.0509581	0.0109368	0.0641822	0.0680925	0.0244205	0.0647722	0.0726026	0.0168484	0.0156401	0.0392243	0.0513342	0.0245558	0.00881757	0.0113587	0.0450244	0.0206197	0.0627899	0.0420778	0.0434606	0.0455472	0.034926	0.0271716	0.0127356	0.0343968	0.0097869	0.0514677	brown	ORW1943Ba0047B01.9 protein	shell
TraesJUL1B03G00339510	0.101259	0.0816501	0.121556	0.152612	0.0161635	0.223757	0.107715	0.17395	0.218804	0.337444	0.036629	0.0311027	0.194803	0.0613064	0.051547	0.0227861	0.0384488	0.095037	0.0368524	0.167957	0.156096	0.124913	0.257065	0.0777997	0.106928	0.0796899	0.141194	0.0196406	0.124086	brown	Exostosin family protein	core
TraesJUL1B03G00339810	0.657069	0.617956	0.667655	0.751355	0.246573	0.710973	0.396426	0.0887294	0.692141	0.667942	0.293346	0.346901	0.608104	0.534395	0.514878	0.238754	0.425073	0.609726	0.465876	0.738171	0.656058	0.696227	0.638713	0.433301	0.646673	0.181195	0.698731	0.299487	0.645284	brown	2-oxoglutarate (2OG) and Fe(II)-dependent oxygenase superfamily protein	core
TraesJUL1B03G00340080	0.792605	0.794885	0.723704	0.681274	0.708044	0.686015	0.565816	0.141579	0.494107	0.451286	0.483058	0.417305	0.597619	0.449835	0.446076	0.31757	0.722762	0.851024	0.464137	0.753613	0.680722	0.741799	0.520019	0.893778	0.628233	0.282824	0.634472	0.472991	0.792587	brown	Histone H3	core
TraesJUL1B03G00340560	0.632221	0.665832	0.733495	0.646899	0.426714	0.553859	0.478579	0.0913599	0.682776	0.524855	0.783531	0.867873	0.552524	0.703549	0.733986	0.72348	0.576741	0.498394	0.80691	0.604333	0.684084	0.691353	0.542533	0.496932	0.647328	0.501279	0.73678	0.864155	0.577783	brown	NA	core
TraesJUL1B03G00341100	0.0621111	0.0606952	0.0625945	0.0581267	0.0564854	0.0381687	0.0186868	0.00176266	0.0322374	0.0194236	0.0477326	0.0739794	0.0545993	0.0884499	0.130509	0.0866212	0.125875	0.0951187	0.127556	0.0536412	0.0589181	0.0649859	0.0472647	0.0698134	0.114353	0.0404058	0.0774588	0.085317	0.0739253	brown	Sigma factor binding protein 1	shell
TraesJUL1B03G00341420	0.716892	0.699607	0.847556	0.809349	0.324771	0.824427	0.510608	0.143139	0.957439	0.902087	0.619623	0.483479	0.832833	0.521134	0.473791	0.361237	0.527379	0.555283	0.460984	0.769028	0.861262	0.830283	0.887261	0.554115	0.709204	0.37405	0.841715	0.439111	0.692189	brown	Cyclin family protein	core
TraesJUL1B03G00341450	0.736456	0.694954	0.754737	0.760491	0.345213	0.874839	0.650216	0.183966	0.775743	0.85042	0.451859	0.315249	0.814504	0.395739	0.34316	0.213933	0.479985	0.650299	0.33908	0.815783	0.803428	0.775215	0.83043	0.649988	0.621557	0.251333	0.718087	0.318679	0.725276	brown	Cyclin family protein	shell
TraesJUL1B03G00341680	0.40397	0.350307	0.461498	0.50533	0.0968689	0.549106	0.243568	0.119521	0.564952	0.631534	0.220053	0.272267	0.552351	0.355404	0.413198	0.235969	0.246915	0.335875	0.346287	0.493811	0.532357	0.449385	0.627571	0.235323	0.506545	0.249989	0.566168	0.214664	0.396813	brown	NA	core
TraesJUL1B03G00342080	0.461402	0.401395	0.510221	0.457248	0.237956	0.502329	0.272498	0.154333	0.519091	0.556919	0.512631	0.369018	0.621499	0.227669	0.305781	0.246497	0.333892	0.244612	0.255543	0.39239	0.564174	0.46936	0.582273	0.273055	0.450122	0.217853	0.511035	0.29411	0.371495	brown	Pectin lyase-like superfamily protein	core
TraesJUL1B03G00343430	0.322412	0.260742	0.278429	0.3338	0.100999	0.428172	0.174331	0.123128	0.27552	0.364973	0.068243	0.0484081	0.383636	0.129345	0.116245	0.0244537	0.167669	0.316832	0.0825364	0.362658	0.302703	0.308252	0.378236	0.216171	0.269166	0.0288282	0.274506	0.0416693	0.319039	brown	dentin sialophosphoprotein-like protein	core
TraesJUL1B03G00343750	0.778437	0.713139	0.781647	0.838278	0.313042	0.907053	0.481884	0.157008	0.77835	0.860555	0.385452	0.315702	0.851205	0.486305	0.458849	0.224231	0.489497	0.705238	0.401661	0.862123	0.824699	0.804717	0.870259	0.558243	0.716052	0.205354	0.793301	0.293953	0.766252	brown	Structural maintenance of chromosomes protein	core
TraesJUL1B03G00345270	0.0542846	0.0500563	0.0318252	0.0387536	0.0504754	0.0418925	0.0818399	0.0380396	0.0189451	0.0219776	0.0132605	0.018878	0.0293457	0.036059	0.0336235	0.0095697	0.0313622	0.0773572	0.036659	0.0544402	0.031072	0.0383568	0.0214727	0.0522525	0.0286663	0.00486046	0.0281291	0.0261631	0.0548015	brown	actin cytoskeleton-regulatory complex pan-like protein	core
TraesJUL1B03G00345850	0.220084	0.209651	0.32092	0.330124	0.0402941	0.36967	0.15263	0.0658416	0.537764	0.56429	0.168361	0.137695	0.386519	0.252402	0.195603	0.121649	0.135439	0.176658	0.173921	0.309687	0.352495	0.310319	0.51955	0.133992	0.301094	0.174292	0.382459	0.114445	0.227892	brown	Peroxidase	shell
TraesJUL1B03G00346730	0.072983	0.0733243	0.0620696	0.0488242	0.155678	0.0451363	0.122631	0.0771435	0.0390848	0.0284827	0.0902694	0.0944775	0.0486711	0.0327791	0.0432395	0.0563136	0.0798478	0.0612073	0.0578039	0.0514382	0.0573403	0.0623166	0.0327823	0.107266	0.046917	0.0651989	0.0506687	0.101927	0.0707561	brown	Actin family protein	core
TraesJUL1B03G00346890	0.266978	0.251721	0.235236	0.304931	0.089773	0.315568	0.113797	0.0637928	0.191965	0.28368	0.0515732	0.0554466	0.27311	0.181077	0.181904	0.029343	0.171387	0.294423	0.118732	0.298903	0.212321	0.264437	0.290339	0.138581	0.265961	0.0217746	0.249355	0.0498394	0.256802	brown	NA	NA
TraesJUL1B03G00346950	0.0245246	0.0167235	0.0149704	0.0238304	0.0102468	0.0217322	0.00407863	0.0146309	0.00847547	0.0163435	0.00329855	0.00425363	0.0355094	0.00785596	0.0202885	0.00160557	0.0195269	0.0239703	0.00855088	0.0190612	0.0176152	0.0188027	0.028309	0.00835545	0.0289225	0.00073904	0.0204659	0.00267459	0.0239537	brown	NA	NA
TraesJUL1B03G00348440	0.605743	0.60234	0.457637	0.449617	0.638056	0.476184	0.393371	0.169719	0.302936	0.358508	0.38071	0.231677	0.443099	0.160911	0.186217	0.118765	0.461465	0.41593	0.184958	0.452253	0.441192	0.480772	0.351302	0.448283	0.328923	0.0829682	0.370011	0.266703	0.441602	brown	SR protein related family member	shell
TraesJUL1B03G00348990	0.0457893	0.0365288	0.0336508	0.0324493	0.0526038	0.0498817	0.0303692	0.331433	0.0205891	0.0362541	0.0264564	0.0203054	0.0614484	0.00609994	0.0156197	0.0106801	0.0438872	0.0356472	0.0108938	0.035052	0.0418183	0.0339838	0.046352	0.0522903	0.0322157	0.0500759	0.0332847	0.0160737	0.0411126	brown	Ferredoxin-like	core
TraesJUL1B03G00350780	0.2458	0.250729	0.238375	0.213704	0.21875	0.24979	0.258436	0.504298	0.228304	0.235745	0.235607	0.214148	0.231084	0.120268	0.13854	0.152255	0.194122	0.191797	0.155828	0.23591	0.246628	0.233102	0.210541	0.245197	0.159904	0.273301	0.224592	0.235303	0.217881	brown	NADH-quinone oxidoreductase subunit 2	shell
TraesJUL1B03G00350900	0.483506	0.408741	0.550938	0.49231	0.247115	0.584624	0.324546	0.265244	0.571681	0.608645	0.431123	0.311354	0.688176	0.228068	0.286023	0.230855	0.355014	0.320936	0.235675	0.46072	0.621521	0.511421	0.658975	0.393246	0.48945	0.306144	0.548627	0.249726	0.460146	brown	Formin-like protein	core
TraesJUL1B03G00351450	0.274475	0.224299	0.270303	0.303438	0.0941168	0.438544	0.229612	0.287891	0.325842	0.431824	0.0868077	0.0589771	0.35757	0.105563	0.0877431	0.033834	0.127321	0.257243	0.0655392	0.346822	0.304942	0.282364	0.369777	0.24606	0.207966	0.0802506	0.248005	0.0433937	0.300851	brown	E3 ubiquitin-protein ligase MARCH6	NA
TraesJUL1B03G00352270	0.410816	0.451733	0.475718	0.425821	0.318825	0.337813	0.35802	0.10973	0.439844	0.310467	0.46305	0.688499	0.314294	0.52652	0.568964	0.561925	0.401385	0.357668	0.651657	0.399752	0.413059	0.455466	0.306632	0.350935	0.416867	0.45218	0.485379	0.67098	0.396824	brown	NA	core
TraesJUL1B03G00352650	0.149778	0.157882	0.110911	0.0992309	0.26098	0.101061	0.107212	0.0392578	0.0630661	0.0694208	0.131741	0.0458089	0.108177	0.0370946	0.0324417	0.0135597	0.147007	0.10071	0.0309336	0.0925353	0.0910246	0.12376	0.0778357	0.131412	0.0699152	0.00867708	0.0716395	0.057716	0.108087	brown	Translation initiation factor IF-2	core
TraesJUL1B03G00353190	0.191984	0.144772	0.232252	0.268354	0.0254342	0.315101	0.0829795	0.0431904	0.296416	0.358886	0.0730503	0.0950714	0.350463	0.206983	0.24741	0.0829129	0.108218	0.173894	0.163009	0.25482	0.28321	0.224902	0.413456	0.0935007	0.329368	0.0866939	0.313804	0.0599461	0.205929	brown	NA	core
TraesJUL1B03G00353690	0.484867	0.50899	0.421811	0.383236	0.673797	0.279534	0.354935	0.0477703	0.264159	0.180201	0.483421	0.569984	0.261211	0.317896	0.387721	0.334573	0.500328	0.370137	0.435193	0.344845	0.347244	0.428865	0.193467	0.412103	0.344337	0.14201	0.345008	0.549158	0.409756	brown	Rac-like GTP-binding protein 2	core
TraesJUL1B03G00355860	0.176394	0.15113	0.198205	0.247134	0.0267734	0.262578	0.110865	0.0292843	0.237269	0.247131	0.0446768	0.096269	0.197641	0.364736	0.32083	0.101225	0.0853584	0.244631	0.259953	0.281671	0.211176	0.199139	0.241896	0.102839	0.266869	0.0785693	0.262885	0.0768213	0.212382	brown	Vesicle-fusing ATPase	core
TraesJUL1B03G00355870	0.286586	0.239191	0.314043	0.381117	0.063912	0.432206	0.137135	0.0361643	0.392646	0.5035	0.110678	0.0775612	0.419692	0.177123	0.155943	0.0535856	0.153472	0.251944	0.106997	0.360803	0.355139	0.327942	0.49541	0.17382	0.329283	0.0581578	0.339292	0.0540241	0.301002	brown	Periodic tryptophan protein 2	core
TraesJUL1B03G00356300	0.332145	0.262525	0.287186	0.370137	0.0925944	0.49252	0.198683	0.112655	0.286253	0.453734	0.0697757	0.0566337	0.415707	0.127368	0.131968	0.0424346	0.158355	0.358159	0.0918013	0.423084	0.352339	0.308934	0.444045	0.253718	0.307505	0.0626964	0.308498	0.0454759	0.356827	brown	Delta DNA polymerase	core
TraesJUL1B03G00356310	0.412172	0.363818	0.469517	0.422855	0.25988	0.462343	0.264233	0.365705	0.48154	0.523409	0.46896	0.3519	0.573095	0.192057	0.266759	0.208137	0.32759	0.236867	0.205565	0.357854	0.497828	0.439921	0.537755	0.30216	0.385063	0.305452	0.453723	0.250488	0.374346	brown	Nuclear pore complex protein NUP35	shell
TraesJUL1B03G00356500	0.175336	0.134024	0.154815	0.168274	0.0733217	0.272161	0.155392	0.585848	0.178242	0.291343	0.0732783	0.041039	0.279699	0.0405171	0.0476051	0.0204941	0.0787132	0.127473	0.0339223	0.189211	0.200296	0.159699	0.262428	0.137088	0.116135	0.0614643	0.151217	0.0320036	0.169399	brown	P-loop containing nucleoside triphosphate hydrolases superfamily protein	shell
TraesJUL1B03G00356620	0.186052	0.225234	0.196088	0.13776	0.404684	0.117303	0.317924	0.0529523	0.14611	0.0903528	0.491448	0.350558	0.118373	0.138757	0.120411	0.256334	0.224903	0.144671	0.194739	0.143039	0.168018	0.188014	0.0916827	0.280888	0.113575	0.199183	0.143148	0.464298	0.170698	brown	IQ-domain 5	core
TraesJUL1B03G00356930	0.117065	0.082737	0.106681	0.146937	0.020173	0.227766	0.0887255	0.100138	0.130549	0.241124	0.0201347	0.0151037	0.21495	0.0445345	0.0450352	0.00890711	0.0473476	0.133979	0.0266844	0.172206	0.144654	0.11917	0.2419	0.0898008	0.122881	0.0236329	0.122709	0.0099632	0.144208	brown	Peroxidase	shell
TraesJUL1B03G00357700	0.0360715	0.022825	0.0344935	0.0377665	0.0275032	0.0318168	0.0597771	0.0124769	0.025379	0.0155576	0.0129015	0.0429873	0.0284531	0.0441754	0.0605584	0.0163564	0.0245939	0.047343	0.0399656	0.0359451	0.0307088	0.0363667	0.0191714	0.0521646	0.0467384	0.0142946	0.0288503	0.0139441	0.0648024	brown	NA	NA
TraesJUL1B03G00357710	0.284944	0.245774	0.241079	0.265139	0.147041	0.397887	0.248668	0.468202	0.240937	0.363539	0.107121	0.0574791	0.342555	0.0795021	0.0718581	0.0293064	0.143684	0.259551	0.0580365	0.319281	0.276537	0.259344	0.323154	0.261909	0.168256	0.0715202	0.21329	0.0547489	0.281572	brown	NA	shell
TraesJUL1B03G00358040	0.34746	0.305743	0.360367	0.430188	0.127245	0.409661	0.12401	0.0401676	0.394148	0.420002	0.173362	0.192181	0.353958	0.268736	0.305615	0.287477	0.212682	0.35155	0.255728	0.433775	0.437213	0.347793	0.408835	0.255991	0.394486	0.233953	0.437431	0.163037	0.376107	brown	NA	NA
TraesJUL1B03G00358060	0.941827	0.879215	0.938185	0.957215	0.506345	0.977757	0.567179	0.15734	0.823737	0.85236	0.551108	0.462061	0.950604	0.531382	0.560484	0.34118	0.711866	0.850804	0.50625	0.959252	0.966334	0.954025	0.925376	0.783716	0.876458	0.314538	0.923499	0.434019	0.930094	brown	Histone H2A	shell
TraesJUL1B03G00358110	0.908871	0.895686	0.97817	0.931078	0.545017	0.875337	0.568645	0.124815	0.890007	0.804881	0.735221	0.638634	0.876311	0.629035	0.644253	0.47394	0.752643	0.739507	0.62447	0.878193	0.94868	0.966185	0.855345	0.722721	0.868059	0.376321	0.945282	0.603955	0.856394	brown	Histone H2B	shell
TraesJUL1B03G00358890	0.0616743	0.0577226	0.0631045	0.0579789	0.0463451	0.0630769	0.0576337	0.0753416	0.0768165	0.0735198	0.0935649	0.0849503	0.0599419	0.0256328	0.032129	0.0321471	0.041875	0.0235561	0.0294198	0.0473991	0.0611332	0.0601798	0.0514568	0.0341816	0.0358504	0.041942	0.0489958	0.047599	0.0419466	brown	NA	NA
TraesJUL1B03G00359370	0.547102	0.451327	0.570486	0.633888	0.14977	0.763413	0.325207	0.123199	0.604855	0.743348	0.220573	0.194419	0.750939	0.345868	0.359533	0.159264	0.321607	0.535496	0.280881	0.672214	0.672554	0.576758	0.809153	0.40468	0.626205	0.186804	0.639939	0.161999	0.584939	brown	early nodulin-like protein 1	core
TraesJUL1B03G00359380	0.788129	0.736997	0.902326	0.887404	0.359801	0.872378	0.470871	0.130653	0.91001	0.874379	0.568118	0.513258	0.888463	0.590574	0.607205	0.381154	0.591459	0.640556	0.525707	0.819668	0.900114	0.881628	0.91428	0.585286	0.847969	0.347732	0.910942	0.422576	0.785144	brown	DNA replication complex GINS protein PSF3	shell
TraesJUL1B03G00360000	0.20407	0.183915	0.173843	0.17263	0.158076	0.245636	0.200793	0.625925	0.164542	0.250183	0.127546	0.0686926	0.250845	0.0529434	0.0614667	0.0439059	0.118051	0.156275	0.0555252	0.198269	0.206381	0.176923	0.226579	0.18819	0.117955	0.0942393	0.164301	0.0795875	0.185353	brown	DNA polymerase III subunit gamma/tau	shell
TraesJUL1B03G00361590	0.793777	0.740457	0.822796	0.867557	0.332327	0.846588	0.386532	0.111246	0.756992	0.800164	0.4317	0.392803	0.893376	0.546729	0.598724	0.297882	0.618527	0.714385	0.509989	0.825187	0.848076	0.841083	0.917995	0.538623	0.864868	0.236805	0.891896	0.370068	0.769865	brown	NA	core
TraesJUL1B03G00362320	0.394014	0.369133	0.4052	0.465523	0.134181	0.556406	0.277584	0.141226	0.420378	0.541015	0.162027	0.170118	0.439415	0.305488	0.293572	0.19136	0.245154	0.490505	0.263011	0.554913	0.467132	0.408422	0.520138	0.380159	0.417577	0.308889	0.466523	0.172949	0.444877	brown	NA	core
TraesJUL1B03G00364660	0.175317	0.176119	0.178696	0.147244	0.15793	0.175695	0.164144	0.377325	0.151352	0.145292	0.182639	0.193349	0.176558	0.101085	0.1343	0.138454	0.177808	0.143738	0.144676	0.160479	0.179612	0.169416	0.155624	0.187402	0.141026	0.274207	0.173859	0.204712	0.155369	brown	ABC transporter A family protein	shell
TraesJUL1B03G00364900	0.0201098	0.0179724	0.0306704	0.0270869	0.00399338	0.0364652	0.00988385	0.00431399	0.032173	0.0354945	0.0127774	0.0129705	0.0396882	0.0356367	0.033635	0.0117993	0.018616	0.0212855	0.0231695	0.0263741	0.0290377	0.027367	0.0469844	0.0134731	0.0431663	0.0149061	0.0349997	0.0097101	0.0214396	brown	NA	shell
TraesJUL1B03G00364910	0.122347	0.0879288	0.137128	0.172986	0.0192948	0.246168	0.0837461	0.0923293	0.20893	0.345637	0.0462798	0.0332431	0.251857	0.0697334	0.0710042	0.0231532	0.0426005	0.0966845	0.0410755	0.173095	0.183106	0.13687	0.299246	0.0672562	0.140128	0.0403548	0.160536	0.0186933	0.138641	brown	aldehyde dehydrogenase 12A1	core
TraesJUL1B03G00365820	0.896742	0.873127	0.952347	0.960709	0.430529	0.940113	0.474271	0.109688	0.886281	0.860695	0.557878	0.493087	0.901575	0.638928	0.636221	0.423315	0.712763	0.825756	0.597964	0.950123	0.963089	0.952084	0.93469	0.700601	0.914749	0.355223	0.982694	0.49086	0.868996	brown	Histone H3	NA
TraesJUL1B03G00365870	0.781977	0.723806	0.841656	0.850333	0.373756	0.871963	0.502259	0.174157	0.85662	0.930021	0.575868	0.45271	0.910747	0.458739	0.492452	0.320683	0.537063	0.585036	0.425836	0.792064	0.884826	0.83195	0.926495	0.554059	0.749274	0.301728	0.847383	0.389338	0.742563	brown	Histone H4	NA
TraesJUL1B03G00365900	0.715842	0.685372	0.794336	0.834496	0.304736	0.877468	0.521097	0.164204	0.892293	1	0.474845	0.365918	0.828408	0.457912	0.422823	0.292537	0.454776	0.601037	0.382807	0.821615	0.841683	0.793846	0.917012	0.55788	0.680086	0.320986	0.809069	0.335114	0.721481	brown	Histone H4	cloud
TraesJUL1B03G00365940	0.0863006	0.0781111	0.078047	0.0861336	0.0321536	0.0994696	0.0142795	0.0078205	0.0444177	0.0706558	0.0242128	0.0191333	0.123225	0.0573971	0.0859803	0.0401321	0.107648	0.135145	0.0625713	0.096915	0.0968742	0.0781538	0.138408	0.0698072	0.154532	0.0321578	0.11553	0.0324609	0.0854449	brown	NA	NA
TraesJUL1B03G00366030	0.838535	0.755939	0.896991	0.89863	0.393913	0.939635	0.503406	0.152375	0.840156	0.875777	0.52894	0.444851	0.968732	0.512418	0.555626	0.334014	0.62489	0.726893	0.472038	0.872612	0.94322	0.890194	0.967564	0.680921	0.875349	0.333115	0.907451	0.381303	0.85305	brown	Histone H4	shell
TraesJUL1B03G00366050	0.978613	0.949484	0.915812	0.896367	0.688637	0.898428	0.512652	0.147234	0.689124	0.703436	0.592597	0.443379	0.888586	0.457757	0.501676	0.314031	0.852797	0.86067	0.465218	0.889727	0.900165	0.936781	0.811903	0.832525	0.830657	0.260671	0.853172	0.463375	0.892356	brown	Histone H3	shell
TraesJUL1B03G00366120	0.942545	0.929731	1	0.957599	0.569372	0.917198	0.54881	0.122683	0.87084	0.794336	0.678966	0.589715	0.884092	0.644604	0.649597	0.463386	0.797671	0.830395	0.62192	0.930151	0.964883	0.990382	0.864834	0.795058	0.906176	0.380836	0.96231	0.573369	0.907194	brown	Histone H4	cloud
TraesJUL1B03G00366300	0.929261	0.905076	0.973809	0.963491	0.500296	0.939352	0.519721	0.128073	0.880139	0.8526	0.624718	0.52549	0.931192	0.599467	0.61363	0.413499	0.759455	0.815748	0.578826	0.937592	0.97533	0.977024	0.933116	0.741695	0.905913	0.353652	0.974549	0.517659	0.888805	brown	Histone H3	NA
TraesJUL1B03G00366310	0.110291	0.147419	0.111029	0.0966534	0.0792348	0.100354	0.192686	0.0237183	0.107129	0.104085	0.130398	0.0980124	0.075606	0.167577	0.0937486	0.0770716	0.0764057	0.0987078	0.150685	0.11827	0.0939161	0.111302	0.0803076	0.0755467	0.0717636	0.0354459	0.101458	0.199159	0.0782075	brown	NA	NA
TraesJUL1B03G00366350	0.284848	0.314557	0.328258	0.251563	0.298043	0.240828	0.25529	0.234011	0.338023	0.276295	0.591282	0.39549	0.290268	0.16084	0.171752	0.195969	0.282224	0.13504	0.195906	0.208669	0.292182	0.310473	0.25769	0.202542	0.197307	0.220126	0.278686	0.389108	0.204979	brown	Nucleosome assembly protein 1-like 1	core
TraesJUL1B03G00366740	0.42505	0.356062	0.45187	0.507798	0.115035	0.641114	0.272059	0.131814	0.541333	0.700036	0.17569	0.115871	0.612903	0.22619	0.196032	0.0712061	0.216412	0.363447	0.144422	0.518006	0.50906	0.466127	0.670281	0.28754	0.413156	0.0988666	0.458635	0.0871264	0.438249	brown	Flap endonuclease 1	core
TraesJUL1B03G00366940	0.794265	0.741915	0.827475	0.885123	0.321228	0.936246	0.493665	0.147601	0.828137	0.891378	0.39569	0.33627	0.87882	0.513969	0.483518	0.252969	0.548801	0.771438	0.429935	0.908595	0.864492	0.855132	0.928402	0.635733	0.783909	0.267095	0.852039	0.314324	0.820855	brown	Histone H2B	shell
TraesJUL1B03G00367050	0.133385	0.13343	0.13464	0.122473	0.125693	0.109231	0.0185627	0.0152162	0.075493	0.0721286	0.0944596	0.0650059	0.150396	0.0739639	0.114036	0.115418	0.239975	0.167821	0.0955154	0.116341	0.144198	0.130446	0.14629	0.147341	0.190794	0.102206	0.161854	0.091307	0.136241	brown	Histone H4	shell
TraesJUL1B03G00367090	0.828517	0.844768	0.869404	0.908352	0.390555	0.894297	0.536417	0.115087	0.885188	0.903324	0.511054	0.427838	0.787302	0.578416	0.508933	0.344457	0.586642	0.739021	0.508449	0.913827	0.864416	0.886089	0.851903	0.624266	0.745862	0.296792	0.871742	0.447127	0.777379	brown	Histone H3	NA
TraesJUL1B03G00367140	0.967123	0.962757	0.966329	0.964936	0.57726	0.919736	0.522631	0.126222	0.829283	0.807227	0.623373	0.522796	0.880081	0.57654	0.592354	0.386253	0.79549	0.825593	0.564556	0.932028	0.936373	0.98036	0.859528	0.740475	0.866202	0.299866	0.935776	0.527305	0.879805	brown	Histone H3	NA
TraesJUL1B03G00367410	0.665727	0.632759	0.731008	0.770469	0.248487	0.780912	0.36105	0.108657	0.804258	0.835666	0.401723	0.316942	0.764969	0.461419	0.419228	0.202099	0.449553	0.525415	0.357164	0.714956	0.728498	0.746623	0.820637	0.414114	0.649172	0.181442	0.735371	0.26922	0.620503	brown	Nucleolar protein 58	core
TraesJUL1B03G00367850	0.892123	0.854255	0.944222	0.974081	0.414822	0.955604	0.517533	0.115853	0.904591	0.896116	0.534244	0.489243	0.895139	0.628027	0.622941	0.39392	0.660269	0.806972	0.571751	0.957425	0.954861	0.948302	0.928308	0.689698	0.89369	0.336847	0.961516	0.45432	0.879571	brown	Histone H4	NA
TraesJUL1B03G00368020	0.144702	0.157486	0.161339	0.167342	0.0778154	0.109596	0.0862739	0.0030137	0.117076	0.0717706	0.0972444	0.28677	0.0822409	0.516115	0.537027	0.39799	0.153223	0.227293	0.585593	0.175265	0.136974	0.154583	0.0878014	0.121664	0.238142	0.144687	0.199954	0.299973	0.166753	brown	NA	core
TraesJUL1B03G00370610	0.511727	0.447338	0.532922	0.565564	0.445158	0.464894	0.451193	0.0869876	0.467956	0.402461	0.432832	0.551479	0.421506	0.361824	0.45417	0.457362	0.368044	0.486973	0.388652	0.525487	0.546306	0.522895	0.38394	0.610401	0.492873	0.420204	0.492826	0.344958	0.668252	brown	Histone H2B	core
TraesJUL1B03G00370750	0.884936	0.845616	0.858088	0.899264	0.475223	0.927356	0.496841	0.11872	0.726794	0.78819	0.431248	0.325992	0.871044	0.460587	0.448395	0.246742	0.682462	0.865624	0.402966	0.921076	0.867984	0.894087	0.864978	0.758501	0.803112	0.221837	0.828929	0.330518	0.879004	brown	Histone H2B	shell
TraesJUL1B03G00370850	0.800205	0.776073	0.901163	0.836425	0.483652	0.84401	0.576523	0.184448	0.896792	0.842816	0.738495	0.550547	0.879522	0.482098	0.479788	0.39552	0.642858	0.622765	0.462469	0.793435	0.907687	0.883921	0.87121	0.705181	0.741003	0.427051	0.851882	0.499819	0.784981	brown	Histone H2B	core
TraesJUL1B03G00370900	0.81371	0.786763	0.888357	0.889238	0.37159	0.925746	0.491446	0.16381	0.88504	0.910597	0.508772	0.395333	0.924212	0.518445	0.49287	0.292134	0.628352	0.722553	0.449842	0.87536	0.898878	0.900182	0.96866	0.649455	0.80519	0.311624	0.89463	0.382641	0.802163	brown	Histone H2B	core
TraesJUL1B03G00370990	0.88983	0.878672	0.971035	0.938846	0.482569	0.908009	0.537267	0.131921	0.920449	0.846149	0.677336	0.579425	0.897565	0.628079	0.620512	0.458693	0.736995	0.773688	0.606004	0.912237	0.965254	0.9657	0.909211	0.735218	0.873682	0.415595	0.965802	0.562821	0.863538	brown	Histone H2B	core
TraesJUL1B03G00371560	0.294492	0.341718	0.365837	0.338619	0.167063	0.252764	0.130387	0.0092947	0.350745	0.250558	0.380805	0.47505	0.234923	0.501766	0.506278	0.736828	0.324249	0.284318	0.608728	0.32114	0.353797	0.334241	0.274219	0.222167	0.389321	0.359287	0.43194	0.590674	0.266584	brown	Splicing factor 3B subunit 5	shell
TraesJUL1B03G00372450	0.171057	0.139857	0.176595	0.24135	0.0266049	0.263664	0.130776	0.0276953	0.212629	0.23944	0.0347238	0.0666072	0.189945	0.285126	0.229761	0.0541038	0.072944	0.256816	0.175792	0.283785	0.19195	0.190566	0.226234	0.114237	0.226166	0.047997	0.21644	0.0472182	0.227096	brown	NA	shell
TraesJUL1B03G00372750	0.411137	0.38101	0.411836	0.492663	0.119924	0.502732	0.211173	0.0609073	0.40202	0.455656	0.140438	0.207933	0.406253	0.449634	0.47363	0.268519	0.265705	0.530965	0.426572	0.560027	0.464488	0.414675	0.477348	0.307912	0.513594	0.232186	0.52919	0.220345	0.446457	brown	Threonine synthase	core
TraesJUL1B03G00373650	0.2271	0.168546	0.270053	0.291131	0.0458394	0.355508	0.123918	0.0863238	0.3519	0.45587	0.13659	0.128283	0.423693	0.154998	0.203953	0.0989519	0.116616	0.147804	0.133517	0.259495	0.341171	0.251372	0.466604	0.113236	0.312164	0.111661	0.327894	0.0763985	0.222014	brown	Bifunctional inhibitor/lipid-transfer protein/seed storage 2S albumin superfamily protein	core
TraesJUL1B03G00373710	0.213323	0.156995	0.254221	0.268799	0.044107	0.327166	0.109153	0.0740941	0.321394	0.412866	0.134991	0.126511	0.401792	0.147531	0.202182	0.101557	0.113556	0.135702	0.131506	0.236905	0.323013	0.233403	0.436987	0.104106	0.303096	0.106181	0.311471	0.0762254	0.204577	brown	Nonspecific lipid transfer protein	shell
TraesJUL1B03G00374180	0.137749	0.103926	0.0960237	0.0794529	0.132325	0.113744	0.0546975	0.0353136	0.0454981	0.0674307	0.119545	0.050959	0.167233	0.025314	0.0516341	0.0300266	0.122542	0.0749905	0.0393065	0.0793453	0.121469	0.0900353	0.110695	0.08779	0.106916	0.0165185	0.0874076	0.0580229	0.0853058	brown	NA	NA
TraesJUL1B03G00375480	0.726862	0.773137	0.806965	0.696767	0.548278	0.652115	0.507211	0.120929	0.730726	0.607136	0.893561	0.745622	0.653232	0.561946	0.569487	0.662017	0.682803	0.565904	0.651497	0.680217	0.788207	0.764567	0.63839	0.637787	0.659259	0.544387	0.780623	0.837989	0.637026	brown	Guanine nucleotide-binding protein beta subunit-like protein	core
TraesJUL1B03G00375900	0.460968	0.44707	0.477258	0.455036	0.247324	0.566729	0.44382	0.473392	0.529481	0.607933	0.363165	0.265322	0.527223	0.241912	0.230757	0.184599	0.289168	0.35398	0.234842	0.496714	0.517596	0.469683	0.532985	0.385005	0.339038	0.300969	0.463872	0.277949	0.416707	brown	ATP synthase subunit beta	shell
TraesJUL1B03G00376180	0.0484396	0.0584656	0.0438221	0.0279704	0.208724	0.0222186	0.0824405	0.0488748	0.0263166	0.0157379	0.201875	0.158989	0.0254602	0.0229087	0.0314072	0.101312	0.0709619	0.0262316	0.0511358	0.0260353	0.0370931	0.0403256	0.0155186	0.0702993	0.0222725	0.0808223	0.0294126	0.191762	0.0362653	brown	Late embryogenesis abundant (LEA) hydroxyproline-rich glycoprotein family	shell
TraesJUL1B03G00376780	0.642533	0.597393	0.768238	0.774684	0.222674	0.805881	0.426636	0.135618	0.908647	0.903351	0.46048	0.414979	0.801792	0.541891	0.51005	0.324009	0.4242	0.523127	0.454571	0.740958	0.805642	0.74985	0.883818	0.448893	0.7054	0.332956	0.814598	0.345295	0.6465	brown	ASF1 like histone chaperone	core
TraesJUL1B03G00377060	0.234876	0.197601	0.315651	0.327697	0.0427858	0.377235	0.130322	0.0649713	0.45482	0.518059	0.159592	0.144037	0.436592	0.225873	0.233268	0.124115	0.141612	0.173435	0.176641	0.296129	0.369796	0.297585	0.533628	0.126253	0.350012	0.148128	0.390153	0.103471	0.235762	brown	Disease resistance protein (CC-NBS-LRR class) family	core
TraesJUL1B03G00377070	0.204293	0.150113	0.247761	0.267488	0.0378411	0.323267	0.112806	0.0659981	0.327228	0.414164	0.123438	0.124718	0.382601	0.160608	0.208737	0.0993645	0.102564	0.135006	0.136709	0.238314	0.312925	0.228554	0.425306	0.0986263	0.29752	0.103226	0.306245	0.0726501	0.20204	brown	Disease resistance protein (CC-NBS-LRR class) family	core
TraesJUL1B03G00377080	0.280386	0.228418	0.348503	0.361902	0.0597824	0.448858	0.214373	0.106698	0.512445	0.606625	0.1955	0.155933	0.475648	0.215759	0.206781	0.112143	0.133144	0.185622	0.160434	0.342349	0.415038	0.329571	0.544923	0.155185	0.324812	0.134346	0.386873	0.107284	0.272158	brown	Disease resistance protein (CC-NBS-LRR class) family	core
TraesJUL1B03G00377090	0.184151	0.215407	0.204185	0.146756	0.214107	0.176345	0.202103	0.156803	0.198138	0.179814	0.321732	0.177116	0.172388	0.0749382	0.0697542	0.161546	0.197048	0.115361	0.102503	0.157021	0.202352	0.185904	0.164467	0.211223	0.11776	0.2419	0.170278	0.258702	0.133067	brown	NA	shell
TraesJUL1B03G00378330	0.493775	0.483638	0.438774	0.49518	0.301634	0.393053	0.30959	0.0313344	0.327806	0.265229	0.227563	0.393099	0.313034	0.547893	0.598291	0.400548	0.400651	0.635934	0.635995	0.540972	0.432027	0.460029	0.297284	0.437662	0.502671	0.196973	0.481483	0.419327	0.535293	brown	Serine/threonine protein phosphatase 2A 57 kDa regulatory subunit B' iota isoform	core
TraesJUL1B03G00378990	0.720527	0.665433	0.648286	0.715635	0.329306	0.699908	0.444131	0.0547611	0.524312	0.510224	0.288026	0.337225	0.57317	0.581347	0.563426	0.264526	0.47586	0.775342	0.533633	0.780794	0.65071	0.67618	0.543268	0.531798	0.670012	0.142136	0.652092	0.332739	0.710257	brown	DNA replication complex GINS protein PSF2	shell
TraesJUL1B03G00380060	0.607307	0.5438	0.632833	0.716259	0.202039	0.656324	0.306654	0.049259	0.562803	0.559932	0.255292	0.372819	0.605672	0.71445	0.781531	0.315477	0.430486	0.664826	0.627143	0.705341	0.634483	0.641294	0.634974	0.397323	0.786794	0.185656	0.723655	0.309752	0.65464	brown	NA	shell
TraesJUL1B03G00380320	0.0596484	0.0385582	0.0337715	0.0517417	0.0203304	0.052197	0.0109921	0.00815606	0.0162927	0.0315073	0.00732563	0.0118965	0.0702312	0.0202899	0.0560423	0.00784162	0.0422111	0.0610162	0.0283726	0.0484408	0.0453389	0.0388649	0.0556711	0.0220889	0.0771048	0.00238133	0.0487281	0.00899957	0.0520308	brown	Formin-like protein	core
TraesJUL1B03G00380350	0.615784	0.623842	0.687317	0.695125	0.380235	0.673818	0.622082	0.190451	0.77402	0.729781	0.555487	0.472406	0.617105	0.384435	0.345632	0.333591	0.462264	0.541714	0.366764	0.691715	0.699564	0.705607	0.654307	0.6523	0.519709	0.499919	0.648493	0.410238	0.670371	brown	NA	shell
TraesJUL1B03G00381030	0.477204	0.410884	0.555448	0.624253	0.111411	0.651293	0.255224	0.0741913	0.621296	0.661686	0.205911	0.252378	0.634343	0.511831	0.52023	0.204715	0.310182	0.492826	0.397407	0.613093	0.595249	0.558097	0.725652	0.316088	0.66533	0.206384	0.656376	0.187788	0.53523	brown	NA	core
TraesJUL1B03G00381070	0.313499	0.256318	0.371154	0.409023	0.0591348	0.470271	0.171165	0.0528243	0.434689	0.525049	0.150325	0.17156	0.482985	0.351018	0.380632	0.168007	0.171763	0.288033	0.283221	0.407781	0.43682	0.352086	0.561567	0.172729	0.469196	0.143826	0.469795	0.132482	0.327951	brown	NA	shell
TraesJUL1B03G00381160	0.204716	0.186559	0.263029	0.291709	0.0353355	0.377811	0.156598	0.0949336	0.410383	0.522454	0.0908156	0.063677	0.36904	0.167031	0.122107	0.0521621	0.113722	0.199093	0.101833	0.30724	0.301418	0.269333	0.490511	0.145374	0.252309	0.100936	0.307485	0.0588489	0.224089	brown	NA	NA
TraesJUL1B03G00381310	0.0884986	0.0784214	0.0893125	0.0793317	0.160608	0.0686704	0.142632	0.0614471	0.0795939	0.0515434	0.150068	0.123269	0.0697936	0.058357	0.0551018	0.0640549	0.0704007	0.0796216	0.0559807	0.0777583	0.0860743	0.0913085	0.0505739	0.15539	0.0556295	0.0781051	0.0628846	0.0809083	0.124299	brown	NA	NA
TraesJUL1B03G00381380	0.926397	0.889421	0.941477	0.928697	0.541159	0.937794	0.461832	0.16057	0.803885	0.821989	0.57688	0.430752	0.95844	0.481706	0.513053	0.316088	0.785087	0.801636	0.45454	0.895177	0.939511	0.953153	0.93224	0.754941	0.863572	0.298424	0.913367	0.419609	0.878207	brown	Histone H2B	shell
TraesJUL1B03G00381470	0.08297	0.0782957	0.0901631	0.0741252	0.101658	0.0870744	0.0965834	0.332546	0.0932872	0.100949	0.188702	0.12483	0.10897	0.0319014	0.0445563	0.0601664	0.0723732	0.0439324	0.0407658	0.0663516	0.0977478	0.0844553	0.0944397	0.08857	0.0564407	0.198836	0.0787663	0.0848469	0.0758012	brown	NA	core
TraesJUL1B03G00381480	0.699214	0.673091	0.740697	0.753055	0.300082	0.692668	0.394423	0.031973	0.646531	0.575243	0.423448	0.423801	0.663339	0.721056	0.663023	0.334209	0.554758	0.697747	0.625028	0.745053	0.716216	0.750816	0.672256	0.503852	0.797641	0.181548	0.763833	0.416243	0.691113	brown	NA	core
TraesJUL1B03G00381900	0.0428248	0.0547888	0.0402021	0.0355742	0.0629507	0.0173095	0.0439992	0.00170804	0.0255101	0.0106556	0.0613205	0.165201	0.0150782	0.114121	0.129259	0.140215	0.0608771	0.0425338	0.19968	0.0323538	0.0285049	0.0404802	0.0120666	0.0315364	0.0433288	0.0313373	0.041701	0.206597	0.0348853	brown	Glutamate receptor	core
TraesJUL1B03G00384280	0.0764426	0.0952643	0.127339	0.136788	0.0208278	0.121489	0.146239	0.0285318	0.298322	0.244748	0.100136	0.0975563	0.0908521	0.177729	0.0786636	0.088631	0.039913	0.0728887	0.105286	0.136301	0.118909	0.129412	0.144711	0.0643318	0.0777358	0.134848	0.135715	0.09133	0.0940101	brown	NA	shell
TraesJUL1B03G00384290	0.151299	0.115839	0.131633	0.111541	0.150377	0.0978097	0.0501282	0.0129583	0.0558273	0.0345311	0.0773737	0.122721	0.124122	0.0988203	0.181404	0.0669882	0.222579	0.154477	0.132742	0.0994316	0.115699	0.130666	0.0767734	0.146425	0.199615	0.034384	0.11846	0.0797564	0.155693	brown	NA	NA
TraesJUL1B03G00385660	0.0525667	0.0567682	0.0694052	0.0548804	0.0509175	0.0416469	0.0294114	0.0109173	0.0450492	0.026619	0.0816527	0.202596	0.0388918	0.151774	0.215093	0.262073	0.0828014	0.0637893	0.210166	0.0520995	0.0570416	0.0581625	0.0364557	0.0583501	0.0908037	0.216525	0.0770075	0.163642	0.0592552	brown	NA	NA
TraesJUL1B03G00386040	0.248144	0.291725	0.251477	0.206865	0.336471	0.152582	0.148179	0.00892066	0.149161	0.0915702	0.340053	0.419302	0.129728	0.339532	0.364755	0.60297	0.343696	0.287622	0.485559	0.220977	0.223306	0.231295	0.117683	0.306791	0.257792	0.277431	0.2466	0.605202	0.230377	brown	NA	NA
TraesJUL1B03G00386050	0.514832	0.598749	0.573369	0.484319	0.470389	0.386663	0.40606	0.0460266	0.480967	0.335114	0.767476	0.806081	0.366312	0.59653	0.583137	0.778527	0.557688	0.44023	0.763875	0.474888	0.517917	0.543742	0.355504	0.469378	0.484272	0.468879	0.560479	1	0.448186	brown	NA	cloud
TraesJUL1B03G00386240	0.0734074	0.0855682	0.0444292	0.0488846	0.114404	0.0514084	0.0515587	0.0708642	0.024371	0.036087	0.0471606	0.0298509	0.0447112	0.0260252	0.0288048	0.0233345	0.0646183	0.0785446	0.035064	0.0618814	0.0459533	0.0507512	0.036386	0.0649867	0.0314562	0.0189323	0.0410818	0.0584136	0.055754	brown	F-box SKIP23-like protein (DUF295)	shell
TraesJUL1B03G00386330	0.0999346	0.0844043	0.0985306	0.131402	0.0424896	0.14984	0.0941554	0.0610654	0.0945591	0.137746	0.0211616	0.0224889	0.111958	0.0891729	0.07031	0.0184104	0.0471529	0.165598	0.0431793	0.152659	0.0995059	0.10773	0.122732	0.113849	0.0993456	0.0252081	0.0951945	0.0158216	0.162664	brown	NA	NA
TraesJUL1B03G00386470	0.0533231	0.0360587	0.0357014	0.0422975	0.122212	0.0404162	0.0500361	0.0655351	0.0157716	0.023145	0.0274752	0.0280112	0.044872	0.0115588	0.0273581	0.015078	0.0371135	0.0562718	0.0137701	0.0398216	0.0394812	0.0376329	0.0271381	0.0880772	0.0369934	0.0171343	0.0272091	0.0129136	0.0826655	brown	CASP-like protein	shell
TraesJUL1B03G00386510	0.691579	0.741247	0.793705	0.690714	0.488154	0.616846	0.507067	0.0911641	0.74824	0.593139	0.893441	0.809274	0.612274	0.641932	0.627785	0.688866	0.632036	0.530198	0.717722	0.656621	0.754171	0.751292	0.606835	0.567567	0.654412	0.507946	0.771222	0.862269	0.611326	brown	NA	shell
TraesJUL1B03G00387070	0.16186	0.19132	0.140854	0.101359	0.453458	0.0829668	0.169623	0.0641974	0.0739673	0.0477356	0.324321	0.294955	0.0819572	0.0888156	0.112301	0.206227	0.229073	0.123611	0.161109	0.101925	0.115983	0.134734	0.0549049	0.217004	0.0940585	0.162209	0.105519	0.368881	0.129273	brown	NA	NA
TraesJUL1B03G00387970	0.41212	0.413485	0.384584	0.337511	0.400187	0.362015	0.348632	0.317446	0.315421	0.327816	0.430086	0.357484	0.370933	0.178549	0.235927	0.273386	0.354241	0.283987	0.258146	0.344495	0.400891	0.36853	0.322442	0.361638	0.288488	0.285978	0.361688	0.414444	0.331424	brown	Serine/Threonine-kinase pakA-like protein	shell
TraesJUL1B03G00387980	0.657378	0.559217	0.652715	0.613512	0.503586	0.593866	0.398584	0.132913	0.495784	0.490999	0.590237	0.595848	0.638597	0.357041	0.536889	0.432997	0.505156	0.455076	0.428052	0.547408	0.679029	0.606192	0.536784	0.518763	0.634757	0.318332	0.614324	0.42338	0.623136	brown	NA	NA
TraesJUL1B03G00388070	0.381388	0.427853	0.380088	0.391447	0.263756	0.281665	0.21159	0.00768109	0.272611	0.188103	0.264091	0.430758	0.213668	0.617327	0.588932	0.512836	0.408911	0.508267	0.693308	0.415251	0.336373	0.384239	0.219159	0.359158	0.435714	0.219204	0.404725	0.519272	0.388059	brown	Eukaryotic translation initiation factor 3 subunit D	core
TraesJUL1B03G00388830	0.607754	0.567881	0.684557	0.658381	0.270173	0.665301	0.391547	0.0688747	0.722351	0.694666	0.544207	0.386043	0.70866	0.438665	0.405444	0.245406	0.432263	0.430224	0.366761	0.600402	0.69534	0.674383	0.718655	0.404494	0.603286	0.187614	0.660526	0.331539	0.550434	brown	AdoMet-dependent rRNA methyltransferase spb1	shell
TraesJUL1B03G00391420	0.360322	0.333982	0.377846	0.42819	0.132573	0.372485	0.284193	0.014952	0.397426	0.351801	0.203533	0.203548	0.354353	0.419415	0.33024	0.135702	0.233985	0.377191	0.312452	0.422051	0.377126	0.408559	0.372729	0.259949	0.3937	0.0644679	0.388023	0.185026	0.400721	brown	NA	NA
TraesJUL1B03G00391730	0.0530628	0.0382762	0.0552079	0.0490135	0.0756212	0.0533429	0.0517018	0.0770432	0.0353634	0.0381596	0.0702277	0.0749371	0.0769588	0.0182145	0.0448058	0.0541244	0.0647003	0.0501201	0.0295567	0.0448486	0.0666402	0.0517195	0.057664	0.107405	0.0649607	0.144633	0.0509624	0.0363594	0.0802246	brown	NA	shell
TraesJUL1B03G00392660	0.0160959	0.0162321	0.0186191	0.0197085	0.00411384	0.0150494	0.0029483	0.000458042	0.0136825	0.0106444	0.00570101	0.00988595	0.0228576	0.0326095	0.0401984	0.0115278	0.0336454	0.0273531	0.0355951	0.0178464	0.0175798	0.0205996	0.026636	0.0102647	0.0448336	0.00638409	0.029797	0.012971	0.0170393	brown	AT3g10020/T22K18_16	core
TraesJUL1B03G00394220	0.311939	0.316986	0.284958	0.271325	0.257225	0.279749	0.175219	0.0531872	0.233314	0.239409	0.256995	0.110089	0.295215	0.130103	0.103492	0.0432828	0.259511	0.220091	0.0942845	0.251103	0.255284	0.308136	0.25807	0.221788	0.199847	0.0316115	0.221329	0.116092	0.24941	brown	DnaJ homolog subfamily C member 2	core
TraesJUL1B03G00394790	0.110967	0.106188	0.0808307	0.0947003	0.059428	0.127136	0.0912149	0.0765077	0.0547988	0.0694733	0.0196076	0.0218165	0.0884803	0.0613891	0.0526559	0.0151177	0.0836961	0.198177	0.0534886	0.140234	0.0825726	0.0947885	0.0825861	0.134805	0.0840592	0.0283603	0.0811068	0.0308936	0.12181	brown	Asparagine synthetase [glutamine-hydrolyzing]	shell
TraesJUL1B03G00397890	0.24682	0.261405	0.273294	0.266721	0.14041	0.174666	0.155624	0.00626758	0.216398	0.129105	0.211463	0.505687	0.151075	0.609686	0.681872	0.53845	0.249042	0.266878	0.765152	0.250546	0.234619	0.260078	0.149527	0.167659	0.351362	0.177813	0.318756	0.495091	0.240335	brown	CTP synthase	core
TraesJUL1B03G00397980	0.349932	0.313855	0.308032	0.355098	0.170414	0.302866	0.178812	0.0773069	0.229405	0.218531	0.138395	0.311002	0.263397	0.40697	0.575086	0.264746	0.249998	0.376133	0.487206	0.359758	0.304557	0.31106	0.23915	0.209373	0.38173	0.135946	0.36365	0.262733	0.348929	brown	intracellular protein transporter	core
TraesJUL1B03G00398060	0.153835	0.122819	0.11731	0.0885152	0.207133	0.137588	0.154986	0.137438	0.0643259	0.073774	0.182286	0.0852532	0.168982	0.0386582	0.0544034	0.0536603	0.135654	0.12203	0.0553344	0.112183	0.14799	0.111959	0.109572	0.210867	0.0967991	0.0721483	0.0937726	0.100586	0.134571	brown	Tso1, putative	shell
TraesJUL1B03G00398100	0.464111	0.409499	0.564765	0.570399	0.240819	0.584026	0.59925	0.124449	0.678868	0.646937	0.445469	0.392459	0.568466	0.368566	0.335855	0.320779	0.289901	0.4464	0.316603	0.580585	0.633279	0.555683	0.604897	0.577162	0.485694	0.461354	0.550183	0.287518	0.622911	brown	Tesmin/TSO1-like CXC domain-containing protein	shell
TraesJUL1B03G00398900	0.352281	0.353	0.450808	0.492044	0.102626	0.445124	0.436724	0.0569057	0.635495	0.569686	0.268974	0.395114	0.356444	0.653053	0.506646	0.340038	0.185375	0.337417	0.522839	0.494949	0.444301	0.44257	0.438958	0.243813	0.409144	0.258069	0.502315	0.335823	0.39625	brown	Trimethylguanosine synthase	core
TraesJUL1B03G00399290	0.178841	0.123535	0.204322	0.223528	0.0352156	0.282403	0.0961716	0.0707693	0.260664	0.353621	0.102384	0.0987766	0.339886	0.112373	0.161792	0.0747588	0.0827111	0.108895	0.0982821	0.197718	0.268812	0.187216	0.359536	0.0832967	0.244733	0.0762854	0.247303	0.0530492	0.172504	brown	Disease resistance protein (CC-NBS-LRR class) family	shell
TraesJUL1B03G00399850	0.105646	0.106116	0.161163	0.170895	0.0274145	0.173553	0.271344	0.0717688	0.348327	0.284866	0.118644	0.149622	0.129615	0.220695	0.12066	0.0970181	0.0433178	0.0940196	0.136847	0.177512	0.159522	0.160751	0.170989	0.0935815	0.102773	0.151213	0.158678	0.101272	0.139831	brown	NA	NA
TraesJUL1B03G00399860	0.183935	0.134845	0.227	0.254895	0.0318701	0.295849	0.128128	0.0641632	0.338707	0.412124	0.114995	0.129618	0.330112	0.159477	0.194074	0.0947287	0.0794865	0.115976	0.130927	0.223914	0.284567	0.211575	0.374333	0.0855544	0.253954	0.0970115	0.276367	0.0681914	0.187387	brown	Ubiquitin carboxyl-terminal hydrolase 2	shell
TraesJUL1B03G00400140	0.111847	0.0899483	0.10481	0.130138	0.0207269	0.207244	0.084728	0.127688	0.123922	0.19642	0.0197899	0.0210367	0.157817	0.0691097	0.062654	0.0190173	0.0501102	0.142726	0.0475039	0.172654	0.13095	0.10967	0.183458	0.0871844	0.112596	0.0411772	0.123382	0.0201588	0.122163	brown	Protein kinase superfamily protein	core
TraesJUL1B03G00401630	0.37539	0.399097	0.428057	0.381927	0.236789	0.401135	0.346382	0.26445	0.518418	0.509943	0.500707	0.368437	0.411056	0.205118	0.202889	0.221888	0.27724	0.206594	0.226192	0.348158	0.425067	0.412159	0.418986	0.252872	0.275291	0.307133	0.402805	0.342264	0.291192	brown	17.6 kDa class I heat shock protein	shell
TraesJUL1B03G00401700	0.103498	0.112932	0.151663	0.127739	0.12477	0.0993088	0.237232	0.0783094	0.224547	0.131384	0.252883	0.276692	0.0863518	0.123518	0.094841	0.199622	0.081687	0.0755458	0.119941	0.112998	0.131449	0.142497	0.0873794	0.156177	0.0796263	0.264858	0.11792	0.194776	0.135711	brown	17.6 kDa class I heat shock protein	shell
TraesJUL1B03G00402240	0.0429998	0.0611508	0.0366898	0.026622	0.185746	0.0180667	0.0440666	0.0358886	0.022549	0.014698	0.111075	0.0845412	0.0169283	0.0175091	0.0205948	0.0494164	0.0666096	0.0219876	0.0321738	0.022051	0.024879	0.0360895	0.0115637	0.0436252	0.0161616	0.0274523	0.0233485	0.120481	0.0261534	brown	NA	NA
TraesJUL1B03G00404990	0.0201285	0.0181276	0.0181455	0.0131956	0.0585398	0.012286	0.0296981	0.0936116	0.0126644	0.0104375	0.0785395	0.0949544	0.0168698	0.00716923	0.0195929	0.0477733	0.0227878	0.00769234	0.0200687	0.0105678	0.0188286	0.0157925	0.00983222	0.0208148	0.0115183	0.0644295	0.0141439	0.058433	0.015819	brown	NA	NA
TraesJUL1B03G00405290	0.322659	0.348909	0.357466	0.356303	0.253899	0.245846	0.189619	0.0188427	0.267535	0.177174	0.292824	0.544203	0.199482	0.632186	0.672265	0.537837	0.337662	0.392029	0.674854	0.340982	0.29671	0.347768	0.196248	0.302075	0.39093	0.288842	0.368741	0.488625	0.364978	brown	U6 snRNA-associated Sm-like protein LSm8	shell
TraesJUL1B03G00405400	0.0733447	0.0839943	0.0650211	0.0559018	0.115387	0.078504	0.115592	0.502959	0.0628709	0.0807266	0.0830902	0.0378385	0.0692003	0.0154162	0.0136338	0.0188222	0.0615912	0.053866	0.0173318	0.0659804	0.0640838	0.0680133	0.0616794	0.102931	0.0282596	0.0796851	0.048224	0.0495825	0.0616208	brown	Nucleoside diphosphate kinase	shell
TraesJUL1B03G00405460	0.671498	0.631314	0.686431	0.729883	0.330954	0.7488	0.482465	0.224371	0.647363	0.73197	0.396054	0.380669	0.696468	0.511643	0.519885	0.249529	0.433726	0.600567	0.427634	0.72386	0.679319	0.695885	0.698536	0.488633	0.610386	0.230248	0.678651	0.328452	0.681681	brown	Guanine nucleotide-binding protein alpha-1 subunit,Guanine nucleotide-binding protein alpha-1 subunit	core
TraesJUL1B03G00405550	0.107713	0.0757099	0.0945265	0.128039	0.0247367	0.183383	0.0756851	0.043746	0.0830594	0.129659	0.0133992	0.0200458	0.132923	0.0853946	0.0891503	0.0245239	0.0485347	0.200197	0.0562343	0.176306	0.121916	0.0986593	0.144173	0.120713	0.138613	0.0380254	0.112566	0.0152114	0.161235	brown	Leucine-rich receptor-like protein kinase family protein	shell
TraesJUL1B03G00405640	0.0135246	0.00957066	0.0110222	0.0163966	0.0029307	0.0236893	0.00732743	0.00103007	0.0115601	0.0216679	0.00176017	0.000643183	0.0207274	0.00520531	0.00334214	0.000435849	0.0053052	0.0175067	0.00177499	0.0188225	0.0138732	0.0129775	0.0227581	0.00981468	0.0133353	0.00029678	0.0103845	0.000474455	0.0164389	brown	structural maintenance of chromosomes 5	shell
TraesJUL1B03G00405870	0.614287	0.602466	0.619846	0.676241	0.254078	0.587769	0.330013	0.0334979	0.512071	0.445059	0.273204	0.387341	0.495402	0.7966	0.745437	0.307695	0.481546	0.719154	0.687458	0.691605	0.566265	0.643542	0.50494	0.430557	0.707652	0.159549	0.660955	0.372454	0.632731	brown	Histone deacetylase HDT1	shell
TraesJUL1B03G00405920	0.069138	0.0778284	0.0640846	0.0712065	0.0470423	0.070645	0.11352	0.0507976	0.0590708	0.0682328	0.0364476	0.0555088	0.0498018	0.105719	0.0892194	0.0839878	0.043935	0.109367	0.11459	0.0977107	0.0672296	0.0653638	0.0568072	0.0782306	0.0608685	0.0698229	0.0767782	0.0970484	0.0799111	brown	winged-helix DNA-binding transcription factor family protein	shell
TraesJUL1B03G00406460	0.35508	0.424743	0.398366	0.302758	0.465177	0.242355	0.329098	0.0516089	0.351525	0.232603	0.788591	0.566566	0.255502	0.279778	0.252117	0.371128	0.393812	0.208547	0.342102	0.263443	0.332581	0.378176	0.224561	0.302246	0.252349	0.224137	0.321849	0.659818	0.266344	brown	Spliceosome RNA helicase DDX39B	shell
TraesJUL1D03G00409000	0.359821	0.289104	0.417662	0.44742	0.0812537	0.495	0.181639	0.0778276	0.49262	0.567537	0.210001	0.231271	0.555371	0.316837	0.395017	0.212148	0.212295	0.278976	0.297371	0.418855	0.504756	0.393434	0.615147	0.192467	0.504951	0.188074	0.524331	0.169802	0.353773	brown	Class I glutamine amidotransferase-like superfamily protein	shell
TraesJUL1D03G00409020	0.0645547	0.0858308	0.0640967	0.0422323	0.198073	0.0451272	0.0799467	0.175283	0.0455871	0.0375964	0.183506	0.0985689	0.0435987	0.024392	0.0242119	0.060555	0.0932659	0.0410708	0.0359945	0.0433315	0.052036	0.0601917	0.0342114	0.0981894	0.028511	0.134348	0.043574	0.133332	0.0470193	brown	copper ion binding protein	core
TraesJUL1D03G00409030	0.422107	0.402402	0.370304	0.412784	0.240428	0.346761	0.389398	0.0920574	0.337311	0.280366	0.211677	0.331934	0.300003	0.347477	0.366424	0.157067	0.281624	0.368093	0.378225	0.404221	0.338975	0.406531	0.262455	0.272521	0.332014	0.0932656	0.361311	0.279625	0.395402	brown	Pm3b-like disease resistance protein	shell
TraesJUL1D03G00410500	0.248032	0.211264	0.178689	0.1603	0.388892	0.134512	0.156799	0.0438702	0.0894742	0.0820216	0.274822	0.292385	0.163456	0.0848867	0.180611	0.158749	0.225398	0.131132	0.164683	0.134958	0.179992	0.171545	0.0994465	0.16358	0.170814	0.0540794	0.152117	0.240878	0.176832	brown	Defensin	shell
TraesJUL1D03G00411420	0.175716	0.137905	0.210333	0.245362	0.0329661	0.34204	0.170291	0.207678	0.338645	0.481106	0.086444	0.0742642	0.332029	0.108211	0.105053	0.0498334	0.0736003	0.142488	0.0747673	0.254374	0.267676	0.209768	0.399547	0.123509	0.190208	0.125412	0.237972	0.0446973	0.202253	brown	O-methyltransferase family protein	shell
TraesJUL1D03G00412120	0.345749	0.366426	0.329654	0.262527	0.577168	0.227001	0.431401	0.0865852	0.254564	0.190099	0.66505	0.506969	0.226866	0.185228	0.201077	0.325576	0.304191	0.206235	0.259876	0.246902	0.303837	0.31259	0.171846	0.348797	0.202747	0.198204	0.250468	0.531534	0.282891	brown	Thionin	shell
TraesJUL1D03G00412900	0.13279	0.14083	0.0932248	0.0762626	0.357657	0.0792961	0.162646	0.133035	0.0518256	0.0560481	0.169196	0.0965139	0.0750408	0.0308214	0.0396078	0.0586724	0.112279	0.0814712	0.0495875	0.0806843	0.0878421	0.09161	0.0493168	0.14455	0.0515898	0.0420437	0.0654166	0.136895	0.0940182	brown	NB-ARC domain-containing disease resistance protein	shell
TraesJUL1D03G00413550	0.0641206	0.048709	0.0614669	0.098483	0.00562139	0.118444	0.0507281	0.0130516	0.0927889	0.134336	0.00809284	0.0133726	0.0904073	0.0794119	0.0619533	0.0112508	0.0210062	0.0938179	0.0454892	0.118105	0.0790841	0.0704604	0.120505	0.0350243	0.0867367	0.0118267	0.0864723	0.00988173	0.0823595	brown	with no lysine (K) kinase 2	core
TraesJUL1D03G00414430	0.686758	0.631127	0.768893	0.793369	0.23982	0.797744	0.411622	0.0738939	0.824232	0.825767	0.450425	0.402843	0.795527	0.592648	0.565426	0.313107	0.456113	0.572957	0.499914	0.759842	0.805466	0.760274	0.85398	0.447199	0.764268	0.231222	0.819061	0.357243	0.664404	brown	Pumilio-like protein	core
TraesJUL1D03G00415110	0.208715	0.173705	0.283108	0.308187	0.0361255	0.351357	0.156994	0.0724693	0.470037	0.534068	0.148701	0.145472	0.367731	0.212082	0.201634	0.114649	0.0992059	0.143569	0.155281	0.27853	0.333171	0.267512	0.459297	0.109383	0.278861	0.142506	0.337494	0.0911443	0.216087	brown	Cysteine-rich receptor-like protein kinase 29	shell
TraesJUL1D03G00415280	0.0412339	0.0444831	0.0252631	0.0295457	0.0555738	0.0307683	0.0371616	0.0349618	0.0142266	0.0163899	0.0116097	0.0143325	0.0185499	0.0265673	0.024741	0.0180465	0.0302585	0.0713992	0.0308581	0.0447244	0.025137	0.0283222	0.0155543	0.0523394	0.0214399	0.0121762	0.0244031	0.0293855	0.0418319	brown	NA	shell
TraesJUL1D03G00415980	0.0104707	0.0147558	0.0102441	0.00754148	0.0206446	0.00749034	0.0545327	0.0205126	0.0116642	0.0097535	0.0412084	0.0332527	0.00649043	0.0126627	0.00904754	0.0298552	0.00851865	0.00704158	0.0216241	0.00965524	0.0100515	0.00979369	0.00596157	0.0123127	0.00449142	0.0201791	0.00865416	0.0715168	0.00745013	brown	NA	NA
TraesJUL1D03G00416190	0.5942	0.566221	0.702704	0.686071	0.230491	0.705042	0.371032	0.0875985	0.780774	0.794516	0.531304	0.429301	0.747809	0.497726	0.497615	0.411611	0.442404	0.484957	0.473969	0.664988	0.777027	0.67264	0.836133	0.439483	0.684259	0.374207	0.778676	0.427416	0.571636	brown	NA	NA
TraesJUL1D03G00416420	0.00260113	0.00367785	0.00261291	0.00150516	0.00341137	0.00229065	0.00580679	0.00573807	0.00226638	0.00242979	0.01315	0.00570372	0.00344069	0.00282819	0.00238875	0.00703056	0.00414591	0.0019725	0.00582181	0.00221392	0.00320969	0.00239113	0.0032881	0.0026575	0.00191264	0.00792933	0.00297788	0.0196338	0.00137337	brown	NA	NA
TraesJUL1D03G00417130	0.0684363	0.0695316	0.076881	0.0754697	0.0606743	0.0541867	0.0270034	0.0138697	0.0577417	0.0333268	0.064091	0.15563	0.0398343	0.153334	0.182445	0.155532	0.0774779	0.0841159	0.157836	0.0710691	0.0620603	0.0715042	0.0365503	0.0659514	0.0819089	0.120297	0.0759474	0.100176	0.0803783	brown	NA	NA
TraesJUL1D03G00417350	0.389409	0.348338	0.476002	0.521814	0.0882637	0.552567	0.268202	0.122556	0.658604	0.692038	0.211495	0.243705	0.533293	0.410332	0.387016	0.200704	0.215366	0.331298	0.329973	0.505773	0.520145	0.46832	0.634224	0.227374	0.474612	0.212209	0.565258	0.192392	0.404148	brown	Galactosyltransferase family-like protein	core
TraesJUL1D03G00418220	0.897025	0.837433	0.903266	0.955462	0.414771	0.980365	0.514293	0.135605	0.827738	0.875717	0.458568	0.405465	0.909426	0.562097	0.565694	0.316629	0.640309	0.852393	0.500468	0.969965	0.931957	0.921524	0.924887	0.712686	0.868164	0.287054	0.915229	0.379486	0.899198	brown	Histone H2A	core
TraesJUL1D03G00418230	0.879863	0.844557	0.940419	0.968787	0.414508	0.943634	0.572407	0.117235	0.919019	0.889615	0.551389	0.516095	0.876471	0.663358	0.637356	0.41631	0.638269	0.818483	0.601452	0.966305	0.95335	0.946878	0.909863	0.713285	0.877639	0.359564	0.954821	0.480475	0.897111	brown	Histone H2A	shell
TraesJUL1D03G00418380	0.0414179	0.0326062	0.0301768	0.0382889	0.0251784	0.0394128	0.0371924	0.113848	0.029284	0.0367458	0.0141206	0.0189989	0.0416326	0.0160407	0.0234104	0.00435427	0.0208906	0.0282608	0.0164626	0.0342524	0.0303953	0.0351084	0.0331982	0.0210322	0.0273808	0.00681956	0.0307092	0.0108826	0.0374561	brown	Histidine kinase-, DNA gyrase B-, and HSP90-like ATPase family protein	shell
TraesJUL1D03G00418490	0.404767	0.462248	0.481691	0.382595	0.376465	0.341632	0.413467	0.111178	0.405426	0.286181	0.63333	0.661098	0.334748	0.520778	0.480285	0.471621	0.444123	0.35912	0.574901	0.381209	0.405871	0.45874	0.309867	0.410657	0.3783	0.429079	0.435263	0.711393	0.386473	brown	tyrosine sulfotransferase-like protein	shell
TraesJUL1D03G00418500	0.355214	0.313744	0.427784	0.455176	0.083694	0.499252	0.201481	0.0324597	0.499841	0.550194	0.176515	0.13306	0.52409	0.329895	0.272141	0.0997061	0.228473	0.329207	0.213339	0.436689	0.451906	0.431927	0.609306	0.226358	0.473169	0.084447	0.469029	0.113343	0.371174	brown	NA	NA
TraesJUL1D03G00418510	0.238366	0.186976	0.301002	0.316944	0.0453334	0.373368	0.122372	0.0693555	0.40488	0.483171	0.150742	0.139266	0.446929	0.194468	0.230285	0.116811	0.137396	0.168244	0.161981	0.284282	0.368547	0.281877	0.515552	0.124133	0.351271	0.131619	0.372976	0.0919937	0.237136	brown	C2H2-like zinc finger protein	NA
TraesJUL1D03G00418720	0.219719	0.175883	0.288726	0.311032	0.038084	0.359221	0.133195	0.0620505	0.426182	0.500597	0.143875	0.145577	0.396158	0.218298	0.236012	0.128493	0.112391	0.15682	0.171445	0.281928	0.349439	0.267931	0.479571	0.112614	0.322532	0.140118	0.358487	0.0937267	0.224747	brown	NA	NA
TraesJUL1D03G00419570	0.55164	0.504216	0.5254	0.615106	0.173882	0.613693	0.27433	0.0414627	0.462664	0.461875	0.157428	0.203521	0.500982	0.54311	0.494417	0.176403	0.373656	0.707276	0.436549	0.682639	0.532503	0.559904	0.52696	0.399956	0.621678	0.115694	0.584045	0.200617	0.590514	brown	DNAJ heat shock N-terminal domain-containing protein	shell
TraesJUL1D03G00420120	0.238588	0.198503	0.313476	0.320839	0.0462244	0.375616	0.119796	0.066905	0.424827	0.49644	0.160311	0.136777	0.453475	0.206463	0.226415	0.11898	0.152881	0.175345	0.167535	0.289189	0.371507	0.294942	0.541522	0.129655	0.3587	0.143011	0.388685	0.100875	0.235103	brown	AT-hook motif nuclear-localized protein 20	shell
TraesJUL1D03G00421850	0.319332	0.284197	0.305338	0.309415	0.213087	0.426824	0.391997	0.448856	0.311047	0.385953	0.165683	0.103135	0.36465	0.10675	0.0941319	0.0654819	0.192403	0.324826	0.0870524	0.373682	0.340654	0.318961	0.348301	0.437079	0.211011	0.175238	0.260725	0.0965393	0.372659	brown	membrane-associated kinase regulator	core
TraesJUL1D03G00422780	0.273091	0.295841	0.316123	0.253845	0.334839	0.2264	0.422934	0.163924	0.3395	0.261514	0.598087	0.506688	0.229308	0.190534	0.194138	0.34258	0.224241	0.154615	0.246246	0.230261	0.295567	0.292998	0.205164	0.269861	0.183492	0.311647	0.260552	0.488925	0.24176	brown	NA	shell
TraesJUL1D03G00424810	0.0509663	0.0425623	0.0345383	0.0453948	0.0161293	0.0673193	0.0212434	0.0693332	0.0235429	0.0455252	0.00546815	0.00735324	0.053981	0.0292117	0.0377993	0.00842496	0.0293033	0.077979	0.0275398	0.0637918	0.0421542	0.0373449	0.0540153	0.0325114	0.0483648	0.0094486	0.0460301	0.0111136	0.0472952	brown	weak chloroplast movement under blue light protein (DUF827)	core
TraesJUL1D03G00426350	0.00752324	0.0070866	0.00518915	0.00857487	0.00188993	0.0111305	0.00922867	0.00220114	0.00581405	0.0101814	0.000798189	0.000579085	0.0070731	0.00589624	0.00267681	0.000291595	0.00266702	0.0127441	0.00239881	0.0120792	0.0054773	0.00700103	0.00797934	0.00475943	0.00474973	0.000166483	0.00497527	0.000759591	0.00838815	brown	NA	NA
TraesJUL1D03G00426770	0.26669	0.209239	0.248795	0.258459	0.109525	0.369205	0.0846935	0.154511	0.191488	0.29922	0.0801768	0.0398434	0.451226	0.0716701	0.0967796	0.0302736	0.222294	0.265289	0.0576456	0.268997	0.295661	0.255726	0.434391	0.227679	0.293274	0.0542942	0.263162	0.0384061	0.270624	brown	DNA repair (Rad51) family protein	core
TraesJUL1D03G00426780	0.794448	0.77849	0.832077	0.86975	0.339836	0.87573	0.432099	0.141839	0.824462	0.82967	0.416985	0.350603	0.838042	0.5385	0.493395	0.246975	0.6015	0.738364	0.453946	0.863088	0.821362	0.867131	0.878064	0.577852	0.761087	0.233633	0.848694	0.34731	0.768674	brown	NA	NA
TraesJUL1D03G00427350	0.281398	0.225701	0.277369	0.343966	0.0610153	0.465058	0.235549	0.153023	0.357595	0.489076	0.0786489	0.0662642	0.399224	0.157828	0.132563	0.0414715	0.120958	0.294254	0.101939	0.397021	0.335567	0.299731	0.444815	0.210072	0.261664	0.0728926	0.297933	0.050581	0.32067	brown	ROP interactive partner 4	core
TraesJUL1D03G00429830	0.225058	0.257616	0.211512	0.213257	0.196787	0.239388	0.375552	0.0898694	0.249485	0.291246	0.228123	0.0946212	0.191267	0.106542	0.0596933	0.0810551	0.124416	0.197771	0.0879578	0.258635	0.228777	0.224761	0.206742	0.252867	0.111369	0.0829862	0.178745	0.162344	0.209584	brown	Condensin-2 complex subunit G2	core
TraesJUL1D03G00430460	0.436596	0.403008	0.491653	0.539293	0.120875	0.565807	0.268324	0.049571	0.606406	0.646598	0.232335	0.182363	0.52075	0.379203	0.294265	0.122075	0.24025	0.353076	0.247322	0.51486	0.500788	0.500516	0.590692	0.244078	0.445961	0.0880744	0.501984	0.153009	0.413606	brown	rRNA biogenesis protein rrp5	core
TraesJUL1D03G00430630	0.487507	0.491799	0.506583	0.582288	0.204388	0.555976	0.360574	0.0761993	0.463904	0.487517	0.18818	0.238631	0.43294	0.571341	0.474598	0.204336	0.333046	0.656375	0.428198	0.639132	0.474104	0.534886	0.482332	0.427703	0.522389	0.187205	0.536784	0.232388	0.578213	brown	protein translocase subunit	shell
TraesJUL1D03G00431990	0.180362	0.126486	0.201213	0.244788	0.0251404	0.320629	0.103304	0.0518606	0.270277	0.379117	0.060573	0.0589711	0.346562	0.1207	0.138589	0.0434034	0.0797802	0.152226	0.0862704	0.240739	0.264523	0.200578	0.395903	0.0972925	0.255583	0.0547369	0.249633	0.0336857	0.199106	brown	Tyrosine aminotransferase	core
TraesJUL1D03G00432150	0.207597	0.142972	0.213399	0.236252	0.0603364	0.308573	0.193183	0.2525	0.272883	0.375068	0.122167	0.129246	0.339927	0.0974514	0.145455	0.0719476	0.0825821	0.12119	0.0948067	0.221253	0.277913	0.202398	0.325369	0.117215	0.204868	0.103141	0.232305	0.0651822	0.207745	brown	ternary complex factor MIP1 leucine-zipper protein (Protein of unknown function, DUF547)	core
TraesJUL1D03G00432240	0.32743	0.266368	0.280753	0.348194	0.102247	0.471524	0.206964	0.155735	0.264582	0.3813	0.0662199	0.0564408	0.375288	0.146138	0.13479	0.0321996	0.162707	0.37619	0.0947731	0.410644	0.31117	0.308344	0.376604	0.258993	0.274788	0.0513201	0.276848	0.0447384	0.355965	brown	Regulator of chromosome condensation (RCC1) family protein	shell
TraesJUL1D03G00432270	0.239663	0.186636	0.171659	0.233521	0.0869567	0.300815	0.087984	0.115545	0.125303	0.234838	0.0338977	0.0243844	0.298074	0.0591835	0.0790206	0.0110386	0.140791	0.249845	0.0438082	0.245467	0.194562	0.200228	0.277176	0.145961	0.202002	0.0137727	0.17929	0.0199246	0.231814	brown	Regulator of chromosome condensation (RCC1) family protein	shell
TraesJUL1D03G00434650	0.178176	0.172529	0.16492	0.140853	0.209955	0.154894	0.412249	0.131497	0.160504	0.163735	0.380771	0.279104	0.155318	0.0966973	0.103863	0.170427	0.101606	0.100341	0.136894	0.151227	0.187377	0.155643	0.125764	0.171167	0.0978275	0.154198	0.137626	0.2833	0.150059	brown	transmembrane protein, putative (DUF594)	core
TraesJUL1D03G00435230	0.134091	0.139577	0.0813404	0.104794	0.150512	0.109571	0.0653704	0.0174386	0.0451199	0.0654564	0.037729	0.026499	0.0685548	0.0369795	0.0371217	0.0313442	0.0980608	0.182463	0.0392595	0.136303	0.0877192	0.092253	0.0622667	0.151019	0.0706908	0.0236532	0.0726835	0.0407947	0.122687	brown	Ubiquitin carboxyl-terminal hydrolase family protein	core
TraesJUL1D03G00435270	0.923545	0.866909	0.944425	0.950207	0.513636	0.972938	0.590901	0.156734	0.862594	0.850871	0.572773	0.480909	0.89923	0.547015	0.543316	0.369724	0.676925	0.839376	0.502161	0.963051	0.964497	0.948438	0.882036	0.81872	0.837832	0.357383	0.904239	0.439697	0.934164	brown	Histone H4	NA
TraesJUL1D03G00435340	0.393821	0.368735	0.488632	0.467058	0.17738	0.484582	0.37321	0.239822	0.661329	0.649026	0.441873	0.411335	0.495827	0.276778	0.292754	0.272884	0.242743	0.233891	0.272777	0.413855	0.513794	0.459458	0.528755	0.270036	0.367247	0.365439	0.490654	0.294178	0.369098	brown	Germin-like protein 1-1	core
TraesJUL1D03G00436220	0.317178	0.297504	0.304868	0.297048	0.196848	0.412492	0.402108	0.467218	0.342185	0.421137	0.219919	0.115081	0.376256	0.12099	0.0954546	0.0702814	0.175497	0.272686	0.100012	0.357324	0.34531	0.316319	0.362734	0.336342	0.188364	0.14391	0.267434	0.129537	0.318984	brown	SsrA-binding protein	core
TraesJUL1D03G00436850	0.328263	0.322099	0.362716	0.372093	0.144345	0.260705	0.171319	0.00544531	0.303207	0.206172	0.254714	0.505145	0.250229	0.642648	0.750273	0.537053	0.310237	0.340847	0.771439	0.342615	0.344151	0.350584	0.254288	0.209709	0.496937	0.177505	0.436472	0.46611	0.326667	brown	RNA-binding protein 8A	core
TraesJUL1D03G00439300	0.0937117	0.0831484	0.0897575	0.104391	0.0321747	0.115071	0.0311978	0.00260825	0.0752007	0.0958197	0.0346492	0.0194894	0.107526	0.0624439	0.0515145	0.012908	0.0656714	0.0943366	0.0349139	0.100911	0.0890684	0.0953864	0.113914	0.0572206	0.105418	0.00677496	0.0862085	0.0172366	0.0878189	brown	RNA-binding CRS1 / YhbY (CRM) domain protein	core
TraesJUL1D03G00439550	0.0921686	0.0673352	0.0798393	0.124391	0.013802	0.147593	0.0842456	0.0246733	0.0924166	0.126677	0.0104838	0.0209187	0.103918	0.105068	0.0894289	0.0129089	0.0309057	0.143621	0.0602173	0.152508	0.0923985	0.0924428	0.114915	0.0604415	0.10505	0.0118937	0.0946374	0.0127334	0.128074	brown	PAX-interacting protein 1	NA
TraesJUL1D03G00439560	0.378288	0.312282	0.354744	0.411817	0.149414	0.422827	0.251446	0.0487345	0.320642	0.365555	0.167952	0.140835	0.435439	0.259593	0.253182	0.0617562	0.227011	0.354118	0.18151	0.396018	0.363348	0.388537	0.409046	0.255597	0.372131	0.0435931	0.342069	0.101015	0.408788	brown	Pre-mRNA-splicing factor CWC22 homolog	core
TraesJUL1D03G00439920	0.105672	0.110904	0.11567	0.0883165	0.205014	0.0673696	0.0810184	0.0971905	0.074741	0.0479891	0.15546	0.226304	0.0706418	0.0767456	0.119242	0.117143	0.145352	0.0673342	0.105783	0.0674623	0.0815537	0.10634	0.0499408	0.103718	0.0860357	0.105796	0.0860664	0.148452	0.0964892	brown	NA	NA
TraesJUL1D03G00440370	0.557626	0.602823	0.607353	0.500416	0.432959	0.495957	0.352125	0.20758	0.526337	0.459666	0.708801	0.562834	0.561812	0.35494	0.403877	0.387128	0.607702	0.386095	0.450239	0.469963	0.57546	0.584957	0.525133	0.43399	0.490631	0.413494	0.590973	0.637714	0.436515	brown	NA	core
TraesJUL1D03G00440670	0.0847342	0.106119	0.0765305	0.0509448	0.317352	0.0416092	0.135361	0.0528194	0.0482709	0.0310809	0.275252	0.168353	0.0454806	0.0365629	0.0392466	0.108682	0.116143	0.0504922	0.0661814	0.0492229	0.0635954	0.0734348	0.0301697	0.121679	0.0372457	0.0763203	0.0503818	0.243545	0.0637337	brown	4-hydroxy-tetrahydrodipicolinate reductase	core
TraesJUL1D03G00440830	0.135893	0.090901	0.146759	0.176551	0.0213918	0.261566	0.0889285	0.0681673	0.204236	0.328549	0.0495316	0.0358989	0.279987	0.0635679	0.0729023	0.0248071	0.0503797	0.0992391	0.0417437	0.17581	0.203474	0.143231	0.311442	0.0753829	0.163744	0.0379348	0.168401	0.0189994	0.144993	brown	Glutathione S-transferase family protein	shell
TraesJUL1D03G00441040	0.542288	0.467696	0.475393	0.563051	0.232244	0.680743	0.451612	0.190575	0.478729	0.626976	0.199275	0.157012	0.547131	0.244529	0.223502	0.10475	0.257092	0.525394	0.189903	0.641453	0.539875	0.505398	0.544785	0.44681	0.396797	0.121974	0.454906	0.13776	0.565432	brown	Glutaredoxin	core
TraesJUL1D03G00441930	0.420042	0.345712	0.419275	0.481035	0.116589	0.576838	0.281665	0.0492069	0.408271	0.507132	0.145816	0.126259	0.507383	0.331952	0.289978	0.088054	0.215257	0.447101	0.215591	0.524636	0.457299	0.432079	0.528813	0.298321	0.456356	0.0698798	0.428708	0.101893	0.460274	brown	Elongator complex protein 2	core
TraesJUL1D03G00442720	0.321105	0.284282	0.335767	0.392814	0.0839614	0.449086	0.237629	0.142649	0.441843	0.492564	0.106785	0.099855	0.392444	0.214093	0.170673	0.055141	0.157064	0.287322	0.142235	0.403559	0.347652	0.361703	0.425951	0.193226	0.282428	0.0630301	0.342763	0.0778854	0.330953	brown	Anaphase-promoting complex subunit 7	core
TraesJUL1D03G00442800	0.130554	0.11161	0.106257	0.124685	0.0638063	0.20105	0.093388	0.144285	0.098623	0.16276	0.0282189	0.0115459	0.164602	0.0268932	0.0214987	0.00734244	0.0776911	0.162666	0.0164842	0.163079	0.124804	0.120989	0.164665	0.162203	0.0843134	0.0227638	0.092673	0.0132128	0.145894	brown	NA	NA
TraesJUL1D03G00443070	0.0758212	0.0601599	0.0615839	0.0891454	0.014636	0.109717	0.0513625	0.00807958	0.0650286	0.0867332	0.00901319	0.00798727	0.0850424	0.057362	0.0371297	0.00512483	0.0316202	0.117347	0.0287032	0.112444	0.0705727	0.0745502	0.0921192	0.0524622	0.0742296	0.0035023	0.0669881	0.00767511	0.0920471	brown	chromatin-remodeling protein 11	core
TraesJUL1D03G00444060	0.0495565	0.0281612	0.0324082	0.0331051	0.0199113	0.0697879	0.0134293	0.054074	0.0184947	0.0318727	0.00800422	0.00428928	0.077279	0.00676532	0.0124859	0.00260484	0.0311607	0.0462905	0.0062558	0.0423424	0.0469834	0.0323695	0.0542905	0.0399247	0.0433316	0.00493324	0.0311195	0.00304504	0.0431045	brown	NA	NA
TraesJUL1D03G00444420	0.100721	0.0706734	0.0737142	0.105857	0.0292142	0.158542	0.0799164	0.104074	0.0629342	0.114204	0.0110147	0.013929	0.114605	0.0499772	0.0540336	0.010069	0.0365538	0.152849	0.0326485	0.143994	0.0931009	0.0818439	0.110525	0.0891828	0.0874221	0.0165887	0.0800368	0.0101346	0.131455	brown	Villin-1	shell
TraesJUL1D03G00444730	0.187527	0.144457	0.163495	0.236117	0.0385428	0.248559	0.108627	0.0110919	0.160285	0.196237	0.0296541	0.0446453	0.198307	0.169694	0.160517	0.045142	0.0931231	0.294139	0.121969	0.279037	0.199577	0.183997	0.219741	0.14593	0.237463	0.0294257	0.199871	0.0356297	0.247777	brown	Gamma-tubulin complex component	core
TraesJUL1D03G00445770	0.489213	0.518808	0.553349	0.504693	0.372373	0.375815	0.336373	0.0302542	0.441946	0.2905	0.547594	0.845724	0.342033	0.758613	0.828817	0.849543	0.506135	0.493603	0.923688	0.484401	0.496563	0.522527	0.329106	0.447591	0.575947	0.474272	0.574482	0.82092	0.500736	brown	NA	core
TraesJUL1D03G00445860	0.302899	0.328949	0.312168	0.263613	0.436644	0.239226	0.241121	0.192198	0.2652	0.219118	0.394207	0.22023	0.274356	0.0941072	0.0952558	0.0732554	0.347795	0.183647	0.0952401	0.21414	0.251087	0.331218	0.224458	0.309133	0.183639	0.12014	0.222795	0.180968	0.26472	brown	DNA-directed RNA polymerase III subunit RPC4	core
TraesJUL1D03G00446340	0.136435	0.134526	0.200862	0.224863	0.0181607	0.203302	0.0582427	0.00748757	0.296769	0.266287	0.0758657	0.11394	0.201577	0.326412	0.278203	0.168491	0.106419	0.162009	0.258522	0.21634	0.21813	0.194153	0.297734	0.0775814	0.284305	0.134805	0.298185	0.108939	0.153415	brown	Cellulose synthase family protein	shell
TraesJUL1D03G00446450	0.306954	0.244571	0.274172	0.366908	0.0640713	0.405114	0.155562	0.0325368	0.260128	0.340778	0.0610627	0.082507	0.346158	0.282076	0.286329	0.0752192	0.151343	0.398096	0.21017	0.416273	0.322654	0.294922	0.375788	0.185979	0.374351	0.0476688	0.338658	0.0706224	0.348052	brown	Tubulin gamma chain	core
TraesJUL1D03G00446770	0.242525	0.176731	0.279855	0.303736	0.0506344	0.376011	0.124686	0.0803811	0.343244	0.455012	0.135012	0.125742	0.442815	0.158339	0.213737	0.103233	0.125173	0.166113	0.136855	0.276664	0.359276	0.25991	0.480682	0.126841	0.335605	0.112116	0.339354	0.0757354	0.240621	brown	Protein EGG APPARATUS-1	shell
TraesJUL1D03G00447380	0.698165	0.751565	0.778903	0.696968	0.489549	0.59196	0.440861	0.0614737	0.662526	0.506848	0.74272	0.802508	0.5634	0.744597	0.761938	0.806451	0.694064	0.635375	0.868134	0.684375	0.734152	0.740674	0.562026	0.606256	0.73141	0.525433	0.796661	0.904889	0.646042	brown	NA	shell
TraesJUL1D03G00447670	0.0726018	0.0484612	0.0685468	0.102957	0.0164648	0.124185	0.151924	0.0438704	0.0941681	0.13056	0.0191336	0.0406155	0.0891328	0.0550246	0.0603542	0.0245514	0.021696	0.0893509	0.0425134	0.120181	0.0912838	0.0745589	0.0956064	0.0763696	0.076864	0.0494569	0.0740887	0.0151965	0.118525	brown	NA	NA
TraesJUL1D03G00450120	0.231795	0.204408	0.323654	0.336909	0.04224	0.381083	0.151471	0.0687154	0.514326	0.563453	0.172207	0.151397	0.416003	0.240915	0.218795	0.129193	0.133062	0.170692	0.177979	0.307194	0.370454	0.307354	0.529751	0.129255	0.324382	0.164787	0.390278	0.111398	0.235876	brown	Leucine-rich receptor-like protein kinase family protein	shell
TraesJUL1D03G00450250	0.0692999	0.0874207	0.0639169	0.0427406	0.258647	0.0355281	0.0845965	0.106852	0.0407249	0.027124	0.212077	0.153854	0.0395301	0.0262685	0.0350609	0.0943827	0.108738	0.0390694	0.0532651	0.0390654	0.0516691	0.0607773	0.0264699	0.093751	0.0313039	0.0987693	0.0438899	0.197092	0.0503063	brown	NEP-interacting protein, putative (DUF239)	core
TraesJUL1D03G00450290	0.042989	0.062003	0.0342919	0.0433667	0.054341	0.0288893	0.0363009	0.00925474	0.0323294	0.0341503	0.0228994	0.0209595	0.017934	0.0208212	0.0146647	0.00895809	0.0362725	0.0323876	0.0183525	0.0367067	0.0226891	0.0416264	0.0195009	0.0257204	0.0192955	0.00552307	0.0268503	0.0257045	0.0295504	brown	NA	NA
TraesJUL1D03G00450300	0.266316	0.257303	0.262717	0.237065	0.235274	0.269682	0.264178	0.576381	0.241514	0.255796	0.220792	0.200096	0.27112	0.132639	0.159235	0.126369	0.201002	0.202597	0.152926	0.244613	0.260791	0.257068	0.237366	0.244152	0.184983	0.190241	0.242475	0.198992	0.249678	brown	Core-2/I-branching beta-1,6-N-acetylglucosaminyltransferase family protein	core
TraesJUL1D03G00450460	0.486859	0.488127	0.520876	0.417123	0.410288	0.452398	0.332623	0.265872	0.454592	0.436026	0.652302	0.448293	0.534299	0.248779	0.306795	0.354037	0.457472	0.305999	0.325409	0.398787	0.538521	0.4796	0.48039	0.391739	0.406086	0.361136	0.500875	0.510075	0.383932	brown	receptor-like protein kinase 1	core
TraesJUL1D03G00451580	0.0663753	0.0587916	0.0676663	0.0842396	0.0214243	0.080963	0.0242831	0.00718966	0.0637247	0.0688719	0.0204512	0.0175004	0.0813254	0.0611872	0.0497811	0.00670331	0.0484289	0.0752834	0.0306333	0.074965	0.0591098	0.0781868	0.0835936	0.0387529	0.0779431	0.00567068	0.0662782	0.0105993	0.0762415	brown	Pentatricopeptide repeat (PPR) superfamily protein	core
TraesJUL1D03G00453040	0.323838	0.412908	0.354132	0.290614	0.289327	0.248898	0.217087	0.021887	0.341039	0.267924	0.504244	0.263481	0.24519	0.260083	0.178049	0.200787	0.318171	0.201603	0.248668	0.265454	0.298054	0.347236	0.249791	0.206397	0.228255	0.0856152	0.305329	0.421803	0.21179	brown	heat shock protein 70	core
TraesJUL1D03G00453070	0.415143	0.378693	0.482638	0.409849	0.223473	0.495598	0.31197	0.331867	0.520626	0.525831	0.451916	0.320138	0.579069	0.238639	0.269603	0.252746	0.319842	0.2869	0.258482	0.407368	0.541286	0.446311	0.566858	0.346655	0.399663	0.378129	0.496741	0.308613	0.380345	brown	NA	core
TraesJUL1D03G00454450	0.600992	0.528157	0.604747	0.609483	0.253713	0.799713	0.459735	0.257175	0.624501	0.773099	0.325641	0.201578	0.767371	0.246415	0.234347	0.133827	0.369886	0.503131	0.204529	0.662157	0.684972	0.611046	0.771747	0.518759	0.504612	0.208169	0.577197	0.187029	0.581202	brown	IQ-domain 26	core
TraesJUL1D03G00455900	0.699141	0.649301	0.75864	0.819943	0.229253	0.811514	0.385084	0.0739935	0.761728	0.739311	0.323802	0.381856	0.710751	0.721815	0.67818	0.332822	0.465791	0.718782	0.596942	0.837079	0.76672	0.759675	0.7699	0.480745	0.807063	0.246807	0.830404	0.339544	0.722732	brown	DNA helicase	shell
TraesJUL1D03G00455990	0.872339	0.840025	0.852277	0.854609	0.481908	0.881786	0.545482	0.187131	0.750174	0.729521	0.481823	0.405284	0.823223	0.531839	0.50445	0.266702	0.655885	0.806722	0.480064	0.882704	0.834013	0.882988	0.780828	0.701539	0.739185	0.239855	0.81141	0.407233	0.836419	brown	Myb protein	shell
TraesJUL1D03G00456640	0.486079	0.402994	0.461006	0.53929	0.140386	0.558035	0.299054	0.0965387	0.46686	0.521526	0.176252	0.203569	0.563049	0.340832	0.371837	0.0987561	0.272564	0.404882	0.284898	0.51465	0.482014	0.494278	0.544577	0.247045	0.492877	0.0675937	0.493845	0.146678	0.466218	brown	ATP-dependent DNA helicase chl1	shell
TraesJUL1D03G00457080	0.0141967	0.0144197	0.0112876	0.0111585	0.0132099	0.0122365	0.01532	0.0343907	0.00872762	0.00650387	0.00564108	0.0129094	0.00752444	0.0222845	0.0206175	0.0153922	0.0106359	0.0236637	0.0263293	0.0168311	0.0107684	0.0114091	0.00634802	0.0165277	0.0101864	0.0149028	0.0121113	0.0190664	0.015146	brown	Gibberellin 2-beta-dioxygenase	core
TraesJUL1D03G00457460	0.261184	0.24502	0.245282	0.275687	0.105132	0.374012	0.181646	0.144936	0.207498	0.311412	0.0738601	0.050591	0.329433	0.155119	0.13201	0.0486807	0.183423	0.397281	0.110457	0.356772	0.273295	0.26455	0.363484	0.292205	0.258873	0.0911269	0.266081	0.0682018	0.310505	brown	Hexosyltransferase	core
TraesJUL1D03G00457780	0.706735	0.737725	0.785465	0.700443	0.51604	0.605178	0.53102	0.102727	0.686625	0.523245	0.801451	0.886852	0.582263	0.728015	0.753321	0.68866	0.647465	0.588092	0.817863	0.669147	0.721197	0.753591	0.54975	0.594319	0.682377	0.498764	0.757889	0.859101	0.662619	brown	NA	core
TraesJUL1D03G00458010	0.355002	0.338309	0.283094	0.302837	0.332921	0.315962	0.399856	0.143049	0.209034	0.196774	0.168132	0.180154	0.228834	0.206359	0.187058	0.120731	0.237808	0.446212	0.203852	0.380262	0.280166	0.30872	0.188873	0.455104	0.21897	0.124539	0.239169	0.18732	0.406617	brown	Pectin lyase-like superfamily protein	shell
TraesJUL1D03G00458130	0.388659	0.357712	0.496073	0.504793	0.095897	0.594901	0.27399	0.136635	0.698492	0.764837	0.262862	0.200932	0.609759	0.313651	0.266208	0.158095	0.239576	0.315414	0.235025	0.497912	0.551537	0.48698	0.733377	0.26531	0.448758	0.234228	0.551376	0.171619	0.393036	brown	Peroxidase	core
TraesJUL1D03G00458430	0.447679	0.466029	0.577547	0.552246	0.161987	0.585401	0.357811	0.157405	0.784728	0.765428	0.433095	0.315151	0.604482	0.387627	0.306255	0.233947	0.325672	0.348348	0.318769	0.532366	0.589835	0.572707	0.714014	0.325365	0.45448	0.324747	0.60899	0.311154	0.429203	brown	DUF641 family protein (DUF641)	shell
TraesJUL1D03G00458440	0.0631512	0.0591471	0.072718	0.10148	0.0172038	0.109883	0.127033	0.0971962	0.138833	0.171754	0.0301039	0.041357	0.0706057	0.0681009	0.0444812	0.0184851	0.0201662	0.0605899	0.0366807	0.105473	0.0728587	0.0806787	0.0900887	0.0486714	0.0465838	0.0434233	0.0690322	0.0207738	0.0842876	brown	NA	NA
TraesJUL1D03G00458640	0.19319	0.252733	0.186496	0.136324	0.491991	0.114538	0.242161	0.0604556	0.134328	0.0993952	0.50336	0.272504	0.111129	0.0941423	0.0820011	0.185723	0.236166	0.122872	0.130132	0.131684	0.153512	0.181428	0.0890949	0.240633	0.0934709	0.141763	0.129609	0.402312	0.143487	brown	tRNA N6-adenosine threonylcarbamoyltransferase	core
TraesJUL1D03G00460270	0.525343	0.458058	0.52673	0.607783	0.154088	0.729423	0.287355	0.160902	0.576509	0.699627	0.177544	0.147602	0.644169	0.309934	0.280208	0.110935	0.301582	0.541798	0.223757	0.661383	0.587266	0.553148	0.703447	0.389168	0.508101	0.147297	0.56173	0.129299	0.553937	brown	DNA mismatch repair protein MSH2	core
TraesJUL1D03G00461240	0.0794104	0.0821566	0.0744898	0.0686874	0.0764927	0.0910392	0.0833649	0.497323	0.0778582	0.0999432	0.0674994	0.0490463	0.0832865	0.0306848	0.0343558	0.0380615	0.0561963	0.0610333	0.0363582	0.0785371	0.079944	0.0726796	0.0803795	0.0787198	0.0450031	0.0985011	0.0720469	0.0618916	0.068243	brown	ATP synthase subunit gamma	core
TraesJUL1D03G00462310	0.0910284	0.0781654	0.0860969	0.112402	0.0167599	0.156244	0.0499808	0.0266135	0.0882165	0.115615	0.0126722	0.0165494	0.105675	0.0955983	0.0715584	0.0232948	0.0496039	0.184517	0.0602015	0.163539	0.103502	0.0931103	0.129138	0.0904782	0.112012	0.0393813	0.107652	0.0177857	0.120885	brown	ACI13	shell
TraesJUL1D03G00468110	0.662867	0.585534	0.717708	0.775181	0.209213	0.842364	0.396915	0.11503	0.77072	0.814377	0.311729	0.32139	0.741625	0.556633	0.528025	0.266303	0.385808	0.621526	0.440354	0.797173	0.763913	0.709005	0.796744	0.458201	0.711991	0.240002	0.763689	0.262781	0.683678	brown	DNA polymerase epsilon catalytic subunit A	core
TraesJUL1D03G00468410	0.150928	0.101007	0.157438	0.206212	0.0225015	0.223486	0.0774765	0.0584851	0.208485	0.236123	0.0473465	0.0864287	0.240703	0.133866	0.18714	0.048987	0.0666134	0.126764	0.115741	0.188658	0.197084	0.16253	0.249211	0.0680056	0.214201	0.0540256	0.206728	0.0369913	0.173956	brown	Ras-related protein Rab-5A	shell
TraesJUL1D03G00468750	0.49318	0.542952	0.51038	0.408312	0.581824	0.409751	0.412599	0.2914	0.429525	0.384449	0.7404	0.478342	0.447815	0.222402	0.243986	0.302246	0.51238	0.31377	0.284534	0.386239	0.474524	0.493975	0.388454	0.462082	0.328687	0.337355	0.428694	0.552536	0.391235	brown	Translin family protein, expressed	shell
TraesJUL1D03G00469430	0.33389	0.340642	0.371916	0.399616	0.144169	0.313088	0.218819	0.0243244	0.32353	0.234705	0.165897	0.379856	0.247125	0.693585	0.69227	0.441206	0.301384	0.492389	0.71779	0.429536	0.342085	0.372799	0.26937	0.302961	0.474772	0.277827	0.446076	0.37421	0.404436	brown	calcium ion-binding protein	core
TraesJUL1D03G00469750	0.32628	0.345779	0.349076	0.267032	0.542042	0.248557	0.450623	0.176794	0.300533	0.220519	0.637808	0.448618	0.260518	0.156334	0.16143	0.290169	0.323675	0.217536	0.206701	0.255317	0.324544	0.332387	0.209936	0.442719	0.208015	0.342937	0.26521	0.443164	0.311237	brown	Pectate lyase	shell
TraesJUL1D03G00469790	0.887648	0.895931	0.910627	0.846464	0.665184	0.810814	0.656527	0.13365	0.790541	0.701224	0.791808	0.613108	0.791736	0.536787	0.522895	0.470976	0.75732	0.761987	0.563351	0.849248	0.899983	0.910832	0.746125	0.848507	0.747774	0.403475	0.84061	0.650038	0.85005	brown	shugoshin	core
TraesJUL1D03G00470350	0.730924	0.766428	0.835318	0.770038	0.43303	0.696332	0.606385	0.0985651	0.867757	0.708749	0.779697	0.685974	0.680072	0.655656	0.577219	0.501356	0.587277	0.570208	0.647669	0.733156	0.793054	0.8233	0.69015	0.573885	0.671109	0.381009	0.804073	0.69544	0.674661	brown	60 kDa chaperonin	core
TraesJUL1D03G00470950	0.386221	0.418387	0.479562	0.453631	0.1662	0.496358	0.337452	0.181993	0.670692	0.712483	0.403455	0.260068	0.469775	0.278538	0.213134	0.210216	0.24382	0.255694	0.232943	0.438616	0.488662	0.460911	0.559686	0.257701	0.323173	0.266824	0.483311	0.2811	0.327154	brown	NA	shell
TraesJUL1D03G00471050	0.633907	0.603449	0.669092	0.726745	0.235482	0.647871	0.296543	0.0346272	0.62475	0.59446	0.320589	0.349655	0.603683	0.665145	0.635536	0.272196	0.447562	0.589215	0.543353	0.680051	0.637301	0.678129	0.635154	0.366012	0.724695	0.129936	0.715046	0.319285	0.604965	brown	Pre-mRNA-processing factor 19	core
TraesJUL1D03G00471130	0.273346	0.320734	0.301165	0.241785	0.328426	0.210007	0.298265	0.138419	0.309247	0.242654	0.578375	0.473023	0.209734	0.184609	0.190614	0.342379	0.245269	0.144962	0.258034	0.216518	0.274523	0.279344	0.193509	0.214193	0.17649	0.283241	0.263829	0.535058	0.20004	brown	NA	shell
TraesJUL1D03G00471410	0.0580745	0.070365	0.0692841	0.0644971	0.050027	0.0333349	0.0433503	0.00103036	0.0492945	0.0216428	0.0748022	0.254845	0.0267486	0.276863	0.305066	0.348984	0.0840442	0.0840854	0.394178	0.0620137	0.053633	0.0648617	0.0271328	0.0541553	0.0981878	0.115587	0.0842313	0.269547	0.0647518	brown	eukaryotic translation initiation factor 4E	core
TraesJUL1D03G00471490	0.248885	0.202539	0.317338	0.318851	0.0504036	0.386724	0.109802	0.071641	0.398774	0.472378	0.155934	0.127475	0.476896	0.195799	0.225148	0.111712	0.167069	0.18603	0.161194	0.291217	0.378965	0.297344	0.550067	0.137571	0.374997	0.135206	0.391032	0.0955267	0.241629	brown	Leucine-rich repeat receptor-like protein kinase family protein	shell
TraesJUL1D03G00472460	0.279211	0.24788	0.357717	0.392625	0.0493536	0.459515	0.216564	0.0791805	0.562673	0.637	0.172606	0.16396	0.434227	0.299973	0.249915	0.143891	0.135883	0.22975	0.219114	0.395498	0.418837	0.346543	0.55497	0.162655	0.347605	0.183069	0.431267	0.130113	0.285388	brown	Disease resistance protein (CC-NBS-LRR class) family	shell
TraesJUL1D03G00474780	0.0899313	0.112056	0.0535012	0.0602282	0.211414	0.0398525	0.0407318	0.00488397	0.0214017	0.0197368	0.0470941	0.0395525	0.0295165	0.0408751	0.0413352	0.0288409	0.106011	0.104278	0.0495803	0.0621574	0.0407389	0.0630432	0.021787	0.0832998	0.0439067	0.00774227	0.0417849	0.0653709	0.0703179	brown	Pentatricopeptide repeat-containing protein At1g08610	core
TraesJUL1D03G00476410	0.470311	0.421241	0.531464	0.471068	0.275422	0.50386	0.463122	0.196228	0.578991	0.566403	0.641208	0.530992	0.572832	0.296838	0.355045	0.368715	0.312642	0.275273	0.3456	0.436277	0.591772	0.489723	0.536133	0.347209	0.425301	0.359065	0.519581	0.431091	0.422226	brown	NA	core
TraesJUL1D03G00476420	0.0990286	0.106247	0.0860755	0.0664062	0.202168	0.0803227	0.109421	0.386355	0.0700804	0.0783883	0.183784	0.0984999	0.0833934	0.0204142	0.0278764	0.0514031	0.0895109	0.0467292	0.0324462	0.0646548	0.0848629	0.0810777	0.063538	0.100711	0.0409514	0.106524	0.0639698	0.106801	0.0668547	brown	zinc finger, C3HC4 type family protein	core
TraesJUL1D03G00476580	0.491395	0.498251	0.576651	0.541363	0.220212	0.576103	0.445852	0.231423	0.705466	0.66791	0.44079	0.384564	0.547877	0.433082	0.373611	0.293283	0.324038	0.377048	0.39902	0.547727	0.582021	0.559357	0.58982	0.354065	0.438991	0.309052	0.590061	0.403901	0.451744	brown	Coatomer subunit gamma	core
TraesJUL1D03G00476760	0.503848	0.539383	0.582472	0.536526	0.3367	0.421204	0.360995	0.031789	0.513022	0.36147	0.577001	0.806975	0.378901	0.756392	0.784587	0.933272	0.487702	0.506895	0.915997	0.533895	0.556747	0.54506	0.390475	0.463003	0.593427	0.557433	0.629213	0.85539	0.509415	brown	NA	core
TraesJUL1D03G00476940	0.167629	0.135015	0.129174	0.129135	0.206928	0.143727	0.414908	0.065031	0.106046	0.105331	0.1823	0.153975	0.119266	0.065239	0.0698642	0.0647317	0.0785811	0.12144	0.0752197	0.146026	0.144477	0.133398	0.0821081	0.209885	0.0829068	0.0531491	0.0898049	0.109591	0.178217	brown	cysteine-rich RECEPTOR-like kinase	shell
TraesJUL1D03G00476970	0.3433	0.331863	0.385669	0.300256	0.29663	0.312778	0.367946	0.166931	0.36482	0.314093	0.646686	0.5219	0.376593	0.237167	0.290169	0.406392	0.293506	0.206813	0.332008	0.288564	0.41448	0.346408	0.329599	0.298574	0.300037	0.372953	0.370134	0.530394	0.291921	brown	Cytokinin dehydrogenase 3	core
TraesJUL1D03G00478370	0.207591	0.26127	0.231537	0.237896	0.128453	0.212224	0.0967317	0.0885554	0.249718	0.249072	0.142512	0.113509	0.173289	0.179019	0.135269	0.0715295	0.180409	0.169624	0.132665	0.213193	0.178183	0.241226	0.203327	0.122509	0.161534	0.0779223	0.222149	0.132721	0.165515	brown	Pentatricopeptide repeat-containing protein	core
TraesJUL1D03G00479990	0.585754	0.610785	0.732678	0.664133	0.274941	0.669256	0.439683	0.131206	0.875388	0.795582	0.642796	0.458704	0.705145	0.473051	0.401173	0.355296	0.468554	0.432046	0.427537	0.625142	0.730591	0.710922	0.777805	0.443958	0.578881	0.374996	0.735387	0.47013	0.537507	brown	Monocopper oxidase-like protein SKU5	core
TraesJUL1D03G00480020	0.15712	0.183934	0.1547	0.13924	0.129826	0.13321	0.111898	0.079153	0.148549	0.130172	0.129531	0.103798	0.108693	0.141005	0.104063	0.0719761	0.111085	0.112763	0.121367	0.138685	0.12689	0.151541	0.105374	0.0905295	0.100027	0.047	0.140277	0.137646	0.111323	brown	Chaperone protein DnaJ,Chaperone protein dnaJ 13	core
TraesJUL1D03G00480030	0.0738778	0.0682611	0.058488	0.0713904	0.0651406	0.0680126	0.0333774	0.203874	0.0443572	0.0499365	0.0254151	0.0332644	0.0680645	0.0365295	0.0507952	0.0173427	0.0637031	0.0898713	0.0373165	0.0727129	0.0564473	0.0679133	0.0574034	0.0652882	0.0536255	0.0340049	0.0608305	0.0258065	0.0873447	brown	NA	shell
TraesJUL1D03G00480140	0.0635819	0.0484466	0.066386	0.0711916	0.0136801	0.0696136	0.0111209	0.00397364	0.0485185	0.0534292	0.0228178	0.0333477	0.109848	0.0638314	0.116962	0.0340784	0.07643	0.0661466	0.0760515	0.0613538	0.0779671	0.0658376	0.111348	0.0296337	0.150451	0.0186117	0.101733	0.028132	0.0599979	brown	NA	core
TraesJUL1D03G00480360	0.194467	0.169702	0.163129	0.176681	0.0954661	0.198754	0.190758	0.0923035	0.128621	0.124607	0.0652568	0.114614	0.155302	0.197724	0.210719	0.107313	0.123041	0.274293	0.219418	0.235324	0.179423	0.169051	0.139121	0.190766	0.182114	0.0928032	0.182467	0.128926	0.218834	brown	Myosin heavy chain-related protein	core
TraesJUL1D03G00481500	0.600214	0.576511	0.681609	0.74838	0.17219	0.727179	0.275881	0.0548895	0.737095	0.755133	0.303702	0.331205	0.67863	0.602988	0.584683	0.335601	0.431614	0.595949	0.522011	0.737773	0.717402	0.679371	0.798863	0.384189	0.757788	0.269739	0.806583	0.313366	0.597719	brown	NA	core
TraesJUL1D03G00481860	0.948033	0.884221	0.933964	0.920859	0.566884	0.964053	0.559336	0.189673	0.792054	0.812529	0.590487	0.455337	0.952934	0.49251	0.521602	0.326322	0.732633	0.828617	0.470899	0.925892	0.955672	0.94266	0.895542	0.806363	0.835299	0.306933	0.888999	0.436073	0.916263	brown	Microtubule-associated protein RP/EB family member 3	core
TraesJUL1D03G00482290	0.0113165	0.0120854	0.0124921	0.0218368	0.0036449	0.0233414	0.0460058	0.0231904	0.0292863	0.0508821	0.00394439	0.0036386	0.012785	0.0115714	0.00478682	0.00239755	0.00267326	0.0164375	0.0044946	0.0259165	0.013369	0.0154595	0.0209314	0.0134929	0.00718397	0.00740511	0.0122455	0.00274238	0.0197775	brown	NA	shell
TraesJUL1D03G00484210	0.61617	0.589437	0.665774	0.747989	0.201888	0.68927	0.400195	0.0678346	0.746648	0.702918	0.316759	0.369561	0.606722	0.650296	0.567885	0.263146	0.380054	0.576162	0.523692	0.72959	0.655257	0.691176	0.663207	0.377885	0.642273	0.178349	0.713262	0.31669	0.622277	brown	CDT1-like protein A	core
TraesJUL1D03G00484230	0.447082	0.459903	0.509044	0.406777	0.492844	0.358851	0.43252	0.0631797	0.402331	0.293994	0.828754	0.725818	0.389696	0.399389	0.435973	0.596208	0.480593	0.365055	0.499361	0.391329	0.490128	0.473141	0.342127	0.531251	0.429837	0.497456	0.454624	0.713186	0.449795	brown	Reactive oxygen species modulator 1	core
TraesJUL1D03G00485110	0.112423	0.0798953	0.10962	0.128491	0.0237817	0.208859	0.0966627	0.174559	0.131895	0.235245	0.0367705	0.0260373	0.238623	0.0410167	0.0516635	0.0160785	0.0534237	0.102397	0.0338674	0.14519	0.154821	0.113856	0.255098	0.0848969	0.124907	0.0460666	0.131941	0.0194754	0.123861	brown	NA	shell
TraesJUL1D03G00485700	0.149712	0.172621	0.165974	0.126912	0.162708	0.0958039	0.0969924	0.0047943	0.136281	0.0940045	0.398938	0.333044	0.10556	0.162682	0.178723	0.329877	0.161582	0.0772096	0.235476	0.105628	0.153325	0.144051	0.0961383	0.089807	0.13812	0.104037	0.156353	0.398553	0.094655	brown	SAUR-like auxin-responsive protein family	core
TraesJUL1D03G00488000	0.604001	0.551149	0.677008	0.659583	0.272388	0.750756	0.406688	0.252595	0.76945	0.859114	0.512882	0.348014	0.781646	0.336231	0.340464	0.238201	0.387447	0.414891	0.289754	0.625686	0.734544	0.654432	0.810601	0.431709	0.543859	0.296873	0.666716	0.292634	0.559065	brown	NA	core
TraesJUL1D03G00491160	0.506724	0.47134	0.548003	0.591059	0.169448	0.664892	0.393055	0.244806	0.686612	0.783002	0.288586	0.228296	0.659482	0.303244	0.273021	0.129953	0.296792	0.397283	0.243876	0.58348	0.584248	0.572926	0.714255	0.328997	0.449102	0.179177	0.567543	0.194008	0.488648	brown	kinase with tetratricopeptide repeat domain-containing protein	core
TraesJUL1D03G00491440	0.822949	0.820698	0.911844	0.863632	0.445283	0.850222	0.496748	0.101386	0.877063	0.831891	0.674319	0.491722	0.866044	0.548428	0.515785	0.376517	0.66713	0.659853	0.502155	0.820208	0.89786	0.901147	0.87972	0.635321	0.790261	0.302407	0.880813	0.494355	0.761924	brown	Histone H2B	shell
TraesJUL1D03G00492040	0.342267	0.263327	0.335661	0.399693	0.0828324	0.548405	0.258468	0.205021	0.384565	0.545592	0.111489	0.106884	0.491369	0.198435	0.20861	0.082335	0.15341	0.348645	0.152143	0.461091	0.425486	0.341955	0.525996	0.259675	0.348162	0.134225	0.377379	0.0792327	0.387343	brown	NA	core
TraesJUL1D03G00493430	0.184798	0.177308	0.27704	0.294315	0.0320435	0.321425	0.168866	0.0625269	0.526608	0.529059	0.148835	0.135462	0.305598	0.245507	0.171178	0.11312	0.0962058	0.14588	0.158882	0.278106	0.300302	0.269098	0.422483	0.113117	0.236057	0.164115	0.321062	0.102614	0.200111	brown	weak chloroplast movement under blue light protein (DUF827)	core
TraesJUL1D03G00493900	0.527379	0.460205	0.566038	0.615735	0.153179	0.589672	0.253892	0.0551806	0.585316	0.6057	0.303533	0.351186	0.652473	0.464506	0.563248	0.280023	0.37308	0.430617	0.470263	0.564627	0.626064	0.564565	0.690667	0.282991	0.676515	0.17928	0.679916	0.293382	0.494143	brown	26S proteasome non-ATPase regulatory subunit 13	core
TraesJUL1D03G00494110	0.105327	0.113074	0.10378	0.0937985	0.102929	0.0895595	0.0898238	0.272061	0.0830695	0.0703435	0.0925148	0.158827	0.0846743	0.100998	0.137475	0.101641	0.112739	0.0988653	0.143019	0.0966964	0.0901317	0.103332	0.0726054	0.0931311	0.0857153	0.148469	0.105491	0.156081	0.0983893	brown	NADH dehydrogenase [ubiquinone] 1 alpha subcomplex subunit 12	core
TraesJUL1D03G00494640	0.71743	0.712413	0.817028	0.827644	0.31391	0.717008	0.516449	0.0621557	0.823513	0.696301	0.546522	0.687293	0.666687	0.838912	0.822355	0.556423	0.547686	0.651205	0.821929	0.78858	0.786155	0.807709	0.703941	0.51523	0.815026	0.368833	0.868865	0.614457	0.719382	brown	Sec14p-like phosphatidylinositol transfer family protein	core
TraesJUL1D03G00494710	0.0926615	0.115862	0.127899	0.117431	0.0478018	0.121133	0.142458	0.132793	0.196044	0.15103	0.113099	0.133484	0.0858157	0.139743	0.0840305	0.0749518	0.0708207	0.0828912	0.107131	0.123393	0.102909	0.128912	0.102558	0.0860655	0.0711631	0.181899	0.114152	0.113711	0.0935844	brown	NA	NA
TraesJUL1D03G00495360	0.450719	0.437121	0.583572	0.534308	0.173499	0.591217	0.307301	0.214125	0.750348	0.737984	0.443078	0.32899	0.654361	0.322662	0.307324	0.245867	0.345424	0.316988	0.287661	0.494681	0.611681	0.557435	0.729954	0.328599	0.479436	0.364509	0.609901	0.288365	0.425154	brown	Peroxidase	core
TraesJUL1D03G00495680	0.028322	0.0237839	0.0257125	0.0324723	0.00905173	0.0521488	0.026036	0.0911179	0.0296156	0.0478806	0.00647262	0.0078585	0.0385644	0.0142914	0.0155718	0.0116599	0.0169327	0.0487936	0.0138732	0.0484948	0.0365927	0.0270003	0.046951	0.0421112	0.0287605	0.0562958	0.0332872	0.00838143	0.0378796	brown	Pmr5/Cas1p GDSL/SGNH-like acyl-esterase family protein	shell
TraesJUL1D03G00495700	0.794183	0.778471	0.705805	0.720962	0.642452	0.626807	0.40976	0.063496	0.449066	0.407023	0.446091	0.524715	0.557395	0.540087	0.660671	0.466295	0.754246	0.86205	0.638774	0.741242	0.676981	0.71801	0.49481	0.75263	0.754254	0.293032	0.695115	0.543153	0.786215	brown	NA	NA
TraesJUL1D03G00496770	0.381538	0.361125	0.435966	0.377661	0.27584	0.372192	0.365798	0.215131	0.487528	0.442005	0.599568	0.530132	0.413143	0.232021	0.286703	0.341718	0.268654	0.192807	0.287335	0.324742	0.450478	0.398057	0.38038	0.262177	0.311304	0.330586	0.40843	0.413949	0.317384	brown	Glutathione S-transferase	core
TraesJUL1D03G00496920	0.76917	0.866495	0.835257	0.755429	0.57018	0.672289	0.516502	0.0824496	0.735913	0.589899	0.736373	0.623797	0.618514	0.651351	0.569191	0.581696	0.759108	0.724897	0.689425	0.770054	0.772965	0.828869	0.62931	0.723654	0.692855	0.439557	0.806497	0.798343	0.706795	brown	Methyltransferase	core
TraesJUL1D03G00496930	0.0348131	0.0510093	0.0292144	0.0187955	0.0526628	0.0217195	0.0210408	0.00736951	0.0161527	0.0166	0.0688061	0.0225269	0.028818	0.019386	0.0163069	0.0248487	0.0619123	0.0255595	0.0321509	0.0225009	0.0275659	0.028573	0.0255262	0.0250382	0.0226476	0.0109986	0.0286389	0.0918809	0.0153538	brown	NA	NA
TraesJUL1D03G00497360	0.691035	0.584489	0.732504	0.799469	0.257029	0.798143	0.402056	0.128531	0.738458	0.798582	0.372116	0.406828	0.798444	0.507828	0.593705	0.281061	0.416241	0.556297	0.446229	0.734734	0.773641	0.723929	0.802123	0.432981	0.756394	0.223129	0.774456	0.280403	0.70766	brown	E3 ubiquitin-protein ligase RFWD3,E3 ubiquitin-protein ligase RFWD3	NA
TraesJUL1D03G00497480	0.207467	0.149403	0.222046	0.281848	0.0300475	0.330631	0.115273	0.0498752	0.258997	0.326457	0.0554395	0.0937736	0.326856	0.2123	0.265605	0.0833926	0.106372	0.235684	0.177769	0.296041	0.282559	0.224607	0.372064	0.127344	0.33536	0.0951271	0.301997	0.0573309	0.253455	brown	Exostosin family protein	core
TraesJUL1D03G00498640	0.174177	0.157466	0.171023	0.220726	0.0501307	0.248316	0.141046	0.0159509	0.183777	0.217777	0.0440724	0.038803	0.172444	0.183981	0.11103	0.0335834	0.0820876	0.267237	0.092777	0.270066	0.177829	0.189468	0.200171	0.159886	0.171002	0.027008	0.169932	0.0370771	0.228717	brown	NA	core
TraesJUL1D03G00501000	0.555152	0.593887	0.640868	0.592916	0.293119	0.485635	0.370074	0.0186218	0.6072	0.428683	0.492215	0.515237	0.456989	0.634703	0.534685	0.394284	0.52945	0.483416	0.608318	0.549699	0.56466	0.638675	0.47103	0.416381	0.613354	0.215148	0.625831	0.521042	0.501402	brown	RNA-binding KH domain-containing protein	core
TraesJUL1D03G00501020	0.403936	0.407319	0.550197	0.501467	0.169785	0.497875	0.380576	0.150274	0.766105	0.677583	0.535017	0.477138	0.522023	0.400483	0.364146	0.378023	0.288354	0.273281	0.379239	0.456234	0.56469	0.515204	0.594528	0.298965	0.428055	0.452904	0.573487	0.406939	0.392705	brown	Cyclin-P4-1	core
TraesJUL1D03G00501170	0.684689	0.653682	0.764475	0.825723	0.234724	0.833907	0.458776	0.0981646	0.867466	0.87344	0.383094	0.386764	0.718984	0.643067	0.559048	0.346135	0.418002	0.655374	0.522735	0.847478	0.796645	0.762873	0.812398	0.495117	0.715743	0.299862	0.820548	0.355298	0.707365	brown	Protein kinase domain containing protein, expressed,Protein kinase family protein	core
TraesJUL1D03G00501260	0.297708	0.242003	0.300027	0.387676	0.0545217	0.432556	0.162604	0.0478076	0.326437	0.420541	0.074591	0.110996	0.366774	0.331826	0.340996	0.114417	0.14124	0.361523	0.252144	0.429359	0.35347	0.306832	0.425015	0.174091	0.393663	0.0868712	0.384589	0.0892408	0.341696	brown	WD repeat-containing protein WRAP73	shell
TraesJUL1D03G00501450	0.0153337	0.0173101	0.0118753	0.0155289	0.0165308	0.00950712	0.00658926	0.000322496	0.0058014	0.00410022	0.00434598	0.0173319	0.0047933	0.0373406	0.0433457	0.0533851	0.0187092	0.0441892	0.0513739	0.0207095	0.011158	0.0121837	0.00513204	0.0235673	0.0210133	0.0205708	0.0156086	0.0253192	0.0210011	brown	Protein kinase G11A	core
TraesJUL1D03G00501760	0.292956	0.253305	0.272606	0.333506	0.100372	0.349743	0.298917	0.0273545	0.284575	0.268795	0.0922756	0.134494	0.227092	0.33278	0.253974	0.136167	0.134338	0.413832	0.257089	0.424308	0.301841	0.286625	0.238178	0.285454	0.277388	0.0923181	0.283476	0.124146	0.368639	brown	O-fucosyltransferase family protein	shell
TraesJUL1D03G00501810	0.509218	0.539007	0.564737	0.475822	0.423309	0.448138	0.422829	0.252654	0.521879	0.43432	0.615296	0.55877	0.49267	0.330271	0.371765	0.343896	0.510917	0.348588	0.407193	0.43406	0.516353	0.550183	0.451764	0.422599	0.431339	0.370989	0.526256	0.559707	0.435012	brown	8-amino-7-oxononanoate synthase	core
TraesJUL1D03G00502630	0.133969	0.103936	0.16924	0.199635	0.0178558	0.189006	0.0530618	0.0082847	0.207242	0.210343	0.0598455	0.123709	0.198329	0.262637	0.334645	0.16078	0.080914	0.134628	0.242297	0.183748	0.203687	0.156057	0.24515	0.0618556	0.289917	0.0928958	0.254973	0.0808943	0.149017	brown	LIGHT-DEPENDENT SHORT HYPOCOTYLS-like protein (DUF640)	core
TraesJUL1D03G00503160	0.612238	0.566788	0.705508	0.72009	0.220667	0.685693	0.319568	0.0456985	0.710299	0.701026	0.421621	0.411776	0.70322	0.562632	0.583532	0.325715	0.452176	0.495663	0.488767	0.64949	0.711287	0.686081	0.751999	0.378859	0.749567	0.213931	0.750411	0.33587	0.584371	brown	Ran-binding protein 1	core
TraesJUL1D03G00503220	0.721133	0.764249	0.812404	0.735003	0.4097	0.679546	0.464206	0.0844371	0.796215	0.643973	0.729543	0.607209	0.665522	0.674494	0.582014	0.436016	0.618625	0.566271	0.633534	0.701039	0.751281	0.799086	0.669826	0.51689	0.670532	0.30883	0.781992	0.647129	0.622695	brown	Methionine aminopeptidase 2-1	core
TraesJUL1D03G00503780	0.486482	0.446615	0.414134	0.441448	0.33788	0.477265	0.411043	0.150368	0.342296	0.35815	0.230584	0.166462	0.451135	0.158695	0.153342	0.0615078	0.373473	0.441179	0.141864	0.455483	0.404394	0.472709	0.384184	0.474896	0.327875	0.0881494	0.339518	0.135157	0.486627	brown	DUF3511 domain protein, putative (DUF3511)	core
TraesJUL1D03G00504300	0.783681	0.697692	0.857254	0.882761	0.316113	0.927484	0.469397	0.13752	0.858643	0.883527	0.4554	0.40782	0.924464	0.542229	0.558567	0.322887	0.547839	0.716014	0.471576	0.872495	0.914876	0.852521	0.955642	0.628221	0.851885	0.326763	0.891504	0.339857	0.829674	brown	DNA primase	core
TraesJUL1D03G00504910	0.30881	0.241448	0.263487	0.322753	0.0939369	0.37163	0.209303	0.146287	0.23619	0.294336	0.0766454	0.126822	0.324059	0.239957	0.300865	0.09235	0.155193	0.341832	0.229502	0.366873	0.302957	0.27494	0.30812	0.197222	0.318241	0.0793377	0.3111	0.102391	0.329731	brown	Fatty acid oxidation complex subunit alpha	core
TraesJUL1D03G00505560	0.502673	0.445576	0.584529	0.603549	0.138076	0.666031	0.237927	0.097616	0.681995	0.761323	0.309821	0.27098	0.691163	0.385772	0.407873	0.231073	0.320639	0.376853	0.328303	0.564527	0.648223	0.557883	0.777876	0.280839	0.601384	0.219881	0.666783	0.223686	0.456432	brown	elongation factor	core
TraesJUL1D03G00505680	0.660259	0.618804	0.752957	0.779465	0.288421	0.676159	0.35184	0.0302617	0.705211	0.610381	0.443246	0.537413	0.616975	0.739545	0.760986	0.537591	0.508335	0.647504	0.677632	0.735796	0.749716	0.724508	0.658823	0.516081	0.84026	0.334714	0.806659	0.442873	0.706294	brown	nucleolar-like protein	core
TraesJUL1D03G00505700	0.308974	0.295454	0.274429	0.387491	0.0875072	0.395111	0.143683	0.0545449	0.314072	0.479875	0.0875622	0.0795309	0.318212	0.178164	0.171508	0.0791007	0.151767	0.308486	0.141021	0.402279	0.317881	0.299687	0.39615	0.165844	0.276187	0.0642916	0.332282	0.0836982	0.290741	brown	Histone H3	shell
TraesJUL1D03G00505730	0.634217	0.612583	0.676835	0.757474	0.228466	0.735758	0.377526	0.0536223	0.66372	0.644827	0.270163	0.327111	0.582311	0.695579	0.604938	0.359091	0.433203	0.795635	0.572939	0.833967	0.694778	0.686668	0.661802	0.546068	0.728775	0.289032	0.750614	0.327611	0.717945	brown	Histone H2B	shell
TraesJUL1D03G00506520	0.151113	0.184437	0.130078	0.105163	0.271708	0.125343	0.214201	0.199709	0.10216	0.10278	0.189943	0.101114	0.0946221	0.0553104	0.0430639	0.0737915	0.134574	0.12131	0.0646694	0.129699	0.118424	0.12999	0.0799196	0.202691	0.0601291	0.0975264	0.0915578	0.170058	0.116959	brown	NA	core
TraesJUL1D03G00506890	0.366556	0.403999	0.450377	0.373965	0.272642	0.332664	0.331072	0.169533	0.500049	0.382852	0.588095	0.58577	0.354079	0.341026	0.35631	0.449292	0.341248	0.233559	0.425461	0.335596	0.419834	0.419768	0.353883	0.277724	0.32922	0.422401	0.446162	0.602453	0.308071	brown	CUGBP Elav-like family member 1,CUGBP Elav-like family member 5	core
TraesJUL1D03G00507040	0.479018	0.417437	0.584086	0.529905	0.210316	0.606196	0.301755	0.136942	0.603955	0.563725	0.362956	0.252652	0.697214	0.322391	0.310411	0.175761	0.397802	0.430577	0.257749	0.516628	0.612898	0.572023	0.698275	0.463538	0.560028	0.251812	0.574765	0.206422	0.537229	brown	NA	shell
TraesJUL1D03G00507260	0.308454	0.301966	0.33965	0.370908	0.137513	0.280185	0.346748	0.0160936	0.401357	0.301287	0.269696	0.336833	0.260535	0.438616	0.350515	0.187868	0.185343	0.254116	0.373779	0.334039	0.314065	0.359538	0.264473	0.192209	0.302488	0.0782768	0.334828	0.267478	0.321034	brown	RNA-binding (RRM/RBD/RNP motifs) family protein	core
TraesJUL1D03G00507270	0.709771	0.665172	0.805468	0.821673	0.277937	0.852874	0.493066	0.1544	0.930547	0.910913	0.479453	0.402552	0.82694	0.511301	0.461061	0.28754	0.46909	0.589354	0.425859	0.801573	0.837112	0.809344	0.883074	0.530824	0.694656	0.305181	0.815091	0.34447	0.715974	brown	PAX-interacting protein 1	core
TraesJUL1D03G00508100	0.0791594	0.0545213	0.068146	0.0771159	0.0234428	0.151197	0.0691407	0.274418	0.076225	0.141402	0.0219379	0.0137428	0.141345	0.0167707	0.0208865	0.00791926	0.0343881	0.0699507	0.0134182	0.0974593	0.0972194	0.0695153	0.13699	0.0731835	0.062067	0.0374989	0.0693387	0.0092386	0.0819473	brown	ABC transporter G family member 2	core
TraesJUL1D03G00508350	0.192151	0.154306	0.216611	0.28922	0.0262852	0.335159	0.112199	0.0747718	0.330377	0.43696	0.0538751	0.0696203	0.292118	0.188612	0.178682	0.0607559	0.0769207	0.190984	0.1249	0.295405	0.262255	0.222303	0.37457	0.0992877	0.245063	0.0767727	0.281501	0.045682	0.219731	brown	Hyp O-arabinosyltransferase-like protein	shell
TraesJUL1D03G00508410	0.495573	0.382349	0.500601	0.498979	0.347057	0.440329	0.250772	0.0607513	0.364813	0.327676	0.36136	0.479555	0.491211	0.31844	0.538335	0.387377	0.39925	0.403041	0.382104	0.429781	0.534175	0.467005	0.407565	0.430069	0.602602	0.261703	0.501279	0.276776	0.557818	brown	SAWADEE protein	core
TraesJUL1D03G00508910	0.318814	0.287236	0.272812	0.308917	0.186477	0.377076	0.239556	0.546225	0.258252	0.348483	0.1191	0.0965491	0.341644	0.118137	0.127622	0.0510636	0.185468	0.296377	0.102529	0.33808	0.288864	0.296153	0.318768	0.260871	0.209106	0.0955459	0.262415	0.08793	0.32247	brown	RING/U-box superfamily protein	NA
TraesJUL1D03G00509240	0.478674	0.554529	0.452767	0.398262	0.471227	0.376801	0.219538	0.147635	0.350629	0.352884	0.480309	0.310299	0.387452	0.187802	0.214315	0.179268	0.518042	0.280027	0.226536	0.346696	0.388529	0.4526	0.353129	0.296446	0.319021	0.147526	0.394629	0.376631	0.304741	brown	NA	core
TraesJUL1D03G00510190	0.182013	0.186533	0.206046	0.21293	0.0942376	0.208033	0.254698	0.0443958	0.210508	0.185154	0.142151	0.242413	0.146781	0.363936	0.315063	0.388794	0.120906	0.287009	0.386007	0.279904	0.227303	0.195119	0.170438	0.246189	0.214413	0.39824	0.245175	0.284933	0.244991	brown	NA	NA
TraesJUL1D03G00511020	0.693444	0.675876	0.7575	0.822612	0.26647	0.819019	0.525552	0.102593	0.845241	0.827763	0.371638	0.347617	0.700621	0.591827	0.472549	0.252903	0.438072	0.684076	0.451367	0.844175	0.751032	0.788236	0.768915	0.542953	0.662891	0.235044	0.758554	0.316415	0.737212	brown	Kinesin-like protein	core
TraesJUL1D03G00511400	0.40798	0.354182	0.421465	0.470119	0.16869	0.577964	0.327616	0.368654	0.440875	0.594593	0.205604	0.204001	0.514179	0.242359	0.275947	0.156516	0.236231	0.405042	0.21037	0.509747	0.479587	0.420719	0.548636	0.375732	0.389992	0.314181	0.446782	0.155683	0.466623	brown	Ubiquinol-cytochrome c reductase complex protein	core
TraesJUL1D03G00512020	0.0271644	0.0184845	0.0215684	0.0242648	0.0177235	0.0380332	0.0408624	0.153618	0.0156532	0.0220099	0.0068579	0.0110938	0.030557	0.021511	0.0264987	0.00808974	0.0128172	0.046762	0.0174862	0.0358225	0.0258962	0.0220408	0.0241274	0.0418512	0.0236816	0.0193509	0.0214666	0.008	0.0436866	brown	NA	core
TraesJUL1D03G00512600	0.0167564	0.0169935	0.0139552	0.00850013	0.0907099	0.0080025	0.0331935	0.0431072	0.00727416	0.0054917	0.0676951	0.0410012	0.0112905	0.00604736	0.00986422	0.0271336	0.0208581	0.00885556	0.0130077	0.00810128	0.013279	0.0123128	0.00609397	0.0273152	0.00777181	0.0203965	0.00928657	0.0515879	0.0137842	brown	Pyrimidine-specific ribonucleoside hydrolase RihA	shell
TraesJUL1D03G00512640	0.38145	0.421194	0.413353	0.327444	0.462651	0.30545	0.496364	0.170987	0.397818	0.312905	0.737057	0.540708	0.316364	0.236334	0.230631	0.374123	0.337596	0.236174	0.309396	0.315136	0.392567	0.39173	0.278142	0.377957	0.251671	0.338941	0.347739	0.612876	0.319979	brown	LRR receptor-like serine/threonine-protein kinase ERL1	core
TraesJUL1D03G00513170	0.307997	0.313833	0.389745	0.333364	0.172151	0.337391	0.318742	0.168252	0.515526	0.467334	0.56179	0.450731	0.380474	0.240905	0.247935	0.323977	0.222339	0.162184	0.278074	0.295889	0.410696	0.357048	0.397391	0.205172	0.273576	0.359726	0.392466	0.406894	0.253044	brown	Wall-associated receptor kinase 3-like protein	core
TraesJUL1D03G00513400	0.660536	0.556427	0.593522	0.65083	0.274176	0.794757	0.35636	0.1989	0.516715	0.653213	0.231051	0.166168	0.763662	0.280415	0.291173	0.101171	0.404185	0.618295	0.221551	0.695193	0.648357	0.625128	0.719136	0.48805	0.566933	0.10781	0.579158	0.147361	0.649681	brown	microtubule-associated protein 65-5	core
TraesJUL1D03G00514480	0.189885	0.147779	0.149777	0.193719	0.0637109	0.29222	0.174491	0.189438	0.145775	0.239045	0.0350629	0.0287841	0.227602	0.0677382	0.0642339	0.0182815	0.0828744	0.242032	0.0480931	0.256841	0.18752	0.168001	0.226485	0.187441	0.142865	0.0406546	0.151452	0.0253708	0.223757	brown	Tubulin beta chain	core
TraesJUL1D03G00515060	0.21754	0.244862	0.286101	0.238419	0.1815	0.157011	0.221652	0.0135568	0.269795	0.137745	0.340718	0.626705	0.1394	0.523913	0.504544	0.644204	0.227205	0.199558	0.633043	0.215361	0.232048	0.258637	0.136825	0.197563	0.271388	0.291711	0.287156	0.592526	0.226056	brown	Proteasomal ubiquitin receptor ADRM1	core
TraesJUL1D03G00515280	0.708723	0.662664	0.627603	0.701469	0.366221	0.760036	0.479956	0.159872	0.544976	0.605789	0.268364	0.225788	0.630751	0.375581	0.335989	0.143787	0.452339	0.747102	0.305296	0.776945	0.633708	0.680093	0.605077	0.601081	0.54523	0.13859	0.588638	0.224284	0.720803	brown	DNA topoisomerase 2	core
TraesJUL1D03G00515720	0.935916	0.886724	0.961977	0.956673	0.515546	0.968287	0.596915	0.151483	0.866455	0.859119	0.613567	0.510793	0.939354	0.575707	0.584498	0.390543	0.713376	0.838154	0.546838	0.959474	0.983409	0.966475	0.921387	0.798106	0.876439	0.35485	0.941061	0.488098	0.928034	brown	Histone H3	NA
TraesJUL1D03G00515730	0.873135	0.844911	0.922742	0.917944	0.421444	0.910853	0.431822	0.129704	0.864354	0.875502	0.571742	0.46515	0.925333	0.541525	0.567994	0.351777	0.69287	0.699644	0.511356	0.862803	0.924706	0.919084	0.941326	0.599582	0.859944	0.290871	0.937845	0.447084	0.783699	brown	Histone H4	NA
TraesJUL1D03G00516290	0.293893	0.316802	0.398022	0.331236	0.187044	0.333428	0.334592	0.210528	0.539085	0.462698	0.589003	0.446253	0.366148	0.236963	0.218364	0.298791	0.244212	0.171066	0.249944	0.295502	0.393733	0.371417	0.392992	0.245899	0.256375	0.458282	0.376164	0.394416	0.264415	brown	NA	shell
TraesJUL1D03G00516760	0.733659	0.668552	0.810068	0.859512	0.250806	0.878652	0.44472	0.104613	0.846582	0.841391	0.380376	0.402032	0.805421	0.659638	0.628072	0.325007	0.478216	0.702449	0.544547	0.863802	0.836285	0.808227	0.862534	0.526504	0.818113	0.281279	0.864471	0.339381	0.766526	brown	DNA helicase	NA
TraesJUL1D03G00516790	0.618234	0.675171	0.715885	0.648975	0.379851	0.551273	0.420784	0.0618829	0.67002	0.512788	0.690405	0.795003	0.513784	0.763667	0.752768	0.810969	0.58252	0.55676	0.878273	0.639473	0.680407	0.677684	0.537906	0.506469	0.66596	0.557381	0.75987	0.889031	0.570425	brown	NA	core
TraesJUL1D03G00517170	0.0820312	0.0677061	0.0713232	0.0912651	0.0297171	0.0935217	0.0654852	0.0987254	0.0621839	0.0682115	0.0181231	0.0593951	0.0732087	0.102809	0.142561	0.0485102	0.0500521	0.120234	0.113594	0.107255	0.0757329	0.0755401	0.0708936	0.0645364	0.0955743	0.0589002	0.0917902	0.04438	0.102772	brown	dual specificity protein phosphatase family protein	core
TraesJUL1D03G00517570	0.212276	0.165856	0.271509	0.29969	0.0382148	0.350257	0.151572	0.0800369	0.421447	0.507208	0.141029	0.14116	0.378733	0.187866	0.203006	0.108462	0.0956808	0.140136	0.145338	0.269559	0.332226	0.254723	0.448165	0.106792	0.28043	0.125291	0.324831	0.082761	0.217757	brown	alpha/beta-Hydrolases superfamily protein	shell
TraesJUL1D03G00517740	0.678711	0.577312	0.566244	0.578034	0.529091	0.629728	0.518849	0.250947	0.407022	0.486812	0.430464	0.404377	0.621097	0.264374	0.390459	0.279019	0.458739	0.543394	0.336348	0.599791	0.634721	0.562138	0.510722	0.590305	0.523232	0.245086	0.536228	0.354382	0.639503	brown	multidrug resistance protein	core
TraesJUL1D03G00518050	0.354935	0.406138	0.310856	0.262652	0.63233	0.202149	0.370465	0.0755033	0.210148	0.145509	0.51715	0.454818	0.201794	0.186442	0.204994	0.253905	0.401561	0.258215	0.28208	0.248625	0.263026	0.322763	0.15054	0.367982	0.20713	0.158749	0.243285	0.533603	0.290944	brown	NA	core
TraesJUL1D03G00520510	0.520638	0.532774	0.427311	0.459066	0.523434	0.433971	0.431798	0.0486035	0.298858	0.31645	0.302082	0.252484	0.329288	0.226988	0.229159	0.243326	0.416835	0.573741	0.258916	0.520911	0.438732	0.448637	0.307491	0.648064	0.367958	0.196306	0.380203	0.305777	0.522308	brown	Histone	shell
TraesJUL1D03G00520520	0.935196	0.885538	0.926187	0.977611	0.473344	0.946719	0.513319	0.107177	0.805479	0.803793	0.491435	0.474104	0.864345	0.624004	0.645986	0.386575	0.702325	0.904595	0.588448	0.984758	0.937427	0.943404	0.862913	0.748418	0.909916	0.303585	0.938719	0.450132	0.931191	brown	Histone H3	NA
TraesJUL1D03G00521250	0.241605	0.255562	0.166915	0.15251	0.473852	0.157504	0.217798	0.167614	0.0892983	0.0869366	0.172447	0.127832	0.127842	0.0756854	0.0842238	0.0791042	0.219368	0.227214	0.101485	0.180503	0.15245	0.176905	0.088165	0.295082	0.10698	0.0703469	0.124034	0.175484	0.204424	brown	Cell division protein ftsZ	core
TraesJUL1D03G00521300	0.205833	0.15177	0.248799	0.268658	0.0387433	0.333011	0.112578	0.0737942	0.334032	0.434348	0.122862	0.111167	0.396681	0.143927	0.182481	0.0873093	0.103046	0.134687	0.11873	0.240457	0.316892	0.231228	0.443302	0.102091	0.288203	0.0986583	0.30268	0.065845	0.20307	brown	bZIP transcription factor family protein	core
TraesJUL1D03G00521340	0.0132162	0.00827173	0.0104251	0.00890014	0.0433419	0.00853898	0.0248076	0.0134933	0.00587838	0.00518374	0.0318241	0.0280986	0.0117337	0.00411852	0.00957101	0.0156121	0.00882226	0.00799927	0.00696386	0.00786535	0.012825	0.00938352	0.00581053	0.0229975	0.00861042	0.011836	0.00701656	0.0124097	0.018074	brown	NA	NA
TraesJUL1D03G00523050	0.597072	0.640438	0.733116	0.703541	0.2463	0.726147	0.374465	0.100115	0.881781	0.847429	0.461709	0.311673	0.668338	0.489565	0.358308	0.282447	0.446277	0.505976	0.374045	0.695233	0.714379	0.720719	0.790224	0.45015	0.581782	0.287291	0.737722	0.351878	0.552947	brown	DNA replication complex GINS protein PSF1	core
TraesJUL1D03G00523300	0.876423	0.861169	0.912486	0.835962	0.679362	0.796488	0.516482	0.135822	0.704282	0.620219	0.697668	0.607335	0.79731	0.555729	0.612616	0.508783	0.845595	0.822834	0.594238	0.827027	0.884583	0.895007	0.737887	0.891744	0.846802	0.463674	0.863216	0.605383	0.883891	brown	Microtubule-binding protein TANGLED1	core
TraesJUL1D03G00524000	0.893519	0.862601	0.864228	0.826382	0.681032	0.776396	0.527982	0.173562	0.708631	0.673086	0.701108	0.552979	0.806002	0.43681	0.497081	0.328218	0.73013	0.639055	0.458503	0.751396	0.823034	0.871131	0.708616	0.659645	0.710056	0.239783	0.776772	0.504204	0.780111	brown	Kinesin-like protein	core
TraesJUL1D03G00524220	0.169362	0.177722	0.188905	0.202048	0.0819676	0.13001	0.10029	0.00344489	0.143236	0.0885612	0.101154	0.31158	0.0994802	0.572993	0.604526	0.368065	0.166545	0.245028	0.616518	0.200116	0.156546	0.183881	0.104333	0.125584	0.275863	0.119764	0.228253	0.289611	0.194175	brown	NA	shell
TraesJUL1D03G00524690	0.203698	0.251892	0.20988	0.157461	0.404311	0.111136	0.199772	0.0437911	0.139543	0.0792463	0.462129	0.532913	0.108913	0.215654	0.245614	0.439537	0.286282	0.161645	0.351988	0.148789	0.169044	0.197438	0.0859221	0.230957	0.152398	0.269547	0.178055	0.648545	0.172014	brown	NA	shell
TraesJUL1D03G00525250	0.917934	0.916512	0.877883	0.814483	0.840577	0.772748	0.573313	0.154956	0.657289	0.61849	0.757129	0.562607	0.768864	0.431462	0.477084	0.383784	0.825847	0.732587	0.468079	0.780091	0.832609	0.87974	0.673569	0.836389	0.717539	0.306713	0.767089	0.569464	0.829569	brown	Histone H4	NA
TraesJUL1D03G00525260	0.458687	0.438342	0.342442	0.385995	0.528396	0.338716	0.203754	0.0967272	0.190378	0.21737	0.170458	0.132434	0.343893	0.114523	0.157599	0.0591145	0.476276	0.448273	0.121689	0.353888	0.304845	0.396873	0.272181	0.441144	0.322065	0.0528183	0.285924	0.119255	0.448881	brown	NA	NA
TraesJUL1D03G00525270	0.921404	0.88797	0.930151	0.964787	0.485538	0.95317	0.584918	0.115113	0.825324	0.821615	0.520269	0.479783	0.849599	0.638894	0.620096	0.40276	0.682536	0.91852	0.588643	1	0.94051	0.943583	0.858847	0.803142	0.876921	0.340032	0.9262	0.474888	0.940947	brown	Histone H4	cloud
TraesJUL1D03G00525580	0.460775	0.496699	0.451248	0.375165	0.494069	0.343351	0.445384	0.0878443	0.387263	0.290945	0.673966	0.530016	0.319606	0.332683	0.303875	0.377931	0.370429	0.308648	0.396533	0.376673	0.421536	0.432361	0.268447	0.377466	0.296311	0.215345	0.378995	0.616679	0.362167	brown	Bifunctional purine biosynthesis protein purH	core
TraesJUL1D03G00525690	0.476875	0.470812	0.545558	0.553279	0.196562	0.4568	0.310173	0.025781	0.4839	0.373121	0.325042	0.570618	0.397407	0.919297	0.924123	0.576215	0.390567	0.547207	0.910633	0.558784	0.512024	0.526297	0.419018	0.354907	0.657345	0.299753	0.623637	0.530153	0.514627	brown	NA	shell
TraesJUL1D03G00526510	0.930112	0.869961	0.946276	0.972284	0.524972	0.966397	0.582937	0.146387	0.835746	0.846127	0.555946	0.489046	0.909089	0.561406	0.584488	0.380552	0.697263	0.872675	0.52211	0.970837	0.963841	0.95566	0.894908	0.830749	0.881016	0.356789	0.92185	0.439498	0.967693	brown	Histone H4	shell
TraesJUL1D03G00526520	0.752971	0.75762	0.756135	0.661171	0.750307	0.642146	0.594634	0.179404	0.582875	0.511331	0.801924	0.654549	0.635355	0.426659	0.475732	0.537066	0.7005	0.639332	0.515713	0.673158	0.749639	0.730653	0.559188	0.825192	0.612113	0.511604	0.679779	0.689745	0.72328	brown	Histone H4	NA
TraesJUL1D03G00526590	0.895884	0.877924	0.96231	0.954565	0.458523	0.899655	0.466986	0.103436	0.865516	0.809069	0.598581	0.571827	0.87591	0.689251	0.719452	0.500521	0.749467	0.820739	0.677108	0.9262	0.956521	0.951156	0.896559	0.701445	0.948116	0.397595	1	0.560479	0.869097	brown	Histone H4	cloud
TraesJUL1D03G00526660	0.405009	0.390878	0.433565	0.393984	0.258344	0.455668	0.331997	0.516341	0.481909	0.530616	0.40119	0.274166	0.504072	0.165169	0.188212	0.159028	0.295396	0.242192	0.179748	0.370302	0.454673	0.423231	0.484683	0.299002	0.29907	0.258439	0.411979	0.253716	0.339716	brown	Calcium-dependent protein kinase	core
TraesJUL1D03G00526750	0.0379336	0.0283904	0.041511	0.0586317	0.00491349	0.0778036	0.0217103	0.0653081	0.0581391	0.10245	0.00842518	0.0153088	0.0707104	0.0359162	0.0495941	0.0138968	0.0164242	0.041023	0.0275281	0.0608435	0.0525248	0.0417863	0.090217	0.0197653	0.0561513	0.0261218	0.0591772	0.00901898	0.045659	brown	Selenoprotein T	shell
TraesJUL1D03G00527660	0.213776	0.157505	0.259928	0.298292	0.0364557	0.368703	0.179543	0.14103	0.401369	0.464225	0.0975856	0.119339	0.362737	0.194942	0.200673	0.0805259	0.0867603	0.171231	0.139751	0.293099	0.315745	0.252757	0.409854	0.126155	0.266862	0.117591	0.303539	0.0636111	0.249357	brown	Ubiquitin carboxyl-terminal hydrolase 2	shell
TraesJUL1D03G00528370	0.726265	0.725882	0.87084	0.853471	0.33355	0.824315	0.555751	0.119479	1	0.892293	0.598823	0.533179	0.764213	0.626454	0.537042	0.429125	0.525186	0.619916	0.53939	0.825324	0.86082	0.856886	0.837725	0.603619	0.728929	0.429374	0.865516	0.480967	0.744295	brown	Histone H4	cloud
TraesJUL1D03G00528960	0.118339	0.127462	0.0886247	0.0910512	0.212748	0.0705082	0.061444	0.0485074	0.0527971	0.0436026	0.0958628	0.121455	0.0506565	0.0812011	0.101732	0.106238	0.102082	0.111962	0.105947	0.0933872	0.076894	0.0886853	0.038851	0.107549	0.0663881	0.0607614	0.0770697	0.131655	0.103411	brown	Ribonuclease P protein subunit p29	shell
TraesJUL1D03G00529870	0.534217	0.536431	0.412382	0.419525	0.657438	0.377582	0.442814	0.139909	0.25923	0.233249	0.303358	0.303493	0.317122	0.232958	0.259527	0.170665	0.459766	0.527374	0.278708	0.44771	0.373148	0.449727	0.24367	0.566446	0.324423	0.131297	0.338987	0.319411	0.511633	brown	WEB family protein (DUF827)	core
TraesJUL1D03G00529880	0.769343	0.716565	0.837952	0.882112	0.296494	0.896083	0.498293	0.135757	0.896521	0.892548	0.436339	0.416012	0.826103	0.601151	0.557876	0.300189	0.496568	0.6787	0.495833	0.869206	0.850245	0.845646	0.869951	0.547283	0.766307	0.271709	0.8546	0.352563	0.776315	brown	DNA helicase	shell
TraesJUL1D03G00530620	0.177254	0.148281	0.246035	0.245232	0.0282441	0.288855	0.0839018	0.0463028	0.324228	0.349343	0.09401	0.097307	0.339983	0.217931	0.222493	0.0887695	0.124767	0.153587	0.161958	0.22744	0.272198	0.230772	0.413251	0.0963611	0.3128	0.0955026	0.312907	0.07601	0.182562	brown	WRKY DNA-binding protein 70	shell
TraesJUL1D03G00530970	0.521202	0.537511	0.525629	0.527774	0.33514	0.589033	0.583149	0.322213	0.605133	0.665631	0.428356	0.273933	0.510907	0.256613	0.203188	0.175996	0.311275	0.405761	0.22536	0.564489	0.542589	0.542519	0.523801	0.464115	0.326097	0.239454	0.46911	0.296378	0.48705	brown	Leucine-rich repeat protein kinase family protein	core
TraesJUL1D03G00531520	0.33229	0.361241	0.389012	0.397479	0.156452	0.278075	0.223508	0.0240972	0.411146	0.25974	0.2762	0.510671	0.244098	0.660207	0.61555	0.453484	0.300317	0.342248	0.709322	0.371529	0.343003	0.391353	0.267339	0.230623	0.411006	0.26005	0.451817	0.492767	0.335888	brown	Transducin/WD40 repeat-like superfamily protein	core
TraesJUL1D03G00532290	0.160063	0.124529	0.199391	0.239677	0.0210193	0.323641	0.106926	0.0720305	0.313994	0.439687	0.0603361	0.0543081	0.310726	0.131963	0.120691	0.0484035	0.0685876	0.148957	0.0823432	0.248147	0.254462	0.195934	0.403916	0.099924	0.222836	0.0911432	0.249432	0.0350091	0.185674	brown	Exostosin family protein	core
TraesJUL1D03G00532700	0.715846	0.631119	0.708134	0.715794	0.361245	0.844689	0.514846	0.238413	0.672296	0.700117	0.37252	0.276724	0.783348	0.345249	0.323465	0.174493	0.481859	0.676401	0.285903	0.773997	0.75266	0.731294	0.739751	0.687542	0.596174	0.240573	0.649333	0.236545	0.75758	brown	Histone H3	core
TraesJUL1D03G00532950	0.0986429	0.0749757	0.0826796	0.104988	0.0264316	0.140414	0.0287615	0.0410932	0.0679779	0.0886003	0.0132657	0.0135557	0.117148	0.0660733	0.0628311	0.0109391	0.055191	0.149222	0.0384331	0.128209	0.0928717	0.0901011	0.114373	0.0715162	0.105434	0.0144813	0.0925251	0.0104096	0.117056	brown	NA	NA
TraesJUL1D03G00533170	0.472889	0.402343	0.541859	0.626853	0.111547	0.647665	0.348458	0.0838845	0.677376	0.746156	0.229319	0.280143	0.60605	0.490597	0.481984	0.221062	0.243104	0.431095	0.386431	0.613495	0.602035	0.540866	0.695761	0.292029	0.585362	0.198185	0.629682	0.200631	0.521798	brown	Proteasome subunit alpha type	core
TraesJUL1D03G00533750	0.739014	0.742463	0.870124	0.821381	0.33585	0.805519	0.44957	0.107047	0.931087	0.84925	0.641779	0.520637	0.825696	0.59097	0.549685	0.429588	0.599005	0.591835	0.551437	0.779013	0.873524	0.848667	0.88681	0.546865	0.773589	0.385004	0.896571	0.518359	0.686561	brown	Cyclin family protein	core
TraesJUL1D03G00533780	0.603858	0.590465	0.728362	0.699388	0.256826	0.729541	0.54544	0.154509	0.919866	0.865224	0.571714	0.448857	0.704012	0.476412	0.396821	0.318037	0.385253	0.444002	0.403568	0.676133	0.747806	0.71119	0.763953	0.454979	0.558103	0.344049	0.712452	0.39613	0.583505	brown	Cyclin family protein	shell
TraesJUL1D03G00534330	0.150752	0.159171	0.147645	0.10093	0.252002	0.108742	0.115093	0.142632	0.117472	0.107953	0.370592	0.179119	0.144873	0.0448676	0.0621596	0.108572	0.158642	0.0576709	0.0734811	0.0859991	0.143861	0.131357	0.109113	0.109622	0.0854419	0.08796	0.117301	0.221732	0.0883564	brown	Pectin lyase-like superfamily protein	core
TraesJUL1D03G00535390	0.489395	0.54772	0.521784	0.522964	0.284033	0.533914	0.568341	0.130858	0.634116	0.629311	0.455109	0.306678	0.432944	0.339298	0.22622	0.200281	0.300806	0.383473	0.27947	0.548948	0.502676	0.54099	0.472999	0.394785	0.321859	0.207206	0.464813	0.34951	0.435855	brown	Aurora kinase	core
TraesJUL1D03G00535480	0.697706	0.616619	0.670842	0.756357	0.251796	0.781687	0.373975	0.0793739	0.619785	0.672865	0.267178	0.245968	0.743234	0.46011	0.448115	0.163012	0.451518	0.684431	0.369667	0.766621	0.697676	0.712121	0.742299	0.469006	0.699157	0.117731	0.693359	0.215966	0.704418	brown	Structural maintenance of chromosomes protein	core
TraesJUL1D03G00536610	0.0528289	0.0489439	0.0364065	0.0480126	0.0276717	0.0534422	0.0309526	0.0704965	0.0242217	0.0319847	0.0073521	0.0145045	0.040467	0.0422576	0.0494563	0.0125999	0.0386513	0.0950845	0.0427615	0.0647403	0.0374298	0.0425436	0.03758	0.0453011	0.0449216	0.0133745	0.0439437	0.0195709	0.0587141	brown	actin cytoskeleton-regulatory complex pan-like protein	core
TraesJUL1D03G00537800	0.0517932	0.0450416	0.0374481	0.0527534	0.0213507	0.078811	0.0608634	0.130483	0.0393922	0.0786623	0.0110452	0.0115287	0.051431	0.0228415	0.0232882	0.0124572	0.0194529	0.0689022	0.0204388	0.0769127	0.0502623	0.0408101	0.0569628	0.0492921	0.0328354	0.0243364	0.0427579	0.0145758	0.0561983	brown	Kinesin-like,NA	shell
TraesJUL1D03G00539010	0.375033	0.32773	0.406787	0.507358	0.082876	0.50992	0.326739	0.0448448	0.511761	0.518484	0.124152	0.187974	0.38435	0.473665	0.379419	0.142969	0.174079	0.428519	0.327444	0.543155	0.424903	0.427422	0.446636	0.255892	0.428572	0.115801	0.450995	0.135644	0.44798	brown	DNA polymerase I family protein, expressed	core
TraesJUL1D03G00540620	0.612407	0.560715	0.678948	0.623265	0.314739	0.71219	0.524317	0.322008	0.731682	0.75261	0.583878	0.452347	0.762084	0.356371	0.381364	0.301728	0.41794	0.427164	0.361815	0.614086	0.735944	0.652128	0.740337	0.48045	0.543699	0.383336	0.666275	0.395433	0.571114	brown	NA	NA
TraesJUL1D03G00540710	0.141604	0.113682	0.152381	0.211255	0.0207009	0.239686	0.0602091	0.0134886	0.192283	0.269966	0.0321037	0.0297782	0.216889	0.124123	0.105214	0.0262194	0.0682636	0.17011	0.0665774	0.214806	0.180238	0.164068	0.278452	0.0838843	0.20023	0.0283025	0.188197	0.0197557	0.171978	brown	Multisubstrate pseudouridine synthase 7	core
TraesJUL1D03G00541410	0.278176	0.248294	0.274246	0.257879	0.132212	0.342851	0.216948	0.245926	0.231839	0.268889	0.110149	0.0903766	0.34171	0.166336	0.163617	0.0546624	0.204024	0.287362	0.138884	0.293635	0.274003	0.278828	0.318914	0.244517	0.265155	0.0816345	0.272715	0.0993978	0.276755	brown	NA	NA
TraesJUL1D03G00543010	0.725668	0.688489	0.753691	0.747281	0.485853	0.603707	0.533558	0.085393	0.693326	0.552468	0.636893	0.732262	0.615313	0.550363	0.629859	0.437719	0.569976	0.52783	0.604141	0.645509	0.705441	0.758544	0.55448	0.519256	0.670309	0.260115	0.711087	0.563115	0.694458	brown	Rac-like GTP-binding protein 2	core
TraesJUL1D03G00543380	0.281411	0.211957	0.327053	0.332445	0.07293	0.393018	0.142819	0.0848018	0.378523	0.463259	0.197778	0.178289	0.48883	0.181807	0.25501	0.140462	0.163781	0.176441	0.173148	0.29194	0.40504	0.299588	0.507309	0.14646	0.378676	0.135642	0.385222	0.113587	0.263441	brown	O-methyltransferase family protein	core
TraesJUL1D03G00543590	0.454344	0.470754	0.452213	0.45181	0.236173	0.352835	0.316259	0.00958974	0.368002	0.267264	0.325449	0.445357	0.310766	0.679661	0.616988	0.384042	0.383455	0.460038	0.71329	0.45628	0.414287	0.457851	0.303237	0.305347	0.50058	0.120649	0.477213	0.515869	0.408163	brown	Eukaryotic translation initiation factor 2 gamma subunit, putative, expressed	NA
TraesJUL1D03G00545100	0.499654	0.461927	0.554612	0.576145	0.151927	0.631957	0.272991	0.136975	0.613435	0.651739	0.270909	0.282098	0.62156	0.431164	0.451737	0.288344	0.35091	0.477933	0.418788	0.605024	0.625817	0.542966	0.70103	0.347718	0.589098	0.302734	0.669404	0.293011	0.488385	brown	transmembrane protein (DUF616)	core
TraesJUL1D03G00545310	0.646509	0.559465	0.679639	0.698729	0.268577	0.786493	0.475537	0.0815906	0.650669	0.751506	0.40068	0.329392	0.726921	0.447229	0.448421	0.276919	0.379024	0.55883	0.371978	0.71679	0.749802	0.652277	0.746203	0.512748	0.671831	0.231785	0.678636	0.277653	0.653954	brown	Nuclear pore complex protein NUP35	shell
TraesJUL1D03G00545610	0.198631	0.151734	0.167478	0.196596	0.0537103	0.304944	0.145857	0.288954	0.17988	0.289968	0.0555909	0.0426376	0.298237	0.0742769	0.0838057	0.0253419	0.0890312	0.181475	0.0629588	0.236615	0.22023	0.177423	0.293902	0.130184	0.16403	0.0503282	0.189449	0.0383422	0.190119	brown	P-loop containing nucleoside triphosphate hydrolases superfamily protein	shell
TraesJUL1D03G00545680	0.126549	0.137533	0.113556	0.120228	0.122922	0.114578	0.106206	0.081495	0.0905503	0.0855816	0.0898751	0.142867	0.0815924	0.0927499	0.11604	0.18292	0.124992	0.168454	0.142991	0.148033	0.120855	0.114605	0.0819377	0.179819	0.102975	0.288491	0.122233	0.164324	0.137988	brown	IQ-domain 5	core
TraesJUL1D03G00546200	0.412049	0.37164	0.379809	0.443823	0.141716	0.572755	0.334086	0.160004	0.370077	0.486274	0.122664	0.105391	0.444044	0.264294	0.213323	0.0761069	0.224104	0.519206	0.184984	0.552318	0.415653	0.409653	0.474459	0.376999	0.357769	0.116433	0.387751	0.107407	0.457527	brown	NA	shell
TraesJUL1D03G00546550	0.0409531	0.0351073	0.0405102	0.0543704	0.00939205	0.0744783	0.0811621	0.110659	0.0683122	0.0961283	0.0147197	0.0180699	0.0575732	0.0399364	0.0299486	0.0161988	0.0145735	0.0563288	0.0300947	0.0755851	0.0549929	0.0450248	0.0706538	0.0402962	0.0339092	0.0361268	0.0491885	0.0178434	0.0566914	brown	NA	NA
TraesJUL1D03G00546880	0.137132	0.157446	0.162746	0.175099	0.0681294	0.110092	0.0697743	0.0025979	0.137117	0.092172	0.124914	0.302389	0.089112	0.440492	0.459286	0.408046	0.150211	0.185417	0.497417	0.167629	0.142582	0.157222	0.104469	0.101558	0.223194	0.181016	0.206215	0.291131	0.150262	brown	Splicing factor 3B subunit 5	shell
TraesJUL1D03G00547310	0.62899	0.580144	0.73982	0.746413	0.259979	0.726072	0.460707	0.136804	0.882217	0.832177	0.506336	0.479435	0.718419	0.482767	0.475006	0.309846	0.398638	0.440497	0.416714	0.664802	0.743194	0.723284	0.750885	0.415927	0.625234	0.288505	0.732096	0.345157	0.614969	brown	DNA replication complex GINS protein PSF3	shell
TraesJUL1D03G00547330	0.4924	0.407793	0.544151	0.608176	0.128097	0.733514	0.343001	0.132286	0.642813	0.770525	0.210496	0.18604	0.697767	0.329524	0.315246	0.1451	0.272273	0.479334	0.246385	0.639308	0.63367	0.550463	0.778323	0.386098	0.560151	0.201735	0.595519	0.14119	0.556915	brown	early nodulin-like protein 1	core
TraesJUL1D03G00547440	0.0840941	0.0968897	0.106674	0.0690015	0.208591	0.0653912	0.102507	0.125409	0.0940895	0.0665691	0.307947	0.175474	0.0765998	0.0414777	0.0449378	0.101589	0.113786	0.0432179	0.0511002	0.0567128	0.0864805	0.094747	0.0611172	0.120565	0.0519055	0.154242	0.0702444	0.160127	0.0744304	brown	NA	core
TraesJUL1D03G00547590	0.292522	0.319222	0.271745	0.228563	0.416012	0.22589	0.2648	0.0483706	0.195607	0.17915	0.418216	0.193694	0.218502	0.143274	0.114382	0.103834	0.268036	0.212169	0.12727	0.226056	0.238803	0.275094	0.179112	0.300675	0.167429	0.0705581	0.19084	0.230245	0.24263	brown	NA	NA
TraesJUL1D03G00548640	0.284992	0.267124	0.358049	0.411139	0.0823733	0.357417	0.223962	0.0291941	0.486393	0.396826	0.172072	0.221868	0.309932	0.47297	0.353039	0.20199	0.168841	0.332047	0.330276	0.41109	0.365049	0.369269	0.370291	0.228194	0.354286	0.159831	0.398801	0.170214	0.376441	brown	NA	shell
TraesJUL1D03G00548930	0.809918	0.765378	0.872001	0.908445	0.383937	0.827597	0.499405	0.112922	0.843787	0.762392	0.507263	0.582958	0.759387	0.73541	0.746302	0.435127	0.571093	0.731467	0.667416	0.866058	0.84489	0.870901	0.7641	0.589279	0.830358	0.325908	0.887539	0.476467	0.833562	brown	NA	core
TraesJUL1D03G00548990	0.387934	0.343286	0.337243	0.435561	0.137067	0.448638	0.270052	0.0452767	0.301249	0.36963	0.106245	0.109023	0.372533	0.271833	0.238338	0.0559887	0.2191	0.457819	0.186764	0.466957	0.339529	0.387129	0.375321	0.278578	0.354367	0.0432868	0.334853	0.0887797	0.431192	brown	Cleavage and polyadenylation specificity factor subunit 5	core
TraesJUL1D03G00549560	0.489563	0.422102	0.491571	0.527159	0.18418	0.698248	0.415343	0.282151	0.519454	0.645446	0.224513	0.181429	0.605543	0.26872	0.25139	0.135561	0.280251	0.509747	0.215666	0.619517	0.570453	0.501285	0.631106	0.479792	0.436837	0.252092	0.495649	0.16034	0.541985	brown	NA	core
TraesJUL1D03G00549590	0.233761	0.173631	0.27981	0.298964	0.04725	0.368008	0.131283	0.082395	0.363569	0.465946	0.141475	0.131036	0.432964	0.164444	0.210146	0.103712	0.119261	0.155258	0.139198	0.27007	0.353104	0.259382	0.477378	0.120255	0.322449	0.114924	0.337069	0.0794067	0.23079	brown	Protein DETOXIFICATION	shell
TraesJUL1D03G00551080	0.517625	0.491912	0.482436	0.443113	0.428355	0.523666	0.376135	0.334584	0.370267	0.392425	0.355274	0.298824	0.475171	0.236607	0.280783	0.251893	0.43889	0.492182	0.276849	0.503	0.508582	0.470539	0.425202	0.585974	0.403351	0.360289	0.451024	0.329897	0.497604	brown	ABC transporter A family protein	shell
TraesJUL1D03G00551110	0.0788281	0.108955	0.0983186	0.0635134	0.162113	0.0533207	0.0910683	0.0437848	0.100251	0.0680194	0.394104	0.201917	0.0640047	0.0475824	0.0424696	0.122323	0.108916	0.0314357	0.0681188	0.0504555	0.079574	0.0891817	0.0574028	0.0706015	0.0448021	0.122856	0.0725855	0.250797	0.0487659	brown	NA	shell
TraesJUL1D03G00551270	0.122145	0.0877142	0.121836	0.15983	0.0226523	0.24061	0.0840114	0.127943	0.173277	0.305763	0.0356499	0.0240463	0.223288	0.056039	0.055075	0.0163437	0.0392268	0.105674	0.0319541	0.173271	0.1642	0.125141	0.255136	0.0731118	0.116086	0.0317397	0.136847	0.0146789	0.138077	brown	aldehyde dehydrogenase 12A1	core
TraesJUL1D03G00551680	0.96706	0.932338	0.916177	0.946469	0.553042	0.926523	0.545869	0.120384	0.752121	0.749789	0.516386	0.45783	0.856625	0.566126	0.581851	0.334795	0.757985	0.906136	0.549206	0.95993	0.907887	0.947442	0.819009	0.775086	0.85936	0.25681	0.891906	0.463404	0.914832	brown	Histone H3	shell
TraesJUL1D03G00551720	0.160109	0.179065	0.186782	0.135028	0.236909	0.130279	0.244935	0.133129	0.211159	0.165196	0.509391	0.275119	0.151187	0.0769887	0.0714078	0.142435	0.13926	0.0653628	0.0953733	0.114152	0.171949	0.172521	0.128567	0.142169	0.0872674	0.145202	0.136953	0.273254	0.1182	brown	Nucleosome assembly protein 1-like 1	core
TraesJUL1D03G00552090	0.563828	0.529569	0.610391	0.635177	0.222249	0.695292	0.30655	0.104219	0.686189	0.739168	0.332753	0.205814	0.673659	0.295374	0.248374	0.126199	0.375219	0.434231	0.210581	0.602194	0.622045	0.628075	0.717187	0.386367	0.499347	0.13756	0.575811	0.174289	0.522644	brown	Flap endonuclease 1	core
TraesJUL1D03G00552110	0.520177	0.475848	0.5968	0.672141	0.139148	0.64587	0.385313	0.0499252	0.682906	0.650771	0.261543	0.36542	0.548858	0.733216	0.649429	0.324101	0.300998	0.558361	0.585538	0.693289	0.618802	0.597356	0.627362	0.355441	0.652132	0.234141	0.682116	0.298915	0.58625	brown	60 kDa chaperonin	core
TraesJUL1D03G00552180	0.846534	0.786515	0.834441	0.89747	0.386901	0.953612	0.483784	0.161395	0.765217	0.85314	0.392658	0.320209	0.894633	0.471506	0.467288	0.236273	0.600669	0.825405	0.404912	0.924559	0.868893	0.868489	0.910512	0.688023	0.79184	0.242798	0.841177	0.305584	0.858252	brown	Histone H2B	shell
TraesJUL1D03G00552190	0.294963	0.259644	0.259441	0.326076	0.0689544	0.434171	0.161515	0.0879405	0.291211	0.423982	0.0703455	0.0535352	0.339862	0.155301	0.127822	0.0438113	0.135955	0.30727	0.107674	0.390468	0.30786	0.279146	0.385858	0.178142	0.248119	0.0491524	0.287695	0.0579605	0.271134	brown	NA	NA
TraesJUL1D03G00552200	0.918796	0.874946	0.853104	0.905162	0.521215	0.927063	0.543183	0.141046	0.713617	0.754464	0.442506	0.368766	0.825228	0.479666	0.477504	0.270355	0.678395	0.896828	0.442839	0.947439	0.864194	0.892109	0.797443	0.787856	0.776765	0.241069	0.81844	0.371131	0.898925	brown	Histone H3	shell
TraesJUL1D03G00552220	0.94588	0.879912	0.949876	0.950102	0.585066	0.948035	0.590154	0.169252	0.817296	0.834848	0.629781	0.516603	0.941249	0.510539	0.560607	0.375123	0.723852	0.810908	0.497648	0.924143	0.968832	0.953384	0.89361	0.815017	0.860374	0.342317	0.907504	0.46264	0.942067	brown	Histone H4	NA
TraesJUL1D03G00552270	0.230707	0.229161	0.168256	0.142754	0.265363	0.167349	0.0353661	0.0466657	0.0693764	0.0727332	0.099654	0.0445454	0.204737	0.0527703	0.0738376	0.0393471	0.381101	0.244899	0.0677599	0.156445	0.166274	0.17724	0.153523	0.216831	0.18516	0.0332077	0.157061	0.0812754	0.166884	brown	NA	NA
TraesJUL1D03G00552280	0.935618	0.889891	0.961936	0.968224	0.475202	0.948624	0.489029	0.118815	0.848217	0.839841	0.574164	0.509491	0.937343	0.603218	0.64487	0.399083	0.746335	0.820802	0.584329	0.938706	0.970494	0.963646	0.931069	0.707925	0.936009	0.320729	0.975955	0.484869	0.887187	brown	Histone H3	shell
TraesJUL1D03G00552320	0.138029	0.100428	0.168816	0.205837	0.0229097	0.226179	0.143904	0.0544977	0.292944	0.349281	0.0856234	0.115378	0.223148	0.135003	0.149617	0.0745784	0.0457475	0.0844784	0.1047	0.180847	0.210168	0.161085	0.258592	0.0632045	0.169806	0.0727783	0.198385	0.0525287	0.149607	brown	NA	core
TraesJUL1D03G00552540	0.32074	0.272728	0.409351	0.475084	0.0615034	0.513778	0.277927	0.0723028	0.628173	0.679894	0.170956	0.196308	0.464829	0.353835	0.305503	0.164361	0.1516	0.292261	0.250143	0.468537	0.468303	0.404922	0.581221	0.21688	0.412027	0.200002	0.475717	0.12935	0.380818	brown	IQ-domain 6	core
TraesJUL1D03G00552840	0.902642	0.86168	0.946606	0.966415	0.432412	0.940694	0.481379	0.108139	0.847519	0.846537	0.530952	0.48855	0.919625	0.635395	0.663927	0.397327	0.716774	0.83466	0.595902	0.942663	0.95252	0.950425	0.938413	0.69635	0.947729	0.324543	0.977806	0.464876	0.887028	brown	Histone H4	shell
TraesJUL1D03G00552940	0.435147	0.485484	0.46723	0.426365	0.365734	0.317578	0.337445	0.0397635	0.356204	0.235105	0.458923	0.738376	0.273394	0.700845	0.730063	0.674847	0.453649	0.455277	0.858265	0.425124	0.397052	0.452292	0.256431	0.390337	0.456704	0.365174	0.472928	0.793609	0.427163	brown	NA	core
TraesJUL1D03G00554540	0.876027	0.814956	0.854024	0.908417	0.412122	0.967894	0.497341	0.150732	0.758403	0.843357	0.409966	0.332672	0.904325	0.482256	0.482	0.245381	0.628902	0.845042	0.42052	0.937946	0.884497	0.884771	0.908235	0.707909	0.814362	0.238555	0.852597	0.322213	0.869673	brown	Histone H2B	core
TraesJUL1D03G00554570	0.859126	0.823831	0.910192	0.93095	0.384754	0.908856	0.423426	0.10481	0.828212	0.820278	0.484898	0.44057	0.909434	0.612259	0.631887	0.356534	0.708266	0.8094	0.566352	0.906307	0.915611	0.922144	0.940142	0.6481	0.928159	0.301575	0.958	0.427131	0.842594	brown	Histone H2B	core
TraesJUL1D03G00555310	0.0559301	0.0497699	0.0445058	0.0331403	0.0787164	0.040159	0.0302949	0.0504218	0.02549	0.0309337	0.0856298	0.044159	0.0645835	0.0151465	0.029211	0.0329665	0.0564695	0.0278825	0.0290491	0.0311664	0.0529197	0.03995	0.0453949	0.0371857	0.0426718	0.0273901	0.0452074	0.0565055	0.0342614	brown	NA	NA
TraesJUL1D03G00556400	0.769108	0.694246	0.728458	0.789903	0.349681	0.813343	0.415888	0.140682	0.60393	0.672565	0.356431	0.396855	0.765517	0.514844	0.623915	0.345643	0.563325	0.782359	0.541367	0.82849	0.789016	0.736688	0.760129	0.600017	0.804994	0.304564	0.80615	0.382589	0.769887	brown	Threonine synthase	core
TraesJUL1D03G00556850	0.323492	0.325966	0.411032	0.345851	0.191343	0.369755	0.267472	0.184793	0.518023	0.491199	0.554879	0.369141	0.410037	0.210622	0.209044	0.227752	0.235292	0.159921	0.206133	0.295049	0.409737	0.374877	0.418326	0.209447	0.271885	0.282818	0.378657	0.301071	0.258383	brown	Serine/threonine-protein phosphatase	core
TraesJUL1D03G00557010	0.227641	0.171781	0.276858	0.291166	0.0467275	0.351917	0.120395	0.0792515	0.359208	0.451259	0.147352	0.136053	0.42673	0.164605	0.213786	0.109811	0.123319	0.148305	0.143572	0.258531	0.346953	0.255526	0.472698	0.114341	0.321721	0.119773	0.33809	0.0847535	0.22047	brown	Bifunctional inhibitor/lipid-transfer protein/seed storage 2S albumin superfamily protein	core
TraesJUL1D03G00557330	0.571407	0.495716	0.531091	0.553001	0.244125	0.606815	0.133787	0.0739368	0.37684	0.486603	0.230066	0.181673	0.684738	0.262312	0.382755	0.175279	0.500047	0.49455	0.268734	0.523644	0.584436	0.51894	0.66731	0.337499	0.673384	0.125544	0.604375	0.181312	0.480422	brown	chromatin-remodeling protein 11	shell
TraesJUL1D03G00557650	0.17464	0.20822	0.211005	0.195104	0.0834149	0.174339	0.155367	0.025612	0.178232	0.132541	0.122853	0.213639	0.137141	0.427615	0.334103	0.169277	0.192545	0.241618	0.378065	0.214792	0.163214	0.212614	0.150913	0.155291	0.226062	0.15247	0.222137	0.237812	0.181209	brown	NA	core
TraesJUL1D03G00558190	0.706487	0.758913	0.784573	0.673293	0.541002	0.604991	0.511741	0.099287	0.692251	0.543817	0.869765	0.801172	0.598904	0.623658	0.629146	0.695551	0.675549	0.559451	0.732331	0.653856	0.742242	0.743907	0.576388	0.604451	0.655261	0.50356	0.758876	0.899977	0.618066	brown	Guanine nucleotide-binding protein beta subunit-like protein	core
TraesJUL1D03G00558470	0.434695	0.430998	0.454137	0.429636	0.234636	0.5325	0.405494	0.473763	0.510841	0.577852	0.352216	0.256082	0.493673	0.233274	0.218642	0.181236	0.281361	0.333308	0.227974	0.46905	0.487947	0.446932	0.505148	0.359501	0.31732	0.304596	0.44431	0.276724	0.385953	brown	ATP synthase subunit beta	shell
TraesJUL1D03G00558520	0.262447	0.209105	0.329357	0.357943	0.0450443	0.405045	0.12897	0.0471676	0.415672	0.47486	0.134339	0.14803	0.457454	0.277954	0.311523	0.137945	0.159991	0.23023	0.224315	0.337369	0.393544	0.314113	0.540931	0.14696	0.42997	0.139262	0.424752	0.104385	0.280885	brown	Rp1-like protein	core
TraesJUL1D03G00558540	0.470372	0.390328	0.414028	0.522617	0.166772	0.439008	0.174093	0.0202241	0.320917	0.3219	0.136744	0.211044	0.435308	0.374211	0.485127	0.14269	0.353064	0.512644	0.358888	0.485709	0.42619	0.453597	0.415132	0.281478	0.586079	0.0664605	0.4752	0.153709	0.498055	brown	Pre-rRNA-processing protein esf2	core
TraesJUL1D03G00558550	0.362258	0.317751	0.384364	0.461597	0.0980309	0.453635	0.157122	0.023301	0.382093	0.421215	0.137274	0.145751	0.411957	0.378159	0.348857	0.108266	0.225587	0.39081	0.250852	0.446835	0.389922	0.400707	0.457013	0.221471	0.454989	0.0735027	0.421037	0.107505	0.397991	brown	Nucleolar protein 58	core
TraesJUL1D03G00559160	0.660206	0.595691	0.673609	0.729243	0.254592	0.835039	0.474963	0.194302	0.717926	0.793638	0.289961	0.233379	0.734057	0.387336	0.332021	0.143962	0.386323	0.615057	0.283234	0.766803	0.696192	0.703356	0.754796	0.5179	0.573527	0.17432	0.646636	0.196588	0.68477	brown	Histone chaperone ASF1B	core
TraesJUL1D03G00559260	0.0277074	0.0255025	0.0235345	0.0321983	0.0116338	0.04934	0.0443889	0.0727492	0.0287716	0.0563062	0.00785024	0.00641328	0.0331899	0.00772938	0.0068826	0.00313335	0.0136206	0.0310426	0.00557677	0.040245	0.0272443	0.0272376	0.0385108	0.0324066	0.0175312	0.0172297	0.0214774	0.00470739	0.0311945	brown	NA	NA
TraesJUL1D03G00560370	0.410668	0.343014	0.371353	0.461182	0.128354	0.473441	0.330776	0.0509879	0.344781	0.360121	0.120714	0.207933	0.357095	0.449733	0.448011	0.185057	0.210586	0.542587	0.398191	0.547197	0.414264	0.390517	0.362005	0.327498	0.443107	0.126937	0.422311	0.176034	0.489368	brown	Serine/threonine protein phosphatase 2A 57 kDa regulatory subunit B' iota isoform	core
TraesJUL1D03G00561360	0.59402	0.565648	0.649597	0.659008	0.297918	0.528796	0.329299	0.0425206	0.537042	0.422823	0.417536	0.698518	0.497994	0.847821	1	0.628665	0.514784	0.605397	0.911861	0.620096	0.611998	0.62873	0.489944	0.43606	0.770513	0.344177	0.719452	0.583137	0.625718	brown	NA	cloud
TraesJUL1D03G00562090	0.536876	0.516857	0.617116	0.638278	0.175927	0.749178	0.297582	0.128322	0.704996	0.781838	0.289922	0.197356	0.690705	0.374783	0.299895	0.157426	0.375319	0.521459	0.262397	0.667736	0.645301	0.62614	0.797422	0.429369	0.551076	0.223983	0.634656	0.192847	0.544753	brown	NA	core
TraesJUL1D03G00562160	0.920385	0.907611	0.942924	0.923739	0.549047	0.939608	0.543556	0.173721	0.839357	0.836512	0.598541	0.440339	0.918094	0.502578	0.487025	0.310676	0.755027	0.809236	0.459878	0.914589	0.925458	0.962477	0.900938	0.785101	0.808087	0.308451	0.890792	0.444093	0.879089	brown	Histone H2B	shell
TraesJUL1D03G00562170	0.703669	0.619721	0.630021	0.694343	0.499406	0.613091	0.426802	0.0890413	0.468755	0.485125	0.376536	0.459849	0.535702	0.426803	0.555013	0.311008	0.462701	0.588684	0.433083	0.640911	0.609834	0.629548	0.467391	0.520564	0.615765	0.176823	0.584722	0.327576	0.700051	brown	NA	NA
TraesJUL1D03G00562280	0.424192	0.409014	0.464571	0.503411	0.15156	0.39908	0.226179	0.00907571	0.402889	0.316395	0.214026	0.342188	0.353666	0.751429	0.699341	0.290101	0.341657	0.489333	0.636581	0.482654	0.418663	0.472102	0.373407	0.274787	0.597139	0.111405	0.51663	0.305193	0.449405	brown	NA	core
TraesJUL1D03G00562410	0.53905	0.497179	0.566799	0.576234	0.237369	0.727542	0.425268	0.250697	0.597153	0.744642	0.274937	0.162559	0.672337	0.271341	0.224128	0.111293	0.332692	0.48889	0.188177	0.62006	0.597313	0.576662	0.709413	0.477023	0.454086	0.15769	0.527421	0.163194	0.547575	brown	Translationally-controlled tumor protein-like protein	shell
TraesJUL1D03G00562490	0.523125	0.484427	0.568036	0.551122	0.380583	0.530741	0.483409	0.0722196	0.562499	0.508691	0.486311	0.328089	0.517291	0.304951	0.263026	0.211125	0.376099	0.429968	0.243728	0.521327	0.567445	0.572089	0.495631	0.558758	0.444253	0.205102	0.477052	0.256751	0.577913	brown	Exosome complex component RRP41	shell
TraesJUL1D03G00564740	0.0791102	0.103573	0.0637228	0.061136	0.0476714	0.0684953	0.0232667	0.0113572	0.0494958	0.055255	0.0293846	0.0166704	0.0476578	0.0573718	0.0369349	0.0260098	0.0681276	0.0776595	0.0513	0.0757843	0.0570644	0.0640042	0.0536004	0.0383393	0.0520945	0.00930377	0.0681223	0.0537033	0.041319	brown	Pentatricopeptide repeat-containing protein	core
TraesJUL1D03G00565470	0.181889	0.189233	0.155743	0.127346	0.289948	0.10689	0.0680912	0.0272995	0.0808263	0.0570204	0.202518	0.193081	0.113421	0.102215	0.149717	0.181394	0.257432	0.161546	0.169294	0.124045	0.14548	0.148284	0.0867044	0.191475	0.160439	0.141864	0.150884	0.233646	0.145631	brown	NA	NA
TraesJUL1D03G00565480	0.236719	0.260416	0.271803	0.257998	0.161168	0.199131	0.115311	0.00426409	0.198287	0.149483	0.238647	0.311819	0.171221	0.45712	0.452967	0.520442	0.274407	0.322701	0.496063	0.270576	0.261382	0.251368	0.192894	0.257213	0.352695	0.278579	0.314725	0.391245	0.256347	brown	NA	shell
TraesJUL1D03G00565490	0.608162	0.663351	0.679159	0.574819	0.535349	0.490446	0.476864	0.0857456	0.582958	0.436622	0.881759	0.867105	0.492162	0.571108	0.603062	0.754301	0.616853	0.480996	0.72161	0.550191	0.636639	0.640719	0.46449	0.554149	0.565817	0.552102	0.653503	0.946191	0.543288	brown	NA	shell
TraesJUL1D03G00565630	0.457027	0.464874	0.592682	0.530791	0.219412	0.46702	0.324616	0.0951906	0.681159	0.533051	0.547923	0.616531	0.510719	0.522485	0.553288	0.542379	0.406883	0.339602	0.581546	0.471917	0.58247	0.554022	0.549601	0.328937	0.548738	0.462404	0.650948	0.569019	0.43275	brown	Ras-related protein Rab-11B	core
TraesJUL1D03G00565970	0.617068	0.689054	0.679662	0.567336	0.547118	0.501477	0.50378	0.0956284	0.602456	0.460502	0.910435	0.789361	0.492335	0.532914	0.517609	0.635357	0.599642	0.454285	0.641626	0.546682	0.626483	0.645446	0.464068	0.529423	0.515723	0.452422	0.627066	0.912403	0.514109	brown	NA	shell
TraesJUL1D03G00566450	0.125581	0.147974	0.167123	0.17908	0.0441666	0.173465	0.245456	0.0601041	0.33743	0.322891	0.151619	0.125532	0.130393	0.167399	0.0857982	0.0876397	0.0539883	0.0888607	0.114761	0.179362	0.16211	0.170134	0.178104	0.0824085	0.0916788	0.103765	0.165322	0.125676	0.120216	brown	NA	NA
TraesJUL1D03G00566970	0.398715	0.364998	0.341305	0.307509	0.347444	0.39946	0.225604	0.457911	0.256473	0.352133	0.285546	0.152796	0.460098	0.0884496	0.129637	0.106679	0.326567	0.261819	0.114066	0.314673	0.386122	0.3326	0.39109	0.322849	0.269458	0.152309	0.320469	0.17784	0.304975	brown	Serine/Threonine-kinase pakA-like protein	shell
TraesJUL1D03G00566980	0.125458	0.146628	0.158919	0.190875	0.0639593	0.161061	0.254947	0.0443587	0.291574	0.265	0.119883	0.133777	0.0973146	0.154197	0.0853926	0.113087	0.0578338	0.118902	0.10792	0.195005	0.149719	0.166382	0.133797	0.129941	0.0888832	0.150603	0.146343	0.11127	0.154805	brown	GeBP transcription factor	shell
TraesJUL1D03G00567030	0.391467	0.413588	0.400346	0.421214	0.216823	0.303586	0.210589	0.00563432	0.308826	0.220809	0.253296	0.434612	0.238452	0.70614	0.690738	0.565703	0.355287	0.489062	0.76993	0.434989	0.371946	0.392926	0.250876	0.31157	0.496469	0.191713	0.455012	0.500563	0.396759	brown	Eukaryotic translation initiation factor 3 subunit D	core
TraesJUL1D03G00568100	0.291679	0.305792	0.312706	0.243425	0.241498	0.252728	0.266292	0.133551	0.292649	0.269048	0.56859	0.408503	0.318064	0.180564	0.219283	0.287878	0.27381	0.15555	0.269722	0.227984	0.327792	0.288487	0.284227	0.198568	0.235697	0.240695	0.307335	0.485166	0.20373	brown	transmembrane protein, putative (DUF594)	shell
TraesJUL1D03G00569560	0.733867	0.672918	0.715228	0.759266	0.39331	0.778923	0.504182	0.16194	0.633038	0.688261	0.395899	0.415893	0.699081	0.464566	0.533872	0.405668	0.511219	0.734742	0.493512	0.809441	0.784239	0.710111	0.703254	0.670909	0.70992	0.378603	0.756955	0.410409	0.768259	brown	Hydroxyproline-rich glycoprotein family protein	core
TraesJUL1D03G00570010	0.0394402	0.0273041	0.0392965	0.0426421	0.0101333	0.0489837	0.0102975	0.00245481	0.0227831	0.0307685	0.0117674	0.0246117	0.0536036	0.0639072	0.11674	0.0502385	0.0321505	0.0562917	0.0694234	0.0461358	0.0498677	0.0336005	0.0542246	0.0260404	0.0995676	0.0229622	0.0596748	0.0204216	0.0446811	brown	Avr9/Cf-9 rapidly elicited protein	shell
TraesJUL1D03G00570030	0.101235	0.0601975	0.0784331	0.109238	0.0185915	0.160149	0.0713218	0.0458416	0.0747424	0.131173	0.0198472	0.0301055	0.145015	0.0618103	0.0939723	0.0273098	0.0317865	0.110207	0.0561232	0.134808	0.122207	0.078677	0.137688	0.060752	0.118053	0.0245207	0.101714	0.017809	0.117514	brown	Avr9/Cf-9 rapidly elicited protein	shell
TraesJUL1D03G00571200	0.334296	0.308914	0.448047	0.45639	0.0783236	0.498811	0.245168	0.104411	0.676756	0.698498	0.262343	0.228086	0.521404	0.328464	0.285651	0.178623	0.19962	0.247215	0.252451	0.423849	0.48872	0.432802	0.636583	0.201086	0.405453	0.214745	0.507477	0.182616	0.333471	brown	Glutamyl-tRNA(Gln) amidotransferase subunit A	core
TraesJUL1D03G00571370	0.0430728	0.050348	0.0430559	0.0434234	0.0240088	0.0323305	0.0163562	0.00809428	0.0380385	0.0289596	0.0429698	0.0975999	0.0311741	0.0688349	0.104459	0.169477	0.0596021	0.0453687	0.140967	0.0447556	0.0472479	0.0408239	0.0356813	0.0279955	0.0587309	0.121349	0.066579	0.136143	0.0327289	brown	DNA glycosylase superfamily protein	shell
TraesJUL1D03G00571710	0.607087	0.581166	0.697321	0.705768	0.194214	0.795984	0.320862	0.133126	0.793506	0.849742	0.353151	0.259797	0.787357	0.449033	0.390078	0.222144	0.426477	0.545157	0.354014	0.719086	0.743603	0.695143	0.89232	0.424711	0.648823	0.250817	0.755835	0.264526	0.582901	brown	ATP-dependent DNA helicase chl1	core
TraesJUL1D03G00572140	0.0603549	0.0872022	0.0678499	0.046328	0.108312	0.0313633	0.0356605	0.0099242	0.0592344	0.0346512	0.169881	0.127275	0.0344336	0.0445328	0.0440474	0.103828	0.0920122	0.0245497	0.071733	0.0343353	0.0494194	0.0611112	0.0309505	0.0333975	0.0397477	0.0430172	0.0567931	0.184805	0.0295168	brown	Mitogen-activated protein kinase	core
TraesJUL1D03G00572530	0.196275	0.227924	0.187155	0.138006	0.385393	0.133293	0.232559	0.227381	0.14809	0.117392	0.404694	0.271225	0.142196	0.077003	0.0876322	0.161767	0.216815	0.11314	0.12456	0.133689	0.168772	0.179914	0.109832	0.213667	0.101239	0.19663	0.145661	0.338035	0.144565	brown	Asparagine synthetase [glutamine-hydrolyzing]	shell
TraesJUL1D03G00572920	0.0696187	0.0562743	0.0509702	0.0576057	0.0423507	0.0855979	0.116768	0.0787293	0.0386875	0.0497133	0.0192441	0.0241173	0.0559352	0.0525669	0.0466074	0.0257377	0.0312743	0.120863	0.0481512	0.0966846	0.0637804	0.0532988	0.0483292	0.10299	0.0492515	0.033017	0.0505243	0.0301824	0.0908221	brown	P-loop containing nucleoside triphosphate hydrolases superfamily protein	shell
TraesJUL1D03G00574600	0.407333	0.35676	0.44954	0.480828	0.126582	0.403942	0.233673	0.0216595	0.435459	0.365967	0.251155	0.454137	0.405681	0.626973	0.760649	0.438576	0.291953	0.384965	0.688304	0.452252	0.475174	0.432318	0.421396	0.23501	0.605274	0.200671	0.56133	0.369228	0.413847	brown	CTP synthase	core
TraesJUL1D03G00577020	0.070522	0.0494314	0.0596209	0.0791167	0.0124788	0.130913	0.0397493	0.0281925	0.0682961	0.124241	0.0139406	0.00722023	0.114494	0.0275624	0.0230776	0.00333373	0.0247209	0.0667592	0.0130517	0.0916805	0.0769018	0.0651588	0.120924	0.0401085	0.0631133	0.005391	0.0608471	0.00478714	0.0698813	brown	Disease resistance protein RPP13	shell
TraesJUL1D03G00577290	0.162138	0.123732	0.196688	0.256989	0.0187487	0.296682	0.108241	0.0532682	0.3064	0.390144	0.0538466	0.0779228	0.281474	0.196416	0.196764	0.0653491	0.0689788	0.164556	0.132936	0.256979	0.244376	0.199243	0.361886	0.08846	0.248359	0.0852966	0.263109	0.0449253	0.200386	brown	Disease resistance protein RPM1	shell
TraesJUL1D03G00577650	0.631828	0.675796	0.615087	0.585205	0.381373	0.573644	0.445443	0.159488	0.575151	0.542158	0.494915	0.391992	0.553951	0.428347	0.384065	0.222296	0.495924	0.46398	0.422479	0.575784	0.566514	0.636647	0.527682	0.389052	0.465266	0.153096	0.578663	0.468151	0.486136	brown	Eukaryotic translation initiation factor 5B	shell
TraesJUL1D03G00580130	0.201868	0.245545	0.244377	0.168147	0.366274	0.13297	0.232712	0.0604344	0.219681	0.131538	0.661435	0.487758	0.146417	0.156794	0.152629	0.339456	0.251408	0.110376	0.21771	0.1426	0.202268	0.221378	0.123664	0.216795	0.140552	0.276803	0.188348	0.525886	0.160009	brown	Spliceosome RNA helicase DDX39B	shell
TraesJUL1D03G00580240	0.611837	0.556098	0.680183	0.683687	0.243466	0.721224	0.375799	0.0809867	0.721142	0.699226	0.405495	0.306797	0.70907	0.427971	0.376751	0.184114	0.407934	0.489008	0.321263	0.648577	0.680113	0.685399	0.71681	0.429474	0.600854	0.164699	0.643194	0.239492	0.599599	brown	Notchless protein-like protein	shell
TraesJUL1D03G00581110	0.400252	0.400254	0.427713	0.479823	0.146621	0.363886	0.20712	0.0107397	0.362636	0.279371	0.181273	0.359448	0.300693	0.788982	0.761582	0.342845	0.332447	0.512634	0.723984	0.475985	0.38175	0.438203	0.323134	0.264487	0.562903	0.138009	0.499397	0.33572	0.433248	brown	Histone deacetylase HDT1,Histone deacetylase HDT2	shell
TraesJUL2A03G00582490	0.0286434	0.0333509	0.0235239	0.0166392	0.102839	0.0162233	0.0422898	0.0930162	0.0164496	0.0130654	0.0751467	0.0488883	0.0172578	0.00723627	0.0095855	0.0244395	0.0325168	0.0141792	0.0145662	0.0158357	0.0208771	0.0225816	0.0112933	0.0355875	0.0109186	0.0438218	0.0165273	0.0537482	0.0195737	brown	Cysteine-rich receptor-like protein kinase 41	shell
TraesJUL2A03G00583220	0.00408084	0.00321731	0.00282293	0.00218223	0.00448488	0.00340502	0.010167	0.00657704	0.00227455	0.0034522	0.0104192	0.00690636	0.004588	0.00199528	0.00332187	0.0059183	0.00179728	0.00154447	0.00444873	0.00262679	0.00446854	0.00233899	0.00315803	0.00210172	0.00245774	0.0026765	0.00302354	0.00959837	0.00211926	brown	NA	NA
TraesJUL2A03G00583470	0.302843	0.275601	0.405149	0.428289	0.0610062	0.470657	0.23392	0.0928527	0.622607	0.646516	0.223287	0.235509	0.468275	0.359779	0.321254	0.214827	0.17139	0.253101	0.290994	0.420572	0.463923	0.389124	0.589579	0.189369	0.397201	0.271307	0.492778	0.186555	0.320709	brown	Phosphotransferase	core
TraesJUL2A03G00583800	0.4252	0.338253	0.419422	0.481906	0.120645	0.615204	0.297462	0.12973	0.47751	0.657327	0.193908	0.136395	0.615884	0.214675	0.218883	0.0983939	0.198953	0.364068	0.168466	0.513388	0.528726	0.427474	0.648528	0.29102	0.414103	0.119313	0.457966	0.109348	0.440748	brown	cytomatrix protein-like protein	core
TraesJUL2A03G00583930	0.276911	0.244932	0.293431	0.361675	0.0656153	0.425079	0.188331	0.0517993	0.39023	0.522652	0.100778	0.0627414	0.37577	0.172005	0.122984	0.0384125	0.12715	0.249463	0.0931069	0.364797	0.320455	0.315963	0.450244	0.170953	0.262276	0.0419952	0.299955	0.0513841	0.286842	brown	tRNA-dihydrouridine(47) synthase [NAD(P)(+)]	core
TraesJUL2A03G00584640	0.21757	0.175103	0.273799	0.33255	0.0299587	0.365309	0.134277	0.0322175	0.401373	0.471891	0.0926346	0.111151	0.361751	0.261176	0.249113	0.0990055	0.105158	0.207324	0.182122	0.321143	0.326627	0.27192	0.46008	0.120085	0.33983	0.101387	0.352874	0.072004	0.253697	brown	Target of Myb protein 1	core
TraesJUL2A03G00584760	0.628314	0.582394	0.767467	0.762825	0.245052	0.751675	0.402969	0.122111	0.900568	0.863723	0.510349	0.458696	0.784951	0.498346	0.500106	0.344824	0.441757	0.474561	0.43466	0.685331	0.791485	0.743677	0.85117	0.443106	0.701853	0.347145	0.798349	0.353142	0.633912	brown	NA	NA
TraesJUL2A03G00585620	0.153955	0.128006	0.106893	0.133861	0.0713898	0.203273	0.063258	0.0504199	0.0847322	0.168683	0.0382687	0.0117283	0.185349	0.0270041	0.0256301	0.00750959	0.0799218	0.145433	0.0178163	0.159386	0.135448	0.120166	0.17828	0.11172	0.0957417	0.00938806	0.099779	0.0145437	0.13055	brown	cytochrome P450 family protein	shell
TraesJUL2A03G00586090	0.0845643	0.0874318	0.083334	0.0590282	0.168282	0.0558468	0.116018	0.129605	0.068353	0.0562453	0.262109	0.222141	0.0691969	0.0388504	0.0632224	0.142328	0.0838147	0.0346084	0.0788889	0.0510889	0.0822783	0.0728742	0.0495105	0.0726781	0.0489975	0.1164	0.0677681	0.22263	0.0581783	brown	NA	shell
TraesJUL2A03G00591990	0.639862	0.648041	0.607827	0.56982	0.434053	0.689457	0.561909	0.183566	0.522649	0.55355	0.401693	0.222507	0.623869	0.285736	0.223562	0.154329	0.508577	0.646968	0.251535	0.67161	0.62131	0.638785	0.596102	0.717286	0.461259	0.205255	0.532519	0.293392	0.615064	brown	LOW protein: M-phase inducer phosphatase-like protein	shell
TraesJUL2A03G00592200	0.532732	0.499262	0.663969	0.675929	0.15818	0.672689	0.395016	0.0925196	0.82971	0.773667	0.402623	0.437225	0.669499	0.611132	0.56612	0.368611	0.351658	0.464152	0.534327	0.65538	0.703181	0.646679	0.765463	0.365142	0.655917	0.348037	0.752869	0.370295	0.557076	brown	Acetyl-CoA acetyltransferase	shell
TraesJUL2A03G00592520	0.353961	0.327386	0.458903	0.435128	0.14532	0.437031	0.296115	0.189839	0.620755	0.59442	0.452254	0.444455	0.493741	0.289163	0.332868	0.3073	0.242838	0.212389	0.301621	0.373213	0.493757	0.428746	0.532673	0.233711	0.381354	0.397646	0.490294	0.311799	0.33919	brown	Stress-response A/B barrel domain-containing protein HS1	core
TraesJUL2A03G00592860	0.653896	0.5934	0.723	0.718314	0.259393	0.715334	0.411502	0.0712575	0.744055	0.70778	0.500684	0.426713	0.757594	0.518463	0.51025	0.26691	0.462066	0.496482	0.449016	0.662279	0.738636	0.720285	0.76063	0.423012	0.69487	0.197069	0.726807	0.348951	0.613165	brown	tRNA (uracil(54)-C(5))-methyltransferase homolog	NA
TraesJUL2A03G00593120	0.36044	0.399341	0.358821	0.269518	0.570882	0.242113	0.278676	0.104896	0.243982	0.186619	0.63191	0.495164	0.268187	0.180933	0.233209	0.420993	0.45863	0.246195	0.297666	0.256735	0.336409	0.332774	0.215884	0.391573	0.267518	0.351082	0.308552	0.600209	0.284065	brown	NA	NA
TraesJUL2A03G00593450	0.462703	0.425912	0.455942	0.525918	0.142043	0.619998	0.38329	0.182678	0.521684	0.630868	0.200733	0.185088	0.528477	0.340233	0.290705	0.116683	0.250984	0.463292	0.263767	0.589938	0.498822	0.486992	0.579998	0.333855	0.409632	0.154259	0.486488	0.176448	0.468234	brown	Dihydrolipoyllysine-residue succinyltransferase component of 2-oxoglutarate dehydrogenase complex	core
TraesJUL2A03G00593590	0.24271	0.207705	0.2409	0.222307	0.210191	0.256315	0.160998	0.656801	0.212745	0.249806	0.259165	0.223951	0.323281	0.083013	0.14919	0.118595	0.208532	0.153705	0.112193	0.200065	0.266719	0.2325	0.272504	0.212956	0.197279	0.282887	0.235979	0.151241	0.231434	brown	Peptidase S24/S26A/S26B/S26C family protein	NA
TraesJUL2A03G00593980	0.258774	0.282893	0.237041	0.184409	0.367792	0.182495	0.224914	0.159446	0.181446	0.171428	0.485134	0.319564	0.2113	0.0991413	0.131174	0.191098	0.251196	0.125297	0.163727	0.167854	0.229146	0.222731	0.167006	0.187442	0.152615	0.165232	0.203732	0.377628	0.163836	brown	Disease resistance protein RPS2	shell
TraesJUL2A03G00594100	0.141964	0.164218	0.124737	0.0899766	0.358279	0.0777784	0.177992	0.0845312	0.087676	0.0626008	0.350762	0.248623	0.0794951	0.0593167	0.0697023	0.146249	0.146983	0.0699705	0.103267	0.0832716	0.108094	0.117024	0.0544397	0.136446	0.0644171	0.0965753	0.0889328	0.300599	0.0941696	brown	Disease resistance protein RPS2	shell
TraesJUL2A03G00595020	0.057031	0.062387	0.0542553	0.0358623	0.238757	0.0269756	0.0569847	0.0519396	0.0317748	0.0188978	0.15767	0.121634	0.032766	0.0204432	0.0320557	0.0826129	0.085632	0.0304873	0.03952	0.0288565	0.0439517	0.0488863	0.0203013	0.0813547	0.0318431	0.0656677	0.0367122	0.122673	0.0467566	brown	flowering promoting factor 1	shell
TraesJUL2A03G00598450	0.227851	0.164379	0.25797	0.283958	0.0469018	0.370033	0.137465	0.123016	0.337699	0.465693	0.121958	0.110177	0.42091	0.132008	0.173347	0.0799695	0.104746	0.148416	0.110764	0.263399	0.334001	0.242128	0.453877	0.118145	0.283036	0.102791	0.304238	0.0637694	0.224159	brown	Sulfotransferase	core
TraesJUL2A03G00600130	0.799097	0.757889	0.906626	0.866301	0.424321	0.809255	0.552696	0.116395	0.909777	0.790584	0.696804	0.670303	0.809181	0.642764	0.656946	0.490731	0.598139	0.618652	0.618954	0.798907	0.892863	0.878371	0.798599	0.607887	0.805004	0.387889	0.886108	0.55352	0.783263	brown	NA	core
TraesJUL2A03G00600200	0.0249402	0.0180407	0.0168178	0.0243574	0.00772485	0.0363618	0.0142847	0.00281136	0.0128604	0.0231296	0.0028079	0.00142245	0.0267029	0.0122599	0.00828881	0.0009517	0.00938734	0.039094	0.0050232	0.0330763	0.0202744	0.019785	0.02546	0.0198512	0.0202823	0.000540734	0.0156027	0.00139919	0.029152	brown	Cleavage and polyadenylation specificity factor subunit 1	core
TraesJUL2A03G00601140	0.165462	0.154637	0.216954	0.196872	0.0407394	0.250341	0.048549	0.0344919	0.237791	0.276694	0.109635	0.0569619	0.332161	0.114639	0.112598	0.0556829	0.171961	0.143491	0.0886262	0.185782	0.240557	0.208363	0.398162	0.108639	0.259514	0.0818609	0.260966	0.0636266	0.147771	brown	NA	NA
TraesJUL2A03G00601370	0.509375	0.484237	0.545852	0.491614	0.315751	0.5595	0.444958	0.127324	0.556522	0.581589	0.609435	0.331515	0.603038	0.24997	0.230985	0.193054	0.368958	0.331784	0.227681	0.476292	0.580294	0.535736	0.57586	0.420947	0.400855	0.21508	0.476987	0.304035	0.445535	brown	Prostaglandin E synthase 2	core
TraesJUL2A03G00601540	0.525157	0.531387	0.607589	0.545175	0.313302	0.528935	0.454268	0.185178	0.643182	0.562593	0.638491	0.639403	0.554115	0.438975	0.484297	0.54818	0.440631	0.397816	0.540295	0.532156	0.634624	0.575554	0.56184	0.438838	0.513308	0.571989	0.639774	0.641616	0.488152	brown	Plasma membrane intrinsic protein	core
TraesJUL2A03G00601660	0.281274	0.304198	0.313835	0.305209	0.170476	0.209329	0.206885	0.00833093	0.245409	0.146593	0.241131	0.522512	0.170169	0.739947	0.721157	0.534968	0.279861	0.350353	0.820817	0.306987	0.263649	0.305023	0.168976	0.230761	0.376517	0.206099	0.345294	0.528096	0.300912	brown	NA	shell
TraesJUL2A03G00601670	0.445633	0.443006	0.506009	0.508939	0.203109	0.38003	0.267972	0.0122628	0.442835	0.315834	0.367761	0.626687	0.353627	0.833147	0.880468	0.60713	0.392232	0.45544	0.892575	0.477006	0.471805	0.488659	0.364319	0.306003	0.620362	0.251055	0.575787	0.569163	0.453311	brown	NA	NA
TraesJUL2A03G00601690	0.380542	0.41754	0.294403	0.268876	0.768492	0.210265	0.298037	0.0673586	0.161866	0.132262	0.386906	0.310409	0.195351	0.157842	0.183922	0.181022	0.395386	0.304105	0.213778	0.258031	0.24671	0.309564	0.13821	0.391317	0.204882	0.0907227	0.219764	0.362771	0.320125	brown	Rho GTPase-activating protein 22	core
TraesJUL2A03G00601860	0.899533	0.864398	0.929792	0.880795	0.520652	0.916769	0.586713	0.165534	0.852275	0.815272	0.670853	0.497706	0.922946	0.504353	0.497565	0.353165	0.715744	0.743474	0.490933	0.880356	0.946821	0.932213	0.885689	0.758308	0.795222	0.33556	0.883673	0.496947	0.840587	brown	heat-inducible transcription repressor	core
TraesJUL2A03G00602090	0.272367	0.227563	0.33476	0.374977	0.0510128	0.463451	0.167316	0.105072	0.472218	0.61951	0.135515	0.105672	0.498516	0.204059	0.194812	0.0845696	0.145439	0.229048	0.142027	0.365338	0.401304	0.332015	0.611086	0.164905	0.351309	0.126126	0.400548	0.0795691	0.290616	brown	Transcription factor RAX2	core
TraesJUL2A03G00602110	0.0936735	0.111165	0.08818	0.086557	0.0640578	0.0593144	0.114018	0.00295863	0.0832544	0.0498432	0.101709	0.149175	0.0489678	0.209064	0.15457	0.137838	0.0767581	0.0952679	0.251433	0.0945401	0.0796285	0.0922385	0.0483357	0.0617409	0.0829368	0.0316387	0.0960635	0.240837	0.0765025	brown	Acetyl-CoA carboxylase	core
TraesJUL2A03G00603230	0.181719	0.178439	0.198121	0.245843	0.0356087	0.261551	0.175342	0.0170057	0.317489	0.348442	0.0873238	0.0782045	0.189801	0.216588	0.126828	0.0649155	0.0701005	0.165846	0.135319	0.269183	0.216721	0.208716	0.24704	0.0955547	0.16391	0.0415972	0.217016	0.0793966	0.172304	brown	NA	core
TraesJUL2A03G00604560	0.145701	0.183698	0.128623	0.111411	0.177989	0.0793594	0.116043	0.00305798	0.0886929	0.0583081	0.220175	0.179122	0.0705795	0.168695	0.129731	0.111113	0.152847	0.106292	0.190079	0.105639	0.099841	0.132611	0.0596242	0.0915163	0.0977671	0.0239125	0.106404	0.272293	0.0937147	brown	GTP binding Elongation factor Tu family protein	core
TraesJUL2A03G00605410	0.511061	0.476532	0.622004	0.577289	0.251512	0.608347	0.54362	0.198692	0.793821	0.746195	0.5972	0.483447	0.620863	0.369775	0.34997	0.336153	0.314857	0.334016	0.347493	0.543082	0.662052	0.589367	0.640463	0.404323	0.46099	0.375196	0.596293	0.388865	0.50169	brown	Protein trichome birefringence	shell
TraesJUL2A03G00605560	0.0963102	0.0945652	0.0681631	0.0575933	0.191135	0.0648613	0.0679083	0.254057	0.0362024	0.0378502	0.116708	0.0941733	0.0728131	0.0206543	0.0385173	0.0300512	0.114884	0.0586417	0.0372642	0.0560256	0.0635013	0.0713182	0.0449177	0.0906984	0.0452161	0.0618243	0.0512847	0.078285	0.0681944	brown	peptide transporter family protein	shell
TraesJUL2A03G00606520	0.122567	0.129892	0.142543	0.151222	0.0501452	0.0954736	0.0677936	0.00141886	0.115262	0.0684715	0.0822543	0.256472	0.0759529	0.501689	0.520265	0.365462	0.124724	0.182265	0.563448	0.15179	0.124816	0.136193	0.0848211	0.086614	0.227029	0.107922	0.188298	0.261794	0.138011	brown	Elongation factor 1-alpha	core
TraesJUL2A03G00606950	0.0662543	0.0557591	0.0497662	0.0355769	0.147694	0.0372034	0.0626652	0.0158945	0.0239472	0.0240755	0.14789	0.0857674	0.0540311	0.018909	0.0367597	0.0616016	0.0624373	0.029628	0.0382833	0.0325688	0.0570877	0.0432976	0.0312352	0.0560667	0.0421137	0.0208646	0.0385582	0.09165	0.0436495	brown	D-ribose-binding periplasmic protein	shell
TraesJUL2A03G00608130	0.200802	0.166705	0.254857	0.292615	0.0305094	0.376105	0.133554	0.0594329	0.393146	0.515738	0.0935043	0.0758745	0.373455	0.162876	0.143588	0.0772668	0.100932	0.186046	0.111324	0.302966	0.324157	0.249998	0.491266	0.134784	0.276953	0.126285	0.316608	0.0582395	0.224589	brown	Protein trichome birefringence	shell
TraesJUL2A03G00608800	0.153407	0.103625	0.154118	0.215959	0.0203348	0.25689	0.0962355	0.0627173	0.198794	0.291877	0.0363395	0.064314	0.243963	0.13978	0.184787	0.0480566	0.0556099	0.147304	0.108554	0.217239	0.202309	0.156808	0.274744	0.0732033	0.215475	0.0488446	0.206875	0.0322111	0.182025	brown	pinoresinol reductase 1	core
TraesJUL2A03G00609240	0.35022	0.390636	0.364091	0.277687	0.509151	0.275338	0.34785	0.265839	0.290561	0.24663	0.682481	0.447454	0.305717	0.173591	0.190569	0.239335	0.384891	0.215264	0.223024	0.259163	0.323994	0.350837	0.249526	0.35485	0.220338	0.296414	0.285705	0.474262	0.281138	brown	Eukaryotic translation initiation factor 2 subunit alpha	shell
TraesJUL2A03G00609430	0.129868	0.132495	0.197673	0.178944	0.0824506	0.179242	0.227762	0.148604	0.312472	0.272421	0.181476	0.180765	0.161305	0.130951	0.109011	0.206492	0.0874282	0.111224	0.11837	0.175338	0.204258	0.178745	0.195968	0.179853	0.132896	0.385573	0.192158	0.145794	0.174148	brown	CASP-like protein	core
TraesJUL2A03G00609650	0.0459416	0.0517612	0.0416225	0.0575322	0.0175711	0.0467953	0.0941411	0.0102108	0.0538369	0.0483289	0.0210132	0.0512843	0.0266441	0.118864	0.0789659	0.0576393	0.021489	0.078203	0.116066	0.07848	0.0435475	0.0475021	0.0330941	0.0399481	0.0393082	0.0352688	0.0524551	0.0687853	0.0566491	brown	NA	NA
TraesJUL2A03G00610200	0.0109037	0.00835958	0.00841619	0.013089	0.00208768	0.0148498	0.00739729	0.000347657	0.00790737	0.00890874	0.000859184	0.00103318	0.00991106	0.0142216	0.00760805	0.000549974	0.00512693	0.0227778	0.00544635	0.0168612	0.00848407	0.0108031	0.0105786	0.00855487	0.0126366	0.000234974	0.0085411	0.000867722	0.0147902	brown	Nuclear pore complex protein	shell
TraesJUL2A03G00610470	0.197857	0.223766	0.143005	0.109107	0.408338	0.102429	0.109792	0.0284373	0.069096	0.0491951	0.20074	0.134502	0.09036	0.0715745	0.0793004	0.10486	0.249373	0.149061	0.114353	0.118899	0.123597	0.140956	0.0607431	0.195719	0.101918	0.0463279	0.107509	0.232165	0.12224	brown	NA	NA
TraesJUL2A03G00611370	0.118254	0.0875646	0.0879984	0.109609	0.0380868	0.172821	0.0680702	0.0711597	0.0601695	0.101638	0.0170405	0.0162436	0.153229	0.0498482	0.0595378	0.0139496	0.0751744	0.200495	0.0416963	0.156136	0.11539	0.0980143	0.144511	0.130622	0.1242	0.0279163	0.100912	0.0168326	0.144593	brown	DUF3511 domain protein, putative (DUF3511)	core
TraesJUL2A03G00611380	0.204327	0.210967	0.230942	0.237302	0.085169	0.162411	0.12245	0.00389972	0.187198	0.117138	0.138278	0.354354	0.141689	0.616933	0.649636	0.420016	0.205927	0.273894	0.707113	0.237978	0.207359	0.225214	0.149914	0.145101	0.341693	0.142325	0.29222	0.36511	0.220806	brown	NA	shell
TraesJUL2A03G00611610	0.179479	0.144746	0.135776	0.165587	0.0638638	0.223761	0.10397	0.117804	0.112945	0.143004	0.0309594	0.0315092	0.182206	0.0910402	0.0874826	0.0190841	0.0998964	0.239074	0.0699642	0.215819	0.153037	0.154422	0.163936	0.143377	0.140145	0.0225111	0.139761	0.0326057	0.190845	brown	BRCT domain-containing protein	NA
TraesJUL2A03G00612400	0.752491	0.697527	0.646877	0.636154	0.554451	0.711802	0.414951	0.322154	0.479942	0.583048	0.485404	0.32838	0.778858	0.254186	0.334904	0.210068	0.609512	0.588381	0.30003	0.646252	0.699778	0.663504	0.674165	0.590756	0.565585	0.222059	0.624536	0.350486	0.642171	brown	basic helix-loop-helix (bHLH) DNA-binding superfamily protein	core
TraesJUL2A03G00612990	0.645241	0.641029	0.654801	0.607562	0.465963	0.565021	0.417669	0.0473469	0.543179	0.489481	0.668307	0.478923	0.563967	0.464316	0.441862	0.322038	0.519243	0.48348	0.435844	0.570272	0.625449	0.644106	0.519235	0.48676	0.554424	0.181036	0.583742	0.473574	0.559859	brown	Guanine nucleotide-binding protein-like 3-like protein	core
TraesJUL2A03G00614440	0.295285	0.235367	0.356131	0.38619	0.0538206	0.441265	0.142669	0.0552138	0.437896	0.50407	0.144514	0.151491	0.500092	0.26841	0.30562	0.128744	0.182104	0.247282	0.221335	0.362435	0.422421	0.344064	0.574978	0.161399	0.451226	0.128615	0.44721	0.108523	0.3018	brown	Disease resistance protein RPM1	NA
TraesJUL2A03G00614720	0.36378	0.353015	0.428336	0.467855	0.0862975	0.479645	0.255543	0.0903615	0.527054	0.507642	0.186768	0.274475	0.417136	0.548567	0.4902	0.264008	0.23431	0.404587	0.482703	0.507719	0.452109	0.42858	0.501694	0.240237	0.461842	0.268796	0.535958	0.266348	0.385893	brown	Ectonucleoside triphosphate diphosphohydrolase 5	core
TraesJUL2A03G00615300	0.393708	0.342115	0.326391	0.414938	0.156161	0.455635	0.191713	0.0719232	0.247804	0.314908	0.0754218	0.0844062	0.355641	0.261396	0.25222	0.0658134	0.240506	0.563141	0.187154	0.484814	0.336736	0.361993	0.352495	0.32662	0.374917	0.056979	0.340976	0.0794875	0.455951	brown	ATP-dependent DNA helicase recQ	core
TraesJUL2A03G00615850	0.500733	0.489972	0.477208	0.468225	0.316105	0.574017	0.51065	0.430349	0.491829	0.566164	0.328144	0.219091	0.507831	0.20557	0.184373	0.13093	0.316666	0.401068	0.19227	0.51838	0.498933	0.49138	0.491512	0.456061	0.322185	0.210395	0.428976	0.237377	0.454093	brown	Basic-leucine zipper (bZIP) transcription factor family protein	core
TraesJUL2A03G00616300	0.349546	0.333361	0.368532	0.456636	0.088413	0.411023	0.280469	0.0242687	0.404375	0.40045	0.125318	0.225802	0.300998	0.616097	0.512646	0.212621	0.182627	0.43197	0.47828	0.493675	0.365523	0.381691	0.354789	0.21573	0.423931	0.108835	0.434947	0.205311	0.390797	brown	weak chloroplast movement under blue light protein (DUF827)	core
TraesJUL2A03G00616540	0.221031	0.193058	0.287893	0.277358	0.0498935	0.336122	0.0798201	0.0576871	0.341474	0.404567	0.14579	0.0974204	0.439715	0.164157	0.179848	0.092398	0.184169	0.176213	0.133974	0.253513	0.333542	0.272897	0.519837	0.131217	0.34316	0.120837	0.356266	0.088094	0.208789	brown	Peroxidase	core
TraesJUL2A03G00616760	0.21243	0.159982	0.262459	0.281427	0.0403825	0.33888	0.123755	0.0755756	0.364037	0.453858	0.137531	0.131296	0.396836	0.164804	0.203137	0.104402	0.105655	0.137375	0.137656	0.250625	0.329451	0.242692	0.448597	0.104519	0.296294	0.114421	0.319949	0.0785565	0.209377	brown	Peroxidase	core
TraesJUL2A03G00616970	0.0813606	0.103118	0.0654774	0.0704751	0.0841879	0.0758613	0.0717388	0.227124	0.0610082	0.0776357	0.0466739	0.0328522	0.0625554	0.0238467	0.0215914	0.0119884	0.0774432	0.065661	0.0255167	0.0737108	0.0545313	0.0779779	0.0604771	0.0644535	0.0350717	0.0287216	0.0547889	0.0442678	0.0595325	brown	DNA binding protein	shell
TraesJUL2A03G00617040	0.394483	0.438507	0.439265	0.424523	0.224639	0.307317	0.272176	0.0158732	0.372102	0.245448	0.350705	0.622387	0.261134	0.814125	0.787342	0.644012	0.384176	0.434823	0.93263	0.423358	0.384074	0.42792	0.270209	0.295559	0.486368	0.275287	0.491353	0.696152	0.382639	brown	NA	NA
TraesJUL2A03G00617180	0.635325	0.664629	0.722727	0.622319	0.482114	0.531671	0.470867	0.0793732	0.629391	0.468496	0.826292	0.88277	0.541095	0.66486	0.713186	0.775057	0.616031	0.516743	0.802871	0.590757	0.684036	0.678382	0.513748	0.548614	0.648968	0.531881	0.717706	0.903766	0.588715	brown	NA	core
TraesJUL2A03G00617590	0.502509	0.550438	0.602904	0.496422	0.453411	0.418186	0.411466	0.0812897	0.553031	0.390611	0.856403	0.857118	0.423355	0.516078	0.540262	0.78535	0.536013	0.39597	0.648277	0.466717	0.565557	0.557681	0.41076	0.503677	0.493029	0.659041	0.578359	0.885722	0.471262	brown	NA	core
TraesJUL2A03G00617680	0.225662	0.186953	0.301861	0.317305	0.04034	0.382266	0.144259	0.0727078	0.459147	0.541825	0.153024	0.127621	0.425327	0.199234	0.194272	0.105621	0.121541	0.162899	0.146794	0.292951	0.36085	0.285256	0.522507	0.12614	0.313388	0.139371	0.361185	0.0882456	0.23014	brown	Disease resistance protein RPS5	shell
TraesJUL2A03G00618870	0.118812	0.11442	0.074785	0.0932895	0.0996668	0.0963473	0.0429626	0.0583914	0.0485626	0.0638535	0.0286668	0.0171463	0.0895926	0.0326149	0.0325188	0.00791959	0.0937221	0.127052	0.0272978	0.100847	0.0738979	0.0920954	0.0756605	0.0839072	0.0660524	0.00742234	0.0698364	0.0220392	0.09951	brown	Histone-arginine methyltransferase CARM1	core
TraesJUL2A03G00618900	0.58657	0.601108	0.595624	0.527172	0.557851	0.487576	0.34774	0.0485416	0.461058	0.405352	0.634194	0.39091	0.501106	0.281304	0.281474	0.255272	0.586529	0.421989	0.280522	0.475408	0.548222	0.590223	0.447295	0.533172	0.470251	0.181165	0.485077	0.381436	0.502483	brown	60S ribosome subunit biogenesis protein NIP7 homolog	NA
TraesJUL2A03G00620500	0.333382	0.282559	0.356456	0.40877	0.0791795	0.524272	0.176595	0.106379	0.443864	0.593403	0.135253	0.085597	0.516453	0.164944	0.146879	0.0554505	0.181268	0.28376	0.10796	0.414293	0.414647	0.371157	0.586044	0.212536	0.335527	0.0886813	0.378598	0.0647041	0.332725	brown	adenylyl cyclase	core
TraesJUL2A03G00620600	0.261981	0.206743	0.306496	0.308968	0.074149	0.407059	0.168884	0.177891	0.402566	0.524068	0.177389	0.111502	0.478148	0.118504	0.13358	0.0630325	0.141177	0.153032	0.0904227	0.277074	0.359624	0.294046	0.50053	0.149564	0.269122	0.0910406	0.312375	0.0725923	0.242362	brown	Protein kinase superfamily protein	core
TraesJUL2A03G00620660	0.700661	0.669956	0.785148	0.813777	0.258756	0.819417	0.397735	0.098397	0.848964	0.8533	0.43762	0.370078	0.790871	0.556299	0.501079	0.255471	0.484725	0.582612	0.438579	0.770131	0.780406	0.792152	0.854416	0.457147	0.721337	0.222068	0.800552	0.322026	0.667928	brown	Nucleolar protein 58	core
TraesJUL2A03G00622460	0.502899	0.516325	0.579041	0.48091	0.473639	0.450183	0.430664	0.128212	0.560018	0.432131	0.871286	0.700562	0.466849	0.335847	0.360249	0.5843	0.480563	0.357491	0.419115	0.456803	0.5889	0.538751	0.43819	0.544081	0.430011	0.662994	0.527653	0.654945	0.474225	brown	NA	shell
TraesJUL2A03G00622710	0.232847	0.237542	0.268007	0.284361	0.0907925	0.191221	0.11465	0.00300793	0.223089	0.148678	0.15404	0.368876	0.165882	0.658435	0.702691	0.434487	0.223532	0.287084	0.701294	0.267518	0.238635	0.258887	0.181041	0.147883	0.39531	0.134863	0.334179	0.347365	0.245634	brown	Elongation factor 1-beta	core
TraesJUL2A03G00622740	0.765563	0.725199	0.807132	0.84077	0.33365	0.860392	0.426029	0.121277	0.815478	0.841201	0.457777	0.352903	0.823969	0.489206	0.450323	0.227796	0.53457	0.637361	0.38894	0.805508	0.804325	0.826862	0.849291	0.535928	0.710178	0.208176	0.78445	0.307915	0.728375	brown	Nucleolar protein 58	core
TraesJUL2A03G00623450	0.0384123	0.029676	0.040713	0.0562416	0.00730294	0.0624512	0.0334286	0.00469514	0.0601912	0.0714081	0.00877448	0.00780833	0.0486462	0.0425203	0.0257015	0.00515439	0.0126212	0.0436254	0.0171812	0.0585859	0.0433794	0.0448007	0.0566993	0.0234875	0.0403356	0.002394	0.0400825	0.0051688	0.0505573	brown	Sialyltransferase-like protein 2	core
TraesJUL2A03G00624320	0.480986	0.470819	0.608992	0.511941	0.23105	0.588012	0.415294	0.09161	0.706736	0.592178	0.509384	0.312734	0.58408	0.367905	0.267912	0.230251	0.358559	0.37209	0.286976	0.519891	0.605948	0.579272	0.597898	0.435505	0.453337	0.251655	0.541699	0.300582	0.466429	brown	NA	shell
TraesJUL2A03G00624530	0.613888	0.57421	0.733035	0.761821	0.187193	0.771309	0.401268	0.0675323	0.820362	0.777972	0.366314	0.385694	0.705104	0.69674	0.60426	0.320471	0.414993	0.60484	0.539521	0.763034	0.74398	0.724937	0.797973	0.451912	0.75063	0.283073	0.790305	0.329695	0.656024	brown	NA	core
TraesJUL2A03G00626010	0.0609768	0.0336785	0.0498639	0.0746038	0.00829586	0.109472	0.0255347	0.0386102	0.0501909	0.10219	0.00772305	0.00926107	0.123347	0.0262744	0.0446411	0.00546987	0.0215272	0.0609913	0.0183992	0.0767156	0.074178	0.0529903	0.122623	0.0293617	0.0859539	0.00725583	0.0669257	0.00391765	0.0728639	brown	alpha/beta-Hydrolases superfamily protein	core
TraesJUL2A03G00627080	0.378924	0.307766	0.312956	0.38354	0.179914	0.46466	0.121237	0.104898	0.224128	0.372867	0.0918875	0.0585241	0.448817	0.121423	0.153961	0.046297	0.239183	0.400388	0.0884833	0.395356	0.352626	0.329993	0.434492	0.285865	0.352149	0.0500841	0.318892	0.049305	0.395274	brown	MuDR family transposase	NA
TraesJUL2A03G00628550	0.405533	0.383045	0.391651	0.428617	0.15545	0.497441	0.305034	0.302374	0.395059	0.461686	0.172333	0.192401	0.433473	0.319658	0.313713	0.134312	0.250826	0.422469	0.28645	0.486628	0.410566	0.408616	0.448436	0.293978	0.358903	0.17535	0.429193	0.197917	0.402886	brown	Carnitine operon protein CaiE,gamma carbonic anhydrase 2	core
TraesJUL2A03G00628660	0.643437	0.568805	0.555589	0.548869	0.507891	0.649574	0.455354	0.459672	0.453019	0.531884	0.395791	0.252549	0.662788	0.194506	0.229317	0.140656	0.443164	0.505457	0.199615	0.574413	0.601112	0.57425	0.554711	0.584007	0.420885	0.187425	0.488668	0.23464	0.605352	brown	stomatal closure actin-binding-like protein	core
TraesJUL2A03G00629290	0.477502	0.461772	0.546692	0.614616	0.138336	0.534142	0.281651	0.0211783	0.56437	0.490531	0.241824	0.378342	0.450012	0.810968	0.733311	0.409708	0.34262	0.589796	0.701647	0.636997	0.552008	0.548955	0.527913	0.346916	0.672077	0.252071	0.658836	0.350813	0.540703	brown	10 kDa chaperonin	core
TraesJUL2A03G00629570	0.0693408	0.0901469	0.109095	0.107831	0.0276549	0.10122	0.113245	0.058325	0.229309	0.182357	0.106569	0.107068	0.0749375	0.11568	0.0613571	0.104642	0.0463109	0.0632069	0.0912977	0.111091	0.103956	0.107534	0.113935	0.0695338	0.0644499	0.268894	0.118734	0.105075	0.0764741	brown	NA	NA
TraesJUL2A03G00629860	0.639913	0.576308	0.685241	0.732364	0.227534	0.745542	0.325822	0.0769303	0.710646	0.757535	0.372924	0.304044	0.757852	0.450141	0.443939	0.195652	0.424523	0.51127	0.356177	0.67643	0.706714	0.695768	0.792639	0.389777	0.673003	0.15515	0.705675	0.245525	0.606123	brown	Protein arginine N-methyltransferase 1	shell
TraesJUL2A03G00630820	0.457293	0.42931	0.5209	0.57716	0.125313	0.659065	0.33378	0.13541	0.695238	0.773368	0.222888	0.174118	0.584146	0.35121	0.263259	0.129146	0.248179	0.42454	0.237312	0.604266	0.558613	0.539002	0.686867	0.320464	0.439842	0.163207	0.548311	0.156952	0.477531	brown	Kinesin-like protein KIF15	core
TraesJUL2A03G00631680	0.732398	0.69771	0.787159	0.819227	0.291537	0.843063	0.413402	0.113453	0.827705	0.861307	0.440021	0.345526	0.803522	0.50092	0.453828	0.227358	0.495769	0.592329	0.395148	0.780884	0.78491	0.79952	0.849488	0.479731	0.698075	0.200325	0.78142	0.306819	0.678139	brown	H/ACA ribonucleoprotein complex subunit 4	shell
TraesJUL2A03G00631700	0.5742	0.545192	0.673056	0.725879	0.16313	0.741835	0.324365	0.0837454	0.794142	0.811548	0.301825	0.279502	0.701521	0.539002	0.460075	0.212766	0.383288	0.532965	0.396248	0.704169	0.681964	0.684743	0.813711	0.374319	0.661116	0.2031	0.731941	0.243735	0.584401	brown	H/ACA ribonucleoprotein complex subunit 4	shell
TraesJUL2A03G00634260	0.217497	0.210622	0.277756	0.308737	0.0526692	0.33135	0.231	0.0713734	0.48063	0.42311	0.123582	0.128787	0.24276	0.253704	0.150418	0.086718	0.101508	0.197968	0.152135	0.32161	0.276098	0.285767	0.301883	0.15835	0.199178	0.118945	0.273823	0.0938957	0.242374	brown	B3 domain-containing protein	core
TraesJUL2A03G00636130	0.534268	0.498129	0.577642	0.627604	0.242647	0.608454	0.282619	0.0371041	0.537013	0.559036	0.328033	0.302021	0.546174	0.450473	0.444372	0.342086	0.410128	0.597033	0.38526	0.644082	0.629829	0.571151	0.610881	0.518604	0.630033	0.309428	0.617934	0.274968	0.607407	brown	Multifunctional methyltransferase subunit TRM112-like protein	NA
TraesJUL2A03G00636290	0.762454	0.808842	0.808453	0.728974	0.549402	0.695125	0.618652	0.162461	0.76991	0.66538	0.826958	0.663098	0.668174	0.536647	0.49732	0.450329	0.624062	0.562741	0.563886	0.710644	0.764587	0.798077	0.638612	0.606431	0.597086	0.373148	0.739731	0.70769	0.653593	brown	NA	shell
TraesJUL2A03G00636340	0.389317	0.393071	0.375867	0.356931	0.313903	0.345163	0.345385	0.358056	0.324798	0.303988	0.344697	0.431658	0.32841	0.282302	0.351915	0.261905	0.322148	0.310133	0.358302	0.355975	0.356612	0.374903	0.291678	0.312779	0.301327	0.303329	0.368672	0.404857	0.350077	brown	NA	shell
TraesJUL2A03G00636940	0.114659	0.105989	0.0847442	0.105207	0.0722448	0.146488	0.146974	0.061273	0.0782533	0.118441	0.0319634	0.0177346	0.0945426	0.0472758	0.0302053	0.0207895	0.05059	0.177034	0.0334231	0.161714	0.106668	0.0944541	0.0992979	0.165614	0.0662471	0.0316283	0.0802614	0.028719	0.136252	brown	Calcium-dependent protein kinase (CDPK) family protein	core
TraesJUL2A03G00636990	0.517559	0.456658	0.546824	0.660264	0.142788	0.660644	0.298024	0.0847359	0.63687	0.696257	0.192768	0.203644	0.626022	0.357965	0.348302	0.136025	0.32335	0.506573	0.280976	0.638528	0.585713	0.58922	0.70285	0.352353	0.574887	0.147836	0.607227	0.152653	0.566853	brown	NA	NA
TraesJUL2A03G00637170	0.238087	0.252676	0.261302	0.219028	0.278364	0.15999	0.297149	0.0535583	0.223751	0.122525	0.387531	0.595527	0.157633	0.302904	0.340934	0.45465	0.262637	0.213138	0.450867	0.211898	0.233568	0.253853	0.13209	0.276842	0.22014	0.327092	0.245353	0.57221	0.250314	brown	Dihydropteroate synthase	core
TraesJUL2A03G00637230	0.0223722	0.0199966	0.0220386	0.0350742	0.00345421	0.0490158	0.0154613	0.0357647	0.0360771	0.0660497	0.00381979	0.00361508	0.0365027	0.0127885	0.00969929	0.00353613	0.010197	0.0340163	0.0071267	0.0436061	0.0291681	0.0258968	0.0535811	0.0190346	0.0225589	0.0173404	0.0286318	0.00269706	0.0294991	brown	NA	NA
TraesJUL2A03G00637510	0.0861023	0.103852	0.0718195	0.049242	0.397012	0.0391441	0.102381	0.0486497	0.0373435	0.0242383	0.21838	0.127835	0.0414688	0.0247828	0.0299338	0.0744118	0.130031	0.0535132	0.0439573	0.0452593	0.0564421	0.0703442	0.0252643	0.137993	0.0359864	0.0582862	0.0430496	0.162182	0.0671891	brown	F-box only protein 13	core
TraesJUL2A03G00637760	0.749681	0.795676	0.854047	0.755974	0.484263	0.712529	0.535046	0.127321	0.838052	0.711822	0.847124	0.688764	0.711861	0.608513	0.570628	0.553572	0.648167	0.567371	0.632785	0.723368	0.818261	0.820434	0.716811	0.59303	0.682936	0.448316	0.825831	0.747193	0.656845	brown	NA	core
TraesJUL2A03G00638930	0.672256	0.698196	0.745095	0.668024	0.475395	0.578059	0.470223	0.0616013	0.644855	0.503435	0.782932	0.840534	0.556938	0.692514	0.736627	0.839816	0.625442	0.586682	0.831697	0.657582	0.733065	0.700446	0.546998	0.597316	0.698402	0.560563	0.760558	0.894323	0.63166	brown	NA	core
TraesJUL2A03G00639010	0.400233	0.400082	0.389441	0.447114	0.144012	0.397324	0.243179	0.0132493	0.346673	0.29552	0.147545	0.18282	0.3263	0.48304	0.37402	0.149008	0.32213	0.55007	0.390705	0.495387	0.372935	0.432567	0.350185	0.323618	0.449288	0.0832538	0.41896	0.203932	0.432351	brown	DNA-directed RNA polymerase III subunit	core
TraesJUL2A03G00639120	0.258236	0.258174	0.252368	0.246179	0.204126	0.245607	0.167687	0.104099	0.20015	0.169592	0.114517	0.0849328	0.242289	0.144041	0.117564	0.0380783	0.265926	0.301403	0.106303	0.252096	0.209198	0.2867	0.211684	0.285924	0.20565	0.0442865	0.206746	0.0876002	0.291772	brown	S-adenosylmethionine-dependent methyltransferase/ catalytic	core
TraesJUL2A03G00640560	0.11021	0.105078	0.124937	0.141953	0.0470461	0.181963	0.305862	0.13215	0.21213	0.251677	0.0779448	0.058091	0.117151	0.0964741	0.0486812	0.0361376	0.0353304	0.107315	0.0510409	0.173546	0.134415	0.12949	0.139661	0.126831	0.0677344	0.0752741	0.104671	0.0462706	0.14083	brown	NA	NA
TraesJUL2A03G00640630	0.50701	0.468326	0.575662	0.644007	0.126857	0.709309	0.334951	0.091002	0.708199	0.781448	0.229175	0.206245	0.642293	0.453698	0.367338	0.158818	0.299403	0.50216	0.31886	0.666948	0.613931	0.594258	0.758538	0.347245	0.564817	0.171705	0.633986	0.185269	0.532935	brown	NA	core
TraesJUL2A03G00640850	0.228807	0.236317	0.193696	0.151744	0.416811	0.165136	0.178545	0.356485	0.131871	0.134548	0.294424	0.164529	0.190908	0.0555591	0.077888	0.098664	0.23197	0.131647	0.0855019	0.146714	0.186896	0.187534	0.139244	0.218913	0.116429	0.105949	0.152814	0.210374	0.16568	brown	LONGIFOLIA protein	core
TraesJUL2A03G00641060	0.0595725	0.0422203	0.0587087	0.0942451	0.0055873	0.116567	0.0370595	0.0199898	0.0842519	0.131692	0.00727715	0.0116141	0.0952267	0.0732764	0.0645328	0.0115678	0.0190745	0.0906173	0.0391473	0.110756	0.0780371	0.0650265	0.123678	0.033701	0.0859288	0.0123815	0.0833504	0.00754809	0.0849273	brown	receptor-like protein kinase 2	core
TraesJUL2A03G00641700	0.455552	0.47556	0.459654	0.450573	0.284763	0.368463	0.208835	0.0141619	0.318339	0.25826	0.335471	0.445829	0.314913	0.607904	0.642746	0.446375	0.444106	0.48589	0.642688	0.446974	0.415483	0.443382	0.312005	0.346264	0.542019	0.221599	0.488553	0.468047	0.41532	brown	MKI67 FHA domain-interacting nucleolar phosphoprotein-like protein	core
TraesJUL2A03G00641890	0.544331	0.513953	0.584813	0.656934	0.170667	0.704631	0.378487	0.0975755	0.708621	0.825808	0.310994	0.235361	0.655668	0.394454	0.329214	0.165966	0.308023	0.462292	0.293848	0.657472	0.631866	0.606702	0.748776	0.348914	0.515051	0.158226	0.615107	0.217365	0.528049	brown	Pentatricopeptide repeat-containing protein	core
TraesJUL2A03G00641960	0.480429	0.50635	0.414395	0.337189	0.7951	0.322561	0.461308	0.115026	0.257647	0.206588	0.595431	0.412555	0.315451	0.203724	0.2209	0.282229	0.501554	0.392744	0.281462	0.359483	0.388503	0.413732	0.233776	0.598538	0.289152	0.216056	0.319847	0.517329	0.41809	brown	Pathogenesis-related thaumatin superfamily protein	core
TraesJUL2A03G00643490	0.321311	0.248813	0.322848	0.391317	0.0623177	0.45601	0.165713	0.0514421	0.338969	0.459626	0.100176	0.111425	0.483861	0.224893	0.275034	0.0879614	0.182464	0.310098	0.193854	0.394753	0.39685	0.331865	0.53262	0.182655	0.442903	0.0810011	0.407728	0.0848602	0.332739	brown	Leucine-rich repeat protein kinase family protein	core
TraesJUL2A03G00644110	0.114294	0.079135	0.107424	0.115249	0.0319995	0.207025	0.0578403	0.173107	0.112261	0.22366	0.042851	0.0177553	0.255704	0.0232507	0.0328255	0.0117619	0.0606498	0.0823972	0.0179975	0.122345	0.154087	0.105534	0.258024	0.0804526	0.114073	0.033287	0.117033	0.0133847	0.106217	brown	HXXXD-type acyl-transferase family protein	core
TraesJUL2A03G00644130	0.550545	0.556315	0.483875	0.478998	0.439689	0.508847	0.509554	0.293805	0.384487	0.380831	0.323429	0.316212	0.426692	0.314737	0.312011	0.204488	0.421831	0.555606	0.339746	0.549652	0.468163	0.508673	0.376744	0.546329	0.375474	0.228976	0.440976	0.358833	0.529811	brown	Glucan endo-1,3-beta-glucosidase 3	core
TraesJUL2A03G00644240	0.273432	0.245632	0.255005	0.274126	0.110391	0.395993	0.238797	0.423608	0.277116	0.367616	0.107471	0.0838031	0.319231	0.134783	0.11836	0.0565283	0.145156	0.278397	0.105841	0.341516	0.288989	0.264228	0.328738	0.245726	0.198284	0.134153	0.254672	0.084522	0.274211	brown	NA	core
TraesJUL2A03G00644770	0.725239	0.721899	0.82408	0.848663	0.314557	0.836428	0.419167	0.0959305	0.868264	0.874685	0.469294	0.365561	0.784094	0.550203	0.472257	0.274008	0.530676	0.641147	0.422518	0.808038	0.799536	0.832635	0.86428	0.544072	0.730199	0.259776	0.817707	0.335223	0.72056	brown	RuvB-like helicase 2	core
TraesJUL2A03G00645920	0.334633	0.307278	0.406093	0.327712	0.256991	0.325273	0.230053	0.201	0.387867	0.333244	0.55125	0.487096	0.440312	0.202728	0.301183	0.341205	0.347934	0.200315	0.275751	0.276055	0.424721	0.369217	0.39423	0.285882	0.357303	0.425793	0.402469	0.376936	0.31003	brown	NA	shell
TraesJUL2A03G00646650	0.310805	0.308551	0.363782	0.29327	0.26556	0.275698	0.250482	0.119197	0.394171	0.338225	0.663977	0.442575	0.356818	0.168273	0.202959	0.272364	0.267102	0.137677	0.214019	0.234209	0.369444	0.332999	0.323661	0.205499	0.252803	0.236122	0.331905	0.381578	0.23545	brown	Protein EFFECTOR OF TRANSCRIPTION	shell
TraesJUL2A03G00646870	0.480897	0.456352	0.616669	0.56742	0.184725	0.611202	0.328665	0.149902	0.756933	0.752505	0.461021	0.359671	0.675809	0.372663	0.369511	0.309176	0.357664	0.343816	0.341464	0.525326	0.658453	0.57749	0.753355	0.346621	0.546139	0.34924	0.657981	0.326993	0.456409	brown	GRAS transcription factor	core
TraesJUL2A03G00647790	0.448221	0.411248	0.384597	0.466984	0.232981	0.467898	0.35153	0.0965877	0.313458	0.352798	0.153918	0.234928	0.342102	0.326927	0.367871	0.229876	0.288221	0.591349	0.347278	0.553664	0.418606	0.405571	0.343701	0.455219	0.413186	0.227611	0.416242	0.224491	0.516789	brown	DUF620 family protein (DUF620)	core
TraesJUL2A03G00647970	0.0451006	0.0410225	0.03977	0.0404123	0.0272645	0.0346549	0.0617457	0.00559494	0.0284756	0.0193415	0.0251572	0.0948267	0.0219634	0.115207	0.138272	0.108178	0.0310695	0.0578326	0.160313	0.0500268	0.0383076	0.0369081	0.0186316	0.0379337	0.0518896	0.0356094	0.044128	0.0934077	0.0455992	brown	NA	NA
TraesJUL2A03G00648040	0.796075	0.812243	0.784494	0.661465	0.740822	0.667378	0.515829	0.136699	0.572512	0.502554	0.79391	0.529753	0.713397	0.405839	0.428237	0.393806	0.81401	0.654194	0.469975	0.669283	0.761657	0.772577	0.616641	0.783444	0.650183	0.329517	0.69748	0.633143	0.694864	brown	NA	core
TraesJUL2A03G00648350	0.45844	0.461546	0.479828	0.44426	0.278459	0.478026	0.389711	0.250324	0.450072	0.450247	0.381599	0.377423	0.469996	0.320962	0.357879	0.321653	0.385899	0.408492	0.389325	0.475912	0.503046	0.467901	0.470865	0.419577	0.426436	0.415467	0.510967	0.431169	0.42678	brown	DUF868 family protein (DUF868)	core
TraesJUL2A03G00650210	0.182431	0.134925	0.183517	0.246511	0.0251938	0.287269	0.111536	0.0286418	0.215425	0.284986	0.0367299	0.0482963	0.274431	0.177605	0.172173	0.0304389	0.0812907	0.208698	0.111522	0.257591	0.215146	0.199654	0.30803	0.0968012	0.252727	0.0249483	0.225598	0.0306698	0.217299	brown	Exocyst complex component EXO84C	core
TraesJUL2A03G00651020	0.652817	0.60412	0.575952	0.659262	0.303939	0.626279	0.420526	0.0573989	0.462733	0.442028	0.232882	0.297798	0.503563	0.556032	0.530636	0.225129	0.437135	0.779473	0.503501	0.732331	0.572465	0.618624	0.478681	0.51909	0.609586	0.133353	0.588235	0.292783	0.687824	brown	Kinesin 4A	core
TraesJUL2A03G00652440	0.621481	0.563836	0.655913	0.630349	0.247681	0.76461	0.270612	0.182204	0.628406	0.748997	0.384257	0.2322	0.865726	0.296057	0.322504	0.176907	0.485443	0.481889	0.266579	0.621507	0.726125	0.644934	0.884993	0.420999	0.630421	0.206521	0.690025	0.237249	0.537949	brown	F-box protein	core
TraesJUL2A03G00653080	0.040815	0.0392565	0.0265464	0.0304007	0.0697726	0.0294734	0.0454921	0.0149224	0.0119947	0.0115934	0.0150336	0.0264723	0.0182108	0.0266195	0.0330804	0.038479	0.0404105	0.0919777	0.0393037	0.046721	0.0287875	0.0289612	0.0142303	0.0989564	0.0300831	0.0420465	0.0252132	0.0352431	0.0579589	brown	GPI-anchored protein	core
TraesJUL2A03G00654810	0.0444352	0.0343007	0.048072	0.0647245	0.0090711	0.099434	0.0555565	0.0332013	0.0686935	0.10139	0.00890292	0.00892459	0.0592933	0.0459589	0.0272813	0.0119229	0.0132314	0.0801876	0.0197458	0.0928902	0.0614611	0.0489597	0.0774188	0.0586704	0.0477675	0.0332504	0.0520872	0.00602523	0.0751316	brown	NA	NA
TraesJUL2A03G00655440	0.214964	0.231927	0.25955	0.260417	0.095845	0.196939	0.119246	0.00533205	0.253547	0.19863	0.21983	0.35499	0.17948	0.400375	0.446988	0.651784	0.214166	0.237116	0.531001	0.26033	0.278687	0.23712	0.220239	0.173631	0.337781	0.322892	0.344508	0.430396	0.213232	brown	Adenine nucleotide alpha hydrolases-like superfamily protein	core
TraesJUL2A03G00656670	0.622903	0.682952	0.70958	0.605067	0.53603	0.535153	0.527819	0.129964	0.674719	0.529276	0.92333	0.801361	0.534484	0.515574	0.509062	0.636905	0.583194	0.455256	0.604725	0.570653	0.665163	0.674896	0.516456	0.55648	0.529899	0.537807	0.660553	0.853609	0.551938	brown	NA	shell
TraesJUL2A03G00657070	0.363929	0.377331	0.347175	0.362299	0.352276	0.256249	0.213188	0.00796697	0.223012	0.163257	0.263452	0.337986	0.229259	0.293341	0.331405	0.263437	0.429641	0.423238	0.339736	0.338539	0.302595	0.369299	0.205414	0.41232	0.380636	0.155008	0.317082	0.289824	0.405755	brown	Histone H2A	core
TraesJUL2A03G00657130	0.86755	0.84841	0.915614	0.897963	0.475549	0.947076	0.588104	0.202468	0.886076	0.895346	0.587211	0.436419	0.904116	0.489814	0.458195	0.310743	0.660604	0.751039	0.439239	0.904134	0.919708	0.92658	0.911559	0.753712	0.759448	0.349158	0.869844	0.427041	0.843349	brown	Histone H2A	core
TraesJUL2A03G00657250	0.490575	0.538479	0.531896	0.430557	0.586217	0.410236	0.471612	0.228785	0.466084	0.354585	0.746585	0.544828	0.417674	0.279603	0.270464	0.34409	0.529956	0.378638	0.329934	0.422299	0.485809	0.525024	0.369529	0.592161	0.351328	0.483337	0.441393	0.568723	0.458395	brown	NA	core
TraesJUL2A03G00658730	0.00905044	0.0049405	0.00896127	0.0101605	0.00336938	0.0128882	0.007854	0.00400401	0.0108006	0.0159905	0.00851666	0.00839661	0.0164589	0.00351629	0.00754468	0.00473277	0.00296579	0.00347377	0.0037653	0.00775077	0.0128636	0.00777532	0.0136267	0.00401864	0.0104854	0.00313214	0.00903968	0.00249226	0.00870638	brown	Isocitrate lyase	core
TraesJUL2A03G00659460	0.148599	0.104631	0.110318	0.100957	0.108018	0.168667	0.181658	0.14834	0.0892229	0.111262	0.0900216	0.0558383	0.154044	0.0328098	0.0404677	0.02983	0.0663982	0.0993252	0.037313	0.127187	0.145899	0.105613	0.109059	0.144917	0.0836566	0.043729	0.0894027	0.043991	0.126757	brown	NA	NA
TraesJUL2A03G00660040	0.523303	0.457821	0.361187	0.374448	0.527019	0.44248	0.349611	0.17185	0.208058	0.258614	0.218091	0.137723	0.40399	0.13045	0.155234	0.0719819	0.372263	0.486781	0.13736	0.428745	0.378909	0.392386	0.296997	0.508196	0.299038	0.060403	0.29195	0.148774	0.470953	brown	Abnormal spindle-like microcephaly-associated protein-like protein	shell
TraesJUL2A03G00660050	0.798619	0.701027	0.765662	0.829624	0.351	0.899165	0.372932	0.132016	0.680274	0.781663	0.354426	0.264997	0.896632	0.385841	0.411888	0.187964	0.554145	0.729657	0.326933	0.828613	0.824426	0.793494	0.88182	0.596224	0.760589	0.178253	0.773454	0.233869	0.790108	brown	Condensin-2 complex subunit H2	core
TraesJUL2A03G00662170	0.226134	0.189715	0.272746	0.327338	0.0358518	0.314208	0.139009	0.0140298	0.379427	0.380958	0.112824	0.144845	0.318341	0.311201	0.289909	0.112418	0.124154	0.204702	0.235799	0.303072	0.30736	0.278819	0.387042	0.113434	0.34041	0.0713847	0.341795	0.102663	0.243071	brown	DNA/RNA helicase protein,SNF2 domain-containing protein / helicase domain-containing protein / zinc finger protein-like protein	core
TraesJUL2A03G00663740	0.163217	0.12443	0.127874	0.178526	0.0545216	0.256092	0.177151	0.18146	0.13551	0.245777	0.0330703	0.0245379	0.207833	0.0581614	0.053518	0.0116298	0.0580111	0.187265	0.0357084	0.219681	0.158833	0.147644	0.208248	0.140638	0.114139	0.0238045	0.125705	0.0182803	0.199166	brown	Bub1-like kinase	shell
TraesJUL2A03G00663810	0.0525122	0.0629346	0.0461079	0.0424725	0.0520165	0.0500788	0.0839318	0.144479	0.0524759	0.0495229	0.059412	0.0497609	0.0382176	0.0328304	0.0257359	0.0351824	0.0392399	0.0445691	0.0424321	0.0550749	0.0466538	0.0486259	0.03606	0.0517742	0.0231024	0.0510302	0.0414424	0.082806	0.0409136	brown	SH3 domain-containing protein	core
TraesJUL2A03G00663830	0.343683	0.342497	0.394166	0.35413	0.274025	0.311121	0.20079	0.155546	0.419115	0.373841	0.586893	0.492576	0.378365	0.17925	0.25043	0.292298	0.324658	0.17037	0.233499	0.272012	0.391457	0.373386	0.358619	0.228351	0.297278	0.337297	0.37753	0.359728	0.277079	brown	protein FLC EXPRESSOR	core
TraesJUL2A03G00664090	0.944907	0.93898	0.893929	0.853383	0.662042	0.860393	0.517059	0.166773	0.701636	0.678602	0.610871	0.451049	0.834318	0.48472	0.489281	0.297118	0.80163	0.798861	0.474629	0.852742	0.85223	0.914169	0.754992	0.754232	0.751725	0.235772	0.81372	0.485345	0.828046	brown	targeting protein for XKLP2	core
TraesJUL2A03G00664350	0.0871663	0.0828184	0.100406	0.097723	0.0724524	0.0968329	0.078841	0.219271	0.12494	0.139788	0.16165	0.129506	0.113818	0.0444231	0.0592929	0.0447405	0.0635439	0.0385567	0.042931	0.0724159	0.0958968	0.098504	0.106675	0.0556962	0.0607923	0.0916567	0.0852723	0.0661761	0.077281	brown	organic solute transporter ostalpha protein (DUF300)	shell
TraesJUL2A03G00665420	0.0859416	0.0708714	0.0599284	0.0523688	0.103316	0.0736563	0.0408048	0.395644	0.0389743	0.0478855	0.0628538	0.0379442	0.0985969	0.0103822	0.0217172	0.0119565	0.0847396	0.0473944	0.0178579	0.0515511	0.0677119	0.0628213	0.0642767	0.0662355	0.0452293	0.0361205	0.05244	0.0312324	0.0587874	brown	Spindle and kinetochore-associated protein 1 homolog	core
TraesJUL2A03G00666440	0.591739	0.594111	0.56745	0.577207	0.421217	0.587825	0.382274	0.361089	0.53596	0.583502	0.38453	0.32335	0.528983	0.292033	0.312456	0.241915	0.414778	0.467289	0.295911	0.574291	0.564712	0.56938	0.516348	0.458632	0.423612	0.268807	0.545929	0.32916	0.529906	brown	Protein trichome birefringence	core
TraesJUL2A03G00667170	0.12137	0.127343	0.0867755	0.0864897	0.171165	0.102005	0.124457	0.314696	0.0590223	0.0713812	0.0664341	0.0560944	0.0808413	0.0415809	0.0463504	0.0372646	0.0929452	0.123844	0.0528377	0.109111	0.0856146	0.0930733	0.0643366	0.138253	0.056013	0.059021	0.074913	0.0790894	0.108119	brown	Leucine-rich repeat protein kinase family protein	shell
TraesJUL2A03G00667440	0.616015	0.655762	0.696337	0.590788	0.556225	0.534519	0.578896	0.158188	0.647515	0.492916	0.88503	0.812388	0.519791	0.520976	0.512815	0.620863	0.558652	0.477816	0.599401	0.574278	0.65239	0.662887	0.483352	0.608289	0.514291	0.572103	0.62982	0.810224	0.584306	brown	NA	core
TraesJUL2A03G00668870	0.514258	0.578435	0.542776	0.448931	0.585785	0.356948	0.390406	0.076656	0.414854	0.290151	0.795474	0.83187	0.357216	0.466816	0.525509	0.675052	0.575568	0.393279	0.645367	0.419183	0.480045	0.514973	0.312981	0.465543	0.438414	0.432502	0.500295	0.925974	0.435668	brown	NA	shell
TraesJUL2A03G00669900	0.161359	0.118964	0.16166	0.174815	0.045618	0.190917	0.0613757	0.0214641	0.127908	0.169841	0.0703923	0.0731076	0.280291	0.0961095	0.168061	0.0501234	0.136257	0.135199	0.105152	0.152319	0.193235	0.161999	0.268206	0.0881572	0.271282	0.0367241	0.205481	0.0525323	0.157939	brown	Protein EXORDIUM	core
TraesJUL2A03G00671190	0.0859574	0.067603	0.0614496	0.0934973	0.0176315	0.124649	0.0441533	0.0250234	0.0560735	0.0974067	0.00744303	0.0068402	0.0981107	0.0478494	0.0397588	0.00467649	0.0363437	0.130954	0.0270881	0.120577	0.0738967	0.0743087	0.105342	0.0527438	0.0791569	0.004206	0.0726064	0.00739699	0.0940806	brown	DDT domain superfamily	core
TraesJUL2A03G00673100	0.796137	0.744745	0.800324	0.838454	0.359321	0.900118	0.504932	0.177413	0.800354	0.826749	0.409567	0.331871	0.808752	0.466315	0.421204	0.215752	0.518815	0.700907	0.380301	0.856979	0.809185	0.826987	0.809101	0.600744	0.675335	0.214799	0.765195	0.299848	0.771371	brown	Cytosine-specific methyltransferase	core
TraesJUL2A03G00681590	0.0818165	0.070413	0.076054	0.110444	0.0150702	0.11767	0.0273029	0.00697247	0.0854889	0.125747	0.0231468	0.0262806	0.107506	0.0757648	0.0833696	0.0506573	0.0468088	0.117301	0.0695563	0.129193	0.109352	0.0806903	0.140635	0.0518729	0.113599	0.0375722	0.116341	0.0298304	0.0934621	brown	NA	NA
TraesJUL2A03G00686200	0.0635096	0.0458351	0.0476561	0.076463	0.0140283	0.110232	0.0515996	0.0221948	0.0522704	0.104014	0.00844745	0.00581216	0.0833056	0.0257803	0.0212342	0.00336229	0.0205167	0.0854928	0.0127642	0.0962217	0.0632442	0.0569443	0.0918408	0.0501979	0.0525176	0.00485184	0.0499402	0.00431903	0.0799492	brown	G-box binding factor 1	core
TraesJUL2A03G00688470	0.121711	0.100727	0.0966431	0.128116	0.0388699	0.152184	0.11309	0.122525	0.0970771	0.129862	0.0241831	0.0366299	0.121127	0.0953374	0.0957701	0.0224974	0.0530841	0.151182	0.0786691	0.157357	0.108045	0.109021	0.118897	0.0808008	0.100653	0.0219575	0.111016	0.0357161	0.13418	brown	Exocyst complex component EXO84B	core
TraesJUL2A03G00689480	0.649676	0.693917	0.753815	0.776684	0.280697	0.690485	0.432939	0.0317143	0.774761	0.681097	0.465546	0.4683	0.590597	0.752819	0.609714	0.500257	0.528816	0.708389	0.665628	0.798343	0.739186	0.755238	0.692897	0.565172	0.7441	0.370525	0.808762	0.518492	0.677501	brown	Small nuclear ribonucleoprotein-associated protein	core
TraesJUL2A03G00692170	0.188546	0.202359	0.153571	0.121388	0.376582	0.129016	0.213359	0.228479	0.098673	0.0920131	0.286416	0.22067	0.12506	0.0650091	0.0883293	0.161385	0.188012	0.131856	0.117978	0.134348	0.153744	0.147016	0.0902743	0.225504	0.0947842	0.186664	0.124079	0.282011	0.146115	brown	BRI1-associated receptor kinase	core
TraesJUL2A03G00692590	0.556187	0.546551	0.622404	0.70269	0.25107	0.619432	0.425884	0.128746	0.692328	0.685384	0.313847	0.415259	0.51169	0.581798	0.561152	0.389618	0.351379	0.561387	0.50693	0.687061	0.61464	0.622561	0.583174	0.446411	0.578161	0.345902	0.672558	0.353873	0.631757	brown	Ribosome maturation factor RimP	core
TraesJUL2A03G00692810	0.153458	0.12076	0.157384	0.18642	0.0272513	0.281492	0.102823	0.0670094	0.184729	0.264203	0.0330727	0.0236558	0.240914	0.11155	0.0809491	0.0150063	0.0660547	0.182682	0.0549304	0.223538	0.179415	0.166341	0.270679	0.107465	0.167303	0.0246768	0.16861	0.0193169	0.175526	brown	fanconi anemia group D2 protein	core
TraesJUL2A03G00694270	0.00638862	0.00494644	0.00308	0.00310184	0.00851554	0.00517216	0.00630273	0.00287533	0.00095728	0.00104356	0.000867407	0.000831955	0.0031148	0.00332276	0.00276828	0.000659762	0.00472926	0.0147379	0.00282309	0.0060927	0.00320904	0.00347841	0.00178496	0.0116362	0.00382334	0.0004672	0.00234292	0.00145284	0.00694007	brown	NA	NA
TraesJUL2A03G00694310	0.114959	0.109466	0.10807	0.108771	0.0867941	0.161219	0.118171	0.519056	0.121995	0.186294	0.099571	0.0477069	0.15869	0.0228261	0.0247254	0.0189511	0.0768758	0.0761085	0.0210581	0.114729	0.121001	0.114047	0.151937	0.115381	0.0601683	0.0961877	0.0897414	0.0371149	0.104037	brown	Pentatricopeptide repeat-containing protein	core
TraesJUL2A03G00695920	0.581319	0.556755	0.653755	0.749831	0.203032	0.722601	0.530325	0.103486	0.82423	0.822908	0.317002	0.331011	0.608672	0.516754	0.416309	0.232903	0.33114	0.562501	0.392154	0.750614	0.664498	0.686876	0.698267	0.459107	0.566162	0.244414	0.670568	0.266452	0.658147	brown	myosin-M heavy protein	core
TraesJUL2A03G00696030	0.16832	0.116592	0.194907	0.213899	0.0303703	0.272128	0.080371	0.0574229	0.239942	0.330379	0.0882735	0.0836505	0.336519	0.114769	0.162417	0.0646634	0.0823028	0.111334	0.0957927	0.190506	0.25373	0.180046	0.36025	0.0776726	0.249619	0.0648811	0.241947	0.0463656	0.166469	brown	plant/protein	core
TraesJUL2A03G00696120	0.19164	0.140585	0.232626	0.255878	0.0341222	0.3087	0.106383	0.0682678	0.316202	0.409031	0.11237	0.112265	0.367644	0.147711	0.190844	0.0858505	0.0942973	0.125483	0.122518	0.225536	0.294139	0.216718	0.413825	0.090275	0.277806	0.0932538	0.289018	0.0639789	0.190399	brown	transcription factor-like protein	shell
TraesJUL2A03G00699690	0.190145	0.199505	0.237351	0.189007	0.230805	0.187421	0.427228	0.22801	0.284011	0.214069	0.470417	0.427364	0.175408	0.143562	0.135227	0.274602	0.146984	0.125569	0.174595	0.186548	0.231063	0.21928	0.161162	0.26744	0.130599	0.501659	0.19091	0.338102	0.205438	brown	Disease resistance RPP13-like protein 4	core
TraesJUL2A03G00700630	0.0650263	0.0688373	0.0508257	0.0511893	0.0716122	0.0493724	0.0657148	0.0711806	0.0347144	0.0313908	0.0334351	0.0568498	0.0369448	0.0636969	0.0722429	0.0648891	0.055097	0.0885065	0.0905447	0.0672281	0.04992	0.0520495	0.0317385	0.0718092	0.046762	0.0505653	0.0545477	0.0894328	0.0644406	brown	LONGIFOLIA protein	core
TraesJUL2A03G00700670	0.229248	0.241608	0.210431	0.214851	0.170209	0.186926	0.142914	0.014506	0.196343	0.167436	0.18729	0.106054	0.172327	0.141061	0.0983868	0.0460261	0.174447	0.165042	0.102408	0.194953	0.181786	0.231639	0.15907	0.146703	0.148602	0.0202488	0.167668	0.111718	0.1818	brown	Haloacid dehalogenase-like hydrolase (HAD) superfamily protein	core
TraesJUL2A03G00702500	0.413324	0.452516	0.328498	0.27218	0.836232	0.26263	0.294596	0.0950269	0.172906	0.152646	0.3988	0.221188	0.249822	0.112377	0.122865	0.133977	0.495275	0.342288	0.145665	0.281177	0.284652	0.34019	0.179901	0.531462	0.221631	0.111772	0.231566	0.293529	0.337711	brown	NA	shell
TraesJUL2A03G00702520	0.0468129	0.0460584	0.0355279	0.0349744	0.0327557	0.0600649	0.0990049	0.0830634	0.0384644	0.0614066	0.0286328	0.00841166	0.0520805	0.0150518	0.00808623	0.00584335	0.0193565	0.0433236	0.0115719	0.0531898	0.0451729	0.0386252	0.0495923	0.0476086	0.0199234	0.0088138	0.0311496	0.0185268	0.0392186	brown	NA	NA
TraesJUL2A03G00705330	0.0128898	0.0125865	0.00896835	0.00896188	0.011663	0.00793795	0.01693	0.000209428	0.00583873	0.00290326	0.00754607	0.0132692	0.00446198	0.0279952	0.0186968	0.0202953	0.00962569	0.0236474	0.0329913	0.0146635	0.00960834	0.00934947	0.00349174	0.0166942	0.0101876	0.00411907	0.0087435	0.0236296	0.0130186	brown	NA	NA
TraesJUL2A03G00706260	0.127878	0.0960723	0.121726	0.100833	0.122511	0.104383	0.125498	0.0957138	0.0876879	0.0867418	0.170154	0.188383	0.156505	0.0622917	0.133671	0.110348	0.107938	0.0690206	0.108626	0.0860024	0.139068	0.109666	0.111097	0.098242	0.131712	0.0803877	0.120836	0.135431	0.113704	brown	NA	NA
TraesJUL2A03G00708800	0.2961	0.266925	0.28062	0.239362	0.375491	0.301656	0.411051	0.379676	0.20982	0.233395	0.280406	0.185114	0.302608	0.101895	0.11944	0.133512	0.237798	0.274464	0.117395	0.275262	0.303915	0.271964	0.24641	0.487526	0.205772	0.261929	0.228814	0.182696	0.336742	brown	dCTP pyrophosphatase 1	core
TraesJUL2A03G00708910	0.287061	0.226827	0.275212	0.306583	0.092617	0.433499	0.229213	0.450399	0.31122	0.446754	0.112321	0.1032	0.410425	0.124201	0.14854	0.0639765	0.139227	0.238899	0.109242	0.3379	0.33554	0.277291	0.411404	0.207298	0.247988	0.134206	0.294393	0.0759263	0.289898	brown	NAD(P)-linked oxidoreductase superfamily protein	core
TraesJUL2A03G00709870	0.50262	0.538458	0.563364	0.508702	0.369966	0.378265	0.376192	0.0356104	0.461962	0.303257	0.566826	0.844367	0.35865	0.771043	0.816526	0.72285	0.509403	0.467191	0.92487	0.477475	0.491274	0.541406	0.33856	0.408601	0.562982	0.36492	0.575248	0.841872	0.485054	brown	NA	core
TraesJUL2A03G00710710	0.0113152	0.0134505	0.0130851	0.0209091	0.00183392	0.0240674	0.00676425	0.00785009	0.0263125	0.0385923	0.00271785	0.00252525	0.0144588	0.0107675	0.00555075	0.00350465	0.00646214	0.0194571	0.00570814	0.0254898	0.0147753	0.0155965	0.0266879	0.00998971	0.0115654	0.0148592	0.017424	0.00272522	0.0142012	brown	NA	NA
TraesJUL2A03G00711400	0.559708	0.595644	0.653766	0.594198	0.367723	0.467989	0.392904	0.0405071	0.575729	0.404527	0.64399	0.879477	0.434702	0.81938	0.848596	0.846022	0.539049	0.5173	0.943016	0.564912	0.596986	0.61547	0.435755	0.46615	0.646129	0.504543	0.680938	0.86249	0.547281	brown	NA	shell
TraesJUL2A03G00711790	0.280942	0.327767	0.319518	0.271902	0.235436	0.179387	0.163531	0.0120882	0.241375	0.132373	0.366035	0.611114	0.168388	0.564371	0.593304	0.534425	0.347415	0.251063	0.714927	0.241638	0.249047	0.301752	0.156486	0.195585	0.330689	0.205118	0.32918	0.659679	0.237536	brown	Eukaryotic translation initiation factor 3 subunit H	core
TraesJUL2A03G00714230	0.692052	0.644551	0.787179	0.819159	0.237039	0.85423	0.420894	0.113212	0.879705	0.909506	0.412768	0.353108	0.837108	0.536614	0.4939	0.270021	0.461046	0.597899	0.433305	0.796266	0.819913	0.788378	0.917704	0.479028	0.744024	0.254269	0.829043	0.310561	0.691716	brown	DNA primase large subunit	core
TraesJUL2A03G00715180	0.104631	0.0839147	0.0963921	0.139201	0.0185857	0.184189	0.0716948	0.0197933	0.108959	0.158581	0.0127914	0.0131163	0.127051	0.0879629	0.0599646	0.0139553	0.0438671	0.19018	0.0437283	0.186061	0.116541	0.109062	0.156185	0.0982868	0.117928	0.0189841	0.110746	0.0116691	0.148028	brown	RecQ-mediated genome instability protein 1	core
TraesJUL2A03G00716090	0.0954027	0.068064	0.100955	0.132885	0.0209758	0.194635	0.118638	0.234996	0.155593	0.260892	0.0351225	0.0278861	0.192306	0.0456503	0.0449136	0.0129862	0.03458	0.0916561	0.0265171	0.143262	0.134278	0.109385	0.219123	0.0833572	0.0920374	0.0539496	0.109452	0.0134538	0.132871	brown	Glycerophosphodiester phosphodiesterase	core
TraesJUL2A03G00716340	0.0896622	0.0613168	0.0868736	0.0754281	0.04153	0.12738	0.0624975	0.0492708	0.0803862	0.0741405	0.0465583	0.028904	0.114143	0.0370373	0.0335844	0.0161161	0.0565121	0.0812425	0.025311	0.0918506	0.102832	0.0828197	0.0920908	0.108541	0.0772453	0.0339993	0.0687378	0.0178212	0.0944104	brown	NA	NA
TraesJUL2A03G00717300	0.0086752	0.00665438	0.00544828	0.00789181	0.00693928	0.00687843	0.0149412	0.0121721	0.0033764	0.00347547	0.00195589	0.00768466	0.00598681	0.0112207	0.0170846	0.00466911	0.00608239	0.0181972	0.0151785	0.0104044	0.00601256	0.00681782	0.00440313	0.0109289	0.00834243	0.00339672	0.00648085	0.00664109	0.0140115	brown	Centromere protein S	shell
TraesJUL2A03G00718090	0.172534	0.154105	0.149101	0.179067	0.0632748	0.255993	0.110566	0.272322	0.149393	0.227806	0.0441762	0.0417528	0.191099	0.0875706	0.0856201	0.0376211	0.0916985	0.211478	0.0698037	0.23166	0.175349	0.156352	0.20818	0.151053	0.13635	0.0907167	0.165492	0.0439567	0.178623	brown	NA	core
TraesJUL2A03G00719210	0.0513387	0.0605314	0.0565119	0.0539551	0.048743	0.0280495	0.0283087	0.000326471	0.0372932	0.017923	0.0648717	0.188337	0.0226186	0.180103	0.221179	0.377864	0.0757578	0.0734919	0.296128	0.0533488	0.0502328	0.0513121	0.0233746	0.0509083	0.0862161	0.100143	0.0719181	0.231028	0.054064	brown	serine-rich protein-like protein	shell
TraesJUL2A03G00719640	0.0940138	0.0778236	0.106825	0.129945	0.0298441	0.168651	0.0799714	0.0969526	0.138576	0.177986	0.0307117	0.0390534	0.120863	0.0681425	0.0676024	0.0561445	0.0509082	0.135095	0.0519839	0.158973	0.132931	0.104793	0.151834	0.130708	0.108835	0.15239	0.121677	0.0289847	0.140063	brown	DUF868 family protein (DUF868)	core
TraesJUL2A03G00719970	0.296003	0.286833	0.343278	0.370519	0.198836	0.285126	0.176711	0.0269559	0.32869	0.271721	0.217203	0.317416	0.220444	0.373422	0.388596	0.393924	0.227273	0.316383	0.32941	0.342718	0.324078	0.322708	0.240908	0.297281	0.339078	0.253061	0.341777	0.238839	0.36361	brown	transmembrane protein	core
TraesJUL2A03G00719980	0.629163	0.65384	0.752093	0.666339	0.427202	0.571946	0.536892	0.0975557	0.737868	0.549087	0.796671	0.888915	0.559289	0.704723	0.706475	0.752172	0.557209	0.518463	0.784621	0.630889	0.710306	0.71056	0.554267	0.557884	0.645591	0.590879	0.742969	0.834861	0.623656	brown	NA	core
TraesJUL2A03G00720530	0.797941	0.848493	0.887696	0.82263	0.514853	0.801772	0.54418	0.153082	0.861832	0.776542	0.679576	0.472556	0.78809	0.503831	0.430523	0.329657	0.71152	0.67497	0.453402	0.7973	0.826858	0.901224	0.802248	0.71226	0.68991	0.343965	0.815919	0.506899	0.75241	brown	Glutaredoxin family protein	core
TraesJUL2A03G00720570	0.492168	0.496327	0.511655	0.561698	0.189698	0.577849	0.380779	0.173593	0.605989	0.632659	0.288833	0.296722	0.481961	0.447436	0.384179	0.260467	0.292583	0.469594	0.401247	0.611234	0.542393	0.523705	0.543639	0.346776	0.426108	0.251482	0.562108	0.326786	0.476635	brown	Protein transport protein SEC24	shell
TraesJUL2A03G00720720	0.281841	0.3217	0.332262	0.323267	0.154846	0.225283	0.180595	0.00813087	0.287078	0.179489	0.270709	0.532886	0.178875	0.760098	0.708528	0.652628	0.287562	0.345763	0.839146	0.326731	0.287653	0.31689	0.196332	0.225644	0.384626	0.284938	0.382106	0.585151	0.289611	brown	NA	shell
TraesJUL2A03G00720810	0.00945791	0.0132629	0.0126978	0.00857087	0.0228251	0.00621027	0.00918107	0.00321232	0.0106723	0.00510536	0.050616	0.070956	0.00469614	0.025786	0.0267776	0.145763	0.0169288	0.0102066	0.0450567	0.00934979	0.0115852	0.00993717	0.00499497	0.0184566	0.0101695	0.166024	0.0129974	0.0922567	0.00915877	brown	senescence regulator (Protein of unknown function, DUF584)	core
TraesJUL2A03G00721000	0.377153	0.375306	0.46201	0.494807	0.128405	0.383197	0.221374	0.0113521	0.449238	0.332073	0.220401	0.419852	0.321546	0.866697	0.800326	0.48651	0.311014	0.488851	0.771112	0.490673	0.429077	0.451226	0.371213	0.290112	0.596007	0.245239	0.549924	0.37443	0.449136	brown	NA	core
TraesJUL2A03G00721100	0.308519	0.318902	0.387371	0.401121	0.109507	0.297609	0.19778	0.00862768	0.384139	0.260639	0.214223	0.445073	0.243718	0.863021	0.77852	0.528365	0.259076	0.387855	0.805173	0.397026	0.349487	0.371375	0.282037	0.226066	0.489205	0.238406	0.464586	0.413569	0.352594	brown	NA	core
TraesJUL2A03G00721320	0.159445	0.14236	0.136494	0.121681	0.147523	0.153555	0.172468	0.0790369	0.0908593	0.133149	0.175951	0.0901165	0.214394	0.0572649	0.0807546	0.0728672	0.138482	0.133327	0.081222	0.136332	0.174111	0.135672	0.180711	0.168313	0.137532	0.0729972	0.13917	0.125251	0.146669	brown	transcription repressor	core
TraesJUL2A03G00722220	0.371985	0.329604	0.47216	0.482494	0.0870827	0.550653	0.209993	0.0957003	0.625214	0.702104	0.249927	0.202415	0.607139	0.306936	0.300074	0.168998	0.237349	0.285063	0.243709	0.45103	0.53395	0.45391	0.719425	0.221848	0.480533	0.201032	0.549508	0.164582	0.363403	brown	NA	NA
TraesJUL2A03G00722230	0.3785	0.346257	0.475925	0.397039	0.193439	0.441875	0.242672	0.139003	0.500648	0.485994	0.504017	0.347791	0.585774	0.240401	0.289701	0.281603	0.345363	0.252297	0.267013	0.360043	0.529477	0.436389	0.586153	0.306123	0.445505	0.360763	0.502199	0.310337	0.353089	brown	NA	NA
TraesJUL2A03G00723370	0.111921	0.122371	0.162717	0.134744	0.0902503	0.0934812	0.100687	0.00816358	0.15899	0.0818092	0.253411	0.484781	0.0850492	0.323519	0.347774	0.646535	0.137316	0.122316	0.422489	0.127295	0.150415	0.140304	0.0914532	0.141751	0.178235	0.551295	0.18139	0.398737	0.136921	brown	NA	core
TraesJUL2A03G00724640	0.309731	0.281619	0.316969	0.339684	0.11722	0.446747	0.244001	0.130425	0.377774	0.493311	0.140067	0.0634272	0.402497	0.131671	0.088797	0.0323341	0.155366	0.248968	0.0714043	0.355921	0.329469	0.335151	0.424843	0.224249	0.22379	0.0432441	0.273768	0.0572439	0.29781	brown	ATP-dependent DNA helicase RecQ	core
TraesJUL2A03G00725330	0.0400515	0.0412788	0.0486696	0.0545897	0.0114453	0.0778357	0.0376426	0.0307974	0.074712	0.113717	0.0222824	0.00780752	0.0660398	0.027499	0.0129456	0.00361633	0.0190566	0.0361134	0.0100004	0.0573386	0.0471468	0.0523694	0.0865224	0.0284923	0.0325455	0.0097798	0.0437565	0.00718105	0.0408743	brown	Protein disulfide-isomerase	shell
TraesJUL2A03G00725750	0.217511	0.156567	0.248805	0.262302	0.0496178	0.328001	0.110831	0.0964825	0.297386	0.399254	0.135845	0.124868	0.410491	0.131353	0.194544	0.0950635	0.116244	0.135397	0.122026	0.232024	0.320326	0.228503	0.42961	0.108187	0.295993	0.105195	0.300637	0.0737502	0.206509	brown	Glycolipid transfer protein	core
TraesJUL2A03G00726080	0.234517	0.198911	0.254603	0.294568	0.0561736	0.360035	0.140415	0.0379927	0.323235	0.398958	0.0887416	0.0484186	0.348984	0.139306	0.0986239	0.0283239	0.122554	0.216147	0.0727715	0.297244	0.279464	0.273417	0.396641	0.156617	0.23712	0.0312261	0.252588	0.0388832	0.249513	brown	DDT domain-containing protein	core
TraesJUL2A03G00727100	0.158968	0.133211	0.21657	0.254346	0.0188632	0.254986	0.0895495	0.0158329	0.299573	0.306386	0.064307	0.11415	0.249283	0.340385	0.325972	0.119802	0.0917248	0.178139	0.245437	0.245031	0.238406	0.209753	0.328327	0.0834027	0.318452	0.094807	0.302251	0.0786741	0.191332	brown	Ras-related protein Rab-1A	core
TraesJUL2A03G00727550	0.828424	0.785608	0.727754	0.769223	0.563215	0.791709	0.491942	0.137391	0.520555	0.553491	0.350071	0.299093	0.689972	0.425039	0.430013	0.211503	0.653674	0.915905	0.386004	0.835455	0.711067	0.772993	0.627304	0.805318	0.682694	0.187243	0.669774	0.308746	0.854116	brown	Histone H2B	shell
TraesJUL2A03G00728130	0.677944	0.664224	0.776078	0.77518	0.269756	0.751592	0.410264	0.074665	0.847023	0.80256	0.511169	0.428291	0.736778	0.570618	0.508159	0.299447	0.482478	0.520673	0.472034	0.715688	0.758249	0.771107	0.788446	0.427245	0.689597	0.219426	0.777021	0.38433	0.617394	brown	Peptidylprolyl isomerase	core
TraesJUL2A03G00728160	0.613142	0.540418	0.69711	0.704585	0.220379	0.760485	0.398288	0.174762	0.803779	0.83836	0.451897	0.393679	0.801269	0.442284	0.462781	0.290058	0.383028	0.462278	0.394963	0.67193	0.769703	0.678001	0.835839	0.406299	0.639579	0.297055	0.74109	0.311731	0.602987	brown	Protein PAIR1	shell
TraesJUL2A03G00728930	0.559897	0.567713	0.609844	0.520622	0.439723	0.499244	0.458097	0.189601	0.595803	0.524713	0.79387	0.611379	0.563908	0.334571	0.376789	0.388966	0.476882	0.329177	0.407697	0.465229	0.601066	0.581414	0.517787	0.411463	0.454683	0.341614	0.56962	0.601861	0.451461	brown	Nucleic acid binding protein	core
TraesJUL2A03G00728990	0.21372	0.169516	0.18294	0.237652	0.0695543	0.322917	0.142067	0.10745	0.16508	0.277898	0.0379622	0.0270273	0.275964	0.0838604	0.0773232	0.0130614	0.106047	0.252493	0.0454981	0.267006	0.199115	0.206623	0.279613	0.174755	0.186616	0.0220867	0.173595	0.0192763	0.250573	brown	Pentatricopeptide repeat-containing protein	core
TraesJUL2A03G00729270	0.267725	0.234397	0.357306	0.3643	0.0538289	0.428578	0.15059	0.0827123	0.510014	0.585233	0.18529	0.147279	0.488488	0.233348	0.226232	0.127363	0.169008	0.202293	0.179401	0.337522	0.413405	0.340243	0.60073	0.155292	0.371832	0.169409	0.429951	0.11653	0.264986	brown	NA	NA
TraesJUL2A03G00729330	0.126165	0.103434	0.134605	0.159715	0.0294027	0.254193	0.0912622	0.143279	0.181019	0.335454	0.0471095	0.0203728	0.265753	0.039846	0.0363307	0.0146473	0.0631813	0.117899	0.0244549	0.176647	0.178779	0.141698	0.323835	0.105834	0.12528	0.0544566	0.149193	0.0169194	0.139933	brown	Myosin heavy chain-related protein	shell
TraesJUL2A03G00730780	0.195917	0.201175	0.169433	0.194797	0.100842	0.210814	0.137195	0.0469204	0.161984	0.161664	0.0565232	0.0472494	0.138475	0.10801	0.0688616	0.0187996	0.128019	0.201983	0.0653472	0.212715	0.140724	0.195489	0.136338	0.15122	0.121854	0.0201982	0.134705	0.0445158	0.17655	brown	NA	NA
TraesJUL2A03G00730980	0.219816	0.160598	0.257652	0.302999	0.0366177	0.376281	0.150212	0.0846736	0.36232	0.486729	0.101799	0.109949	0.393887	0.169671	0.199478	0.085344	0.0939989	0.168058	0.130775	0.289138	0.330573	0.247019	0.45541	0.119679	0.29858	0.108598	0.316089	0.0615997	0.239697	brown	Sugar transport protein 5	core
TraesJUL2A03G00731500	0.306436	0.262	0.327215	0.277983	0.185828	0.322016	0.138583	0.175591	0.280514	0.331008	0.35053	0.238842	0.465839	0.121096	0.208669	0.172427	0.281585	0.164206	0.162336	0.235686	0.375813	0.295871	0.418365	0.190759	0.328681	0.192086	0.348356	0.203403	0.237143	brown	NA	shell
TraesJUL2A03G00732220	0.145896	0.167251	0.137613	0.102281	0.307637	0.0994302	0.191723	0.14451	0.0941028	0.0728223	0.249831	0.198609	0.0986937	0.0818488	0.0913998	0.186506	0.173135	0.129317	0.133615	0.116085	0.130378	0.130634	0.0776208	0.226526	0.0897941	0.202536	0.115393	0.301625	0.133429	brown	Aldose 1-epimerase	core
TraesJUL2A03G00732570	0.726842	0.684599	0.765223	0.798192	0.295422	0.86759	0.521239	0.180078	0.842578	0.913749	0.44644	0.355443	0.794548	0.476685	0.427305	0.248067	0.433596	0.588854	0.392347	0.806625	0.800193	0.771095	0.834798	0.504594	0.634233	0.239616	0.760148	0.327591	0.685489	brown	Kinesin-like protein	core
TraesJUL2A03G00732820	0.0449076	0.0349504	0.0346268	0.0510441	0.012345	0.0753993	0.0369465	0.0161365	0.0352316	0.0635154	0.00600477	0.00356943	0.0504687	0.027977	0.0168451	0.00275418	0.0149636	0.0726747	0.0109147	0.0707389	0.0419179	0.0401395	0.0560273	0.0407212	0.0349643	0.0030446	0.0337185	0.00358359	0.0578883	brown	ATP-dependent RNA helicase	shell
TraesJUL2A03G00732870	0.784557	0.816872	0.828707	0.758499	0.578304	0.701604	0.524663	0.110005	0.738634	0.641995	0.850275	0.666979	0.684136	0.575628	0.553625	0.483931	0.670211	0.603617	0.583104	0.724343	0.786818	0.813037	0.653127	0.632492	0.657191	0.357754	0.761191	0.689761	0.691625	brown	NA	core
TraesJUL2A03G00733450	0.409418	0.425052	0.518851	0.524326	0.151515	0.526091	0.360279	0.152996	0.767346	0.734565	0.374378	0.311512	0.480923	0.352759	0.271804	0.208671	0.25049	0.284968	0.275634	0.484564	0.508366	0.515602	0.568471	0.266335	0.364301	0.251257	0.515896	0.265903	0.383771	brown	Formin-like protein	core
TraesJUL2A03G00733640	0.48177	0.445453	0.492805	0.579462	0.137414	0.53928	0.238952	0.0176264	0.448392	0.445811	0.177951	0.26238	0.447727	0.626771	0.613102	0.30182	0.338046	0.623467	0.554577	0.627487	0.523508	0.502566	0.508335	0.346128	0.655138	0.169113	0.598057	0.259436	0.525771	brown	Prohibitin	core
TraesJUL2A03G00734290	0.54345	0.55033	0.621236	0.5971	0.27816	0.54531	0.460683	0.0296608	0.646711	0.527615	0.480256	0.389516	0.490659	0.558896	0.407868	0.26077	0.387084	0.456942	0.424399	0.572346	0.568988	0.622758	0.505285	0.421167	0.516236	0.153714	0.558942	0.363277	0.527123	brown	ARM repeat superfamily protein	core
TraesJUL2A03G00734860	0.635575	0.603561	0.750347	0.733454	0.226196	0.803918	0.381157	0.144797	0.86493	0.882728	0.44587	0.331499	0.82818	0.459388	0.414108	0.257496	0.452472	0.515471	0.377582	0.714312	0.78763	0.73856	0.909811	0.449225	0.670834	0.283547	0.783996	0.310389	0.608226	brown	P-loop containing nucleoside triphosphate hydrolases superfamily protein	shell
TraesJUL2A03G00735300	0.642941	0.677713	0.764578	0.745802	0.273003	0.697596	0.406959	0.0942347	0.837516	0.715061	0.490059	0.439861	0.671012	0.663594	0.533128	0.30703	0.526101	0.578198	0.541347	0.714474	0.702202	0.778721	0.734312	0.460463	0.663518	0.274429	0.774966	0.437266	0.62149	brown	Small nuclear ribonucleoprotein Sm D1	shell
TraesJUL2A03G00736810	0.834539	0.779823	0.89551	0.922582	0.404561	0.926079	0.485982	0.160627	0.896433	0.915723	0.523193	0.424246	0.919207	0.493539	0.498394	0.314275	0.607673	0.713052	0.433902	0.881336	0.921212	0.904499	0.942325	0.663595	0.804407	0.318782	0.890128	0.364554	0.847278	brown	Ribonuclease H2 subunit B	NA
TraesJUL2A03G00736980	0.141879	0.126025	0.11768	0.123727	0.0599979	0.205467	0.0975372	0.183096	0.110052	0.152037	0.0401329	0.0214627	0.166765	0.0518531	0.0396298	0.0159551	0.0867037	0.17056	0.036707	0.174754	0.138093	0.12739	0.16067	0.141866	0.0916108	0.0331197	0.109184	0.0292361	0.137094	brown	Pentatricopeptide repeat-containing protein	shell
TraesJUL2A03G00737660	0.319533	0.279475	0.320937	0.294023	0.286054	0.355139	0.368727	0.148873	0.235073	0.281077	0.240033	0.164548	0.372086	0.143341	0.163243	0.128339	0.256964	0.340438	0.14199	0.32527	0.349763	0.314019	0.33452	0.488175	0.308148	0.227916	0.291059	0.15081	0.393092	brown	Centromere X	core
TraesJUL2A03G00738190	0.16382	0.131946	0.168781	0.200364	0.0355958	0.266108	0.08457	0.0362149	0.212774	0.306242	0.072705	0.0401594	0.273298	0.0726417	0.0667529	0.022781	0.0822629	0.126763	0.046288	0.198142	0.206329	0.177314	0.304214	0.0932811	0.164837	0.0327061	0.177149	0.0272802	0.156891	brown	NA	core
TraesJUL2A03G00738200	0.497423	0.541726	0.496624	0.484429	0.317043	0.535989	0.409542	0.188984	0.42559	0.444124	0.323852	0.270573	0.429065	0.406136	0.325879	0.189808	0.386746	0.5408	0.342993	0.558507	0.454656	0.511887	0.4312	0.468685	0.386055	0.230111	0.458668	0.325889	0.481796	brown	NA	core
TraesJUL2A03G00738310	0.488662	0.438446	0.563994	0.605752	0.123571	0.648683	0.287137	0.102761	0.697743	0.749006	0.266116	0.241316	0.681566	0.390906	0.37311	0.1643	0.308582	0.395226	0.313737	0.57253	0.607524	0.572724	0.766385	0.280001	0.565747	0.164178	0.635364	0.198445	0.47294	brown	DNA polymerase III subunit gamma/tau	NA
TraesJUL2A03G00738650	0.0689785	0.05824	0.044085	0.0505491	0.036529	0.0540401	0.0149976	0.0335974	0.023268	0.0296564	0.0148666	0.0232746	0.0579078	0.0355303	0.0655294	0.0204727	0.0581254	0.0695136	0.0525726	0.05492	0.0494273	0.0462203	0.0458304	0.0295721	0.0667265	0.0110956	0.0586912	0.0275957	0.0489631	brown	transmembrane protein	core
TraesJUL2A03G00738760	0.319679	0.316582	0.33486	0.351109	0.162656	0.360268	0.216362	0.0398558	0.359662	0.380574	0.223385	0.117537	0.33512	0.193565	0.134304	0.0574274	0.204409	0.246662	0.116745	0.32775	0.311721	0.355816	0.345672	0.220817	0.246384	0.0453985	0.281905	0.104155	0.296422	brown	Galactose oxidase/kelch repeat superfamily protein	core
TraesJUL2A03G00738970	0.154829	0.188264	0.218385	0.162832	0.128188	0.129046	0.149674	0.0407226	0.25251	0.163769	0.506674	0.511577	0.148164	0.248522	0.245596	0.400339	0.177282	0.0860555	0.322246	0.134317	0.191923	0.193123	0.155005	0.109066	0.161749	0.334357	0.21943	0.521709	0.118731	brown	26S proteasome non-ATPase regulatory subunit 6	core
TraesJUL2A03G00739490	0.674962	0.626432	0.803014	0.795104	0.29945	0.821347	0.51971	0.196519	0.929943	0.892409	0.50738	0.431722	0.811044	0.474545	0.442108	0.294798	0.461434	0.549078	0.391586	0.752486	0.814999	0.794601	0.854473	0.564843	0.67278	0.370105	0.782529	0.332028	0.722589	brown	Mitotic spindle checkpoint protein MAD2	core
TraesJUL2A03G00739910	0.59973	0.562829	0.702556	0.756489	0.218421	0.762838	0.5404	0.127983	0.882125	0.850589	0.376957	0.382614	0.645386	0.558642	0.455088	0.284661	0.336328	0.5493	0.420526	0.759327	0.715265	0.706169	0.721815	0.481363	0.589678	0.303794	0.702917	0.296359	0.673036	brown	ATP-dependent DNA helicase Q-like 5	shell
TraesJUL2A03G00739970	0.0608718	0.0746454	0.0488575	0.0346108	0.174938	0.0303063	0.0763598	0.0608022	0.0246416	0.018258	0.114736	0.106322	0.0309248	0.0408333	0.0512749	0.0682228	0.0807637	0.0449133	0.0746963	0.0366319	0.0386281	0.047229	0.0199795	0.0643622	0.0315415	0.0380086	0.0378558	0.175677	0.0422831	brown	Kelch repeat-containing protein	core
TraesJUL2A03G00740610	0.403546	0.322867	0.388728	0.438578	0.107851	0.596518	0.260738	0.179059	0.400783	0.527087	0.130632	0.123112	0.539904	0.236344	0.248198	0.107307	0.21632	0.439155	0.198315	0.522447	0.483995	0.394336	0.567115	0.324105	0.422874	0.160536	0.443295	0.10951	0.435171	brown	ankyrin	core
TraesJUL2A03G00740620	0.545475	0.511523	0.633459	0.693938	0.156375	0.721377	0.397435	0.126314	0.761794	0.815444	0.302491	0.328492	0.65345	0.549997	0.495551	0.231323	0.325004	0.491269	0.42334	0.682144	0.644514	0.638533	0.748097	0.350904	0.603679	0.240216	0.687492	0.262485	0.563788	brown	Ribosome-recycling factor	core
TraesJUL2A03G00740850	0.312545	0.361989	0.274167	0.258987	0.37967	0.247129	0.153968	0.212662	0.22134	0.249936	0.312491	0.164247	0.256608	0.0814518	0.0917691	0.069247	0.309255	0.170043	0.0901594	0.218337	0.233486	0.290596	0.224083	0.197335	0.158698	0.0766508	0.217479	0.177078	0.205832	brown	RNA-binding CRS1 / YhbY (CRM) domain protein	shell
TraesJUL2A03G00741220	0.311274	0.247429	0.363153	0.424439	0.0574683	0.486978	0.199875	0.0833414	0.483458	0.584475	0.130975	0.131249	0.514198	0.252248	0.253644	0.0843675	0.161465	0.268962	0.178658	0.402929	0.420742	0.37091	0.592858	0.180935	0.409583	0.106441	0.427309	0.0826992	0.344956	brown	NA	NA
TraesJUL2A03G00741440	0.099557	0.12064	0.101044	0.110084	0.0953219	0.108611	0.325537	0.13367	0.144746	0.171466	0.143766	0.108088	0.0794273	0.0658826	0.042783	0.0601868	0.0476937	0.0751648	0.0618901	0.12017	0.0994392	0.108766	0.0889777	0.105925	0.0463673	0.102834	0.0849452	0.115937	0.100119	brown	NA	NA
TraesJUL2A03G00741620	0.0415116	0.0438743	0.0380055	0.0361497	0.0750444	0.0330751	0.0816317	0.0487403	0.0281815	0.0220593	0.0293578	0.0277374	0.0287486	0.0161711	0.0133214	0.00606883	0.045787	0.0425456	0.0135548	0.0347017	0.0267073	0.0453994	0.021138	0.0713089	0.0231245	0.016603	0.0228564	0.0166986	0.0514913	brown	NA	shell
TraesJUL2A03G00742620	0.0760418	0.0860942	0.0787801	0.0752353	0.0530267	0.063386	0.0579054	0.00152844	0.0709655	0.0530149	0.0560921	0.0345263	0.0526794	0.0790337	0.0420145	0.015523	0.0643997	0.0629079	0.0448315	0.06827	0.0565737	0.0854643	0.0501252	0.0492538	0.058157	0.00363433	0.0564042	0.038389	0.0622541	brown	HIV Tat-specific factor 1-like protein	core
TraesJUL2A03G00742950	0.125609	0.132086	0.139077	0.151009	0.05634	0.0900792	0.0731682	0.00160728	0.106171	0.0610258	0.0757609	0.258239	0.0735762	0.469438	0.509133	0.293038	0.133065	0.181506	0.53793	0.145075	0.11516	0.13833	0.0770949	0.0854242	0.221294	0.0813707	0.176574	0.24288	0.140976	brown	NA	core
TraesJUL2A03G00743210	0.0565172	0.0588619	0.0749701	0.0711964	0.04109	0.0655847	0.0274207	0.00132059	0.068383	0.0585804	0.0634938	0.0440852	0.0530791	0.0871067	0.0636945	0.0964845	0.0542509	0.0824254	0.0604021	0.0761069	0.0765001	0.066933	0.0660476	0.0876967	0.0816948	0.0772473	0.0755296	0.0489483	0.0764389	brown	NA	core
TraesJUL2A03G00743620	0.284402	0.324902	0.28721	0.238933	0.242004	0.18759	0.185203	0.00830103	0.218329	0.140459	0.372198	0.331214	0.179636	0.373769	0.306826	0.23461	0.291799	0.2142	0.388092	0.22503	0.235602	0.280711	0.158884	0.179445	0.24596	0.0630532	0.255709	0.442278	0.202679	brown	eukaryotic translation initiation factor 4G	core
TraesJUL2A03G00743700	0.432256	0.373559	0.446816	0.478229	0.240386	0.484774	0.289647	0.190297	0.421611	0.464635	0.283044	0.232434	0.524453	0.242568	0.267394	0.0891679	0.296837	0.341865	0.18176	0.418149	0.428679	0.471722	0.483477	0.32821	0.392257	0.12466	0.403902	0.135277	0.473745	brown	Transitional endoplasmic reticulum ATPase	core
TraesJUL2A03G00744000	0.130749	0.106408	0.114574	0.149375	0.0414824	0.20997	0.131597	0.228803	0.117376	0.179551	0.0285021	0.0385276	0.157308	0.0805618	0.0838634	0.0270901	0.0626855	0.189694	0.0628726	0.196729	0.136692	0.125744	0.165551	0.135802	0.116525	0.0746133	0.126655	0.0298925	0.172379	brown	NA	shell
[truncated: 5,810 more rows]
