# Supplementary material for: De novo annotation reveals transcriptomic complexity across the hexaploid wheat pan-genome
Source: Nat Commun. 2025 Oct 6;16:8538. doi: 10.1038/s41467-025-64046-1 (PMC12501010; doi:10.1038/s41467-025-64046-1)
Supplement: Supplementary file 22 — Supplementary Data 19 [file 41467_2025_64046_MOESM22_ESM.xlsx]

## Sheet: Supplementary Data S19
Supplementary Data S19: Triad members split across divergent modules within cultivar networks
ArinaLrFor									Jagger									Julius									Norin 61
HOG	triadA	triadB	triadD	ARI module A	ARI moduleB	ARI module D	no. split across		HOG	triadA	triadB	triadD	JAG module A	JAG module B	JAG module D	no. split across		HOG	triadA	triadB	triadD	JUL module A	JUL module B	JUL module D	no. split across		HOG	triadA	triadB	triadD	NOR module A	NOR module B	NOR module D	no. split across
HOG0006358	TraesARI6A03G03372560	TraesARI6B03G03595570	TraesARI6D03G03762650	grey	purple	grey	2		HOG0009838	TraesJAG1A03G00119370	TraesJAG1B03G00319490	TraesJAG1D03G00512100	grey	purple	purple	2		HOG0010250	TraesJUL5A03G02764740	TraesJUL5B03G03001750	TraesJUL5D03G03223240	grey	cyan	grey	2		HOG0018145	TraesNOR4A03G02147200	TraesNOR4B03G02272790	TraesNOR4D03G02455570	blue	blue	turquoise	2
HOG0008328	TraesARI5A03G02704240	TraesARI7B03G04204510	TraesARI5D03G03066970	turquoise	magenta	turquoise	2		HOG0009930	TraesJAG2A03G00628780	TraesJAG2B03G00886870	TraesJAG2D03G01140540	purple	grey	grey	2		HOG0010283	TraesJUL7A03G04001610	TraesJUL7B03G04220190	TraesJUL7D03G04471490	grey	grey	cyan	2		HOG0018875	TraesNOR1A03G00053810	TraesNOR1B03G00271620	TraesNOR1D03G00471330	blue	turquoise	blue	2
HOG0010049	TraesARI3A03G01398700	TraesARI3B03G01645020	TraesARI3D03G01894830	grey	grey	purple	2		HOG0010233	TraesJAG5A03G02716780	TraesJAG5B03G02938840	TraesJAG5D03G03162040	grey	grey	purple	2		HOG0010990	TraesJUL1A03G00082280	TraesJUL1B03G00281580	TraesJUL1D03G00484340	grey	cyan	grey	2		HOG0018919	TraesNOR1A03G00070420	TraesNOR1B03G00269320	TraesNOR1D03G00473980	turquoise	brown	brown	2
HOG0010127	TraesARI5A03G02657820	TraesARI7B03G04162670	TraesARI5D03G03031930	purple	purple	grey	2		HOG0012851	TraesJAG6A03G03388840	TraesJAG6B03G03602050	TraesJAG6D03G03764010	purple	grey	grey	2		HOG0011714	TraesJUL6A03G03403220	TraesJUL6B03G03615970	TraesJUL6D03G03795960	cyan	cyan	grey	2		HOG0019466	TraesNOR1A03G00117360	TraesNOR1B03G00320440	TraesNOR1D03G00517000	turquoise	brown	turquoise	2
HOG0011714	TraesARI6A03G03333620	TraesARI6B03G03545250	TraesARI6D03G03727310	purple	grey	grey	2		HOG0018555	TraesJAG1A03G00016270	TraesJAG1B03G00203590	TraesJAG1D03G00419410	grey	grey	purple	2		HOG0012530	TraesJUL7A03G03965480	TraesJUL7B03G04181420	TraesJUL7D03G04438610	brown	magenta	magenta	2		HOG0020425	TraesNOR2A03G00636020	TraesNOR2B03G00897560	TraesNOR2D03G01146480	turquoise	green	green	2
HOG0018532	TraesARI1A03G00008050	TraesARI1B03G00195350	TraesARI1D03G00418180	purple	grey	grey	2		HOG0018683	TraesJAG1A03G00032430	TraesJAG1B03G00227390	TraesJAG1D03G00435710	purple	purple	grey	2		HOG0018897	TraesJUL1A03G00064760	TraesJUL1B03G00253700	TraesJUL1D03G00461100	cyan	grey	cyan	2		HOG0020778	TraesNOR2A03G00666250	TraesNOR2B03G00928210	TraesNOR2D03G01175610	purple	blue	blue	2
HOG0018692	TraesARI1A03G00034010	TraesARI1B03G00236780	TraesARI1D03G00445570	grey	grey	purple	2		HOG0018711	TraesJAG1A03G00035950	TraesJAG1B03G00238660	TraesJAG1D03G00442060	grey	grey	purple	2		HOG0018920	TraesJUL1A03G00069370	TraesJUL1B03G00266440	TraesJUL1D03G00469500	turquoise	blue	blue	2		HOG0020829	TraesNOR2A03G00681610	TraesNOR2B03G00938760	TraesNOR2D03G01192500	turquoise	brown	brown	2
HOG0018931	TraesARI1A03G00072960	TraesARI1B03G00272540	TraesARI1D03G00473060	purple	grey	grey	2		HOG0018728	TraesJAG1A03G00037290	TraesJAG1B03G00237380	TraesJAG1D03G00443120	grey	purple	purple	2		HOG0018935	TraesJUL1A03G00071120	TraesJUL1B03G00271010	TraesJUL1D03G00470510	cyan	grey	grey	2		HOG0021046	TraesNOR2A03G00721780	TraesNOR2B03G00969330	TraesNOR2D03G01214040	turquoise	turquoise	brown	2
HOG0019050	TraesARI1A03G00086150	TraesARI1B03G00285500	TraesARI1D03G00485010	purple	grey	grey	2		HOG0018732	TraesJAG1A03G00037590	TraesJAG1B03G00230070	TraesJAG1D03G00437140	lightgreen	grey	grey	2		HOG0019235	TraesJUL1A03G00098530	TraesJUL1B03G00298320	TraesJUL1D03G00497430	grey	cyan	cyan	2		HOG0021098	TraesNOR2A03G00725170	TraesNOR2B03G00972420	TraesNOR2D03G01217250	blue	turquoise	turquoise	2
HOG0019236	TraesARI1A03G00100930	TraesARI1B03G00301300	TraesARI1D03G00500150	purple	grey	grey	2		HOG0018832	TraesJAG1A03G00048350	TraesJAG1B03G00247140	TraesJAG1D03G00450980	purple	grey	grey	2		HOG0019665	TraesJUL1A03G00129170	TraesJUL1B03G00332560	TraesJUL1D03G00525770	grey	cyan	grey	2		HOG0021105	TraesNOR2A03G00725900	TraesNOR2B03G00972960	TraesNOR2D03G01217750	brown	brown	turquoise	2
HOG0019721	TraesARI1A03G00136130	TraesARI1B03G00342020	TraesARI1D03G00534950	grey	grey	purple	2		HOG0018840	TraesJAG1A03G00049300	TraesJAG1B03G00247940	TraesJAG1D03G00454810	grey	grey	purple	2		HOG0019750	TraesJUL1A03G00136360	TraesJUL1B03G00342080	TraesJUL1D03G00534330	turquoise	brown	brown	2		HOG0021947	TraesNOR2A03G00796710	TraesNOR2B03G01056540	TraesNOR2D03G01290850	brown	turquoise	turquoise	2
HOG0020485	TraesARI2A03G00639900	TraesARI2B03G00902310	TraesARI2D03G01151910	purple	grey	grey	2		HOG0019027	TraesJAG1A03G00082840	TraesJAG1B03G00281600	TraesJAG1D03G00480740	purple	grey	purple	2		HOG0020348	TraesJUL2A03G00620600	TraesJUL2B03G00875040	TraesJUL2D03G01125070	brown	brown	midnightblue	2		HOG0022071	TraesNOR2A03G00810130	TraesNOR2B03G01074030	TraesNOR2D03G01304020	turquoise	blue	turquoise	2
HOG0020759	TraesARI2A03G00662570	TraesARI2B03G00926340	TraesARI2D03G01174160	grey	grey	purple	2		HOG0019092	TraesJAG1A03G00088630	TraesJAG1B03G00289110	TraesJAG1D03G00482410	purple	grey	purple	2		HOG0020732	TraesJUL2A03G00657670	TraesJUL2B03G00917870	TraesJUL2D03G01162630	cyan	grey	grey	2		HOG0022524	TraesNOR3A03G01382070	TraesNOR3B03G01623470	TraesNOR3D03G01876140	brown	turquoise	turquoise	2
HOG0020790	TraesARI2A03G00671310	TraesARI2B03G00937190	TraesARI2D03G01181850	grey	purple	grey	2		HOG0019133	TraesJAG1A03G00091410	TraesJAG1B03G00286820	TraesJAG1D03G00485900	grey	grey	purple	2		HOG0021435	TraesJUL2A03G00744770	TraesJUL2B03G00990990	TraesJUL2D03G01231940	cyan	grey	cyan	2		HOG0022774	TraesNOR3A03G01426290	TraesNOR3B03G01664070	TraesNOR3D03G01910600	blue	blue	purple	2
HOG0021141	TraesARI2A03G00726570	TraesARI2B03G00976340	TraesARI2D03G01220270	grey	purple	grey	2		HOG0019236	TraesJAG1A03G00099080	TraesJAG1B03G00298210	TraesJAG1D03G00494030	grey	purple	grey	2		HOG0021446	TraesJUL2A03G00745760	TraesJUL2B03G00992020	TraesJUL2D03G01232910	blue	blue	turquoise	2		HOG0023224	TraesNOR3A03G01460620	TraesNOR3B03G01704190	TraesNOR3D03G01941630	brown	turquoise	turquoise	2
HOG0021625	TraesARI2A03G00764320	TraesARI2B03G01016620	TraesARI2D03G01257870	red	blue	blue	2		HOG0019485	TraesJAG1A03G00117670	TraesJAG1B03G00317290	TraesJAG1D03G00509940	blue	blue	turquoise	2		HOG0021488	TraesJUL2A03G00750430	TraesJUL2B03G00996350	TraesJUL2D03G01237090	pink	turquoise	pink	2		HOG0024663	TraesNOR4A03G02065590	TraesNOR4B03G02352010	TraesNOR4D03G02525120	black	black	yellow	2
HOG0021730	TraesARI2A03G00772970	TraesARI2B03G01028720	TraesARI2D03G01267060	blue	blue	turquoise	2		HOG0019548	TraesJAG1A03G00121480	TraesJAG1B03G00321900	TraesJAG1D03G00514570	turquoise	brown	brown	2		HOG0021737	TraesJUL2A03G00769670	TraesJUL2B03G01020520	TraesJUL2D03G01258910	grey	grey	cyan	2		HOG0024761	TraesNOR4A03G02073090	TraesNOR4B03G02343850	TraesNOR4D03G02517760	blue	turquoise	turquoise	2
HOG0021987	TraesARI2A03G00797770	TraesARI2B03G01059980	TraesARI2D03G01295730	grey	purple	grey	2		HOG0019594	TraesJAG1A03G00124220	TraesJAG1B03G00325290	TraesJAG1D03G00517740	grey	grey	purple	2		HOG0021927	TraesJUL2A03G00788980	TraesJUL2B03G01042470	TraesJUL2D03G01281720	cyan	grey	cyan	2		HOG0024962	TraesNOR4A03G02122170	TraesNOR4B03G02300490	TraesNOR4D03G02476500	yellow	black	black	2
HOG0021995	TraesARI2A03G00798420	TraesARI2B03G01061000	TraesARI2D03G01296720	purple	grey	purple	2		HOG0019799	TraesJAG1A03G00141830	TraesJAG1B03G00348920	TraesJAG1D03G00536640	grey	purple	purple	2		HOG0022058	TraesJUL2A03G00801900	TraesJUL2B03G01056980	TraesJUL2D03G01295820	turquoise	brown	brown	2		HOG0025041	TraesNOR4A03G02127990	TraesNOR4B03G02295260	TraesNOR4D03G02470990	turquoise	brown	brown	2
HOG0022006	TraesARI2A03G00799180	TraesARI2B03G01061920	TraesARI2D03G01297550	blue	blue	red	2		HOG0019992	TraesJAG1A03G00160760	TraesJAG1B03G00378520	TraesJAG1D03G00557640	purple	grey	grey	2		HOG0022252	TraesJUL3A03G01341420	TraesJUL3B03G01578930	TraesJUL3D03G01835790	grey	grey	cyan	2		HOG0025489	TraesNOR4A03G02166380	TraesNOR4B03G02249560	TraesNOR4D03G02437640	turquoise	turquoise	blue	2
HOG0022079	TraesARI2A03G00809730	TraesARI2B03G01074250	TraesARI2D03G01307820	purple	grey	purple	2		HOG0020291	TraesJAG2A03G00608860	TraesJAG2B03G00860240	TraesJAG2D03G01115090	purple	grey	grey	2		HOG0022382	TraesJUL3A03G01355260	TraesJUL3B03G01597090	TraesJUL3D03G01850150	cyan	grey	grey	2		HOG0026289	TraesNOR5A03G02654440	TraesNOR5B03G02879920	TraesNOR5D03G03117730	green	turquoise	turquoise	2
HOG0022592	TraesARI3A03G01389470	TraesARI3B03G01638670	TraesARI3D03G01889730	grey	purple	grey	2		HOG0020774	TraesJAG2A03G00658270	TraesJAG2B03G00914450	TraesJAG2D03G01165820	grey	grey	purple	2		HOG0022592	TraesJUL3A03G01381280	TraesJUL3B03G01626690	TraesJUL3D03G01874850	cyan	cyan	grey	2		HOG0026479	TraesNOR5A03G02671080	TraesNOR5B03G02898070	TraesNOR5D03G03131170	turquoise	brown	turquoise	2
HOG0023215	TraesARI3A03G01460550	TraesARI3B03G01707560	TraesARI3D03G01948180	blue	red	blue	2		HOG0020934	TraesJAG2A03G00698190	TraesJAG2B03G00941860	TraesJAG2D03G01191230	purple	grey	purple	2		HOG0022652	TraesJUL3A03G01390340	TraesJUL3B03G01632670	TraesJUL3D03G01879850	grey	grey	cyan	2		HOG0026486	TraesNOR5A03G02671710	TraesNOR5B03G02898730	TraesNOR5D03G03131680	blue	purple	blue	2
HOG0023403	TraesARI3A03G01469660	TraesARI3B03G01719170	TraesARI3D03G01957500	red	red	pink	2		HOG0021116	TraesJAG2A03G00717440	TraesJAG2B03G00959460	TraesJAG2D03G01208190	purple	grey	purple	2		HOG0022659	TraesJUL3A03G01391080	TraesJUL3B03G01633120	TraesJUL3D03G01880270	grey	cyan	grey	2		HOG0026608	TraesNOR5A03G02680580	TraesNOR5B03G02908000	TraesNOR5D03G03140110	blue	turquoise	turquoise	2
HOG0023621	TraesARI3A03G01484700	TraesARI3B03G01737730	TraesARI3D03G01971570	grey	purple	grey	2		HOG0021120	TraesJAG2A03G00717850	TraesJAG2B03G00959910	TraesJAG2D03G01208580	purple	grey	grey	2		HOG0022839	TraesJUL3A03G01423940	TraesJUL3B03G01661110	TraesJUL3D03G01907190	blue	turquoise	blue	2		HOG0026950	TraesNOR5A03G02706740	TraesNOR5B03G02938780	TraesNOR5D03G03167660	blue	turquoise	blue	2
HOG0024506	TraesARI4A03G02064170	TraesARI4B03G02385430	TraesARI4D03G02559500	purple	grey	purple	2		HOG0021378	TraesJAG2A03G00736100	TraesJAG2B03G00980200	TraesJAG2D03G01227180	grey	grey	lightgreen	2		HOG0023206	TraesJUL3A03G01451250	TraesJUL3B03G01692180	TraesJUL3D03G01931880	cyan	grey	grey	2		HOG0027241	TraesNOR5A03G02738680	TraesNOR5B03G02974830	TraesNOR5D03G03199170	blue	purple	blue	2
HOG0024797	TraesARI4A03G02085420	TraesARI4B03G02360440	TraesARI4D03G02536600	grey	purple	grey	2		HOG0021432	TraesJAG2A03G00739920	TraesJAG2B03G00984210	TraesJAG2D03G01231460	purple	grey	purple	2		HOG0024104	TraesJUL3A03G01535560	TraesJUL3B03G01802510	TraesJUL3D03G02016800	turquoise	turquoise	brown	2		HOG0027439	TraesNOR5A03G02755790	TraesNOR5B03G02993700	TraesNOR5D03G03215170	brown	turquoise	brown	2
HOG0024843	TraesARI4A03G02089860	TraesARI4B03G02356200	TraesARI4D03G02533140	purple	grey	purple	2		HOG0021759	TraesJAG2A03G00766610	TraesJAG2B03G01015320	TraesJAG2D03G01258310	grey	purple	purple	2		HOG0024136	TraesJUL3A03G01544550	TraesJUL3B03G01807950	TraesJUL3D03G02022860	grey	cyan	grey	2		HOG0027918	TraesNOR6A03G03276080	TraesNOR6B03G03467170	TraesNOR6D03G03691360	purple	blue	blue	2
HOG0025071	TraesARI4A03G02145860	TraesARI4B03G02308080	TraesARI4D03G02489820	purple	grey	purple	2		HOG0021988	TraesJAG2A03G00789310	TraesJAG2B03G01044080	TraesJAG2D03G01285010	grey	purple	grey	2		HOG0024593	TraesJUL4A03G02053340	TraesJUL4B03G02359490	TraesJUL4D03G02532090	brown	brown	magenta	2		HOG0028347	TraesNOR6A03G03346490	TraesNOR6B03G03551380	TraesNOR6D03G03749650	blue	turquoise	turquoise	2
HOG0025143	TraesARI4A03G02152630	TraesARI4B03G02300690	TraesARI4D03G02484040	grey	grey	purple	2		HOG0022019	TraesJAG2A03G00795620	TraesJAG2B03G01049470	TraesJAG2D03G01289600	grey	grey	purple	2		HOG0024606	TraesJUL4A03G02054090	TraesJUL4B03G02358640	TraesJUL4D03G02531310	cyan	cyan	grey	2		HOG0028414	TraesNOR6A03G03372820	TraesNOR6B03G03580720	TraesNOR6D03G03769470	blue	turquoise	blue	2
HOG0025223	TraesARI4A03G02161550	TraesARI4B03G02293020	TraesARI4D03G02477210	grey	purple	grey	2		HOG0022252	TraesJAG3A03G01339290	TraesJAG3B03G01574810	TraesJAG3D03G01826040	grey	grey	purple	2		HOG0024707	TraesJUL4A03G02061530	TraesJUL4B03G02349750	TraesJUL4D03G02523450	grey	cyan	grey	2		HOG0028446	TraesNOR6A03G03375750	TraesNOR6B03G03583390	TraesNOR6D03G03772740	blue	blue	turquoise	2
HOG0025589	TraesARI4A03G02192980	TraesARI7B03G04340900	TraesARI5D03G03188170	grey	grey	purple	2		HOG0022337	TraesJAG3A03G01348880	TraesJAG3B03G01586580	TraesJAG3D03G01836690	purple	purple	grey	2		HOG0024922	TraesJUL4A03G02102870	TraesJUL4B03G02321570	TraesJUL4D03G02500390	turquoise	blue	blue	2		HOG0028475	TraesNOR6A03G03379270	TraesNOR6B03G03587240	TraesNOR6D03G03775570	turquoise	blue	blue	2
HOG0025873	TraesARI5A03G02603080	TraesARI5B03G02833410	TraesARI5D03G02980210	purple	grey	purple	2		HOG0022422	TraesJAG3A03G01358730	TraesJAG3B03G01599150	TraesJAG3D03G01845740	purple	purple	grey	2		HOG0024961	TraesJUL4A03G02119570	TraesJUL4B03G02303510	TraesJUL4D03G02477890	turquoise	turquoise	blue	2		HOG0029075	TraesNOR6A03G03432700	TraesNOR6B03G03653350	TraesNOR6D03G03825130	blue	magenta	magenta	2
HOG0026219	TraesARI5A03G02653320	TraesARI5B03G02879150	TraesARI5D03G03025470	purple	grey	grey	2		HOG0022730	TraesJAG3A03G01402590	TraesJAG3B03G01638700	TraesJAG3D03G01889320	purple	grey	purple	2		HOG0024965	TraesJUL4A03G02120110	TraesJUL4B03G02303100	TraesJUL4D03G02476660	salmon	green	salmon	2		HOG0029450	TraesNOR7A03G03909570	TraesNOR7B03G04125620	TraesNOR7D03G04385260	blue	blue	turquoise	2
HOG0026227	TraesARI5A03G02653620	TraesARI5B03G02878540	TraesARI5D03G03025140	grey	purple	grey	2		HOG0022856	TraesJAG3A03G01422800	TraesJAG3B03G01658730	TraesJAG3D03G01898920	purple	grey	grey	2		HOG0025013	TraesJUL4A03G02123730	TraesJUL4B03G02299870	TraesJUL4D03G02474240	turquoise	brown	brown	2		HOG0029542	TraesNOR7A03G03917690	TraesNOR7B03G04135050	TraesNOR7D03G04393940	blue	turquoise	blue	2
HOG0026243	TraesARI5A03G02657840	TraesARI7B03G04162710	TraesARI5D03G03031940	blue	blue	turquoise	2		HOG0023188	TraesJAG3A03G01447040	TraesJAG3B03G01687000	TraesJAG3D03G01921180	purple	grey	grey	2		HOG0025060	TraesJUL4A03G02127050	TraesJUL4B03G02293140	TraesJUL4D03G02470760	cyan	grey	grey	2		HOG0029615	TraesNOR7A03G03924740	TraesNOR7B03G04143400	TraesNOR7D03G04400950	brown	brown	magenta	2
HOG0026357	TraesARI5A03G02683130	TraesARI7B03G04182870	TraesARI5D03G03050330	grey	grey	purple	2		HOG0023235	TraesJAG3A03G01449680	TraesJAG3B03G01690530	TraesJAG3D03G01924280	purple	grey	purple	2		HOG0025068	TraesJUL4A03G02127570	TraesJUL4B03G02292530	TraesJUL4D03G02470250	grey	cyan	cyan	2		HOG0029889	TraesNOR7A03G03947760	TraesNOR7B03G04166290	TraesNOR7D03G04421770	brown	turquoise	brown	2
HOG0027267	TraesARI5A03G02761280	TraesARI7B03G04271340	TraesARI5D03G03126760	grey	purple	purple	2		HOG0023446	TraesJAG3A03G01460100	TraesJAG3B03G01702320	TraesJAG3D03G01934870	grey	purple	purple	2		HOG0025196	TraesJUL4A03G02141430	TraesJUL4B03G02280300	TraesJUL4D03G02459460	grey	cyan	cyan	2		HOG0029891	TraesNOR7A03G03948040	TraesNOR7B03G04166400	TraesNOR7D03G04421920	blue	turquoise	turquoise	2
HOG0027704	TraesARI5A03G02800570	TraesARI7B03G04315560	TraesARI5D03G03163730	magenta	purple	magenta	2		HOG0023592	TraesJAG3A03G01469280	TraesJAG3B03G01714370	TraesJAG3D03G01943360	grey	purple	grey	2		HOG0025911	TraesJUL5A03G02592220	TraesJUL5B03G02817520	TraesJUL5D03G03063160	brown	turquoise	turquoise	2		HOG0030155	TraesNOR7A03G03990170	TraesNOR7B03G04210850	TraesNOR7D03G04462500	blue	turquoise	blue	2
HOG0028184	TraesARI6A03G03248340	TraesARI6B03G03455310	TraesARI6D03G03657350	grey	purple	grey	2		HOG0023644	TraesJAG3A03G01473550	TraesJAG3B03G01718390	TraesJAG3D03G01947370	grey	purple	grey	2		HOG0026040	TraesJUL5A03G02611510	TraesJUL5B03G02840500	TraesJUL5D03G03080370	grey	grey	cyan	2		HOG0030391	TraesNOR7A03G04009880	TraesNOR7B03G04228740	TraesNOR7D03G04477970	blue	blue	purple	2
HOG0028185	TraesARI6A03G03248500	TraesARI6B03G03455380	TraesARI6D03G03657140	grey	grey	purple	2		HOG0023719	TraesJAG3A03G01479020	TraesJAG3B03G01724220	TraesJAG3D03G01952320	purple	grey	grey	2		HOG0026347	TraesJUL5A03G02660810	TraesJUL5B03G02882050	TraesJUL5D03G03122590	brown	brown	turquoise	2		HOG0002660	TraesNOR2A03G00716000	TraesNOR2B03G00965290	TraesNOR2D03G01209760	magenta	blue	yellow	3
HOG0028197	TraesARI6A03G03249930	TraesARI6B03G03460130	TraesARI6D03G03659910	grey	grey	purple	2		HOG0023823	TraesJAG3A03G01485640	TraesJAG3B03G01732790	TraesJAG3D03G01960740	purple	purple	grey	2		HOG0026463	TraesJUL5A03G02668380	TraesJUL5B03G02891350	TraesJUL5D03G03125570	yellow	purple	yellow	2		HOG0007165	TraesNOR3A03G01494530	TraesNOR3B03G01743590	TraesNOR3D03G01975310	turquoise	pink	yellow	3
HOG0028339	TraesARI6A03G03267530	TraesARI6B03G03487500	TraesARI6D03G03672960	purple	grey	grey	2		HOG0024131	TraesJAG3A03G01539530	TraesJAG3B03G01804920	TraesJAG3D03G02011000	grey	grey	purple	2		HOG0026508	TraesJUL5A03G02672280	TraesJUL5B03G02894970	TraesJUL5D03G03128940	purple	yellow	purple	2		HOG0008626	TraesNOR7A03G04009790	TraesNOR7B03G04228640	TraesNOR7D03G04477910	turquoise	brown	red	3
HOG0028442	TraesARI6A03G03299040	TraesARI6B03G03507240	TraesARI6D03G03696030	grey	grey	purple	2		HOG0024354	TraesJAG4A03G02026290	TraesJAG4B03G02357310	TraesJAG4D03G02527010	purple	grey	grey	2		HOG0026679	TraesJUL5A03G02682200	TraesJUL5B03G02906380	TraesJUL5D03G03139040	magenta	brown	brown	2		HOG0009201	TraesNOR5A03G02591310	TraesNOR5B03G02820980	TraesNOR5D03G03066230	turquoise	brown	greenyellow	3
HOG0028841	TraesARI6A03G03332310	TraesARI6B03G03543820	TraesARI6D03G03726040	grey	purple	grey	2		HOG0024475	TraesJAG4A03G02037390	TraesJAG4B03G02343910	TraesJAG4D03G02514960	grey	purple	grey	2		HOG0026717	TraesJUL5A03G02686670	TraesJUL5B03G02912240	TraesJUL5D03G03144230	cyan	grey	grey	2		HOG0009875	TraesNOR3A03G01452240	TraesNOR3B03G01692430	TraesNOR3D03G01932840	turquoise	grey	brown	3
HOG0028905	TraesARI6A03G03336800	TraesARI6B03G03550120	TraesARI6D03G03730300	grey	purple	grey	2		HOG0024504	TraesJAG4A03G02035780	TraesJAG4B03G02345750	TraesJAG4D03G02516710	purple	grey	purple	2		HOG0027012	TraesJUL5A03G02709410	TraesJUL5B03G02940660	TraesJUL5D03G03169430	grey	cyan	grey	2		HOG0009919	TraesNOR6A03G03306290	TraesNOR6B03G03510690	TraesNOR6D03G03716480	turquoise	blue	grey	3
HOG0029128	TraesARI6A03G03363000	TraesARI6B03G03586580	TraesARI6D03G03755830	turquoise	green	green	2		HOG0024508	TraesJAG4A03G02035320	TraesJAG4B03G02346200	TraesJAG4D03G02517150	grey	grey	purple	2		HOG0027016	TraesJUL5A03G02709560	TraesJUL5B03G02940780	TraesJUL5D03G03169570	grey	cyan	grey	2		HOG0009997	TraesNOR6A03G03386630	TraesNOR6B03G03592930	TraesNOR6D03G03781030	grey	blue	magenta	3
HOG0029174	TraesARI6A03G03372780	TraesARI6B03G03595230	TraesARI6D03G03762860	grey	grey	purple	2		HOG0024635	TraesJAG4A03G02043950	TraesJAG4B03G02335400	TraesJAG4D03G02507730	grey	purple	purple	2		HOG0027332	TraesJUL5A03G02744340	TraesJUL5B03G02978950	TraesJUL5D03G03203870	turquoise	turquoise	brown	2		HOG0010124	TraesNOR7A03G04043310	TraesNOR7B03G04265690	TraesNOR7D03G04509440	turquoise	brown	grey	3
HOG0029485	TraesARI7A03G03843920	TraesARI5B03G02932180	TraesARI7D03G04415210	purple	grey	grey	2		HOG0024694	TraesJAG4A03G02048070	TraesJAG4B03G02330660	TraesJAG4D03G02503010	grey	purple	grey	2		HOG0027439	TraesJUL5A03G02751340	TraesJUL5B03G02987060	TraesJUL5D03G03210750	brown	turquoise	brown	2		HOG0010127	TraesNOR5A03G02636540	TraesNOR5B03G02869150	TraesNOR5D03G03108000	magenta	grey	brown	3
HOG0029506	TraesARI7A03G03841310	TraesARI5B03G02929100	TraesARI7D03G04417550	purple	grey	grey	2		HOG0024843	TraesJAG4A03G02060750	TraesJAG4B03G02316750	TraesJAG4D03G02491480	purple	grey	purple	2		HOG0027635	TraesJUL5A03G02770640	TraesJUL5B03G03008840	TraesJUL5D03G03228620	cyan	cyan	grey	2		HOG0010289	TraesNOR6A03G03340520	TraesNOR6B03G03549510	TraesNOR6D03G03744750	blue	grey	red	3
HOG0029869	TraesARI7A03G03874820	TraesARI5B03G02896200	TraesARI7D03G04446880	grey	grey	purple	2		HOG0024910	TraesJAG4A03G02069770	TraesJAG4B03G02297910	TraesJAG4D03G02489770	purple	grey	grey	2		HOG0027755	TraesJUL5A03G02781760	TraesJUL5B03G03022330	TraesJUL5D03G03240220	grey	cyan	grey	2		HOG0010371	TraesNOR6A03G03341350	TraesNOR6B03G03550160	TraesNOR6D03G03745260	turquoise	grey	blue	3
HOG0030185	TraesARI7A03G03922280	TraesARI7B03G04125100	TraesARI7D03G04492410	purple	purple	grey	2		HOG0025316	TraesJAG4A03G02131950	TraesJAG4B03G02247580	TraesJAG4D03G02429830	grey	lightgreen	grey	2		HOG0028659	TraesJUL6A03G03387750	TraesJUL6B03G03596040	TraesJUL6D03G03781080	grey	cyan	grey	2		HOG0010889	TraesNOR6A03G03433630	TraesNOR6B03G03655170	TraesNOR6D03G03826240	turquoise	blue	purple	3
HOG0030203	TraesARI7A03G03924580	TraesARI7B03G04129550	TraesARI7D03G04487830	purple	grey	grey	2		HOG0025335	TraesJAG4A03G02132840	TraesJAG4B03G02246590	TraesJAG4D03G02428790	purple	grey	grey	2		HOG0028759	TraesJUL6A03G03396700	TraesJUL6B03G03607730	TraesJUL6D03G03789960	turquoise	turquoise	brown	2		HOG0011134	TraesNOR5A03G02714950	TraesNOR5B03G02948850	TraesNOR5D03G03175950	blue	grey	turquoise	3
HOG0030357	TraesARI7A03G03938360	TraesARI7B03G04111340	TraesARI7D03G04503450	grey	purple	grey	2		HOG0025462	TraesJAG4A03G02141820	TraesJAG4B03G02235630	TraesJAG4D03G02419660	grey	grey	purple	2		HOG0029700	TraesJUL7A03G03923040	TraesJUL7B03G04146230	TraesJUL7D03G04400670	turquoise	turquoise	brown	2		HOG0011141	TraesNOR5A03G02757270	TraesNOR5B03G02995340	TraesNOR5D03G03216860	blue	grey	turquoise	3
HOG0030580	TraesARI7A03G03963710	TraesARI7B03G04084830	TraesARI7D03G04527050	grey	grey	purple	2		HOG0025535	TraesJAG4A03G02148700	TraesJAG4B03G02227070	TraesJAG4D03G02413470	grey	purple	purple	2		HOG0029850	TraesJUL7A03G03936560	TraesJUL7B03G04155420	TraesJUL7D03G04413340	cyan	grey	grey	2		HOG0011236	TraesNOR2A03G00622260	TraesNOR2B03G00878700	TraesNOR2D03G01132490	blue	magenta	red	3
HOG0030589	TraesARI7A03G03965700	TraesARI7B03G04082840	TraesARI7D03G04528760	grey	purple	purple	2		HOG0025551	TraesJAG4A03G02152070	TraesJAG4B03G02223050	TraesJAG4D03G02416460	grey	lightgreen	grey	2		HOG0030101	TraesJUL7A03G03978910	TraesJUL7B03G04195230	TraesJUL7D03G04449460	turquoise	brown	brown	2		HOG0016307	TraesNOR6A03G03299850	TraesNOR6B03G03504180	TraesNOR6D03G03711280	grey	tan	yellow	3
HOG0004055	TraesARI2A03G00644980	TraesARI2B03G00908530	TraesARI2D03G01157250	black	blue	turquoise	3		HOG0025589	TraesJAG4A03G02156320	TraesJAG5B03G03017570	TraesJAG5D03G03229570	grey	grey	purple	2		HOG0030320	TraesJUL7A03G03998010	TraesJUL7B03G04210800	TraesJUL7D03G04463380	grey	cyan	grey	2		HOG0018515	TraesNOR1A03G00008020	TraesNOR1B03G00192440	TraesNOR1D03G00417110	brown	turquoise	red	3
HOG0006350	TraesARI4A03G02213880	TraesARI4B03G02415280	TraesARI4D03G02585280	blue	grey	red	3		HOG0025642	TraesJAG4A03G02166880	TraesJAG5B03G03005910	TraesJAG5D03G03217590	yellow	blue	yellow	2		HOG0030494	TraesJUL7A03G04015050	TraesJUL7B03G04232430	TraesJUL7D03G04483850	turquoise	brown	turquoise	2		HOG0018603	TraesNOR1A03G00023610	TraesNOR1B03G00217080	TraesNOR1D03G00434160	grey	blue	turquoise	3
HOG0007326	TraesARI6A03G03302880	TraesARI6B03G03511400	TraesARI6D03G03699880	grey	red	purple	3		HOG0025772	TraesJAG4A03G02174910	TraesJAG4B03G02378500	TraesJAG4D03G02544620	turquoise	red	red	2		HOG0030547	TraesJUL7A03G04019540	TraesJUL7B03G04238270	TraesJUL7D03G04488780	grey	cyan	grey	2		HOG0018853	TraesNOR1A03G00050360	TraesNOR1B03G00252810	TraesNOR1D03G00461530	grey	turquoise	brown	3
HOG0009860	TraesARI3A03G01457520	TraesARI3B03G01698860	TraesARI3D03G01944020	turquoise	grey	green	3		HOG0026074	TraesJAG5A03G02596170	TraesJAG5B03G02823250	TraesJAG5D03G03059170	green	turquoise	green	2		HOG0030648	TraesJUL7A03G04038860	TraesJUL7B03G04261320	TraesJUL7D03G04507350	brown	turquoise	brown	2		HOG0018920	TraesNOR1A03G00070550	TraesNOR1B03G00269490	TraesNOR1D03G00474070	turquoise	grey	brown	3
HOG0009921	TraesARI5A03G02762730	TraesARI7B03G04272380	TraesARI5D03G03128000	grey	turquoise	magenta	3		HOG0026199	TraesJAG5A03G02608380	TraesJAG5B03G02833760	TraesJAG5D03G03069250	purple	purple	grey	2		HOG0030764	TraesJUL7A03G04066590	TraesJUL7B03G04298930	TraesJUL7D03G04531950	grey	cyan	grey	2		HOG0019037	TraesNOR1A03G00084130	TraesNOR1B03G00287560	TraesNOR1D03G00486140	black	yellow	grey	3
HOG0010212	TraesARI5A03G02718360	TraesARI7B03G04222250	TraesARI5D03G03082180	grey	pink	purple	3		HOG0026228	TraesJAG5A03G02613850	TraesJAG5B03G02839210	TraesJAG5D03G03079420	grey	grey	purple	2		HOG0006318	TraesJUL3A03G01439410	TraesJUL3B03G01676500	TraesJUL3D03G01920510	greenyellow	grey	cyan	3		HOG0019068	TraesNOR1A03G00087440	TraesNOR1B03G00295530	TraesNOR1D03G00484680	blue	turquoise	grey	3
HOG0010283	TraesARI7A03G03938760	TraesARI7B03G04110710	TraesARI7D03G04503950	grey	tan	purple	3		HOG0026268	TraesJAG5A03G02623840	TraesJAG5B03G02845570	TraesJAG5D03G03083530	grey	purple	grey	2		HOG0006358	TraesJUL6A03G03437770	TraesJUL6B03G03665380	TraesJUL6D03G03829890	grey	turquoise	cyan	3		HOG0019197	TraesNOR1A03G00096460	TraesNOR1B03G00299950	TraesNOR1D03G00499040	purple	grey	blue	3
HOG0010294	TraesARI6A03G03289700	TraesARI6B03G03479890	TraesARI6D03G03687620	red	purple	grey	3		HOG0026290	TraesJAG5A03G02634280	TraesJAG5B03G02851800	TraesJAG5D03G03086160	turquoise	brown	turquoise	2		HOG0008328	TraesJUL5A03G02682430	TraesJUL5B03G02905730	TraesJUL5D03G03138590	turquoise	pink	yellow	3		HOG0019330	TraesNOR1A03G00105890	TraesNOR1B03G00309890	TraesNOR1D03G00507870	purple	blue	grey	3
HOG0010592	TraesARI5A03G02627690	TraesARI5B03G02856970	TraesARI5D03G03004560	red	pink	turquoise	3		HOG0026309	TraesJAG5A03G02636810	TraesJAG5B03G02854010	TraesJAG5D03G03088080	turquoise	blue	blue	2		HOG0009821	TraesJUL1A03G00094600	TraesJUL1B03G00294240	TraesJUL1D03G00493590	turquoise	brown	grey	3		HOG0019418	TraesNOR1A03G00114300	TraesNOR1B03G00317160	TraesNOR1D03G00513910	yellow	blue	tan	3
HOG0010609	TraesARI5A03G02754870	TraesARI7B03G04263940	TraesARI5D03G03120230	grey	turquoise	purple	3		HOG0026502	TraesJAG5A03G02652670	TraesJAG5B03G02871280	TraesJAG5D03G03101330	purple	grey	grey	2		HOG0009868	TraesJUL1A03G00149400	TraesJUL1B03G00359590	TraesJUL1D03G00547450	turquoise	blue	black	3		HOG0019485	TraesNOR1A03G00118840	TraesNOR1B03G00322020	TraesNOR1D03G00518280	grey	brown	turquoise	3
HOG0011236	TraesARI2A03G00621730	TraesARI2B03G00878160	TraesARI2D03G01132880	black	grey	red	3		HOG0026581	TraesJAG5A03G02658100	TraesJAG5B03G02877150	TraesJAG5D03G03106130	yellow	blue	blue	2		HOG0009876	TraesJUL1A03G00157230	TraesJUL1B03G00373470	TraesJUL1D03G00556850	cyan	grey	brown	3		HOG0019494	TraesNOR1A03G00119260	TraesNOR1B03G00322420	TraesNOR1D03G00518660	pink	turquoise	salmon	3
HOG0012522	TraesARI2A03G00798230	TraesARI2B03G01060820	TraesARI2D03G01296350	grey	purple	pink	3		HOG0027833	TraesJAG5A03G02770280	TraesJAG4B03G02389200	TraesJAG4D03G02551190	turquoise	blue	blue	2		HOG0009939	TraesJUL2A03G00641700	TraesJUL2B03G00901740	TraesJUL2D03G01147300	brown	turquoise	grey	3		HOG0019588	TraesNOR1A03G00124800	TraesNOR1B03G00329300	TraesNOR1D03G00525810	yellow	turquoise	blue	3
HOG0012530	TraesARI7A03G03902050	TraesARI7B03G04149460	TraesARI7D03G04470750	green	purple	grey	3		HOG0028185	TraesJAG6A03G03287500	TraesJAG6B03G03487370	TraesJAG6D03G03676540	grey	purple	purple	2		HOG0009978	TraesJUL6A03G03360970	TraesJUL6B03G03565910	TraesJUL6D03G03753710	brown	magenta	grey	3		HOG0019613	TraesNOR1A03G00126730	TraesNOR1B03G00332040	TraesNOR1D03G00527720	turquoise	black	green	3
HOG0012795	TraesARI1A03G00086320	TraesARI1B03G00285260	TraesARI1D03G00486490	turquoise	grey	purple	3		HOG0028202	TraesJAG6A03G03289090	TraesJAG6B03G03491750	TraesJAG6D03G03679090	grey	grey	purple	2		HOG0010118	TraesJUL5A03G02612560	TraesJUL5B03G02841400	TraesJUL5D03G03081950	cyan	grey	brown	3		HOG0019786	TraesNOR1A03G00141730	TraesNOR1B03G00351720	TraesNOR1D03G00543580	magenta	grey	brown	3
HOG0014268	TraesARI3A03G01433080	TraesARI3B03G01675420	TraesARI3D03G01922880	grey	pink	purple	3		HOG0028332	TraesJAG6A03G03305230	TraesJAG6B03G03508400	TraesJAG6D03G03689070	blue	yellow	blue	2		HOG0011476	TraesJUL5A03G02716760	TraesJUL5B03G02948380	TraesJUL5D03G03176300	grey	green	turquoise	3		HOG0019898	TraesNOR1A03G00152320	TraesNOR1B03G00364870	TraesNOR1D03G00554130	yellow	black	grey	3
HOG0018227	TraesARI3A03G01426670	TraesARI7B03G04229760	TraesARI5D03G03090120	grey	turquoise	purple	3		HOG0028339	TraesJAG6A03G03306330	TraesJAG6B03G03517990	TraesJAG6D03G03692150	purple	grey	purple	2		HOG0011820	TraesJUL2A03G00752500	TraesJUL2B03G00998390	TraesJUL2D03G01239040	turquoise	brown	red	3		HOG0020229	TraesNOR2A03G00607330	TraesNOR2B03G00857220	TraesNOR2D03G01116250	purple	turquoise	blue	3
HOG0018521	TraesARI1A03G00006630	TraesARI1B03G00192760	TraesARI1D03G00416740	purple	grey	turquoise	3		HOG0028529	TraesJAG6A03G03345550	TraesJAG6B03G03544440	TraesJAG6D03G03721590	blue	turquoise	blue	2		HOG0018663	TraesJUL1A03G00031240	TraesJUL1B03G00224160	TraesJUL1D03G00436870	cyan	grey	red	3		HOG0020566	TraesNOR2A03G00648350	TraesNOR2B03G00916520	TraesNOR2D03G01163210	blue	red	grey	3
HOG0018719	TraesARI1A03G00036730	TraesARI1B03G00239710	TraesARI1D03G00448460	turquoise	purple	grey	3		HOG0028948	TraesJAG6A03G03374980	TraesJAG6B03G03583320	TraesJAG6D03G03751170	grey	purple	grey	2		HOG0018987	TraesJUL1A03G00077810	TraesJUL1B03G00277600	TraesJUL1D03G00476420	grey	turquoise	brown	3		HOG0020790	TraesNOR2A03G00668710	TraesNOR2B03G00933740	TraesNOR2D03G01182060	grey	magenta	blue	3
HOG0018738	TraesARI1A03G00038700	TraesARI1B03G00233880	TraesARI1D03G00443120	lightcyan	grey	purple	3		HOG0029137	TraesJAG6A03G03399430	TraesJAG6B03G03619320	TraesJAG6D03G03775910	purple	grey	purple	2		HOG0018998	TraesJUL1A03G00078920	TraesJUL1B03G00278710	TraesJUL1D03G00477130	green	turquoise	yellow	3		HOG0020854	TraesNOR2A03G00695710	TraesNOR2B03G00954770	TraesNOR2D03G01196760	purple	blue	grey	3
HOG0018771	TraesARI1A03G00041760	TraesARI1B03G00232070	TraesARI1D03G00442440	purple	red	grey	3		HOG0029256	TraesJAG7A03G03826950	TraesJAG7B03G04036590	TraesJAG7D03G04297770	grey	purple	grey	2		HOG0019007	TraesJUL1A03G00079870	TraesJUL1B03G00279550	TraesJUL1D03G00477920	brown	turquoise	blue	3		HOG0020896	TraesNOR2A03G00700850	TraesNOR2B03G00959910	TraesNOR2D03G01204380	grey	brown	turquoise	3
HOG0018840	TraesARI1A03G00049910	TraesARI1B03G00249980	TraesARI1D03G00460870	grey	pink	purple	3		HOG0029262	TraesJAG7A03G03827240	TraesJAG7B03G04037030	TraesJAG7D03G04298170	grey	purple	grey	2		HOG0019037	TraesJUL1A03G00082930	TraesJUL1B03G00283160	TraesJUL1D03G00481510	brown	turquoise	grey	3		HOG0021122	TraesNOR2A03G00727150	TraesNOR2B03G00974020	TraesNOR2D03G01218700	grey	turquoise	blue	3
HOG0018987	TraesARI1A03G00079940	TraesARI1B03G00280700	TraesARI1D03G00479120	magenta	turquoise	red	3		HOG0029376	TraesJAG7A03G03841480	TraesJAG7B03G04055060	TraesJAG7D03G04312450	grey	purple	grey	2		HOG0019046	TraesJUL1A03G00083840	TraesJUL1B03G00282670	TraesJUL1D03G00482030	brown	magenta	grey	3		HOG0021137	TraesNOR2A03G00728170	TraesNOR2B03G00975260	TraesNOR2D03G01220270	brown	turquoise	red	3
HOG0018988	TraesARI1A03G00080090	TraesARI1B03G00281000	TraesARI1D03G00479190	blue	red	green	3		HOG0029414	TraesJAG7A03G03843650	TraesJAG7B03G04058830	TraesJAG7D03G04315890	grey	grey	purple	2		HOG0019110	TraesJUL1A03G00089220	TraesJUL1B03G00288280	TraesJUL1D03G00487760	turquoise	grey	cyan	3		HOG0021170	TraesNOR2A03G00730860	TraesNOR2B03G00977610	TraesNOR2D03G01222110	turquoise	brown	grey	3
HOG0019046	TraesARI1A03G00085940	TraesARI1B03G00285680	TraesARI1D03G00484750	brown	yellow	grey	3		HOG0029522	TraesJAG7A03G03850090	TraesJAG7B03G04070710	TraesJAG7D03G04326550	purple	grey	grey	2		HOG0019370	TraesJUL1A03G00107170	TraesJUL1B03G00307730	TraesJUL1D03G00505010	grey	black	grey60	3		HOG0021379	TraesNOR2A03G00745790	TraesNOR2B03G00994180	TraesNOR2D03G01237360	grey	blue	purple	3
HOG0019119	TraesARI1A03G00092440	TraesARI1B03G00288660	TraesARI1D03G00492960	purple	turquoise	grey	3		HOG0029666	TraesJAG7A03G03867510	TraesJAG7B03G04083600	TraesJAG7D03G04337640	purple	grey	grey	2		HOG0019494	TraesJUL1A03G00117780	TraesJUL1B03G00317920	TraesJUL1D03G00513590	pink	red	turquoise	3		HOG0021409	TraesNOR2A03G00747760	TraesNOR2B03G00995940	TraesNOR2D03G01238740	black	grey	yellow	3
HOG0019173	TraesARI1A03G00096400	TraesARI1B03G00296370	TraesARI1D03G00495680	magenta	turquoise	grey	3		HOG0029916	TraesJAG7A03G03891220	TraesJAG7B03G04105250	TraesJAG7D03G04358470	grey	grey	purple	2		HOG0019529	TraesJUL1A03G00120000	TraesJUL1B03G00320850	TraesJUL1D03G00516610	pink	yellow	purple	3		HOG0021523	TraesNOR2A03G00757720	TraesNOR2B03G01005970	TraesNOR2D03G01249160	tan	yellow	grey	3
HOG0019482	TraesARI1A03G00119380	TraesARI1B03G00320400	TraesARI1D03G00515780	turquoise	grey	purple	3		HOG0030101	TraesJAG7A03G03924180	TraesJAG7B03G04138770	TraesJAG7D03G04388500	turquoise	blue	blue	2		HOG0019588	TraesJUL1A03G00123680	TraesJUL1B03G00325190	TraesJUL1D03G00520740	turquoise	yellow	blue	3		HOG0021625	TraesNOR2A03G00766120	TraesNOR2B03G01015840	TraesNOR2D03G01257850	red	blue	green	3
HOG0019515	TraesARI1A03G00121420	TraesARI1B03G00323140	TraesARI1D03G00518310	grey	tan	pink	3		HOG0030141	TraesJAG7A03G03927560	TraesJAG7B03G04145660	TraesJAG7D03G04395730	grey	grey	purple	2		HOG0019792	TraesJUL1A03G00141290	TraesJUL1B03G00348990	TraesJUL1D03G00539440	yellow	brown	lightgreen	3		HOG0021908	TraesNOR2A03G00791890	TraesNOR2B03G01049820	TraesNOR2D03G01285370	cyan	purple	blue	3
HOG0019521	TraesARI1A03G00121950	TraesARI1B03G00323780	TraesARI1D03G00518860	grey	red	purple	3		HOG0030248	TraesJAG7A03G03936380	TraesJAG7B03G04160580	TraesJAG7D03G04408420	blue	turquoise	blue	2		HOG0020131	TraesJUL1A03G00177120	TraesJUL1B03G00398900	TraesJUL1D03G00575340	turquoise	brown	grey	3		HOG0022015	TraesNOR2A03G00802540	TraesNOR2B03G01064660	TraesNOR2D03G01296660	magenta	brown	grey	3
HOG0019550	TraesARI1A03G00123540	TraesARI1B03G00325670	TraesARI1D03G00520810	black	tan	turquoise	3		HOG0030266	TraesJAG7A03G03937980	TraesJAG7B03G04158640	TraesJAG7D03G04406640	grey	purple	grey	2		HOG0020263	TraesJUL2A03G00610480	TraesJUL2B03G00860730	TraesJUL2D03G01114330	blue	turquoise	brown	3		HOG0022022	TraesNOR2A03G00803770	TraesNOR2B03G01065650	TraesNOR2D03G01297790	turquoise	grey	blue	3
HOG0019567	TraesARI1A03G00124300	TraesARI1B03G00326400	TraesARI1D03G00521490	yellow	grey	purple	3		HOG0030565	TraesJAG7A03G03968040	TraesJAG7B03G04185320	TraesJAG7D03G04430700	purple	grey	grey	2		HOG0020314	TraesJUL2A03G00616320	TraesJUL2B03G00869870	TraesJUL2D03G01121230	magenta	brown	grey	3		HOG0022032	TraesNOR2A03G00804690	TraesNOR2B03G01067060	TraesNOR2D03G01298590	turquoise	brown	tan	3
HOG0019652	TraesARI1A03G00130560	TraesARI1B03G00334350	TraesARI1D03G00527910	yellow	brown	turquoise	3		HOG0030727	TraesJAG7A03G04001420	TraesJAG7B03G04230500	TraesJAG7D03G04464390	purple	grey	purple	2		HOG0020368	TraesJUL2A03G00623390	TraesJUL2B03G00879060	TraesJUL2D03G01127840	red	grey60	grey	3		HOG0022353	TraesNOR3A03G01361360	TraesNOR3B03G01602970	TraesNOR3D03G01856230	turquoise	brown	tan	3
HOG0019664	TraesARI1A03G00131210	TraesARI1B03G00335280	TraesARI1D03G00528610	turquoise	blue	grey	3		HOG0030734	TraesJAG7A03G04004120	TraesJAG7B03G04234180	TraesJAG7D03G04466080	blue	turquoise	blue	2		HOG0020424	TraesJUL2A03G00631270	TraesJUL2B03G00890300	TraesJUL2D03G01136440	grey	turquoise	brown	3		HOG0022442	TraesNOR3A03G01371020	TraesNOR3B03G01612180	TraesNOR3D03G01865290	turquoise	grey	blue	3
HOG0019770	TraesARI1A03G00141410	TraesARI1B03G00348830	TraesARI1D03G00540170	grey	magenta	turquoise	3		HOG0030744	TraesJAG7A03G04006030	TraesJAG7B03G04236400	TraesJAG7D03G04467350	grey	grey	purple	2		HOG0020519	TraesJUL2A03G00639790	TraesJUL2B03G00899150	TraesJUL2D03G01144940	pink	black	turquoise	3		HOG0022453	TraesNOR3A03G01376740	TraesNOR3B03G01619020	TraesNOR3D03G01872440	turquoise	red	brown	3
HOG0019792	TraesARI1A03G00143400	TraesARI1B03G00352640	TraesARI1D03G00542590	turquoise	magenta	grey	3		HOG0030769	TraesJAG7A03G04011820	TraesJAG7B03G04240710	TraesJAG7D03G04471460	grey	grey	purple	2		HOG0020774	TraesJUL2A03G00661410	TraesJUL2B03G00920720	TraesJUL2D03G01165580	grey	cyan	greenyellow	3		HOG0022571	TraesNOR3A03G01387080	TraesNOR3B03G01629500	TraesNOR3D03G01880230	grey	turquoise	green	3
HOG0019796	TraesARI1A03G00147780	TraesARI1B03G00353600	TraesARI1D03G00543420	grey	red	purple	3		HOG0004568	TraesJAG1A03G00176500	TraesJAG1B03G00398050	TraesJAG1D03G00571820	grey	brown	yellow	3		HOG0021002	TraesJUL2A03G00712300	TraesJUL2B03G00958040	TraesJUL2D03G01200320	blue	turquoise	cyan	3		HOG0022603	TraesNOR3A03G01391480	TraesNOR3B03G01633020	TraesNOR3D03G01882570	blue	magenta	green	3
HOG0019953	TraesARI1A03G00157940	TraesARI1B03G00374370	TraesARI1D03G00558200	pink	grey	purple	3		HOG0006829	TraesJAG3A03G01516290	TraesJAG3B03G01773450	TraesJAG3D03G01990720	blue	brown	turquoise	3		HOG0021531	TraesJUL2A03G00753420	TraesJUL2B03G00999620	TraesJUL2D03G01240090	purple	brown	turquoise	3		HOG0022652	TraesNOR3A03G01398690	TraesNOR3B03G01641510	TraesNOR3D03G01889000	green	turquoise	grey	3
HOG0020263	TraesARI2A03G00614200	TraesARI2B03G00866580	TraesARI2D03G01124590	green	turquoise	brown	3		HOG0009876	TraesJAG1A03G00157130	TraesJAG1B03G00372620	TraesJAG1D03G00553370	purple	grey	black	3		HOG0021852	TraesJUL2A03G00780450	TraesJUL2B03G01033250	TraesJUL2D03G01270750	tan	grey	green	3		HOG0022719	TraesNOR3A03G01408880	TraesNOR3B03G01653530	TraesNOR3D03G01896340	blue	purple	grey	3
HOG0020280	TraesARI2A03G00616260	TraesARI2B03G00869910	TraesARI2D03G01127280	grey	red	pink	3		HOG0009922	TraesJAG2A03G00619710	TraesJAG2B03G00875570	TraesJAG2D03G01128080	yellow	blue	grey	3		HOG0021930	TraesJUL2A03G00789040	TraesJUL2B03G01042540	TraesJUL2D03G01281900	green	turquoise	grey	3		HOG0022748	TraesNOR3A03G01421700	TraesNOR3B03G01649990	TraesNOR3D03G01905540	brown	magenta	greenyellow	3
HOG0020290	TraesARI2A03G00616920	TraesARI2B03G00871310	TraesARI2D03G01128280	purple	pink	grey	3		HOG0009978	TraesJAG6A03G03327960	TraesJAG6B03G03525080	TraesJAG6D03G03703810	blue	turquoise	grey	3		HOG0021995	TraesJUL2A03G00794960	TraesJUL2B03G01048030	TraesJUL2D03G01288190	greenyellow	blue	turquoise	3		HOG0022799	TraesNOR3A03G01428760	TraesNOR3B03G01667010	TraesNOR3D03G01913070	red	turquoise	brown	3
HOG0020433	TraesARI2A03G00635010	TraesARI2B03G00897430	TraesARI2D03G01147150	green	turquoise	brown	3		HOG0010127	TraesJAG5A03G02617760	TraesJAG5B03G02841560	TraesJAG5D03G03077660	yellow	purple	grey	3		HOG0022063	TraesJUL2A03G00802510	TraesJUL2B03G01057780	TraesJUL2D03G01296420	lightyellow	turquoise	grey	3		HOG0022878	TraesNOR3A03G01436680	TraesNOR3B03G01674230	TraesNOR3D03G01918470	blue	grey	purple	3
HOG0020484	TraesARI2A03G00639850	TraesARI2B03G00902270	TraesARI2D03G01151820	pink	purple	red	3		HOG0010334	TraesJAG7A03G03973390	TraesJAG7B03G04190790	TraesJAG7D03G04435180	turquoise	blue	grey	3		HOG0022140	TraesJUL2A03G00813170	TraesJUL2B03G01070000	TraesJUL2D03G01307080	grey	green	turquoise	3		HOG0022982	TraesNOR3A03G01444350	TraesNOR3B03G01681220	TraesNOR3D03G01925260	yellow	turquoise	black	3
HOG0020683	TraesARI2A03G00655920	TraesARI2B03G00921020	TraesARI2D03G01165940	grey	purple	yellow	3		HOG0010522	TraesJAG3A03G01356500	TraesJAG3B03G01596410	TraesJAG3D03G01844040	turquoise	grey	brown	3		HOG0022202	TraesJUL3A03G01329490	TraesJUL3B03G01558060	TraesJUL3D03G01823100	turquoise	yellow	blue	3		HOG0022989	TraesNOR3A03G01444910	TraesNOR3B03G01681680	TraesNOR3D03G01925710	grey	purple	blue	3
HOG0020886	TraesARI2A03G00697620	TraesARI2B03G00955580	TraesARI2D03G01199140	yellow	purple	grey	3		HOG0010749	TraesJAG2A03G00579880	TraesJAG2B03G00822790	TraesJAG2D03G01088370	turquoise	blue	cyan	3		HOG0022287	TraesJUL3A03G01345640	TraesJUL3B03G01583810	TraesJUL3D03G01839800	magenta	purple	grey	3		HOG0023086	TraesNOR3A03G01452020	TraesNOR3B03G01692250	TraesNOR3D03G01932750	grey	turquoise	brown	3
HOG0020934	TraesARI2A03G00704870	TraesARI2B03G00956730	TraesARI2D03G01200950	purple	grey	pink	3		HOG0010990	TraesJAG1A03G00082690	TraesJAG1B03G00281410	TraesJAG1D03G00480860	grey	yellow	purple	3		HOG0022338	TraesJUL3A03G01351210	TraesJUL3B03G01591370	TraesJUL3D03G01846220	red	grey	cyan	3		HOG0023119	TraesNOR3A03G01455140	TraesNOR3B03G01696030	TraesNOR3D03G01935390	brown	magenta	black	3
HOG0020986	TraesARI2A03G00712120	TraesARI2B03G00964910	TraesARI2D03G01208670	grey	pink	purple	3		HOG0018145	TraesJAG4A03G02126310	TraesJAG4B03G02255240	TraesJAG4D03G02435060	grey	blue	yellow	3		HOG0022365	TraesJUL3A03G01353500	TraesJUL3B03G01595210	TraesJUL3D03G01848130	turquoise	green	grey	3		HOG0023215	TraesNOR3A03G01460330	TraesNOR3B03G01702730	TraesNOR3D03G01941320	blue	red	grey	3
HOG0021308	TraesARI2A03G00736880	TraesARI2B03G00986570	TraesARI2D03G01229540	grey	turquoise	magenta	3		HOG0018265	TraesJAG5A03G02730850	TraesJAG5B03G02958830	TraesJAG5D03G03179800	grey	turquoise	brown	3		HOG0022748	TraesJUL3A03G01413050	TraesJUL3B03G01642390	TraesJUL3D03G01897060	brown	turquoise	lightcyan	3		HOG0023239	TraesNOR3A03G01461790	TraesNOR3B03G01705690	TraesNOR3D03G01943100	turquoise	red	brown	3
HOG0021329	TraesARI2A03G00735930	TraesARI2B03G00985530	TraesARI2D03G01228590	turquoise	grey	magenta	3		HOG0018671	TraesJAG1A03G00031060	TraesJAG1B03G00225370	TraesJAG1D03G00434370	brown	purple	grey	3		HOG0022776	TraesJUL3A03G01417990	TraesJUL3B03G01654910	TraesJUL3D03G01902100	brown	cyan	grey	3		HOG0023399	TraesNOR3A03G01469040	TraesNOR3B03G01714350	TraesNOR3D03G01950650	turquoise	red	brown	3
HOG0021446	TraesARI2A03G00748700	TraesARI2B03G01000450	TraesARI2D03G01242810	blue	grey	red	3		HOG0018696	TraesJAG1A03G00034200	TraesJAG1B03G00234140	TraesJAG1D03G00440030	grey	yellow	lightgreen	3		HOG0022835	TraesJUL3A03G01423700	TraesJUL3B03G01660860	TraesJUL3D03G01906940	red	grey60	grey	3		HOG0023441	TraesNOR3A03G01471800	TraesNOR3B03G01717280	TraesNOR3D03G01952980	yellow	grey	black	3
HOG0021487	TraesARI2A03G00753230	TraesARI2B03G01004340	TraesARI2D03G01246870	brown	grey	purple	3		HOG0018882	TraesJAG1A03G00056580	TraesJAG1B03G00251600	TraesJAG1D03G00453130	grey	greenyellow	green	3		HOG0022862	TraesJUL3A03G01427100	TraesJUL3B03G01663510	TraesJUL3D03G01909210	grey	cyan	brown	3		HOG0023455	TraesNOR3A03G01472970	TraesNOR3B03G01718960	TraesNOR3D03G01953980	turquoise	blue	yellow	3
HOG0021618	TraesARI2A03G00763830	TraesARI2B03G01016180	TraesARI2D03G01257380	grey	purple	pink	3		HOG0018892	TraesJAG1A03G00064260	TraesJAG1B03G00264780	TraesJAG1D03G00464020	lightgreen	tan	grey	3		HOG0023034	TraesJUL3A03G01439520	TraesJUL3B03G01676600	TraesJUL3D03G01920580	yellow	brown	turquoise	3		HOG0023509	TraesNOR3A03G01476610	TraesNOR3B03G01722830	TraesNOR3D03G01957220	yellow	blue	cyan	3
HOG0021852	TraesARI2A03G00784230	TraesARI2B03G01042440	TraesARI2D03G01279160	red	pink	grey	3		HOG0018938	TraesJAG1A03G00072220	TraesJAG1B03G00271550	TraesJAG1D03G00467520	magenta	yellow	grey	3		HOG0023384	TraesJUL3A03G01461990	TraesJUL3B03G01706250	TraesJUL3D03G01942700	magenta	brown	grey	3		HOG0023515	TraesNOR3A03G01477020	TraesNOR3B03G01723450	TraesNOR3D03G01957650	turquoise	blue	grey	3
HOG0021871	TraesARI2A03G00785540	TraesARI2B03G01045620	TraesARI2D03G01281520	turquoise	grey	green	3		HOG0018967	TraesJAG1A03G00074510	TraesJAG1B03G00274680	TraesJAG1D03G00469470	yellow	magenta	grey	3		HOG0023632	TraesJUL3A03G01476570	TraesJUL3B03G01723900	TraesJUL3D03G01956620	turquoise	green	grey	3		HOG0023627	TraesNOR3A03G01484650	TraesNOR3B03G01732590	TraesNOR3D03G01964870	turquoise	brown	yellow	3
HOG0022019	TraesARI2A03G00802160	TraesARI2B03G01065320	TraesARI2D03G01300350	grey	pink	purple	3		HOG0019063	TraesJAG1A03G00086310	TraesJAG1B03G00284310	TraesJAG1D03G00476980	tan	grey	purple	3		HOG0023751	TraesJUL3A03G01484770	TraesJUL3B03G01732120	TraesJUL3D03G01964620	cyan	brown	grey	3		HOG0023662	TraesNOR3A03G01486940	TraesNOR3B03G01735280	TraesNOR3D03G01966890	green	turquoise	grey	3
HOG0022241	TraesARI3A03G01346650	TraesARI3B03G01585940	TraesARI3D03G01847090	turquoise	blue	grey	3		HOG0019110	TraesJAG1A03G00089830	TraesJAG1B03G00288090	TraesJAG1D03G00484360	yellow	grey	purple	3		HOG0023767	TraesJUL3A03G01485680	TraesJUL3B03G01734220	TraesJUL3D03G01966380	brown	blue	turquoise	3		HOG0023784	TraesNOR3A03G01495430	TraesNOR3B03G01744830	TraesNOR3D03G01976520	grey	turquoise	blue	3
HOG0022446	TraesARI3A03G01376980	TraesARI3B03G01623110	TraesARI3D03G01877890	turquoise	magenta	red	3		HOG0019308	TraesJAG1A03G00103750	TraesJAG1B03G00303370	TraesJAG1D03G00498120	midnightblue	turquoise	grey	3		HOG0024056	TraesJUL3A03G01519940	TraesJUL3B03G01780020	TraesJUL3D03G02001300	blue	turquoise	brown	3		HOG0023814	TraesNOR3A03G01497000	TraesNOR3B03G01746850	TraesNOR3D03G01978090	yellow	blue	black	3
HOG0022489	TraesARI3A03G01377630	TraesARI3B03G01621320	TraesARI3D03G01877040	red	pink	grey	3		HOG0019403	TraesJAG1A03G00112130	TraesJAG1B03G00311320	TraesJAG1D03G00504510	grey	green	purple	3		HOG0024073	TraesJUL3A03G01524340	TraesJUL3B03G01787250	TraesJUL3D03G02006760	cyan	turquoise	grey	3		HOG0023861	TraesNOR3A03G01501130	TraesNOR3B03G01752890	TraesNOR3D03G01982880	grey	purple	green	3
HOG0022541	TraesARI3A03G01383710	TraesARI3B03G01629260	TraesARI3D03G01883490	grey	purple	pink	3		HOG0019579	TraesJAG1A03G00122620	TraesJAG1B03G00323340	TraesJAG1D03G00515760	yellow	purple	grey	3		HOG0024234	TraesJUL4A03G02028080	TraesJUL4B03G02389690	TraesJUL4D03G02558490	turquoise	grey	brown	3		HOG0023886	TraesNOR3A03G01502970	TraesNOR3B03G01755290	TraesNOR3D03G01984710	brown	turquoise	grey	3
HOG0022560	TraesARI3A03G01385580	TraesARI3B03G01634860	TraesARI3D03G01884960	blue	grey	turquoise	3		HOG0019729	TraesJAG1A03G00134300	TraesJAG1B03G00339280	TraesJAG1D03G00529240	grey	blue	turquoise	3		HOG0024306	TraesJUL4A03G02034210	TraesJUL4B03G02382170	TraesJUL4D03G02552280	cyan	grey	brown	3		HOG0023974	TraesNOR3A03G01512040	TraesNOR3B03G01766320	TraesNOR3D03G01993280	grey	turquoise	brown	3
HOG0022686	TraesARI3A03G01401590	TraesARI3B03G01646960	TraesARI3D03G01896720	turquoise	green	grey	3		HOG0019812	TraesJAG1A03G00142800	TraesJAG1B03G00350550	TraesJAG1D03G00537770	blue	turquoise	grey	3		HOG0024557	TraesJUL4A03G02051860	TraesJUL4B03G02361630	TraesJUL4D03G02533990	turquoise	brown	grey	3		HOG0024161	TraesNOR4A03G02032780	TraesNOR4B03G02394380	TraesNOR4D03G02561810	grey	blue	turquoise	3
HOG0022746	TraesARI3A03G01421580	TraesARI3B03G01653590	TraesARI3D03G01912340	grey	brown	purple	3		HOG0019945	TraesJAG1A03G00154680	TraesJAG1B03G00368380	TraesJAG1D03G00550300	grey	brown	yellow	3		HOG0024674	TraesJUL4A03G02058720	TraesJUL4B03G02352430	TraesJUL4D03G02525960	blue	cyan	grey	3		HOG0024173	TraesNOR4A03G02033450	TraesNOR4B03G02393140	TraesNOR4D03G02560900	blue	salmon	grey	3
HOG0022748	TraesARI3A03G01421830	TraesARI3B03G01654580	TraesARI3D03G01912130	grey	purple	red	3		HOG0020131	TraesJAG1A03G00176680	TraesJAG1B03G00398180	TraesJAG1D03G00571970	turquoise	blue	grey	3		HOG0024731	TraesJUL4A03G02063000	TraesJUL4B03G02348250	TraesJUL4D03G02522210	blue	grey	turquoise	3		HOG0024187	TraesNOR4A03G02033920	TraesNOR4B03G02392290	TraesNOR4D03G02560240	grey	purple	blue	3
HOG0022764	TraesARI3A03G01425750	TraesARI3B03G01669590	TraesARI3D03G01918090	purple	grey	yellow	3		HOG0020483	TraesJAG2A03G00631880	TraesJAG2B03G00889940	TraesJAG2D03G01142700	tan	lightgreen	grey	3		HOG0024754	TraesJUL4A03G02064850	TraesJUL4B03G02346120	TraesJUL4D03G02519960	turquoise	tan	blue	3		HOG0024479	TraesNOR4A03G02056750	TraesNOR4B03G02363410	TraesNOR4D03G02535070	grey	blue	red	3
HOG0023034	TraesARI3A03G01448210	TraesARI3B03G01690770	TraesARI3D03G01936020	yellow	brown	grey	3		HOG0020715	TraesJAG2A03G00653690	TraesJAG2B03G00910250	TraesJAG2D03G01162080	turquoise	salmon	blue	3		HOG0024862	TraesJUL4A03G02077180	TraesJUL4B03G02321910	TraesJUL4D03G02507740	yellow	green	turquoise	3		HOG0024775	TraesNOR4A03G02074370	TraesNOR4B03G02341560	TraesNOR4D03G02516510	turquoise	grey	brown	3
HOG0023155	TraesARI3A03G01457550	TraesARI3B03G01698960	TraesARI3D03G01944090	green	turquoise	salmon	3		HOG0020757	TraesJAG2A03G00656240	TraesJAG2B03G00913000	TraesJAG2D03G01164530	brown	tan	black	3		HOG0024924	TraesJUL4A03G02103650	TraesJUL4B03G02309050	TraesJUL4D03G02504700	lightcyan	magenta	brown	3		HOG0024922	TraesNOR4A03G02107210	TraesNOR4B03G02315110	TraesNOR4D03G02498900	purple	grey	green	3
HOG0023248	TraesARI3A03G01462750	TraesARI3B03G01710950	TraesARI3D03G01950320	grey	tan	purple	3		HOG0020773	TraesJAG2A03G00658080	TraesJAG2B03G00914380	TraesJAG2D03G01165750	turquoise	grey	brown	3		HOG0024942	TraesJUL4A03G02112230	TraesJUL4B03G02307540	TraesJUL4D03G02509430	grey	cyan	brown	3		HOG0024951	TraesNOR4A03G02119190	TraesNOR4B03G02294010	TraesNOR4D03G02478340	black	magenta	brown	3
HOG0023270	TraesARI3A03G01464090	TraesARI3B03G01712310	TraesARI3D03G01951950	grey	purple	turquoise	3		HOG0020986	TraesJAG2A03G00705400	TraesJAG2B03G00949980	TraesJAG2D03G01198740	green	grey	tan	3		HOG0025024	TraesJUL4A03G02124380	TraesJUL4B03G02299090	TraesJUL4D03G02473630	grey	pink	turquoise	3		HOG0024959	TraesNOR4A03G02121180	TraesNOR4B03G02301270	TraesNOR4D03G02477160	grey	purple	blue	3
HOG0023477	TraesARI3A03G01474590	TraesARI3B03G01724990	TraesARI3D03G01962090	grey	turquoise	purple	3		HOG0021200	TraesJAG2A03G00723030	TraesJAG2B03G00965890	TraesJAG2D03G01214060	yellow	grey	purple	3		HOG0025067	TraesJUL4A03G02127500	TraesJUL4B03G02292720	TraesJUL4D03G02470300	grey	cyan	brown	3		HOG0024987	TraesNOR4A03G02123710	TraesNOR4B03G02299170	TraesNOR4D03G02474640	turquoise	greenyellow	green	3
HOG0023479	TraesARI3A03G01474690	TraesARI3B03G01725580	TraesARI3D03G01962220	turquoise	brown	green	3		HOG0021329	TraesJAG2A03G00728390	TraesJAG2B03G00970540	TraesJAG2D03G01218570	brown	tan	grey	3		HOG0025119	TraesJUL4A03G02132430	TraesJUL4B03G02287310	TraesJUL4D03G02465980	midnightblue	grey	cyan	3		HOG0025032	TraesNOR4A03G02127400	TraesNOR4B03G02295740	TraesNOR4D03G02471790	turquoise	blue	grey	3
HOG0023492	TraesARI3A03G01476250	TraesARI3B03G01726780	TraesARI3D03G01963470	purple	turquoise	grey	3		HOG0021389	TraesJAG2A03G00736980	TraesJAG2B03G00980940	TraesJAG2D03G01227860	turquoise	purple	grey	3		HOG0025245	TraesJUL4A03G02144690	TraesJUL4B03G02275940	TraesJUL4D03G02456100	green	turquoise	grey	3		HOG0025132	TraesNOR4A03G02136180	TraesNOR4B03G02285460	TraesNOR4D03G02466150	tan	purple	blue	3
HOG0023518	TraesARI3A03G01477760	TraesARI3B03G01728590	TraesARI3D03G01964930	pink	red	grey	3		HOG0021437	TraesJAG2A03G00740280	TraesJAG2B03G00984540	TraesJAG2D03G01231910	purple	grey	green	3		HOG0025789	TraesJUL4A03G02192200	TraesJUL4B03G02401850	TraesJUL4D03G02567850	turquoise	blue	grey	3		HOG0025163	TraesNOR4A03G02139690	TraesNOR4B03G02277550	TraesNOR4D03G02459380	turquoise	pink	grey	3
HOG0023572	TraesARI3A03G01481090	TraesARI3B03G01733150	TraesARI3D03G01968250	grey	turquoise	purple	3		HOG0021588	TraesJAG2A03G00753850	TraesJAG2B03G00998030	TraesJAG2D03G01245180	grey	cyan	lightgreen	3		HOG0025921	TraesJUL5A03G02593910	TraesJUL5B03G02819770	TraesJUL5D03G03064750	blue	turquoise	green	3		HOG0025216	TraesNOR4A03G02145410	TraesNOR4B03G02274610	TraesNOR4D03G02457080	turquoise	red	brown	3
HOG0023608	TraesARI3A03G01483610	TraesARI3B03G01736520	TraesARI3D03G01970500	grey	purple	black	3		HOG0021657	TraesJAG2A03G00758970	TraesJAG2B03G01004470	TraesJAG2D03G01250250	yellow	brown	grey	3		HOG0025935	TraesJUL5A03G02597140	TraesJUL5B03G02823670	TraesJUL5D03G03067100	turquoise	brown	tan	3		HOG0025474	TraesNOR4A03G02164770	TraesNOR4B03G02251170	TraesNOR4D03G02439030	turquoise	red	brown	3
HOG0023886	TraesARI3A03G01503470	TraesARI3B03G01760960	TraesARI3D03G01992350	blue	turquoise	grey	3		HOG0021665	TraesJAG2A03G00759670	TraesJAG2B03G01005360	TraesJAG2D03G01251170	salmon	pink	brown	3		HOG0025988	TraesJUL5A03G02604800	TraesJUL5B03G02835900	TraesJUL5D03G03074960	brown	cyan	grey	3		HOG0025501	TraesNOR4A03G02167510	TraesNOR4B03G02248100	TraesNOR4D03G02436680	pink	grey	turquoise	3
HOG0023924	TraesARI3A03G01507090	TraesARI3B03G01766120	TraesARI3D03G01995660	yellow	purple	grey	3		HOG0021861	TraesJAG2A03G00776440	TraesJAG2B03G01027460	TraesJAG2D03G01269560	blue	turquoise	grey	3		HOG0026000	TraesJUL5A03G02605850	TraesJUL5B03G02834990	TraesJUL5D03G03075730	brown	cyan	grey	3		HOG0025551	TraesNOR4A03G02172860	TraesNOR4B03G02240770	TraesNOR4D03G02432080	blue	magenta	grey	3
HOG0024057	TraesARI3A03G01528830	TraesARI3B03G01794800	TraesARI3D03G02017120	greenyellow	grey	black	3		HOG0022007	TraesJAG2A03G00791260	TraesJAG2B03G01046920	TraesJAG2D03G01287430	yellow	midnightblue	turquoise	3		HOG0026268	TraesJUL5A03G02642470	TraesJUL5B03G02866630	TraesJUL5D03G03110380	blue	cyan	grey	3		HOG0025558	TraesNOR4A03G02174240	TraesNOR5B03G03051660	TraesNOR5D03G03259700	turquoise	grey	blue	3
HOG0024112	TraesARI3A03G01546690	TraesARI3B03G01821550	TraesARI3D03G02038770	magenta	red	turquoise	3		HOG0022158	TraesJAG3A03G01321260	TraesJAG3B03G01549900	TraesJAG3D03G01809690	grey	purple	blue	3		HOG0026331	TraesJUL5A03G02658580	TraesJUL5B03G02879840	TraesJUL5D03G03117230	blue	turquoise	grey	3		HOG0025742	TraesNOR4A03G02197950	TraesNOR4B03G02395790	TraesNOR4D03G02562680	turquoise	blue	yellow	3
HOG0024321	TraesARI4A03G02052570	TraesARI4B03G02399400	TraesARI4D03G02571830	purple	blue	grey	3		HOG0022253	TraesJAG3A03G01339300	TraesJAG3B03G01574820	TraesJAG3D03G01826050	brown	turquoise	blue	3		HOG0026515	TraesJUL5A03G02672880	TraesJUL5B03G02895730	TraesJUL5D03G03129400	cyan	grey	yellow	3		HOG0025911	TraesNOR5A03G02592190	TraesNOR5B03G02822760	TraesNOR5D03G03067670	brown	grey	turquoise	3
HOG0024563	TraesARI4A03G02068920	TraesARI4B03G02379850	TraesARI4D03G02553830	grey	turquoise	magenta	3		HOG0022286	TraesJAG3A03G01343390	TraesJAG3B03G01579180	TraesJAG3D03G01830020	turquoise	grey	purple	3		HOG0026578	TraesJUL5A03G02676500	TraesJUL5B03G02899310	TraesJUL5D03G03132570	grey	blue	turquoise	3		HOG0026257	TraesNOR5A03G02641430	TraesNOR5B03G02877450	TraesNOR5D03G03115200	grey	turquoise	brown	3
HOG0024659	TraesARI4A03G02074750	TraesARI4B03G02372300	TraesARI4D03G02546970	turquoise	salmon	grey	3		HOG0022307	TraesJAG3A03G01345460	TraesJAG3B03G01581580	TraesJAG3D03G01831930	yellow	purple	grey	3		HOG0026605	TraesJUL5A03G02678900	TraesJUL5B03G02902020	TraesJUL5D03G03135010	green	turquoise	purple	3		HOG0026295	TraesNOR5A03G02655760	TraesNOR5B03G02880870	TraesNOR5D03G03118770	purple	blue	green	3
HOG0024793	TraesARI4A03G02084900	TraesARI4B03G02361130	TraesARI4D03G02537120	grey	purple	pink	3		HOG0022332	TraesJAG3A03G01348340	TraesJAG3B03G01585890	TraesJAG3D03G01836130	yellow	magenta	grey	3		HOG0026628	TraesJUL5A03G02680450	TraesJUL5B03G02904180	TraesJUL5D03G03137000	grey	green	red	3		HOG0026331	TraesNOR5A03G02659970	TraesNOR5B03G02885530	TraesNOR5D03G03121820	brown	turquoise	grey	3
HOG0024905	TraesARI4A03G02108340	TraesARI4B03G02337410	TraesARI4D03G02515210	brown	purple	grey	3		HOG0022446	TraesJAG3A03G01366240	TraesJAG3B03G01608030	TraesJAG3D03G01853830	turquoise	blue	grey	3		HOG0026974	TraesJUL5A03G02706190	TraesJUL5B03G02935980	TraesJUL5D03G03165520	green	black	grey	3		HOG0026339	TraesNOR5A03G02660850	TraesNOR5B03G02884710	TraesNOR5D03G03121080	yellow	black	turquoise	3
HOG0024922	TraesARI4A03G02120730	TraesARI4B03G02349300	TraesARI4D03G02520180	turquoise	green	grey	3		HOG0022659	TraesJAG3A03G01388250	TraesJAG3B03G01628630	TraesJAG3D03G01870920	grey	purple	brown	3		HOG0027005	TraesJUL5A03G02708470	TraesJUL5B03G02939580	TraesJUL5D03G03168220	turquoise	grey	pink	3		HOG0026649	TraesNOR5A03G02685180	TraesNOR5B03G02913670	TraesNOR5D03G03144980	grey	blue	turquoise	3
HOG0025067	TraesARI4A03G02145670	TraesARI4B03G02308630	TraesARI4D03G02490130	grey	purple	brown	3		HOG0022710	TraesJAG3A03G01395190	TraesJAG3B03G01635720	TraesJAG3D03G01879220	grey	yellow	purple	3		HOG0027025	TraesJUL5A03G02710830	TraesJUL5B03G02941640	TraesJUL5D03G03170390	grey	brown	turquoise	3		HOG0026761	TraesNOR5A03G02691460	TraesNOR5B03G02921000	TraesNOR5D03G03151700	turquoise	brown	red	3
HOG0025124	TraesARI4A03G02150930	TraesARI4B03G02303420	TraesARI4D03G02486060	brown	purple	grey	3		HOG0022752	TraesJAG3A03G01411440	TraesJAG3B03G01639800	TraesJAG3D03G01888950	green	red	cyan	3		HOG0027052	TraesJUL5A03G02713660	TraesJUL5B03G02945270	TraesJUL5D03G03172770	cyan	lightcyan	grey	3		HOG0027006	TraesNOR5A03G02711250	TraesNOR5B03G02945830	TraesNOR5D03G03173010	brown	red	turquoise	3
HOG0025381	TraesARI4A03G02172570	TraesARI4B03G02279780	TraesARI4D03G02467370	salmon	grey	turquoise	3		HOG0022760	TraesJAG3A03G01413490	TraesJAG3B03G01649840	TraesJAG3D03G01891350	brown	grey	turquoise	3		HOG0027059	TraesJUL5A03G02714470	TraesJUL5B03G02946230	TraesJUL5D03G03174010	brown	grey	turquoise	3		HOG0027187	TraesNOR5A03G02731560	TraesNOR5B03G02965920	TraesNOR5D03G03191290	magenta	red	brown	3
HOG0025398	TraesARI4A03G02174120	TraesARI4B03G02278030	TraesARI4D03G02466060	red	grey	purple	3		HOG0022806	TraesJAG3A03G01417920	TraesJAG3B03G01654080	TraesJAG3D03G01895130	brown	greenyellow	turquoise	3		HOG0027190	TraesJUL5A03G02727780	TraesJUL5B03G02960150	TraesJUL5D03G03187020	grey	brown	magenta	3		HOG0027190	TraesNOR5A03G02731700	TraesNOR5B03G02966140	TraesNOR5D03G03191530	grey	brown	turquoise	3
HOG0025421	TraesARI4A03G02175590	TraesARI4B03G02275830	TraesARI4D03G02464300	purple	magenta	grey	3		HOG0022881	TraesJAG3A03G01425250	TraesJAG3B03G01660750	TraesJAG3D03G01900470	grey	turquoise	purple	3		HOG0027335	TraesJUL5A03G02744500	TraesJUL5B03G02979060	TraesJUL5D03G03204040	turquoise	green	grey	3		HOG0027208	TraesNOR5A03G02732670	TraesNOR5B03G02967330	TraesNOR5D03G03192710	turquoise	brown	red	3
HOG0025520	TraesARI4A03G02183870	TraesARI4B03G02265870	TraesARI4D03G02456320	magenta	brown	turquoise	3		HOG0022943	TraesJAG3A03G01429230	TraesJAG3B03G01664770	TraesJAG3D03G01904350	blue	grey	turquoise	3		HOG0027480	TraesJUL5A03G02753440	TraesJUL5B03G02989420	TraesJUL5D03G03213160	green	salmon	grey	3		HOG0027218	TraesNOR5A03G02734170	TraesNOR5B03G02968260	TraesNOR5D03G03193800	blue	red	grey	3
HOG0025891	TraesARI5A03G02608400	TraesARI5B03G02835380	TraesARI5D03G02982510	grey	blue	turquoise	3		HOG0023042	TraesJAG3A03G01436690	TraesJAG3B03G01672680	TraesJAG3D03G01911050	purple	turquoise	midnightblue	3		HOG0027609	TraesJUL5A03G02766960	TraesJUL5B03G03004070	TraesJUL5D03G03225060	blue	turquoise	red	3		HOG0027416	TraesNOR5A03G02754410	TraesNOR5B03G02992240	TraesNOR5D03G03214010	salmon	blue	turquoise	3
HOG0025899	TraesARI5A03G02611330	TraesARI5B03G02837450	TraesARI5D03G02987600	black	tan	midnightblue	3		HOG0023086	TraesJAG3A03G01440170	TraesJAG3B03G01678490	TraesJAG3D03G01914300	red	turquoise	blue	3		HOG0027655	TraesJUL5A03G02772130	TraesJUL5B03G03010650	TraesJUL5D03G03229850	cyan	turquoise	grey	3		HOG0027445	TraesNOR5A03G02756160	TraesNOR5B03G02994050	TraesNOR5D03G03215540	yellow	black	grey	3
HOG0026036	TraesARI5A03G02631850	TraesARI5B03G02861210	TraesARI5D03G03008100	purple	brown	grey	3		HOG0023187	TraesJAG3A03G01446860	TraesJAG3B03G01686820	TraesJAG3D03G01921050	turquoise	grey	brown	3		HOG0027695	TraesJUL5A03G02775980	TraesJUL5B03G03015610	TraesJUL5D03G03234380	turquoise	pink	grey	3		HOG0027469	TraesNOR5A03G02757360	TraesNOR5B03G02995590	TraesNOR5D03G03216900	blue	grey	purple	3
HOG0026119	TraesARI5A03G02641100	TraesARI5B03G02870560	TraesARI5D03G03017690	turquoise	magenta	grey	3		HOG0023238	TraesJAG3A03G01449860	TraesJAG3B03G01690690	TraesJAG3D03G01924540	grey	tan	purple	3		HOG0027785	TraesJUL5A03G02784010	TraesJUL4B03G02404330	TraesJUL4D03G02569580	cyan	greenyellow	grey	3		HOG0027711	TraesNOR5A03G02782510	TraesNOR5B03G03024690	TraesNOR5D03G03240090	yellow	turquoise	blue	3
HOG0026140	TraesARI5A03G02643120	TraesARI5B03G02872710	TraesARI5D03G03019520	blue	green	turquoise	3		HOG0023240	TraesJAG3A03G01449950	TraesJAG3B03G01690790	TraesJAG3D03G01924620	turquoise	grey	brown	3		HOG0027838	TraesJUL5A03G02789430	TraesJUL4B03G02412460	TraesJUL4D03G02575050	grey60	cyan	grey	3		HOG0027795	TraesNOR5A03G02789850	TraesNOR4B03G02404100	TraesNOR4D03G02568780	turquoise	grey	blue	3
HOG0026141	TraesARI5A03G02643350	TraesARI5B03G02872840	TraesARI5D03G03019680	turquoise	purple	grey	3		HOG0023245	TraesJAG3A03G01450410	TraesJAG3B03G01691040	TraesJAG3D03G01924860	midnightblue	grey	turquoise	3		HOG0027932	TraesJUL6A03G03273990	TraesJUL6B03G03464880	TraesJUL6D03G03686950	cyan	red	grey	3		HOG0027819	TraesNOR5A03G02791480	TraesNOR4B03G02406510	TraesNOR4D03G02570160	red	turquoise	brown	3
HOG0026156	TraesARI5A03G02645450	TraesARI5B03G02874360	TraesARI5D03G03020980	yellow	grey	purple	3		HOG0023317	TraesJAG3A03G01453060	TraesJAG3B03G01693940	TraesJAG3D03G01927700	tan	grey	midnightblue	3		HOG0028006	TraesJUL6A03G03299000	TraesJUL6B03G03502030	TraesJUL6D03G03707230	cyan	grey	red	3		HOG0027899	TraesNOR6A03G03271590	TraesNOR6B03G03460260	TraesNOR6D03G03686360	grey	turquoise	brown	3
HOG0026196	TraesARI5A03G02648080	TraesARI5B03G02876440	TraesARI5D03G03023170	green	turquoise	grey	3		HOG0023343	TraesJAG3A03G01361410	TraesJAG3B03G01601860	TraesJAG3D03G01848340	midnightblue	turquoise	grey	3		HOG0028122	TraesJUL6A03G03313520	TraesJUL6B03G03527870	TraesJUL6D03G03721440	red	cyan	grey	3		HOG0028191	TraesNOR6A03G03325760	TraesNOR6B03G03535740	TraesNOR6D03G03736810	brown	black	turquoise	3
HOG0026290	TraesARI5A03G02670950	TraesARI7B03G04172950	TraesARI5D03G03041560	turquoise	green	grey	3		HOG0023346	TraesJAG3A03G01361750	TraesJAG3B03G01602210	TraesJAG3D03G01848640	grey	yellow	purple	3		HOG0028253	TraesJUL6A03G03327250	TraesJUL6B03G03532830	TraesJUL6D03G03731840	blue	salmon	turquoise	3		HOG0028250	TraesNOR6A03G03332140	TraesNOR6B03G03537820	TraesNOR6D03G03739110	yellow	blue	turquoise	3
HOG0026296	TraesARI5A03G02672290	TraesARI7B03G04173870	TraesARI5D03G03042610	turquoise	grey	magenta	3		HOG0023356	TraesJAG3A03G01362430	TraesJAG3B03G01604550	TraesJAG3D03G01851060	purple	grey	yellow	3		HOG0028316	TraesJUL6A03G03334110	TraesJUL6B03G03543520	TraesJUL6D03G03737340	grey	cyan	blue	3		HOG0028706	TraesNOR6A03G03399560	TraesNOR6B03G03607870	TraesNOR6D03G03793590	turquoise	red	brown	3
HOG0026578	TraesARI5A03G02698430	TraesARI7B03G04198140	TraesARI5D03G03061050	blue	grey	turquoise	3		HOG0023414	TraesJAG3A03G01456560	TraesJAG3B03G01698190	TraesJAG3D03G01931200	lightgreen	grey	red	3		HOG0028380	TraesJUL6A03G03359660	TraesJUL6B03G03550660	TraesJUL6D03G03756560	turquoise	cyan	grey	3		HOG0028712	TraesNOR6A03G03400000	TraesNOR6B03G03608220	TraesNOR6D03G03793780	purple	grey	blue	3
HOG0026581	TraesARI5A03G02698940	TraesARI7B03G04199010	TraesARI5D03G03061670	turquoise	grey	purple	3		HOG0023492	TraesJAG3A03G01463550	TraesJAG3B03G01706570	TraesJAG3D03G01937850	purple	yellow	grey	3		HOG0028927	TraesJUL6A03G03407490	TraesJUL6B03G03622520	TraesJUL6D03G03800250	turquoise	black	blue	3		HOG0028916	TraesNOR6A03G03414270	TraesNOR6B03G03627950	TraesNOR6D03G03807380	blue	turquoise	pink	3
HOG0026653	TraesARI5A03G02705220	TraesARI7B03G04206560	TraesARI5D03G03068290	grey	purple	turquoise	3		HOG0023636	TraesJAG3A03G01473150	TraesJAG3B03G01717980	TraesJAG3D03G01946900	turquoise	grey	purple	3		HOG0028953	TraesJUL6A03G03409070	TraesJUL6B03G03624820	TraesJUL6D03G03801840	cyan	midnightblue	grey	3		HOG0029055	TraesNOR6A03G03429760	TraesNOR6B03G03648370	TraesNOR6D03G03821860	pink	turquoise	brown	3
HOG0026719	TraesARI5A03G02708630	TraesARI7B03G04211280	TraesARI5D03G03072800	grey	green	turquoise	3		HOG0023662	TraesJAG3A03G01474830	TraesJAG3B03G01719880	TraesJAG3D03G01948460	blue	cyan	turquoise	3		HOG0028988	TraesJUL6A03G03413210	TraesJUL6B03G03630230	TraesJUL6D03G03805900	grey	red	cyan	3		HOG0029089	TraesNOR6A03G03434460	TraesNOR6B03G03657020	TraesNOR6D03G03827460	turquoise	grey	blue	3
HOG0026743	TraesARI5A03G02710960	TraesARI7B03G04213980	TraesARI5D03G03075200	grey	red	pink	3		HOG0023673	TraesJAG3A03G01475310	TraesJAG3B03G01720370	TraesJAG3D03G01948950	purple	green	grey	3		HOG0028994	TraesJUL6A03G03413470	TraesJUL6B03G03630480	TraesJUL6D03G03806170	grey	cyan	turquoise	3		HOG0029149	TraesNOR6A03G03442190	TraesNOR6B03G03667860	TraesNOR6D03G03835220	blue	magenta	yellow	3
HOG0026908	TraesARI5A03G02722120	TraesARI7B03G04227010	TraesARI5D03G03087440	blue	turquoise	grey	3		HOG0023853	TraesJAG3A03G01487450	TraesJAG3B03G01735100	TraesJAG3D03G01962720	magenta	turquoise	brown	3		HOG0029081	TraesJUL6A03G03426750	TraesJUL6B03G03649450	TraesJUL6D03G03819070	grey	turquoise	brown	3		HOG0029206	TraesNOR7A03G03878800	TraesNOR7B03G04086860	TraesNOR7D03G04353480	black	yellow	brown	3
HOG0027011	TraesARI5A03G02732000	TraesARI7B03G04240340	TraesARI5D03G03097950	pink	grey	purple	3		HOG0023861	TraesJAG3A03G01488830	TraesJAG3B03G01737670	TraesJAG3D03G01964510	grey	turquoise	blue	3		HOG0029154	TraesJUL6A03G03435490	TraesJUL6B03G03662050	TraesJUL6D03G03827820	brown	midnightblue	grey	3		HOG0029220	TraesNOR7A03G03882780	TraesNOR7B03G04084100	TraesNOR7D03G04356340	magenta	green	brown	3
HOG0027086	TraesARI5A03G02739700	TraesARI7B03G04248110	TraesARI5D03G03105000	pink	purple	grey	3		HOG0023886	TraesJAG3A03G01490630	TraesJAG3B03G01740190	TraesJAG3D03G01966330	grey	turquoise	brown	3		HOG0029185	TraesJUL6A03G03438900	TraesJUL6B03G03667150	TraesJUL6D03G03831000	turquoise	grey	lightyellow	3		HOG0029232	TraesNOR7A03G03885120	TraesNOR7B03G04093580	TraesNOR7D03G04359680	grey	turquoise	brown	3
HOG0027099	TraesARI5A03G02740640	TraesARI7B03G04249030	TraesARI5D03G03105980	brown	yellow	grey	3		HOG0023911	TraesJAG3A03G01492910	TraesJAG3B03G01743550	TraesJAG3D03G01968420	grey	tan	brown	3		HOG0029284	TraesJUL7A03G03883340	TraesJUL7B03G04096000	TraesJUL7D03G04362120	grey	turquoise	brown	3		HOG0029243	TraesNOR7A03G03886760	TraesNOR7B03G04096500	TraesNOR7D03G04361770	grey	black	yellow	3
HOG0027196	TraesARI5A03G02751010	TraesARI7B03G04259870	TraesARI5D03G03116080	purple	tan	grey	3		HOG0023925	TraesJAG3A03G01494270	TraesJAG3B03G01745410	TraesJAG3D03G01969780	grey	red	black	3		HOG0029353	TraesJUL7A03G03892850	TraesJUL7B03G04107200	TraesJUL7D03G04370540	turquoise	blue	grey	3		HOG0029315	TraesNOR7A03G03895600	TraesNOR7B03G04108720	TraesNOR7D03G04371210	magenta	grey	brown	3
HOG0027200	TraesARI5A03G02751440	TraesARI7B03G04260320	TraesARI5D03G03116500	purple	grey	tan	3		HOG0024192	TraesJAG4A03G02014470	TraesJAG4B03G02371800	TraesJAG4D03G02539310	turquoise	grey	brown	3		HOG0029411	TraesJUL7A03G03897340	TraesJUL7B03G04113940	TraesJUL7D03G04376380	cyan	grey	blue	3		HOG0029346	TraesNOR7A03G03900020	TraesNOR7B03G04114090	TraesNOR7D03G04375360	black	turquoise	brown	3
HOG0027645	TraesARI5A03G02794470	TraesARI7B03G04308730	TraesARI5D03G03157850	pink	grey	purple	3		HOG0024284	TraesJAG4A03G02020710	TraesJAG4B03G02364430	TraesJAG4D03G02532370	turquoise	grey	purple	3		HOG0029453	TraesJUL7A03G03901740	TraesJUL7B03G04118580	TraesJUL7D03G04380260	grey	turquoise	cyan	3		HOG0029354	TraesNOR7A03G03900670	TraesNOR7B03G04114550	TraesNOR7D03G04375820	purple	pink	grey	3
HOG0027717	TraesARI5A03G02801500	TraesARI7B03G04316630	TraesARI5D03G03165220	grey	turquoise	purple	3		HOG0024410	TraesJAG4A03G02029840	TraesJAG4B03G02353410	TraesJAG4D03G02522920	grey	turquoise	blue	3		HOG0029778	TraesJUL7A03G03929910	TraesJUL7B03G04148640	TraesJUL7D03G04408070	grey	turquoise	brown	3		HOG0029375	TraesNOR7A03G03902920	TraesNOR7B03G04117500	TraesNOR7D03G04378310	grey	turquoise	brown	3
HOG0027720	TraesARI5A03G02802370	TraesARI7B03G04317430	TraesARI5D03G03165930	turquoise	magenta	grey	3		HOG0024658	TraesJAG4A03G02045920	TraesJAG4B03G02333140	TraesJAG4D03G02505360	brown	turquoise	lightgreen	3		HOG0029790	TraesJUL7A03G03930890	TraesJUL7B03G04149940	TraesJUL7D03G04408410	turquoise	blue	grey	3		HOG0029413	TraesNOR7A03G03905240	TraesNOR7B03G04121240	TraesNOR7D03G04381640	turquoise	black	brown	3
HOG0027770	TraesARI5A03G02806200	TraesARI4B03G02421350	TraesARI4D03G02589620	grey	blue	turquoise	3		HOG0024707	TraesJAG4A03G02049880	TraesJAG4B03G02328970	TraesJAG4D03G02501770	purple	yellow	grey	3		HOG0029794	TraesJUL7A03G03931130	TraesJUL7B03G04150090	TraesJUL7D03G04408640	blue	turquoise	grey	3		HOG0029453	TraesNOR7A03G03909850	TraesNOR7B03G04125800	TraesNOR7D03G04385550	brown	turquoise	red	3
HOG0027774	TraesARI5A03G02806840	TraesARI4B03G02420680	TraesARI4D03G02589080	grey	blue	purple	3		HOG0024779	TraesJAG4A03G02055020	TraesJAG4B03G02322270	TraesJAG4D03G02496320	yellow	grey	blue	3		HOG0029795	TraesJUL7A03G03931210	TraesJUL7B03G04150340	TraesJUL7D03G04408710	yellow	grey60	red	3		HOG0029486	TraesNOR7A03G03912530	TraesNOR7B03G04128740	TraesNOR7D03G04388780	black	yellow	red	3
HOG0027776	TraesARI5A03G02806950	TraesARI4B03G02420430	TraesARI4D03G02589000	blue	grey	red	3		HOG0024894	TraesJAG4A03G02077910	TraesJAG4B03G02310790	TraesJAG4D03G02463330	yellow	magenta	grey	3		HOG0029887	TraesJUL7A03G03940100	TraesJUL7B03G04158850	TraesJUL7D03G04416350	turquoise	grey	brown	3		HOG0029555	TraesNOR7A03G03918630	TraesNOR7B03G04135810	TraesNOR7D03G04394950	yellow	turquoise	blue	3
HOG0027778	TraesARI5A03G02806970	TraesARI4B03G02420370	TraesARI4D03G02588970	purple	red	grey	3		HOG0024905	TraesJAG4A03G02083130	TraesJAG4B03G02305140	TraesJAG4D03G02473690	grey	blue	purple	3		HOG0029931	TraesJUL7A03G03949200	TraesJUL7B03G04180580	TraesJUL7D03G04423210	turquoise	red	brown	3		HOG0029594	TraesNOR7A03G03923100	TraesNOR7B03G04140260	TraesNOR7D03G04398530	brown	turquoise	grey	3
HOG0027799	TraesARI5A03G02808040	TraesARI4B03G02423430	TraesARI4D03G02591220	lightcyan	purple	grey	3		HOG0024994	TraesJAG4A03G02103660	TraesJAG4B03G02280880	TraesJAG4D03G02454140	turquoise	grey	green	3		HOG0030083	TraesJUL7A03G03976200	TraesJUL7B03G04192560	TraesJUL7D03G04447390	green	grey	salmon	3		HOG0029630	TraesNOR7A03G03925950	TraesNOR7B03G04142260	TraesNOR7D03G04399950	yellow	turquoise	green	3
HOG0027810	TraesARI5A03G02808800	TraesARI4B03G02424550	TraesARI4D03G02591900	red	grey	purple	3		HOG0025124	TraesJAG4A03G02114740	TraesJAG4B03G02267010	TraesJAG4D03G02444930	grey	tan	purple	3		HOG0030158	TraesJUL7A03G03983300	TraesJUL7B03G04203820	TraesJUL7D03G04457690	cyan	brown	grey	3		HOG0029647	TraesNOR7A03G03926920	TraesNOR7B03G04144390	TraesNOR7D03G04401810	magenta	brown	grey	3
HOG0028202	TraesARI6A03G03250090	TraesARI6B03G03459950	TraesARI6D03G03659800	blue	grey	purple	3		HOG0025251	TraesJAG4A03G02127000	TraesJAG4B03G02253970	TraesJAG4D03G02434330	grey	midnightblue	turquoise	3		HOG0030312	TraesJUL7A03G03997130	TraesJUL7B03G04211620	TraesJUL7D03G04464070	cyan	grey	turquoise	3		HOG0029700	TraesNOR7A03G03930550	TraesNOR7B03G04153360	TraesNOR7D03G04405950	yellow	turquoise	black	3
HOG0028284	TraesARI6A03G03259330	TraesARI6B03G03469940	TraesARI6D03G03666660	pink	red	turquoise	3		HOG0025421	TraesJAG4A03G02139050	TraesJAG4B03G02238680	TraesJAG4D03G02423100	purple	black	red	3		HOG0030454	TraesJUL7A03G04010320	TraesJUL7B03G04227940	TraesJUL7D03G04479460	grey	cyan	magenta	3		HOG0029735	TraesNOR7A03G03933340	TraesNOR7B03G04149800	TraesNOR7D03G04409110	grey	brown	turquoise	3
HOG0028380	TraesARI6A03G03289330	TraesARI6B03G03479720	TraesARI6D03G03687740	red	purple	grey	3		HOG0025584	TraesJAG4A03G02155600	TraesJAG5B03G03018240	TraesJAG5D03G03228930	purple	blue	grey	3		HOG0030628	TraesJUL7A03G04034400	TraesJUL7B03G04255770	TraesJUL7D03G04502960	midnightblue	cyan	grey	3		HOG0029751	TraesNOR7A03G03934510	TraesNOR7B03G04148270	TraesNOR7D03G04409900	green	magenta	grey	3
HOG0028757	TraesARI6A03G03326960	TraesARI6B03G03537280	TraesARI6D03G03721120	turquoise	green	grey	3		HOG0025632	TraesJAG4A03G02164010	TraesJAG5B03G03009670	TraesJAG5D03G03220710	purple	turquoise	grey	3		HOG0030656	TraesJUL7A03G04040590	TraesJUL7B03G04264710	TraesJUL7D03G04509310	turquoise	red	brown	3		HOG0029790	TraesNOR7A03G03938310	TraesNOR7B03G04157220	TraesNOR7D03G04413760	turquoise	grey	blue	3
HOG0028842	TraesARI6A03G03332730	TraesARI6B03G03543990	TraesARI6D03G03726140	purple	red	grey	3		HOG0025657	TraesJAG4A03G02167860	TraesJAG5B03G03004100	TraesJAG5D03G03216200	yellow	grey	purple	3		HOG0030705	TraesJUL7A03G04049320	TraesJUL7B03G04276740	TraesJUL7D03G04516790	blue	brown	turquoise	3		HOG0030158	TraesNOR7A03G03990310	TraesNOR7B03G04210970	TraesNOR7D03G04462650	magenta	brown	grey	3
HOG0028916	TraesARI6A03G03337530	TraesARI6B03G03551480	TraesARI6D03G03731080	grey	turquoise	salmon	3		HOG0025969	TraesJAG5A03G02584810	TraesJAG5B03G02811910	TraesJAG5D03G03047820	purple	grey	turquoise	3		HOG0030744	TraesJUL7A03G04061280	TraesJUL7B03G04294160	TraesJUL7D03G04528040	grey	turquoise	cyan	3		HOG0030233	TraesNOR7A03G03997290	TraesNOR7B03G04205290	TraesNOR7D03G04457490	turquoise	purple	brown	3
HOG0029185	TraesARI6A03G03371510	TraesARI6B03G03597080	TraesARI6D03G03761440	turquoise	brown	salmon	3		HOG0026025	TraesJAG5A03G02591300	TraesJAG5B03G02818410	TraesJAG5D03G03053500	grey	blue	turquoise	3		HOG0030758	TraesJUL7A03G04064100	TraesJUL7B03G04296800	TraesJUL7D03G04530620	magenta	grey	cyan	3		HOG0030259	TraesNOR7A03G03999060	TraesNOR7B03G04223180	TraesNOR7D03G04473170	grey	turquoise	brown	3
HOG0029276	TraesARI7A03G03817290	TraesARI5B03G02960860	TraesARI7D03G04391690	purple	grey	red	3		HOG0026148	TraesJAG5A03G02604790	TraesJAG5B03G02831070	TraesJAG5D03G03066250	grey	turquoise	midnightblue	3		HOG0030784	TraesJUL7A03G04069850	TraesJUL7B03G04303220	TraesJUL7D03G04535460	brown	grey	turquoise	3		HOG0030303	TraesNOR7A03G04003560	TraesNOR7B03G04219530	TraesNOR7D03G04469700	turquoise	yellow	pink	3
HOG0029336	TraesARI7A03G03827280	TraesARI5B03G02948150	TraesARI7D03G04400700	grey	purple	red	3		HOG0026257	TraesJAG5A03G02622670	TraesJAG5B03G02846540	TraesJAG5D03G03083640	midnightblue	grey	black	3											HOG0030338	TraesNOR7A03G04006700	TraesNOR7B03G04214440	TraesNOR7D03G04465860	turquoise	purple	brown	3
HOG0029353	TraesARI7A03G03828810	TraesARI5B03G02946620	TraesARI7D03G04402120	grey	blue	red	3		HOG0026267	TraesJAG5A03G02623490	TraesJAG5B03G02846780	TraesJAG5D03G03082040	turquoise	brown	yellow	3											HOG0030368	TraesNOR7A03G04008680	TraesNOR7B03G04227240	TraesNOR7D03G04476340	blue	brown	red	3
HOG0029450	TraesARI7A03G03837390	TraesARI5B03G02935180	TraesARI7D03G04411610	grey	magenta	turquoise	3		HOG0026314	TraesJAG5A03G02637590	TraesJAG5B03G02854520	TraesJAG5D03G03088560	grey60	tan	midnightblue	3											HOG0030420	TraesNOR7A03G04011860	TraesNOR7B03G04230440	TraesNOR7D03G04480150	blue	grey	red	3
HOG0029453	TraesARI7A03G03837660	TraesARI5B03G02935000	TraesARI7D03G04411900	brown	purple	grey	3		HOG0026372	TraesJAG5A03G02643120	TraesJAG5B03G02861610	TraesJAG5D03G03094670	blue	turquoise	grey	3											HOG0030534	TraesNOR7A03G04025410	TraesNOR7B03G04244230	TraesNOR7D03G04492060	grey	yellow	black	3
HOG0029486	TraesARI7A03G03843900	TraesARI5B03G02932150	TraesARI7D03G04415270	grey	pink	red	3		HOG0026543	TraesJAG5A03G02655840	TraesJAG5B03G02874940	TraesJAG5D03G03104330	grey	purple	yellow	3											HOG0030630	TraesNOR7A03G04041460	TraesNOR7B03G04263610	TraesNOR7D03G04507700	turquoise	brown	grey	3
HOG0029560	TraesARI7A03G03847840	TraesARI5B03G02924680	TraesARI7D03G04422310	pink	red	purple	3		HOG0026605	TraesJAG5A03G02659990	TraesJAG5B03G02878850	TraesJAG5D03G03116830	yellow	salmon	magenta	3											HOG0030714	TraesNOR7A03G04058780	TraesNOR7B03G04286390	TraesNOR7D03G04524500	yellow	turquoise	blue	3
HOG0029630	TraesARI7A03G03854590	TraesARI5B03G02918730	TraesARI7D03G04426350	magenta	turquoise	blue	3		HOG0026643	TraesJAG5A03G02665030	TraesJAG5B03G02885380	TraesJAG5D03G03110640	blue	lightgreen	grey	3
HOG0029634	TraesARI7A03G03854700	TraesARI5B03G02917400	TraesARI7D03G04427610	red	brown	blue	3		HOG0026644	TraesJAG5A03G02664970	TraesJAG5B03G02885350	TraesJAG5D03G03110710	lightgreen	grey	blue	3
HOG0029654	TraesARI7A03G03856450	TraesARI5B03G02915760	TraesARI7D03G04429330	turquoise	red	pink	3		HOG0026753	TraesJAG5A03G02671020	TraesJAG5B03G02892710	TraesJAG5D03G03120030	grey	lightgreen	tan	3
HOG0029794	TraesARI7A03G03867320	TraesARI5B03G02903450	TraesARI7D03G04440380	blue	turquoise	grey	3		HOG0026763	TraesJAG5A03G02670400	TraesJAG5B03G02892000	TraesJAG5D03G03119310	grey	purple	tan	3
HOG0029828	TraesARI7A03G03870550	TraesARI5B03G02900050	TraesARI7D03G04443180	turquoise	grey	purple	3		HOG0026882	TraesJAG5A03G02680300	TraesJAG5B03G02902660	TraesJAG5D03G03129690	blue	lightcyan	grey	3
HOG0029876	TraesARI7A03G03875280	TraesARI5B03G02895440	TraesARI7D03G04447260	grey	magenta	turquoise	3		HOG0026957	TraesJAG5A03G02685790	TraesJAG5B03G02909680	TraesJAG5D03G03136030	grey	tan	purple	3
HOG0030012	TraesARI7A03G03906420	TraesARI7B03G04147220	TraesARI7D03G04473620	grey	purple	tan	3		HOG0027092	TraesJAG5A03G02698460	TraesJAG5B03G02925140	TraesJAG5D03G03149130	turquoise	grey	blue	3
HOG0030070	TraesARI7A03G03911160	TraesARI7B03G04140730	TraesARI7D03G04477800	turquoise	grey	blue	3		HOG0027380	TraesJAG5A03G02729830	TraesJAG5B03G02957610	TraesJAG5D03G03178710	grey	red	purple	3
HOG0030093	TraesARI7A03G03914080	TraesARI7B03G04136860	TraesARI7D03G04481100	purple	pink	grey	3		HOG0027480	TraesJAG5A03G02735850	TraesJAG5B03G02964790	TraesJAG5D03G03185370	pink	greenyellow	green	3
HOG0030429	TraesARI7A03G03943210	TraesARI7B03G04106130	TraesARI7D03G04508560	grey	purple	turquoise	3		HOG0027507	TraesJAG5A03G02738310	TraesJAG5B03G02967080	TraesJAG5D03G03187320	grey	yellow	brown	3
HOG0030445	TraesARI7A03G03945160	TraesARI7B03G04104210	TraesARI7D03G04510600	brown	grey	yellow	3		HOG0027693	TraesJAG5A03G02758200	TraesJAG5B03G02991860	TraesJAG5D03G03206310	yellow	purple	grey	3
HOG0030449	TraesARI7A03G03946430	TraesARI7B03G04103890	TraesARI7D03G04510900	tan	grey	purple	3		HOG0027728	TraesJAG5A03G02762290	TraesJAG5B03G02996500	TraesJAG5D03G03209970	yellow	purple	grey	3
HOG0030517	TraesARI7A03G03953940	TraesARI7B03G04095840	TraesARI7D03G04518240	grey	cyan	yellow	3		HOG0027747	TraesJAG5A03G02764090	TraesJAG5B03G02998300	TraesJAG5D03G03211530	blue	turquoise	grey	3
									HOG0027774	TraesJAG5A03G02766220	TraesJAG4B03G02381520	TraesJAG4D03G02546330	grey	blue	purple	3
									HOG0027785	TraesJAG5A03G02766640	TraesJAG4B03G02383180	TraesJAG4D03G02547490	tan	grey	red	3
									HOG0027960	TraesJAG6A03G03261940	TraesJAG6B03G03460180	TraesJAG6D03G03652990	turquoise	blue	salmon	3
									HOG0028016	TraesJAG6A03G03268160	TraesJAG6B03G03466010	TraesJAG6D03G03658210	grey	blue	turquoise	3
									HOG0028134	TraesJAG6A03G03283070	TraesJAG6B03G03483100	TraesJAG6D03G03673140	turquoise	brown	salmon	3
									HOG0028153	TraesJAG6A03G03284820	TraesJAG6B03G03484920	TraesJAG6D03G03674880	turquoise	grey	midnightblue	3
									HOG0028510	TraesJAG6A03G03344160	TraesJAG6B03G03543070	TraesJAG6D03G03720560	yellow	purple	grey	3
									HOG0028570	TraesJAG6A03G03347990	TraesJAG6B03G03547550	TraesJAG6D03G03724160	tan	red	grey	3
									HOG0028615	TraesJAG6A03G03351510	TraesJAG6B03G03551780	TraesJAG6D03G03727240	yellow	grey	magenta	3
									HOG0028847	TraesJAG6A03G03369070	TraesJAG6B03G03573950	TraesJAG6D03G03745110	grey	blue	purple	3
									HOG0028927	TraesJAG6A03G03373590	TraesJAG6B03G03581380	TraesJAG6D03G03750020	grey	turquoise	blue	3
									HOG0028963	TraesJAG6A03G03376050	TraesJAG6B03G03584280	TraesJAG6D03G03752120	brown	turquoise	grey	3
									HOG0029049	TraesJAG6A03G03387850	TraesJAG6B03G03601050	TraesJAG6D03G03763240	black	purple	grey	3
									HOG0029154	TraesJAG6A03G03401420	TraesJAG6B03G03621400	TraesJAG6D03G03777010	brown	purple	grey	3
									HOG0029162	TraesJAG6A03G03402170	TraesJAG6B03G03622300	TraesJAG6D03G03777550	purple	yellow	grey	3
									HOG0029185	TraesJAG6A03G03404940	TraesJAG6B03G03626250	TraesJAG6D03G03780290	cyan	yellow	green	3
									HOG0029234	TraesJAG7A03G03824560	TraesJAG7B03G04032370	TraesJAG7D03G04294420	purple	turquoise	midnightblue	3
									HOG0029336	TraesJAG7A03G03838240	TraesJAG7B03G04050470	TraesJAG7D03G04308430	blue	lightgreen	grey	3
									HOG0029400	TraesJAG7A03G03842740	TraesJAG7B03G04057610	TraesJAG7D03G04314580	brown	purple	grey	3
									HOG0029599	TraesJAG7A03G03862640	TraesJAG7B03G04077150	TraesJAG7D03G04332200	grey	purple	midnightblue	3
									HOG0029646	TraesJAG7A03G03865970	TraesJAG7B03G04081610	TraesJAG7D03G04335750	grey	red	turquoise	3
									HOG0029794	TraesJAG7A03G03877550	TraesJAG7B03G04094870	TraesJAG7D03G04347900	brown	turquoise	grey	3
									HOG0029982	TraesJAG7A03G03911630	TraesJAG7B03G04125200	TraesJAG7D03G04376830	greenyellow	midnightblue	turquoise	3
									HOG0030089	TraesJAG7A03G03922240	TraesJAG7B03G04136700	TraesJAG7D03G04387140	midnightblue	grey	black	3
									HOG0030252	TraesJAG7A03G03936760	TraesJAG7B03G04160040	TraesJAG7D03G04408100	red	purple	grey	3
									HOG0030357	TraesJAG7A03G03946470	TraesJAG7B03G04162680	TraesJAG7D03G04409970	grey	tan	purple	3
									HOG0030360	TraesJAG7A03G03946600	TraesJAG7B03G04163080	TraesJAG7D03G04410300	brown	cyan	salmon	3
									HOG0030363	TraesJAG7A03G03946650	TraesJAG7B03G04163170	TraesJAG7D03G04410390	grey	purple	yellow	3
									HOG0030368	TraesJAG7A03G03946870	TraesJAG7B03G04163420	TraesJAG7D03G04410520	brown	blue	turquoise	3
									HOG0030497	TraesJAG7A03G03960410	TraesJAG7B03G04175630	TraesJAG7D03G04422980	purple	yellow	grey	3
									HOG0030524	TraesJAG7A03G03962990	TraesJAG7B03G04178990	TraesJAG7D03G04425510	blue	green	yellow	3
									HOG0030589	TraesJAG7A03G03973450	TraesJAG7B03G04190890	TraesJAG7D03G04435240	grey	purple	black	3
									HOG0030628	TraesJAG7A03G03979840	TraesJAG7B03G04198460	TraesJAG7D03G04441500	black	purple	grey	3
									HOG0030683	TraesJAG7A03G03990370	TraesJAG7B03G04212320	TraesJAG7D03G04451150	grey	green	turquoise	3
									HOG0030688	TraesJAG7A03G03990620	TraesJAG7B03G04213200	TraesJAG7D03G04451550	grey	purple	black	3
									HOG0030731	TraesJAG7A03G04001920	TraesJAG7B03G04231150	TraesJAG7D03G04463980	brown	tan	grey	3
									HOG0030737	TraesJAG7A03G04005000	TraesJAG7B03G04235100	TraesJAG7D03G04466770	grey	tan	brown	3
