# Supplementary material for: De novo annotation reveals transcriptomic complexity across the hexaploid wheat pan-genome
Source: Nat Commun. 2025 Oct 6;16:8538. doi: 10.1038/s41467-025-64046-1 (PMC12501010; doi:10.1038/s41467-025-64046-1)
Supplement: Supplementary file 23 — Supplementary Data 20 [file 41467_2025_64046_MOESM23_ESM.xlsx]

## Sheet: Supplementary Data S20
Supplementary Data S20: GO term enrichment for divergent triads within each cultivar network
ArinaLrFor								Jagger								Julius								Norin 61
GO.ID	Term	Annotated	Significant	Expected	classicFisher	p.adj		GO.ID	Term	Annotated	Significant	Expected	classicFisher	p.adj		GO.ID	Term	Annotated	Significant	Expected	classicFisher	p.adj		GO.ID	Term	Annotated	Significant	Expected	classicFisher	p.adj
GO:0051302	regulation of cell division	64	6	0.23	2.7e-07	2.7e-06		GO:0097435	supramolecular fiber organization	224	8	1	2e-07	2e-06		GO:0010208	pollen wall assembly	21	4	0.07	1.2e-07	1.2e-06		GO:1901271	lipooligosaccharide biosynthetic process	17	4	0.06	5.2e-06	3.03333e-05
GO:0048869	cellular developmental process	706	12	2.56	5.2e-06	1.8e-05		GO:0030029	actin filament-based process	178	6	0.8	0.0002	0.000766667		GO:0032784	regulation of DNA-templated transcription elongation	45	4	0.15	2.8e-07	1.4e-06		GO:0008654	phospholipid biosynthetic process	297	8	1.02	7.3e-06	3.03333e-05
GO:0051239	regulation of multicellular organismal process	253	8	0.92	5.4e-06	1.8e-05		GO:0030148	sphingolipid biosynthetic process	42	4	0.19	0.00023	0.000766667		GO:0032968	positive regulation of transcription elongation by RNA polymerase II	22	4	0.08	4.3e-06	1.325e-05		GO:1901269	lipooligosaccharide metabolic process	17	4	0.06	9.1e-06	3.03333e-05
GO:0051781	positive regulation of cell division	19	4	0.07	7.6e-06	1.9e-05		GO:0006665	sphingolipid metabolic process	75	4	0.34	0.00077	0.00138889		GO:0032786	positive regulation of DNA-templated transcription, elongation	30	4	0.1	5.3e-06	1.325e-05		GO:0046467	membrane lipid biosynthetic process	153	6	0.53	1.5e-05	3.2e-05
GO:0090068	positive regulation of cell cycle process	142	6	0.52	1.1e-05	2.2e-05		GO:0008610	lipid biosynthetic process	1150	12	5.14	0.00084	0.00138889		GO:0006354	DNA-templated transcription elongation	84	4	0.29	8.5e-06	1.7e-05		GO:0006270	DNA replication initiation	56	4	0.19	1.6e-05	3.2e-05
GO:0045595	regulation of cell differentiation	151	6	0.55	5.4e-05	7.85714e-05		GO:0030307	positive regulation of cell growth	43	2	0.19	0.00098	0.00138889		GO:0006368	transcription elongation by RNA polymerase II promoter	64	4	0.22	2.1e-05	3.5e-05		GO:0019637	organophosphate metabolic process	1320	16	4.54	2.8e-05	4.66667e-05
GO:0045787	positive regulation of cell cycle	143	6	0.52	5.5e-05	7.85714e-05		GO:0046040	IMP metabolic process	49	4	0.22	0.00101	0.00138889		GO:0032989	cellular component morphogenesis	149	6	0.51	3.3e-05	4.71429e-05		GO:0007586	digestion	15	2	0.05	4.4e-05	5.75e-05
GO:0006354	DNA-templated transcription elongation	86	4	0.31	7.2e-05	8.8e-05		GO:0044283	small molecule biosynthetic process	1411	14	6.3	0.00122	0.00138889		GO:0031124	mRNA 3'-end processing	59	4	0.2	5.1e-05	6.375e-05		GO:0048871	multicellular organismal homeostasis	18	2	0.06	4.6e-05	5.75e-05
GO:0006099	tricarboxylic acid cycle	78	4	0.28	8e-05	8.8e-05		GO:0006188	IMP biosynthetic process	49	4	0.22	0.00125	0.00138889		GO:0048646	anatomical structure formation involved in morphogenesis	227	6	0.78	9.9e-05	0.0001		GO:0009247	glycolipid biosynthetic process	113	6	0.39	5.8e-05	6.44444e-05
GO:0065008	regulation of biological quality	1131	14	4.11	8.8e-05	8.8e-05		GO:0044255	cellular lipid metabolic process	1303	14	5.82	0.00154	0.00154		GO:0044281	small molecule metabolic process	3507	26	12.02	0.0001	0.0001		GO:0008652	cellular amino acid biosynthetic process	465	10	1.6	7.3e-05	7.3e-05
