# Supplementary material for: De novo annotation reveals transcriptomic complexity across the hexaploid wheat pan-genome
Source: Nat Commun. 2025 Oct 6;16:8538. doi: 10.1038/s41467-025-64046-1 (PMC12501010; doi:10.1038/s41467-025-64046-1)
Supplement: Supplementary file 24 — Supplementary Data 21 [file 41467_2025_64046_MOESM24_ESM.xlsx]

## Sheet: Supplementary Data S21
Supplementary Data S21: Functional annotation of triads identified as divergent in two or more cultivars. Triads from Figure 3D highlighted in green.
triad OG	description
HOG0020263	Leucine-rich repeat protein kinase family protein
HOG0029794	F-box family protein
HOG0006358	Plasma membrane intrinsic protein
HOG0008328	aminopeptidase M1
HOG0009876	Serine/threonine-protein phosphatase
HOG0009978	RNA-binding protein 47C'
HOG0010127	Proteasome subunit alpha type
HOG0010283	26S protease regulatory subunit S10B
HOG0010990	Myosin
HOG0011236	Adenine nucleotide alpha hydrolases-like superfamily protein
HOG0011714	NA
HOG0012530	RNA polymerase II-associated factor 1 homolog
HOG0018145	BSD domain containing protein, expressed
HOG0018840	PRA1 family protein
HOG0018920	Glutamine synthetase, putative, expressed
HOG0018987	zinc finger, C3HC4 type family protein
HOG0019037	Acetyltransferase, GNAT family protein, expressed
HOG0019046	Epoxide hydrolase 2
HOG0019110	NA
HOG0019236	U2 small nuclear ribonucleoprotein auxiliary factor-like protein
HOG0019485	Pyrimidine-specific ribonucleoside hydrolase RihA,Pyrimidine-specific ribonucleoside hydrolase RihA
HOG0019494	Protein NRT1/ PTR FAMILY 1.1
HOG0019588	NC domain-containing protein-like protein
HOG0019792	Ferredoxin-like
HOG0020131	Trimethylguanosine synthase
HOG0020774	Polynucleotidyl transferase, ribonuclease H fold protein with HRDC domain-containing protein
HOG0020790	Transmembrane protein 135
HOG0020934	golgin
HOG0020986	Exo70 exocyst complex subunit family protein
HOG0021329	Transmembrane amino acid transporter family protein
HOG0021446	Glycosyltransferase
HOG0021625	Rhomboid-like protein
HOG0021852	NAD(P)-binding Rossmann-fold superfamily protein
HOG0021995	NADPH--cytoome P450 reductase
HOG0022019	Glycerol kinase
HOG0022252	Geranylgeranyl transferase type-1 subunit beta
HOG0022446	NA
HOG0022592	Isocitrate dehydrogenase [NADP]
HOG0022652	Phenazine biosynthesis-like domain-containing protein
HOG0022659	SAD1/UNC-84 domain protein 2
HOG0022748	Pentatricopeptide repeat-containing protein
HOG0023034	Lysine-specific histone demethylase 1 homolog 3
HOG0023086	alpha/beta hydrolase family protein
HOG0023215	Polyketide cyclase/dehydrase and lipid transport superfamily protein
HOG0023492	Vacuolar protein sorting-associated protein 36
HOG0023662	Actin-related protein 2
HOG0023861	Ypt/Rab-GAP domain of gyp1p superfamily protein
HOG0023886	DUF538 family protein, putative (Protein of unknown function, DUF538)
HOG0024707	Protein phosphatase 2C family protein
HOG0024843	Vacuolar-sorting receptor 1
HOG0024905	vacuolar cation/proton exchanger
HOG0024922	Lung seven transmembrane receptor family protein, expressed
HOG0025067	CBL-interacting serine/threonine-protein kinase 15
HOG0025124	CBS domain-containing protein, putative, expressed
HOG0025421	Pentatricopeptide repeat-containing protein
HOG0025551	RING/U-box superfamily protein
HOG0025589	cysteine-rich RECEPTOR-like kinase
HOG0025911	Leucine-rich repeat protein kinase family protein
HOG0026257	stromal ascorbate peroxidase
HOG0026268	LA RNA-binding protein
HOG0026290	Tubby-like F-box protein
HOG0026331	DTW domain containing protein
HOG0026578	Amino acid transporter ANT1
HOG0026581	embryo defective 1381
HOG0026605	Purple acid phosphatase
HOG0027190	NA
HOG0027439	Aspartate-semialdehyde dehydrogenase family protein, expressed
HOG0027480	NA
HOG0027774	CBS domain protein (DUF21)
HOG0027785	DIS3-like exonuclease 1
HOG0028185	Copper-transporting ATPase RAN1
HOG0028202	Regulator of omosome condensation (RCC1) family protein
HOG0028339	MAC/Perforin domain containing protein
HOG0028380	Nucleotide-sugar transporter family protein
HOG0028916	DNA double-strand break repair protein
HOG0028927	F-box protein-like
HOG0029154	Serine/threonine-protein phosphatase
HOG0029185	DEAD-box ATP-dependent RNA helicase 48
HOG0029336	Phosphoinositide phosphatase family protein
HOG0029353	Tetratricopeptide repeat (TPR)-like superfamily protein
HOG0029450	FACT complex subunit SPT16
HOG0029453	Transmembrane amino acid transporter family protein
HOG0029486	NAD(P)-linked oxidoreductase superfamily protein
HOG0029630	NADH-ubiquinone oxidoreductase chain
HOG0029700	Phosphoribosylglycinamide formyltransferase
HOG0029790	GRIP/coiled-coil protein
HOG0030101	DNA repair metallo-beta-lactamase family protein
HOG0030158	ABL interactor-like protein 3
HOG0030357	EIN3-binding F-box protein
HOG0030368	F-box family protein
HOG0030589	NA
HOG0030628	solanesyl diphosphate synthase 1
HOG0030744	heat shock-like protein
