# Supplementary material for: De novo annotation reveals transcriptomic complexity across the hexaploid wheat pan-genome
Source: Nat Commun. 2025 Oct 6;16:8538. doi: 10.1038/s41467-025-64046-1 (PMC12501010; doi:10.1038/s41467-025-64046-1)
Supplement: Supplementary file 25 — Supplementary Data 22 [file 41467_2025_64046_MOESM25_ESM.xlsx]

## Sheet: Supplementary Data S22
Supplementary Data S22
Mean expression values and log2 FC and adjusted p-values of the analysed reference allergens. Multiple test correction was performed using the Benjamini-Hochcberg (FDR) method.
id	Protein type	Reference allergen	Celiac disease	WDEIA	Bakers' asthma	Wheat allergy	ARI logFC	ARI adj.P.Val	CAD logFC	CAD adj.P.Val	CLA logFC	CLA adj.P.Val	JAG logFC	JAG adj.P.Val	JUL logFC	JUL adj.P.Val	LER logFC	LER adj.P.Val	MAT logFC	MAT adj.P.Val	NOR logFC	NOR adj.P.Val	PAR logFC	PAR adj.P.Val	ROB logFC	ROB adj.P.Val	WEE logFC	WEE adj.P.Val		ARI	CAD	CLA	JAG	JUL	LER	MAT	NOR	PAR	ROB	WEE
TraesCS1D02G000300	LMW glutenin	Tri a 36	celiac disease	WDEIA			1.1308	0.47868	-1.1866	0.67359	0.54739	0.86488	1.9373	0.13196	-0.89826	0.88285	-2.2285	0.093085	-3.4085	0.0031294	1.4735	0.25401	-1.5006	0.49366	1.3591	0.5688	1.4541	0.63651		13.597	11.5113	13.0717	14.3227	11.771	10.4993	9.39805	13.9053	11.229	13.8475	13.888
TraesCS3D02G095700	ATI dimeric	Tri a 28			Bakers' asthma		0.98805	0.39177	0.41211	0.8321	0.45058	0.8316	-2.0562	0.0048017	-0.34831	0.89556	-0.81052	0.39009	-0.72639	0.3832	1.1636	0.17313	1.0661	0.40379	0.46281	0.67984	-0.93339	0.63651		13.6977	13.1793	13.214	10.958	12.495	12.0515	12.1305	13.8557	13.7677	13.24	11.9683
TraesCS1B02G011600	LMW glutenin	Tri a 36	celiac disease	WDEIA			0.81148	0.51611	0.48851	0.8321	-0.15604	0.92001	0.69729	0.53976	0.31699	0.95314	-3.0733	0.0048116	-2.7311	0.0026618	1.226	0.23104	0.13569	0.95021	0.78969	0.61737	-0.053021	0.99591		14.087	13.7963	13.216	13.9843	13.642	10.4881	10.8075	14.4603	13.479	14.0935	13.309
TraesCS1D02G317301	HMW glutenin	Tri a 26	celiac disease	WDEIA, Anaphylaxis		Wheat allergy	1.176	0.43153	0.86511	0.69483	0.45817	0.86488	-1.9653	0.070399	-0.11173	0.9992	-3.1956	0.0048116	-0.75151	0.49116	1.2332	0.25401	1.1975	0.51627	0.57297	0.67984	-0.52022	0.87618		13.248	12.9683	12.6017	10.4206	12.0887	9.2067	11.488	13.2993	13.267	12.7245	11.7213
TraesCS1B02G011700	LMW glutenin	Tri a 36	celiac disease	WDEIA			2.666	0.45524	-5.5716	0.22842	-4.367	0.43318	-4.9291	0.059297	2.6104	0.88285	0.71917	0.84949	-0.91142	0.73276	2.5693	0.32266	2.3661	0.67004	2.8409	0.5688	2.8248	0.63651		12.99	5.57603	6.66027	6.15437	12.94	11.2616	9.7399	12.9027	12.72	13.242	13.133
TraesCS1D02G001200	Gamma gliadin	Tri a 20	celiac disease	WDEIA		Wheat allergy	0.58868	0.65162	1.5465	0.53053	-1.4602	0.80273	0.66486	0.62527	1.041	0.88285	-2.0382	0.091229	-3.1905	0.0022355	0.68882	0.53381	-1.4013	0.46494	1.4066	0.5688	0.97419	0.69094		12.4457	13.308	10.6018	12.5143	12.853	10.0141	8.93835	12.536	10.655	13.229	12.793
TraesCS6A02G049800	Alpha gliadin	Tri a 21	celiac disease	WDEIA	Bakers' asthma	Wheat allergy	0.22199	0.8051	0.15078	0.9281	-0.39047	0.8316	1.0794	0.15023	0.31253	0.89556	-0.92674	0.24176	-2.5626	0.00010156	0.45717	0.522	-0.375	0.84835	0.50983	0.65917	0.60344	0.7079		13.67	13.606	13.119	14.4413	13.7513	12.605	11.0785	13.8813	13.1323	13.946	14.0133
TraesCSU02G160200	Alpha gliadin	Tri a 21	celiac disease	WDEIA	Bakers' asthma	Wheat allergy	3.3229	0.51354	3.063	0.70486	2.4515	0.8316	-10.547	0.0028862	2.81	0.88285	1.9872	0.68093	0.37961	0.92169	3.242	0.41089	2.4934	0.77492	3.2918	0.61737	-10.748	0.0027402		13.212	12.978	12.4277	0.729324	12.75	12.076	10.5755	13.1393	12.4653	13.2935	0.54778
TraesCS1D02G000200	LMW glutenin	Tri a 36	celiac disease	WDEIA			0.87337	0.47868	0.30832	0.88348	-0.27406	0.87975	0.34619	0.76557	0.25048	0.97046	-2.5269	0.010008	-2.5606	0.0020744	1.1753	0.21054	0.26417	0.8861	0.6604	0.65475	0.11692	0.99591		13.938	13.4293	12.9053	13.4637	13.3773	10.7938	10.762	14.2097	13.3897	13.7685	13.257
TraesCS6D02G000200	ATI monomeric	Tri a 40			Bakers' asthma		0.19768	0.80386	-0.022359	0.98115	-0.49566	0.8316	0.86234	0.20143	0.046407	0.9992	-0.67924	0.35051	-2.0297	0.00030232	0.73184	0.26045	-0.49591	0.71059	0.39956	0.671	0.77225	0.63651		13.0003	12.8023	12.376	13.598	12.864	12.188	10.928	13.4813	12.3757	13.1955	13.5173
TraesCS4B02G328100	ATI CM	Tri a 30	celiac disease		Bakers' asthma		0.50883	0.68854	0.13595	0.96706	0.059048	0.97366	1.4209	0.23509	-0.0027917	0.9992	-4.09	9.0473e-05	-2.2794	0.027811	0.66417	0.53381	-0.084772	0.96267	0.88049	0.61737	1.0934	0.65693		12.832	12.4963	12.4273	13.653	12.3717	8.5568	10.247	12.972	12.2977	13.196	13.358
TraesCS1A02G008000	LMW glutenin	Tri a 36	celiac disease	WDEIA			1.6298	0.31887	-1.0617	0.67379	0.78803	0.8316	-0.9943	0.44661	1.4673	0.66031	-2.7339	0.024332	-2.1683	0.043693	-0.79159	0.47304	0.99023	0.67004	1.8095	0.5688	0.11038	0.99591		13.2017	10.7793	12.444	10.84	13.0553	9.1834	9.7112	11.0227	12.6263	13.424	11.834
TraesCS1B02G010400	Gamma gliadin	Tri a 20	celiac disease	WDEIA		Wheat allergy	-5.755	0.014395	2.7415	0.56839	1.7386	0.8316	1.902	0.49341	2.3205	0.88285	-0.052526	0.98103	-5.1244	0.025927	-4.9119	0.035179	1.4846	0.77492	2.572	0.5688	2.2805	0.65693		4.84253	12.4893	11.587	11.734	12.1107	9.973	5.23925	5.60137	11.358	12.423	12.0743
TraesCS1D02G009400	LMW glutenin	Tri a 36	celiac disease	WDEIA			-0.34766	0.79501	1.0318	0.63123	-1.3673	0.77626	1.534	0.14808	1.1976	0.75355	-2.8382	0.010028	-2.0408	0.034669	-0.27434	0.79812	0.87876	0.67004	1.053	0.5688	-0.0078634	0.99591		11.1133	12.3553	10.196	12.807	12.5043	8.7774	9.52165	11.1793	12.217	12.409	11.4193
TraesCS1D02G001400	Gamma gliadin	Tri a 20	celiac disease	WDEIA		Wheat allergy	0.86994	0.47868	0.26034	0.88948	-0.21037	0.90823	0.79793	0.45083	0.64407	0.88285	-2.0865	0.032091	-3.0053	0.0002232	0.78271	0.39731	0.15237	0.93665	0.73855	0.61737	-0.28735	0.93649		13.319	12.7703	12.347	13.2543	13.1157	10.5891	9.7313	13.2403	12.6733	13.2255	12.278
TraesCS1A02G010900	LMW glutenin	Tri a 36	celiac disease	WDEIA			-1.3307	0.56338	2.172	0.57185	1.4632	0.8316	1.2532	0.58078	-2.3399	0.75355	-0.45064	0.85983	-6.763	0.00011588	3.0508	0.13799	-2.3502	0.49366	2.2652	0.5688	1.5026	0.75008		8.81787	11.9703	11.3327	11.1433	7.90963	9.59495	3.7034	12.7613	7.90037	12.1295	11.368
TraesCS1A02G007300	Gamma gliadin	Tri a 20	celiac disease	WDEIA		Wheat allergy	1.9812	0.21194	0.37477	0.88348	0.43609	0.86488	-0.99022	0.4856	-0.86434	0.88285	-3.1383	0.017751	-2.7024	0.016778	1.4194	0.25401	-0.28218	0.90807	1.9715	0.5688	0.6002	0.87618		13.146	11.7003	11.7557	10.472	10.585	8.434	8.8408	12.6403	11.109	13.2035	11.9033
TraesCS1B02G010800	Gamma gliadin	Tri a 20	celiac disease	WDEIA		Wheat allergy	0.71507	0.53295	0.2222	0.91144	-0.22462	0.90823	0.18564	0.87956	0.40866	0.89556	-2.3961	0.018397	-2.864	0.00067118	0.97849	0.30964	0.046537	0.97342	0.5883	0.671	0.8979	0.65693		13.0673	12.624	12.2217	12.5907	12.7917	10.1876	9.75065	13.3043	12.4653	12.9725	13.2317
TraesCS1D02G009900	LMW glutenin	Tri a 36	celiac disease	WDEIA			0.852	0.47868	0.97075	0.597	0.32675	0.86488	-0.38986	0.74162	0.67656	0.88285	-1.4397	0.13729	-2.8175	0.00056189	0.97255	0.30347	0.28474	0.88296	1.0264	0.5688	-1.4599	0.46726		12.3443	12.4513	11.8713	11.2267	12.1867	10.234	8.94775	12.4527	11.834	12.5355	10.2637
TraesCS1A02G007700	Purinin	Tri a 20	celiac disease	WDEIA			0.4351	0.55067	0.28191	0.83861	-0.38288	0.8316	0.76401	0.23819	0.2892	0.89556	-1.3942	0.031061	-1.5895	0.003984	-0.13048	0.84182	-0.30635	0.84835	0.68593	0.5688	0.63806	0.65693		12.7557	12.6177	12.0193	13.0517	12.624	11.0625	10.8805	12.2463	12.088	13.004	12.9383
TraesCSU02G257591	Alpha gliadin	Tri a 21	celiac disease	WDEIA	Bakers' asthma	Wheat allergy	2.9651	0.35158	-4.8091	0.22842	-4.5767	0.28132	-4.2924	0.079578	2.5062	0.88285	-0.50671	0.86719	-0.89579	0.72107	2.7635	0.25472	2.0429	0.67004	2.788	0.5688	2.4427	0.65693		11.859	4.86217	5.0713	5.32713	11.446	8.7174	8.35425	11.6777	11.0287	11.792	11.3887
TraesCS1D02G317211	HMW glutenin	Tri a 26	celiac disease	WDEIA, Anaphylaxis		Wheat allergy	0.50275	0.51892	0.38504	0.76578	-0.32566	0.83321	0.7204	0.28618	0.2412	0.93063	-1.2554	0.055445	-1.9067	0.00056189	0.16467	0.79812	-0.42533	0.77353	0.39831	0.671	0.64767	0.65693		12.9757	12.87	12.2303	13.1717	12.7403	11.3515	10.7435	12.6717	12.1403	12.895	13.106
TraesCS6B02G065856	Alpha gliadin	Tri a 21	celiac disease	WDEIA	Bakers' asthma	Wheat allergy	0.67262	0.45524	0.11054	0.94318	-0.16386	0.9071	0.49766	0.49341	0.38409	0.89556	-0.58739	0.42665	-1.6106	0.0063954	-1.1668	0.062914	-0.23975	0.88296	0.71157	0.5688	0.93306	0.49145		12.421	11.9153	11.6687	12.2637	12.1617	11.2675	10.313	10.766	11.6003	12.48	12.6557
TraesCS1A02G007400	Gamma gliadin	Tri a 20	celiac disease	WDEIA		Wheat allergy	-2.9026	0.43099	3.5423	0.53053	2.3858	0.80273	2.3454	0.43512	-2.2039	0.88285	-2.4102	0.41676	-7.2519	0.0022355	3.265	0.22075	-4.0218	0.3293	3.3214	0.5688	1.9735	0.75008		6.22457	12.025	10.9839	10.948	6.8534	6.5874	2.0685	11.7753	5.2173	11.937	10.613
TraesCS1B02G013500	LMW glutenin	Tri a 36	celiac disease	WDEIA			1.013	0.50322	0.78486	0.74965	-0.29703	0.9071	0.90604	0.49341	1.0219	0.88285	-2.8076	0.02666	-3.1766	0.0033133	-1.5923	0.19337	0.734	0.77492	1.335	0.5688	0.64378	0.87618		12.615	12.409	11.4357	12.5183	12.623	9.0824	8.73825	10.27	12.3637	12.949	12.282
TraesCS6A02G049100	Alpha gliadin	Tri a 21	celiac disease	WDEIA	Bakers' asthma	Wheat allergy	1.2825	0.58854	1.252	0.7672	0.5842	0.89691	1.5325	0.52208	-8.1364	5.4315e-14	0.14446	0.96992	-1.3543	0.54053	1.3363	0.522	0.65226	0.88296	1.1545	0.67984	1.5349	0.77327		12.856	12.8287	12.2277	13.0807	4.37887	11.8365	10.4375	12.9047	12.2887	12.779	13.083
TraesCS1B02G010500	Gamma gliadin	Tri a 20	celiac disease	WDEIA		Wheat allergy	0.35855	0.59881	0.39277	0.76449	-0.35849	0.8316	0.078587	0.89663	0.41142	0.89556	-0.58999	0.39709	-2.07	0.00011588	0.56702	0.35155	-0.22678	0.88296	0.70144	0.5688	0.13102	0.95464		13.0047	13.036	12.3593	12.7527	13.0523	12.1315	10.75	13.1927	12.478	13.337	12.8
TraesCS1B02G011000	Gamma gliadin	Tri a 20	celiac disease	WDEIA		Wheat allergy	1.2766	0.34086	0.63074	0.74512	-0.11712	0.93	-1.0284	0.30804	0.34222	0.9307	-1.8184	0.062249	-2.7678	0.00079272	0.25691	0.79306	0.28516	0.88296	0.772	0.61737	0.9909	0.65068		12.965	12.3837	11.7107	10.8903	12.124	10.1186	9.23275	12.047	12.0727	12.5365	12.708
TraesCS1D02G007400	LMW glutenin	Tri a 36	celiac disease	WDEIA			1.4523	0.16909	0.0070086	0.99239	0.19349	0.90823	-1.0351	0.24427	0.71913	0.88285	-1.9498	0.027293	-1.2174	0.12779	0.74654	0.3759	0.71949	0.67004	0.7531	0.58949	-1.1338	0.49145		12.454	11.1533	11.3213	10.2157	11.7943	9.32725	10.011	11.819	11.795	11.85	10.1267
TraesCS1D02G000700	Purinin	Tri a 20	celiac disease	WDEIA			0.8625	0.45524	-0.046067	0.98098	-0.14681	0.91222	-0.16181	0.87956	0.65592	0.88285	-2.4121	0.0048116	-1.8987	0.010391	0.49599	0.52449	0.29174	0.88296	0.67609	0.61737	0.5614	0.80532		12.6443	11.8267	11.7363	11.7227	12.4587	9.61735	10.096	12.3147	12.131	12.4995	12.3737
TraesCS1B02G011523	LMW glutenin	Tri a 36	celiac disease	WDEIA			0.52195	0.47868	0.34581	0.76578	-0.27736	0.83999	0.55434	0.39433	0.18854	0.95314	-1.0522	0.078861	-1.7589	0.00042309	0.043216	0.94892	-0.35591	0.77492	0.55125	0.5688	0.54175	0.65693		12.933	12.7747	12.2137	12.962	12.633	11.4815	10.8215	12.502	12.143	12.978	12.951
TraesCS1A02G033501	Omega gliadin	Tri a 19	celiac disease	WDEIA, Anaphylaxis		Wheat allergy	1.1193	0.47868	1.0294	0.68545	-0.0022127	0.99953	-0.81875	0.53976	0.43453	0.9307	-3.2452	0.010028	-3.2395	0.0027736	0.85738	0.45455	1.5714	0.40095	1.3035	0.5688	-0.60903	0.87618		11.68	11.599	10.6705	9.93553	11.0637	7.6437	7.649	11.444	12.087	11.889	10.1245
TraesCSU02G108700	Alpha gliadin	Tri a 21	celiac disease	WDEIA	Bakers' asthma	Wheat allergy	0.91781	0.35158	0.089753	0.96706	-0.24194	0.86488	-0.11119	0.88337	0.43635	0.89556	-1.9844	0.010629	-1.9516	0.0034697	0.76911	0.30964	0.32535	0.88296	0.42624	0.67984	0.24127	0.93649		12.74	11.995	11.696	11.8137	12.3067	10.0616	10.0925	12.6063	12.2067	12.3115	12.131
TraesCS1D02G001100	Gamma gliadin	Tri a 20	celiac disease	WDEIA		Wheat allergy	0.6786	0.55052	0.804	0.68545	0.84611	0.80273	-0.3193	0.78673	-2.5373	0.0018149	-1.3191	0.19037	-0.96856	0.3023	-0.68228	0.45455	1.4622	0.3293	0.90829	0.57089	0.70157	0.75054		11.4357	11.5487	11.587	10.5377	8.54163	9.5941	9.9212	10.2111	12.141	11.673	11.4567
TraesCS4D02G325000	ATI CM	Tri a 40			Bakers' asthma		-6.0567	0.26191	5.1708	0.53053	3.5547	0.80273	4.099	0.36099	-6.4473	0.33857	-0.17759	0.97806	-7.3737	0.04654	4.7704	0.23304	-6.8992	0.3293	5.0707	0.5688	3.5234	0.65693		1.55955	11.6643	10.21	10.6997	1.20797	6.8448	0.128431	11.304	0.801227	11.743	10.1815
TraesCS1D02G015100	LMW glutenin	Tri a 36	celiac disease	WDEIA			0.84832	0.45524	0.90305	0.56839	0.31704	0.86488	-0.96249	0.26332	-0.042661	0.9992	-2.0559	0.017751	-1.8878	0.010294	0.53481	0.48857	0.79874	0.59523	0.48846	0.671	-0.0080475	0.99591		11.9077	11.957	11.4293	10.2779	11.1057	9.2254	9.3822	11.6257	11.8633	11.6	11.137
TraesCS1B02G329992	HMW glutenin	Tri a 26	celiac disease	WDEIA, Anaphylaxis		Wheat allergy	1.0385	0.47868	0.69009	0.76449	-0.39422	0.86488	0.22995	0.87956	0.32319	0.95706	-2.7056	0.019634	-3.6033	0.00016416	1.0322	0.3454	0.77584	0.75474	0.89559	0.61737	0.046927	0.99591		12.0917	11.7783	10.802	11.3637	11.448	8.63185	7.794	12.0857	11.8553	11.993	11.1993
TraesCS1A02G007344	Gamma gliadin	Tri a 20	celiac disease	WDEIA		Wheat allergy	0.95357	0.47868	0.93541	0.65665	-0.20471	0.91222	0.44864	0.71536	0.48838	0.89556	-2.3901	0.020686	-3.1709	0.0002232	0.24894	0.80237	0.35145	0.88296	1.005	0.5688	-0.071823	0.99591		12.321	12.3047	11.2783	11.8663	11.9023	9.2316	8.5031	11.6867	11.779	12.4005	11.398
TraesCS7B02G072000	ATI CM	Tri a 29	celiac disease		Bakers' asthma		0.98536	0.26191	-0.081865	0.96706	-0.24185	0.86488	-1.3644	0.026975	-0.2995	0.89556	-0.16728	0.85847	-0.98103	0.10085	0.48433	0.43925	0.40102	0.77492	-0.021698	0.96953	0.92583	0.49145		12.0893	11.129	10.985	9.97447	10.9327	11.0465	10.287	11.6387	11.5633	11.1825	12.036
TraesCS1A02G317311	HMW glutenin	Tri a 26	celiac disease	WDEIA, Anaphylaxis		Wheat allergy	1.0458	0.4613	0.48921	0.8321	-0.51877	0.83999	0.1727	0.88337	0.73513	0.88285	-2.5685	0.019634	-3.1875	0.00054879	1.1225	0.29355	0.87546	0.67004	0.82203	0.61737	-0.51089	0.87618		11.4663	10.9653	10.0581	10.6803	11.1863	8.12765	7.54995	11.535	11.313	11.292	10.0651
TraesCS6A02G049700	Alpha gliadin	Tri a 21	celiac disease	WDEIA	Bakers' asthma	Wheat allergy	0.57213	0.56025	0.70094	0.68664	-0.3032	0.86488	0.57327	0.54831	0.17603	0.98459	-1.3892	0.11762	-3.2416	1.1725e-05	0.70846	0.39731	-0.096333	0.95359	0.70772	0.61737	0.38096	0.89858		12.192	12.308	11.4043	12.193	11.8353	10.3809	8.65165	12.3147	11.5907	12.338	12.02
TraesCS6B02G008200	ATI dimeric	Tri a 40			Bakers' asthma		0.69405	0.35158	0.35277	0.74965	-0.38936	0.8316	0.13352	0.8611	0.27485	0.89556	-0.92521	0.097404	-1.0582	0.032077	-0.44208	0.40199	-0.39648	0.73585	0.52795	0.5688	0.77897	0.49145		11.845	11.5377	10.8697	11.3403	11.4673	10.3567	10.2325	10.8223	10.8633	11.7125	11.921
TraesCS3B02G111200	ATI dimeric	Tri a 40	celiac disease		Bakers' asthma		1.3725	0.40032	1.5192	0.53053	-0.00068614	0.99953	-1.3614	0.28471	-0.49925	0.89556	-2.9472	0.018397	-2.8104	0.0089561	0.67119	0.55319	0.97988	0.67004	1.4172	0.5688	0.31935	0.94859		10.995	11.1273	9.7594	8.53457	9.31057	7.0092	7.13685	10.3637	10.642	11.0825	10.047
TraesCSU02G239000	Alpha gliadin	Tri a 21	celiac disease	WDEIA	Bakers' asthma	Wheat allergy	0.074261	0.92661	0.0049259	0.99239	-0.19691	0.89242	-0.24168	0.78673	0.43904	0.89556	-1.248	0.085645	-1.8434	0.003261	0.14057	0.8427	0.13055	0.92792	0.99068	0.5688	1.1016	0.46726		11.5317	11.4693	11.2873	11.247	11.8597	10.2998	9.7441	11.5913	11.5823	12.3895	12.4557
TraesCS7D02G031700	ALP	Tri a ALP	celiac disease				-3.9461	0.34086	3.6392	0.53053	2.7571	0.80273	2.7441	0.3966	-4.039	0.45095	-0.69985	0.85983	-6.4115	0.015178	3.6127	0.21473	-4.7844	0.3293	3.4483	0.5688	2.549	0.65693		3.58303	10.41	9.61593	9.60427	3.49947	6.48135	1.15045	10.3857	2.82857	10.353	9.42863
TraesCS4B02G328000	ATI CM	Tri a 40	celiac disease		Bakers' asthma		0.45945	0.64574	1.0561	0.53053	-0.09982	0.93	-0.41479	0.70588	0.011208	0.9992	-1.6218	0.078861	-3.0039	0.00010156	0.7281	0.39731	0.5806	0.77353	0.50908	0.67984	0.5252	0.87618		11.14	11.6773	10.6366	10.3534	10.7367	9.2129	7.9229	11.382	11.249	11.2015	11.1993
TraesCS6A02G049200	Alpha gliadin	Tri a 21	celiac disease	WDEIA	Bakers' asthma	Wheat allergy	-0.92464	0.50322	1.734	0.43052	-0.65616	0.8316	0.41951	0.76557	1.0851	0.88285	-0.25518	0.85983	-2.5173	0.012872	-2.1995	0.034184	-0.26651	0.90807	1.7982	0.5688	1.4817	0.49145		8.79097	11.1837	9.03263	10.0006	10.6	9.3851	7.27375	7.64367	9.38333	11.3015	10.957
TraesCS4D02G325100	ATI CM	Tri a 30	celiac disease		Bakers' asthma		1.2775	0.53295	1.7385	0.597	0.81125	0.83999	-1.0955	0.55305	0.49829	0.95706	-4.9659	0.0048116	-1.3941	0.40243	0.92812	0.55643	2.5038	0.3293	1.7307	0.5688	-3.4615	0.11664		10.0275	10.4423	9.60787	7.8918	9.32623	4.2429	7.57665	9.71303	11.1307	10.4935	5.76243
TraesCS3B02G111100	ATI dimeric	Tri a 28	celiac disease		Bakers' asthma		0.14994	0.90929	1.4972	0.53053	-0.13188	0.93	0.70234	0.58153	-0.40442	0.93225	-1.0138	0.42877	-4.1916	2.6003e-05	0.12513	0.92784	-0.61434	0.83113	1.7528	0.5688	1.063	0.65693		10.2334	11.4457	9.97957	10.7303	9.7343	9.15185	6.1861	10.211	9.5452	11.7345	11.055
TraesCS1A02G007405	Gamma gliadin	Tri a 20	celiac disease	WDEIA		Wheat allergy	1.2932	0.35158	1.1872	0.55983	-0.40751	0.86488	0.16091	0.88337	0.090745	0.9992	-1.8398	0.082775	-3.3338	0.00016149	0.41623	0.69193	0.61376	0.77492	1.0592	0.5688	-0.51013	0.87618		11.319	11.2237	9.78813	10.2997	10.237	8.4379	7.04355	10.5297	10.7077	11.144	9.69597
TraesCSU02G255529	Alpha gliadin	Tri a 21	celiac disease	WDEIA	Bakers' asthma	Wheat allergy	0.98627	0.4613	0.6961	0.73743	-0.16896	0.91222	0.62403	0.56995	-0.263	0.97046	-2.8548	0.0055319	-2.4523	0.0057194	0.94452	0.33923	0.21632	0.90807	0.98018	0.5688	-0.043811	0.99591		11.1393	10.878	10.0994	10.813	10.0149	7.58715	7.96275	11.1017	10.446	11.1665	10.2123
TraesCS3D02G096000	ATI dimeric	Tri a 28			Bakers' asthma		1.2681	0.31887	0.60653	0.74512	0.0003888	0.99953	-0.66518	0.49341	-0.0067974	0.9992	-2.1692	0.020686	-2.3846	0.0030066	0.66448	0.447	0.52462	0.77809	0.79318	0.58949	0.20782	0.95464		11.3513	10.756	10.2104	9.61153	10.204	8.18565	7.9846	10.808	10.6823	10.9505	10.397
TraesCS5D02G431100	nsLTP PR60-like	Tri a 44			Bakers' asthma		-6.316	0.16909	4.1603	0.56839	3.1184	0.82163	3.6127	0.39001	-6.1181	0.33857	0.46124	0.92871	-6.2438	0.072683	4.5883	0.22075	-6.3621	0.3293	4.8329	0.5688	3.9731	0.64472		0.143153	9.5719	8.63417	9.07907	0.321263	6.2581	0	9.95717	0.101666	10.3385	9.40333
TraesCS1D02G001300	Gamma gliadin	Tri a 20	celiac disease	WDEIA			0.20975	0.88687	2.3776	0.22842	-1.2715	0.80273	0.68246	0.64078	1.2026	0.88285	-1.0852	0.43133	-3.6755	0.00086599	-0.25147	0.8427	1.7037	0.38883	0.10662	0.93815	-1.4357	0.63651		9.64943	11.6003	8.31637	10.0748	10.543	8.4479	6.0302	9.23437	10.994	9.5602	8.16857
TraesCS2B02G004100	ATI CM	Tri a 40			Bakers' asthma		1.2923	0.47868	1.4003	0.65665	-0.25308	0.91222	1.4422	0.39001	-1.2796	0.88285	-3.6903	0.018397	-3.6068	0.0069036	2.0694	0.1689	0.14489	0.95359	1.513	0.5688	-0.8176	0.87618		9.97833	10.0756	8.58757	10.1131	7.66373	5.371	5.449	10.6777	8.94573	10.2275	8.0795
TraesCS1B02G010700	Gamma gliadin	Tri a 20	celiac disease	WDEIA		Wheat allergy	0.51827	0.68854	0.88592	0.69483	-0.62761	0.8316	1.9234	0.087409	-1.7327	0.37565	-2.1205	0.073426	-2.3663	0.023698	0.45456	0.69193	-0.31631	0.8861	1.2745	0.5688	1.1154	0.65693		9.8436	10.1747	8.8124	11.1087	7.8178	7.3981	7.16865	9.78633	9.09257	10.567	10.3807
TraesCS1B02G011300	Purinin	Tri a 20	celiac disease	WDEIA			0.27693	0.77625	0.637	0.68545	0.69775	0.80273	-1.5186	0.045866	-0.18533	0.97667	0.65847	0.43315	1.3806	0.050475	-1.7668	0.0080862	0.8141	0.54774	-0.214	0.81792	-0.21689	0.94014		10.3263	10.6503	10.705	8.7101	9.9098	10.6915	11.3655	8.48677	10.8097	9.87715	9.88167
TraesCS1D02G001000	Gamma gliadin	Tri a 20	celiac disease	WDEIA		Wheat allergy	-6.1389	0.17376	4.3562	0.53053	3.7057	0.80273	3.5895	0.39001	-5.9825	0.33857	-0.10099	0.98103	-6.2922	0.065918	4.1976	0.25401	-6.2368	0.3293	4.2036	0.5688	4.023	0.63651		0.38275	9.82833	9.2428	9.1383	0.52354	5.81355	0.0350663	9.68567	0.294623	9.8311	9.52847
TraesCSU02G108300	Alpha gliadin	Tri a 21	celiac disease	WDEIA	Bakers' asthma	Wheat allergy	-7.7631	1.2036e-17	1.1223	0.78054	0.71751	0.86488	1.5654	0.49341	0.91583	0.89556	0.12061	0.97011	-0.35757	0.86774	0.70826	0.72606	0.59834	0.88296	1.1675	0.67984	1.4921	0.75008		2.88183	10.8787	10.5143	11.2773	10.6927	9.9814	9.5349	10.5063	10.407	10.958	11.2113
TraesCS6A02G049600	Alpha gliadin	Tri a 21	celiac disease	WDEIA	Bakers' asthma	Wheat allergy	-0.551	0.45524	-0.10491	0.93071	0.08852	0.9147	0.91295	0.087409	-0.23889	0.89556	0.73429	0.19176	1.3348	0.0052988	-0.17532	0.74938	-0.55622	0.5829	-0.39974	0.63686	-0.52925	0.65693		10.896	11.2973	11.4717	12.2137	11.177	12.077	12.6375	11.234	10.8913	11.0185	10.9153
TraesCS1B02G329711	HMW glutenin	Tri a 26	celiac disease	WDEIA, Anaphylaxis		Wheat allergy	1.1016	0.57345	2.1716	0.53053	-5.5296	6.1427e-06	0.02713	0.98917	0.4156	0.97667	-1.732	0.37422	-2.6848	0.10072	1.7516	0.31051	1.4546	0.67004	0.97183	0.67984	0.98904	0.87618		9.9499	10.913	3.98177	8.98277	9.33237	7.34185	6.4525	10.5347	10.2673	9.8654	9.8483
TraesCS1A02G007200	Gamma gliadin	Tri a 20	celiac disease	WDEIA		Wheat allergy	0.5181	0.58161	0.93893	0.56839	-0.097952	0.93	0.84137	0.39001	-0.59008	0.88285	-1.4728	0.091746	-2.6839	0.00024075	1.0728	0.21054	0.062775	0.96267	0.29752	0.7663	-0.077809	0.99591		10.2265	10.6053	9.672	10.5173	9.22907	8.3855	7.25515	10.7256	9.81663	10.038	9.6901
TraesCS7D02G032100	ALP	Tri a ALP	celiac disease				-0.27746	0.51611	-0.23475	0.74512	0.23031	0.8316	0.26229	0.49341	0.020151	0.9992	0.13747	0.74322	0.79571	0.0088846	0.17518	0.59199	0.13247	0.88296	-0.69798	0.5688	-0.47081	0.49145		10.3803	10.4187	10.8373	10.8663	10.6477	10.758	11.3725	10.7877	10.7493	9.97845	10.206
TraesCSU02G149946	Alpha gliadin	Tri a 21	celiac disease	WDEIA	Bakers' asthma	Wheat allergy	1.7934	0.4613	1.3808	0.69483	0.78289	0.86488	1.5308	0.44661	0.26856	0.9992	-1.6328	0.41676	-1.6688	0.34307	-6.0563	9.7119e-08	1.2006	0.77353	1.9229	0.5688	0.052451	0.99591		10.0486	9.67763	9.13933	9.81257	8.6765	6.91085	6.87725	2.9841	9.5153	10.2295	8.482
TraesCS4B02G249400	ATI CM	Tri a CC	celiac disease		Bakers' asthma		1.6284	0.58161	1.2504	0.8321	1.0457	0.86488	1.1076	0.74162	1.3136	0.89556	1.1512	0.72137	0.25581	0.92169	1.3631	0.59199	1.0232	0.88296	1.2128	0.72874	-10.543	3.3727e-25		11.4577	11.1173	10.933	10.9887	11.174	11.0665	10.2305	11.2183	10.9127	11.124	0.502943
TraesCS6B02G065900	Alpha gliadin	Tri a 21	celiac disease	WDEIA	Bakers' asthma	Wheat allergy	0.67791	0.55533	0.33313	0.88348	0.7606	0.8316	-2.47	0.0048017	0.32071	0.95314	-1.7932	0.085645	-1.7086	0.067964	1.0608	0.29636	1.281	0.40379	1.1266	0.5688	-0.32198	0.93649		9.47287	9.16257	9.5473	6.63973	9.1514	7.18905	7.26805	9.81747	10.0159	9.9143	8.573
TraesCSU02G108400	Alpha gliadin	Tri a 21	celiac disease	WDEIA	Bakers' asthma	Wheat allergy	-3.5195	0.34652	3.9101	0.44215	-4.1576	0.65279	0.99969	0.76557	1.9802	0.88285	0.3923	0.9148	1.205	0.66221	-3.4214	0.21054	5.1831	0.3293	4.0447	0.5688	-4.8753	0.34037		4.02413	10.7107	3.4499	8.09143	8.9739	7.55785	8.3164	4.11243	11.856	10.967	2.80393
TraesCSU02G165233	Omega gliadin	Tri a 19	celiac disease	WDEIA, Anaphylaxis		Wheat allergy	0.56566	0.53295	0.40778	0.78054	0.64912	0.80273	-1.8827	0.0044064	-0.34752	0.89556	0.77594	0.35051	-0.11083	0.8828	-1.4355	0.042618	0.9659	0.40379	0.7177	0.5688	0.12118	0.99335		10.2099	10.0677	10.2847	8.00633	9.38797	10.425	9.5973	8.40883	10.57	10.3705	9.8098
TraesCS6A02G048900	Alpha gliadin	Tri a 21	celiac disease	WDEIA	Bakers' asthma	Wheat allergy	4.8948	0.34652	-6.2725	0.38178	-7.2383	0.28132	-5.844	0.11394	4.5573	0.66031	0.832	0.85983	0.94771	0.80041	4.7633	0.20506	4.0093	0.52955	4.5716	0.5688	-3.261	0.65693		11.1873	1.13673	0.2675	1.52237	10.8837	7.5585	7.6665	11.069	10.3903	11.0485	3.8471
TraesCSU02G149933	Alpha gliadin	Tri a 21	celiac disease	WDEIA	Bakers' asthma	Wheat allergy	1.0377	0.018728	-0.17184	0.88348	-0.50048	0.80273	0.15642	0.78673	-0.25068	0.89556	-0.76346	0.10883	-0.30368	0.51193	-0.034414	0.94892	-0.050589	0.95359	0.19343	0.74543	0.41792	0.65693		11.6773	10.5887	10.2931	10.8843	10.518	10.0309	10.46	10.7127	10.698	10.924	11.1197
TraesCS6B02G086500	Alpha gliadin	Tri a 21	celiac disease	WDEIA	Bakers' asthma	Wheat allergy	0.73967	0.34652	0.56813	0.63123	-0.13242	0.90823	0.86427	0.13196	-0.64411	0.75355	-0.9656	0.099428	0.41793	0.46598	-0.034504	0.95266	-0.88682	0.3293	0.2536	0.72874	-0.27092	0.87863		10.5477	10.3933	9.76307	10.66	9.30257	8.981	10.2725	9.8512	9.0841	10.119	9.6384
TraesCS7A02G035500	ALP	Tri a ALP	celiac disease				-1.6826	0.55052	2.8603	0.53053	2.1456	0.80273	1.9114	0.48437	-3.5673	0.37565	-1.0152	0.72137	-6.3332	0.0029793	2.0532	0.38135	-3.6911	0.3293	3.5587	0.5688	2.5907	0.63651		4.7827	8.87133	8.22803	8.01727	3.08647	5.3495	0.38603	8.14487	2.9751	9.6185	8.6286
TraesCS4A02G453400	ALP	Tri a ALP	celiac disease				-1.0947	0.35158	0.25739	0.88348	0.29467	0.86488	0.13599	0.88337	0.86532	0.88285	1.0015	0.29591	2.357	0.0027748	-0.63962	0.44995	0.4661	0.83379	-1.9157	0.48736	-1.2826	0.49145		7.78477	9.0016	9.03527	8.8924	9.54863	9.70475	10.9695	8.1943	9.1895	6.982	7.6156
TraesCS4A02G055200	ATI CM	Tri a CC	celiac disease		Bakers' asthma		0.85957	0.68854	1.2769	0.74512	-2.5542	0.77626	2.8785	0.13196	0.029612	0.9992	-3.902	0.049676	-4.1775	0.016374	1.2518	0.48857	-1.0977	0.77809	1.8245	0.5688	1.6799	0.65693		8.25563	8.6312	5.1832	10.0726	7.50867	3.84015	3.58305	8.60867	6.49403	9.1849	8.9939
TraesCS3B02G475019	Gliadin-like protein	Tri a 20	celiac disease			Wheat allergy	0.7866	0.34652	0.052469	0.98098	-0.49387	0.8316	0.17896	0.80832	0.1527	0.97667	-0.76771	0.22189	0.1899	0.75288	0.58272	0.32643	-0.36295	0.77492	-1.4735	0.41389	0.52156	0.66432		10.52	9.859	9.36737	9.9729	9.94947	9.09505	9.98895	10.336	9.4853	8.4366	10.2813
TraesCS1B02G330000	19 kDa Globulin	Tri a Glo	celiac disease				1.0583	0.55533	1.1747	0.70486	0.28693	0.91222	1.3994	0.42458	-4.588	8.8375e-05	-2.3362	0.14979	-2.3818	0.10096	1.6691	0.29114	0.58168	0.88296	1.5894	0.5688	0.58081	0.93649		9.06347	9.16823	8.3692	9.3704	3.9818	5.93045	5.88795	9.61317	8.6345	9.5944	8.6337
TraesCSU02G153800	Alpha gliadin	Tri a 21	celiac disease	WDEIA	Bakers' asthma	Wheat allergy	0.63931	0.51611	0.80722	0.61806	0.16031	0.91222	-0.38958	0.69623	0.39395	0.89556	-1.607	0.052279	-2.6574	0.00011588	0.42593	0.57704	0.39946	0.84835	0.48256	0.671	0.178	0.95464		10.499	10.6503	10.0681	9.57323	10.2783	8.424	7.4436	10.3073	10.2833	10.3745	10.084
TraesCS7D02G168000	ATI CM	Tri a 29	celiac disease		Bakers' asthma		-1.0601	0.55533	2.3632	0.43052	-1.5274	0.80273	2.1317	0.18061	-1.281	0.88285	-2.5052	0.12144	-3.0093	0.037373	2.5108	0.11484	-1.2913	0.67004	-0.94622	0.671	2.6206	0.39382		8.02047	11.1013	7.59987	10.8933	7.82167	6.6363	6.16585	11.234	7.81233	8.0914	11.333
TraesCS4A02G453800	ALP	Tri a ALP	celiac disease				0.86195	0.76438	1.019	0.84235	-3.0221	0.77626	3.8564	0.087409	-0.19861	0.9992	-4.548	0.055445	-5.2726	0.011276	3.1513	0.17567	-1.6262	0.75104	1.5292	0.66785	1.6905	0.75008		7.75493	7.89633	4.25931	10.4498	6.80043	2.7344	2.05815	9.8155	5.51567	8.40645	8.50063
TraesCSU02G220200	Alpha gliadin	Tri a 21	celiac disease	WDEIA	Bakers' asthma	Wheat allergy	0.69792	0.42825	0.4709	0.70497	0.218	0.86488	1.0371	0.096758	-0.49925	0.88285	-0.27607	0.72137	-1.5333	0.006584	-0.44642	0.45455	-0.92295	0.34611	0.81552	0.5688	0.13184	0.95464		9.357	9.15263	8.92503	9.6622	8.27953	8.47115	7.29775	8.32707	7.89817	9.49	8.8475
TraesCS5A02G554300	nsLTP 2P-like	Tri a 7k LTP			Bakers' asthma		-0.75348	0.47868	-0.051042	0.98098	0.58187	0.8316	-0.90131	0.32831	0.042587	0.9992	2.094	0.018397	2.0479	0.0069036	-1.5023	0.062914	0.28499	0.88296	-0.87254	0.5688	0.038337	0.99591		7.9828	8.615	9.1846	7.84977	8.6993	10.6155	10.572	7.30893	8.91743	7.84655	8.69547
TraesCS1D02G317300	19 kDa Globulin	Tri a Glo	celiac disease				-0.83563	0.47868	0.056359	0.98098	0.57543	0.8316	-1.1262	0.23819	0.21818	0.97667	2.0355	0.031458	2.3388	0.0044251	-1.5629	0.075451	0.35002	0.88296	-1.054	0.5688	0.029218	0.99591		7.60297	8.40573	8.8729	7.34147	8.5514	10.2549	10.5375	6.94843	8.67003	7.37125	8.3813
TraesCS7D02G032000	ALP	Tri a ALP	celiac disease				-1.4481	0.27371	-0.32905	0.88348	0.52428	0.8316	-0.84191	0.44661	0.83958	0.88285	2.0916	0.039197	2.3254	0.0088846	-1.4003	0.16049	0.22511	0.90807	-1.7366	0.5688	0.57731	0.87618		7.04053	8.04773	8.81573	7.58617	9.0995	10.296	10.5145	7.0836	8.54647	6.72305	8.86343
TraesCSU02G108500	Alpha gliadin	Tri a 21	celiac disease	WDEIA	Bakers' asthma	Wheat allergy	-0.57567	0.55113	0.098989	0.96706	0.49272	0.8316	-1.1456	0.17076	0.064992	0.9992	1.9106	0.026757	2.1013	0.0045736	-1.4696	0.062914	0.29651	0.88296	-0.79145	0.5688	0.011146	0.99591		8.00593	8.61313	8.96747	7.493	8.58257	10.3071	10.485	7.2014	8.7909	7.78535	8.53407
TraesCS4A02G453405	ALP	Tri a ALP	celiac disease				0.47451	0.65162	0.29774	0.88348	0.74882	0.8316	-2.1508	0.012223	0.38018	0.89853	-1.8927	0.05124	-1.516	0.082821	0.99244	0.29509	1.1578	0.43109	0.8267	0.58949	-0.1156	0.99591		8.64413	8.48507	8.89103	6.28137	8.55927	6.4506	6.80215	9.1103	9.2591	8.9887	8.11307
TraesCSU02G220600	Alpha gliadin	Tri a 21	celiac disease	WDEIA	Bakers' asthma	Wheat allergy	0.90508	0.67251	1.3658	0.72122	-1.8341	0.80273	2.6303	0.17076	0.069365	0.9992	-4.154	0.033902	-4.1815	0.015747	2.5119	0.19071	-0.90026	0.84835	0.61812	0.77861	0.58736	0.93649		7.83547	8.2501	5.37021	9.38813	7.0833	3.1438	3.11825	9.28163	6.21067	7.59785	7.54953
TraesCS1B02G010600	Gamma gliadin	Tri a 20	celiac disease	WDEIA		Wheat allergy	0.26068	0.63383	0.49932	0.61571	0.46964	0.80273	-0.81086	0.092869	0.087359	0.99514	-0.27669	0.61671	-1.1367	0.0088846	-0.49888	0.30964	0.65961	0.38883	0.19228	0.74624	0.17735	0.93649		9.48793	9.70273	9.67603	8.52357	9.33197	8.9951	8.19245	8.80437	9.84697	9.4328	9.41297
TraesCSU02G149938	Alpha gliadin	Tri a 21	celiac disease	WDEIA	Bakers' asthma	Wheat allergy	0.39309	0.84558	0.28247	0.93914	-1.337	0.80273	2.7267	0.080962	0.060065	0.9992	-2.1844	0.18567	-4.7996	0.00042309	2.2717	0.14809	-1.3994	0.67004	0.94098	0.671	1.1803	0.75008		7.3556	7.25607	5.7985	9.4558	7.05587	4.96305	2.5222	9.04637	5.74233	7.88005	8.0641
TraesCS6B02G065600	Alpha gliadin	Tri a 21	celiac disease	WDEIA	Bakers' asthma	Wheat allergy	-1.5398	0.55427	3.4629	0.43052	2.5123	0.80273	1.9483	0.44484	-2.7948	0.66031	-1.7706	0.46911	-5.6771	0.0047916	3.3847	0.13648	-3.1202	0.38883	2.9396	0.5688	-0.73666	0.93649		5.80567	10.3083	9.45253	8.94493	4.6761	5.53885	1.89285	10.238	4.38323	9.93505	6.52847
TraesCS1D02G063700	nsLTP PR60	Tri a 44			Bakers' asthma		2.2	0.11224	1.7064	0.44215	-1.0201	0.80273	-1.3213	0.29504	2.3621	0.11066	0.03025	0.98103	0.5416	0.65593	-2.4183	0.024891	-0.9594	0.67004	-0.85833	0.64647	-0.35122	0.93649		9.94143	9.49727	7.04343	6.77233	10.0873	7.9898	8.467	5.78503	7.09807	7.1604	7.64543
TraesCS7A02G035300	ALP	Tri a ALP	celiac disease				-0.0040043	0.99693	0.28229	0.85813	0.3423	0.8316	-0.7492	0.28471	0.27534	0.89556	0.43981	0.54304	2.1871	0.00011588	-1.4147	0.014687	-0.20575	0.88296	-0.50407	0.62384	0.0061323	0.99591		8.48593	8.7436	8.79763	7.81527	8.73737	8.90005	10.5305	7.21627	8.30437	8.0191	8.49507
TraesCS1B02G041928	Omega gliadin	Tri a 19	celiac disease	WDEIA, Anaphylaxis		Wheat allergy	-0.9462	0.10648	0.10602	0.9281	0.17974	0.86488	-0.37373	0.49341	0.4352	0.88285	0.11089	0.85983	1.6216	0.00015829	-0.45747	0.35155	0.18625	0.88296	-0.46391	0.5802	-0.006857	0.99591		7.7676	8.7146	8.7809	8.28277	9.01083	8.72265	10.1325	8.20743	8.78677	8.18615	8.61297
TraesCS1A02G317500	19 kDa Globulin	Tri a Glo	celiac disease				0.91547	0.67251	1.0354	0.78054	-2.8657	0.67937	3.4827	0.070399	-0.42971	0.97969	-4.2791	0.031458	-3.882	0.027461	2.573	0.18692	-0.88286	0.86206	1.1913	0.671	0.99035	0.87618		6.89343	7.0013	3.49036	9.20397	5.68277	2.07565	2.44625	8.38523	5.2749	7.18145	6.96083
TraesCS5B02G146000	nsLTP 1-like	Tri a 14			Bakers' asthma		-0.33356	0.53295	-0.37175	0.68545	-0.042854	0.93824	-0.064625	0.88337	0.35865	0.88285	0.4791	0.3354	1.3988	0.0002434	-0.41974	0.3454	0.34183	0.71059	-0.50924	0.5688	-0.41419	0.65693		8.27877	8.24437	8.54033	8.5208	8.90173	9.0261	9.88445	8.2012	8.88657	8.10365	8.20617
TraesCS6A02G049400	Alpha gliadin	Tri a 21	celiac disease	WDEIA	Bakers' asthma	Wheat allergy	0.054374	0.97675	-0.4863	0.88348	-2.425	0.43318	4.2164	0.00016789	-0.63371	0.89556	-1.9801	0.18775	-0.053386	0.9661	-1.044	0.447	2.1692	0.3293	-0.58773	0.74543	-0.038745	0.99591		8.0993	7.61273	5.8679	11.845	7.48003	6.20225	8.00055	7.11077	10.0028	7.50185	8.0155
TraesCS4B02G393300	nsLTP 2P-like	Tri a 7k LTP			Bakers' asthma		0.44846	0.79937	0.66616	0.8321	-1.9126	0.77626	3.1891	0.017897	-0.69615	0.89556	-3.0122	0.044127	-2.9713	0.025212	1.7552	0.22552	-0.53726	0.88296	0.92093	0.671	0.58718	0.91217		6.8519	7.0478	4.72693	9.3184	5.82173	3.6369	3.6751	8.0279	5.96473	7.3078	6.9767
TraesCSU02G149951	Alpha gliadin	Tri a 21	celiac disease	WDEIA	Bakers' asthma	Wheat allergy	-0.22408	0.88665	1.0231	0.68545	-0.85089	0.8316	2.6353	0.017897	-0.63218	0.89556	-2.6007	0.035864	-2.4609	0.025455	1.1059	0.34884	-0.19797	0.93665	0.73428	0.671	0.13257	0.99591		6.88633	8.00873	6.3222	9.45983	6.51903	4.66065	4.7912	8.0833	6.90983	7.77335	7.20733
TraesCS1B02G011474	Omega gliadin	Tri a 19	celiac disease	WDEIA, Anaphylaxis		Wheat allergy	0.22503	0.76438	0.20882	0.88348	0.32347	0.8316	-1.0683	0.075749	-0.41636	0.88285	0.88206	0.15688	1.2139	0.025684	-1.3913	0.0080862	0.51696	0.67004	0.063986	0.93269	0.10842	0.97555		8.28643	8.27183	8.375	7.12237	7.7092	8.9072	9.21685	6.83177	8.54917	8.14365	8.1815
TraesCS4A02G451811	ALP	Tri a ALP	celiac disease				-0.11813	0.78994	0.10405	0.88348	0.40716	0.80273	-0.69318	0.045866	-0.21175	0.89556	0.44437	0.22189	0.091518	0.79163	-0.43866	0.21054	0.60227	0.3293	-0.037408	0.93269	0.0036195	0.99591		8.26747	8.4674	8.7402	7.74993	8.18317	8.7885	8.45915	7.979	8.9158	8.33885	8.37703
TraesCS1D02G000531	Omega gliadin	Tri a 19	celiac disease	WDEIA, Anaphylaxis		Wheat allergy	0.008253	0.99693	0.21079	0.88348	0.41463	0.8316	-1.8278	0.00044734	-0.10322	0.9992	0.67071	0.35051	1.2813	0.029907	-0.96661	0.13799	0.62925	0.59808	-0.12853	0.87118	0.37403	0.87618		7.9276	8.1099	8.29337	6.27517	7.82727	8.54615	9.11605	7.05023	8.48653	7.8002	8.2568
TraesCS7A02G036800	ALP	Tri a ALP	celiac disease				-0.31146	0.53295	0.034437	0.98098	-0.44772	0.80273	-0.060531	0.88337	0.26449	0.89556	0.51546	0.22659	1.0041	0.0048852	0.15855	0.69717	0.16714	0.88296	-0.93993	0.42966	-0.20561	0.87618		8.04897	8.36027	7.92633	8.2748	8.56733	8.8104	9.26645	8.47197	8.4797	7.45205	8.14423
TraesCS1A02G005368	Omega gliadin	Tri a 19	celiac disease	WDEIA, Anaphylaxis		Wheat allergy	-0.086279	0.8934	-0.44236	0.69483	-0.23588	0.86488	0.12794	0.87319	-0.35162	0.89556	1.1315	0.049676	1.8698	0.00010156	-0.15162	0.79306	-0.33003	0.77492	-0.57421	0.5688	-0.20815	0.93649		8.35137	8.0309	8.21673	8.54417	8.11257	9.4851	10.1745	8.29257	8.132	7.89305	8.2417
TraesCS7A02G035600	ALP	Tri a ALP	celiac disease				0.27251	0.50322	0.47145	0.44215	-0.17014	0.8316	-0.30628	0.3966	0.011594	0.9992	-0.080846	0.85983	0.12842	0.68611	-0.25043	0.42524	-0.056753	0.93589	-0.024545	0.93815	0.012122	0.99591		8.46297	8.64203	8.0646	7.94207	8.2282	8.14225	8.3376	7.99233	8.16667	8.1948	8.22863
TraesCSU02G265913	Alpha gliadin	Tri a 21	celiac disease	WDEIA	Bakers' asthma	Wheat allergy	0.23085	0.87605	1.1428	0.57185	-0.78969	0.8316	0.9928	0.40145	-0.24094	0.97969	-2.9019	0.010008	-2.4532	0.01072	1.0678	0.31051	-0.15791	0.94269	0.7283	0.65917	0.95306	0.65693		6.8973	7.71803	5.9788	7.58303	6.47267	3.98105	4.39985	7.65057	6.5474	7.3693	7.54727
TraesCSU02G108200	Alpha gliadin	Tri a 21	celiac disease	WDEIA	Bakers' asthma	Wheat allergy	-1.1913	0.014395	-0.072557	0.96706	0.0065278	0.99953	-0.28144	0.64078	0.26812	0.89556	0.41032	0.46911	1.6397	0.0002232	0.31625	0.522	0.015335	0.98641	-0.5174	0.5688	-0.12056	0.95464		6.98477	7.99163	8.0628	7.80367	8.29827	8.4399	9.58735	8.34157	8.07073	7.57405	7.94843
TraesCS1D02G063900	nsLTP PR60	Tri a 44			Bakers' asthma		-0.42619	0.47868	-0.32931	0.74512	0.23328	0.83999	0.018052	0.97802	-0.066354	0.9992	0.75837	0.13118	1.5995	0.00011588	-0.42643	0.3759	0.061254	0.95359	-0.58802	0.5688	-0.28791	0.87618		7.8878	7.975	8.48137	8.28763	8.21167	8.9792	9.76425	7.8876	8.32653	7.7226	8.0123
TraesCS1A02G063100	nsLTP PR60	Tri a 44			Bakers' asthma		-0.59748	0.62795	0.44099	0.87944	-0.83426	0.8316	2.1829	0.045866	-0.46819	0.89556	-2.1714	0.055445	-1.739	0.091395	1.9367	0.062914	-0.5733	0.83379	1.0595	0.5688	-0.11636	0.99591		5.9317	6.86633	5.7186	8.4341	6.04807	4.4428	4.84635	8.21253	5.9535	7.4583	6.36473
TraesCSU02G251939	Alpha gliadin	Tri a 21	celiac disease	WDEIA	Bakers' asthma	Wheat allergy	-0.48229	0.42083	-0.48388	0.56839	0.13742	0.86488	0.33769	0.49123	0.023248	0.9992	0.55617	0.22083	1.155	0.0022355	-0.052826	0.91816	0.089548	0.90807	-0.55624	0.5688	-0.36736	0.68734		7.35433	7.3529	7.91203	8.09227	7.8093	8.3075	8.86635	7.74083	7.86897	7.2692	7.45777
TraesCSU02G267761	Alpha gliadin	Tri a 21	celiac disease	WDEIA	Bakers' asthma	Wheat allergy	5.0603	0.012079	-1.1535	0.78054	-1.7076	0.8316	-0.613	0.8161	-1.7286	0.88285	-3.3958	0.12144	2.0067	0.3401	5.1143	0.005739	-1.3665	0.77492	-0.48991	0.85237	-2.3064	0.63651		12.0673	6.47493	5.97627	6.96137	5.95733	4.3436	9.386	12.116	6.28317	7.0558	5.4373
TraesCSU02G032900	nsLTP	Tri a 7k LTP			Bakers' asthma		-0.033031	0.95089	-0.11487	0.90775	0.043778	0.93824	-0.54537	0.2569	0.021275	0.9992	0.61532	0.19534	1.3771	0.00042309	-0.70541	0.12876	0.36959	0.67004	-0.37515	0.61737	-0.15404	0.93649		7.88193	7.80827	7.95103	7.42083	7.9308	8.48595	9.1969	7.27677	8.24427	7.5615	7.77303
TraesCS4A02G453600	ALP	Tri a ALP	celiac disease				-0.34759	0.47868	-0.11568	0.88348	0.17585	0.86094	-0.081897	0.87956	-0.19053	0.89556	0.78168	0.049676	1.0563	0.0016763	-0.57105	0.13799	-0.08545	0.90807	-0.27327	0.65475	0.13455	0.93649		8.1029	8.31163	8.57397	8.342	8.24423	9.1453	9.4016	7.9018	8.33883	8.16065	8.53683
TraesCS6B02G065749	Alpha gliadin	Tri a 21	celiac disease	WDEIA	Bakers' asthma	Wheat allergy	-0.35911	0.53295	0.68559	0.44215	0.47561	0.80273	-0.62807	0.20454	0.24045	0.89556	0.46648	0.3832	-0.21628	0.65593	-1.0582	0.010559	0.42954	0.67004	-0.39468	0.61737	0.31405	0.84268		6.58257	7.52277	7.3338	6.34053	7.12217	7.34115	6.7039	5.9534	7.29233	6.5374	7.1884
TraesCS6A02G049066	Alpha gliadin	Tri a 21	celiac disease	WDEIA	Bakers' asthma	Wheat allergy	0.038433	0.94821	0.29192	0.76578	0.27271	0.8316	-0.056351	0.90047	0.2674	0.89556	0.24506	0.66161	0.5372	0.236	-1.2352	0.0030094	0.80228	0.3293	-0.10204	0.86335	-0.85142	0.34037		7.59043	7.81853	7.80127	7.5051	7.7965	7.78455	8.0572	6.4441	8.27787	7.4606	6.78953
TraesCS6B02G065578	Alpha gliadin	Tri a 21	celiac disease	WDEIA	Bakers' asthma	Wheat allergy	0.10266	0.88217	0.11825	0.91135	0.32653	0.8316	-0.19469	0.7572	-0.56031	0.75355	1.1954	0.020686	0.89872	0.04698	-0.85742	0.070876	-0.04867	0.95359	-0.037287	0.93815	-0.30834	0.87618		7.6886	7.70263	7.89007	7.421	7.09193	8.71185	8.435	6.82453	7.5524	7.56145	7.3187
TraesCS1A02G062600	nsLTP PR60	Tri a 44			Bakers' asthma		-0.098586	0.88665	0.13032	0.90775	-0.23586	0.86094	0.80815	0.12326	0.089913	0.99514	-0.99383	0.064878	-0.29534	0.57869	1.1605	0.010559	-0.53244	0.58938	-0.71321	0.5688	0.062345	0.99591		7.22017	7.4262	7.09663	8.03623	7.38983	6.3813	7.03325	8.35337	6.82967	6.64325	7.365
TraesCS6B02G066100	Alpha gliadin	Tri a 21	celiac disease	WDEIA	Bakers' asthma	Wheat allergy	-1.0139	0.44369	1.8111	0.22842	0.75503	0.8316	-0.59994	0.56995	-0.53232	0.89556	-0.72993	0.4796	-2.72	0.0011715	-0.011624	0.99282	1.3194	0.38883	1.3136	0.5688	-0.25068	0.94859		5.34233	7.88483	6.9344	5.71493	5.7758	5.5736	3.71625	6.2444	7.44233	7.48095	6.02927
TraesCS5B02G531200	nsLTP 2P-like	Tri a 7k LTP			Bakers' asthma		0.29116	0.84558	0.44178	0.88348	-1.6942	0.73556	2.0272	0.086999	-0.094642	0.9992	-2.7782	0.023666	-1.6369	0.13948	1.6726	0.16049	-0.78421	0.77353	0.81757	0.65699	0.6275	0.87618		6.03023	6.16577	4.24337	7.59267	5.68297	3.1752	4.24035	7.2735	5.06237	6.53125	6.33293
TraesCS1B02G081300	nsLTP PR60	Tri a 44			Bakers' asthma		-0.89783	0.12775	-0.031214	0.98098	-0.33578	0.8316	0.15767	0.79946	0.3055	0.89556	0.68578	0.18775	1.3355	0.0022735	-0.36419	0.447	0.053949	0.95359	-0.45034	0.58733	0.025811	0.99591		6.05447	6.8344	6.5603	7.0044	7.13747	7.5026	8.10895	6.53477	6.91107	6.4422	6.88573
TraesCS3B02G111293	ATI dimeric	Tri a 28	celiac disease		Bakers' asthma		0.19967	0.88687	1.3138	0.56839	-1.3495	0.80273	1.6612	0.17076	-0.90006	0.88285	-2.5047	0.04493	-1.3839	0.23401	2.2858	0.042775	-0.9648	0.67004	0.64629	0.67984	-0.0045124	0.99591		5.90623	6.90897	4.51197	7.22157	4.91647	3.38875	4.4349	7.78367	4.8582	6.32975	5.72247
TraesCSU02G032800	nsLTP	Tri a 7k LTP			Bakers' asthma		0.56779	0.50322	0.66359	0.63308	0.6631	0.80273	-1.1475	0.087409	0.52487	0.88285	-0.41435	0.58634	-0.48327	0.48125	-1.5723	0.0080862	1.1121	0.3293	-0.079421	0.93269	-0.13617	0.95898		6.6398	6.726	6.72557	5.09603	6.60117	5.74205	5.6777	4.7137	7.12967	6.05465	6.0062
TraesCS1D02G008600	LMW glutenin	Tri a 36	celiac disease	WDEIA			-0.34304	0.56338	-0.3077	0.7672	0.073067	0.93	0.10792	0.87956	0.7952	0.37565	-0.41404	0.46911	-0.52148	0.30392	1.2014	0.0083505	-0.011162	0.98935	-1.0684	0.5688	-0.13022	0.94952		6.55777	6.58957	6.93227	6.9636	7.5822	6.48005	6.3798	7.94773	6.85647	5.8693	6.7493
TraesCS1B02G042700	LMW glutenin	Tri a 36	celiac disease	WDEIA			-0.0029	0.99693	0.76277	0.70497	0.5425	0.8316	-0.041899	0.97802	0.31815	0.95314	1.2464	0.25777	1.2669	0.20043	-3.2033	1.0317e-05	0.31486	0.88296	-1.3163	0.5688	0.48227	0.87863		6.05113	6.74023	6.54203	6.01607	6.3401	7.21705	7.2362	3.17083	6.33713	4.8252	6.4878
TraesCS6A02G260500	ATI LMT	Tri a 40			Bakers' asthma		0.41777	0.55052	0.3852	0.74512	0.19258	0.86488	-0.83751	0.15023	0.031903	0.9992	-0.50574	0.42981	-0.27001	0.65593	-1.4462	0.003887	0.78749	0.38883	0.23411	0.74543	0.8432	0.49145		6.64527	6.61597	6.4426	5.51553	6.298	5.79725	6.01725	4.96773	6.97803	6.48775	7.02817
TraesCSU02G108363	Alpha gliadin	Tri a 21	celiac disease	WDEIA	Bakers' asthma	Wheat allergy	0.052492	0.92661	0.050593	0.98098	0.33523	0.8316	-0.10183	0.87956	-0.34856	0.88285	1.1182	0.031061	0.86309	0.060212	-1.1328	0.0087975	-0.023518	0.97342	-0.66713	0.5688	0.25989	0.87618		7.0737	7.07197	7.32813	6.9348	6.71273	8.07005	7.832	6.0069	7.0053	6.40375	7.26033
TraesCSU02G108000	Alpha gliadin	Tri a 21	celiac disease	WDEIA	Bakers' asthma	Wheat allergy	-0.55055	0.45524	-0.43996	0.68545	0.094131	0.91222	0.24111	0.71536	-0.0003975	0.9992	0.94292	0.085645	1.7053	0.00017206	-0.28061	0.57704	-0.19382	0.88296	-0.60314	0.5688	-0.28377	0.87618		6.89043	6.98993	7.4706	7.60287	7.38553	8.26595	8.97745	7.13333	7.21143	6.82295	7.13053
TraesCS3B02G360000	nsLTP PR61	Tri a 44			Bakers' asthma		-0.067129	0.95225	0.49456	0.8321	-1.2544	0.80273	1.9583	0.055376	-0.48055	0.89556	-2.2905	0.031061	-1.2074	0.22019	1.9114	0.047586	-0.67577	0.77353	0.4557	0.72874	0.21686	0.95464		5.55153	6.05703	4.48297	7.37443	5.17943	3.4741	4.48505	7.3322	5.00373	6.03725	5.80713
TraesCS1D02G063500	nsLTP PR60	Tri a 44			Bakers' asthma		-6.7333	1.2036e-17	0.42892	0.90775	1.1869	0.8316	0.32525	0.88225	0.64994	0.9307	1.2821	0.50361	2.0073	0.23555	-0.099219	0.95266	0.83809	0.84835	0.70362	0.74543	0.64285	0.93649		0	6.446	7.12813	6.3527	6.64493	7.2566	7.9334	5.97067	6.81427	6.7167	6.6385
TraesCS6D02G241300	ATI LMT	Tri a 40			Bakers' asthma		-0.51036	0.47868	-0.49969	0.68545	0.20023	0.86488	0.081927	0.88337	0.10027	0.99514	0.8419	0.15688	1.9208	0.00010156	-0.61798	0.28842	0.12371	0.90807	-0.70628	0.5688	-0.29985	0.87618		6.3136	6.3232	6.95313	6.84667	6.86313	7.5587	8.5657	6.21673	6.88427	6.1137	6.50303
TraesCS6B02G065800	Alpha gliadin	Tri a 21	celiac disease	WDEIA	Bakers' asthma	Wheat allergy	4.5081	0.17387	4.3878	0.43052	-2.9314	0.80273	-0.90518	0.78673	2.532	0.88285	-2.2646	0.4491	-4.5207	0.074736	4.9976	0.053158	-2.6542	0.59523	-1.0579	0.74624	-4.5124	0.39382		9.57843	9.47007	2.88293	4.7065	7.8	3.4076	1.30185	10.0189	3.1324	4.5338	1.46003
TraesCS1B02G011439	Omega gliadin	Tri a 19	celiac disease	WDEIA, Anaphylaxis		Wheat allergy	-6.4762	6.8229e-16	0.47476	0.88948	1.1202	0.8316	0.81678	0.69874	0.19189	0.9992	1.4921	0.42981	2.1271	0.1945	0.0092932	0.99406	0.63242	0.88296	0.80328	0.72249	0.17338	0.99591		0.0749133	6.3308	6.91167	6.6386	6.07623	7.2961	7.88885	5.9119	6.4727	6.65325	6.05953
TraesCS6B02G086522	Alpha gliadin	Tri a 21	celiac disease	WDEIA	Bakers' asthma	Wheat allergy	-0.44609	0.39177	-0.34318	0.68545	0.049779	0.93	-0.06879	0.88318	0.0082496	0.9992	0.4402	0.28404	1.2172	0.00016149	0.15245	0.69193	0.11807	0.88296	-0.43006	0.5688	-0.31905	0.69094		6.57737	6.66997	7.0236	6.91693	6.98623	7.38965	8.11495	7.11607	7.08507	6.57745	6.69167
TraesCS1D02G000582	Omega gliadin	Tri a 19	celiac disease	WDEIA, Anaphylaxis		Wheat allergy	0.15735	0.89502	0.87008	0.68545	-1.9684	0.28132	0.85568	0.48437	-0.099859	0.9992	-1.4754	0.18775	-2.6893	0.0047064	1.674	0.11859	0.33808	0.88296	1.0221	0.5688	0.34562	0.93649		4.95587	5.5973	3.04273	5.5844	4.7244	3.4372	2.30425	6.32087	5.1185	5.7682	5.1253
TraesCS3A02G095600	ATI dimeric	Tri a 40	celiac disease		Bakers' asthma		-0.23935	0.47868	-0.021309	0.98098	0.020241	0.95701	0.21506	0.49123	-0.052973	0.99348	0.2233	0.4491	0.76142	0.00079272	-0.23011	0.38639	-0.0027498	0.99544	-0.31052	0.5688	-0.15492	0.87618		7.06913	7.26537	7.30277	7.4781	7.2369	7.49295	7.9952	7.07747	7.28207	6.99475	7.14513
TraesCS1A02G010905	LMW glutenin	Tri a 36	celiac disease	WDEIA			-0.096942	0.88687	0.022733	0.98098	0.48788	0.80273	-0.28656	0.67871	-0.45819	0.88285	1.2138	0.038431	1.5901	0.0014687	-0.76192	0.18692	-0.13032	0.90807	-0.35723	0.671	-0.46825	0.69094		6.64663	6.75433	7.17297	6.47597	6.3215	7.86675	8.218	6.04813	6.6166	6.4004	6.31243
TraesCS1A02G062500	nsLTP PR60	Tri a 44			Bakers' asthma		-0.36778	0.47868	-0.31754	0.69483	-0.10472	0.9071	0.37211	0.41496	-0.25779	0.89556	0.65614	0.1153	1.0973	0.0020174	0.022037	0.95266	-0.45407	0.51627	-0.42348	0.5688	0.1883	0.87921		6.45243	6.49763	6.6892	7.11833	6.55143	7.39585	7.80755	6.80327	6.37473	6.3882	6.95287
TraesCS1B02G081000	nsLTP PR60	Tri a 44			Bakers' asthma		-0.45287	0.47065	-0.392	0.68545	-0.019799	0.9784	0.0098865	0.98917	-0.096008	0.98459	0.80812	0.091229	1.5966	0.00010156	-0.35605	0.42975	-0.00081097	0.99811	-0.58653	0.5688	0.050593	0.99591		6.533	6.5878	6.92277	6.9495	6.85417	7.69485	8.43075	6.62013	6.93987	6.39315	6.9861
TraesCS7D02G033200	ALP	Tri a ALP	celiac disease				-0.56433	0.27371	-0.20272	0.79875	-0.077253	0.91222	0.36535	0.3966	-0.050266	0.9992	0.70643	0.076805	1.0507	0.0016925	-0.14295	0.70717	-0.028326	0.96267	-0.40705	0.5688	-0.2329	0.87618		6.2646	6.59003	6.703	7.1013	6.72727	7.43185	7.75315	6.64387	6.747	6.3926	6.5629
TraesCS1B02G010900	Gamma gliadin	Tri a 20	celiac disease	WDEIA		Wheat allergy	-0.59918	0.35158	-0.082378	0.94318	0.3798	0.8316	-0.9283	0.053998	0.85058	0.29214	-0.36569	0.48014	0.23447	0.63926	-0.14899	0.76042	0.52014	0.53153	-0.74424	0.5688	0.6136	0.56084		5.16423	5.62933	6.0453	4.868	6.46897	5.36215	5.9223	5.56937	6.1716	5.00885	6.2557
TraesCSU02G108100	Alpha gliadin	Tri a 21	celiac disease	WDEIA	Bakers' asthma	Wheat allergy	-3.0592	0.53295	6.228	0.43052	-5.3393	0.77626	6.4094	0.11394	6.2834	0.37565	2.7293	0.54304	-5.9272	0.12373	-4.7904	0.24323	5.4258	0.38883	-4.8462	0.5688	-5.5963	0.49145		3.56953	11.9283	1.5174	12.0913	11.978	8.87015	0.790795	2.01147	11.206	1.79965	1.2861
TraesCS4B02G393400	nsLTP 2P-like	Tri a 7k LTP			Bakers' asthma		-1.67	0.12775	1.2006	0.53053	-1.0882	0.80273	-0.69049	0.49341	-0.94465	0.88285	1.7836	0.064707	-0.72951	0.43467	0.75295	0.4028	1.2851	0.38883	-1.2452	0.5688	1.2868	0.49145		3.91563	6.4991	4.43927	4.79717	4.5684	7.08325	4.7377	6.09627	6.57523	4.2564	6.5767
TraesCS6B02G065536	Alpha gliadin	Tri a 21	celiac disease	WDEIA	Bakers' asthma	Wheat allergy	-0.30509	0.58161	-0.18145	0.88348	0.26363	0.8316	-0.21901	0.72302	-0.41837	0.88285	1.318	0.010629	1.2143	0.005985	-0.73897	0.13799	0.16905	0.88296	-0.22786	0.72874	-0.16304	0.93649		7.40097	7.51223	7.9128	7.47843	7.299	8.90565	8.8089	7.01043	7.8277	7.4629	7.5288
TraesCSU02G108600	Alpha gliadin	Tri a 21	celiac disease	WDEIA	Bakers' asthma	Wheat allergy	-0.20593	0.79924	-0.77586	0.53053	0.30669	0.83999	-0.00046085	0.99922	-0.49804	0.88285	1.0773	0.099428	1.8526	0.00094238	-0.76784	0.23222	0.40331	0.77492	-0.24019	0.74971	-0.32145	0.87618		5.79787	5.28493	6.25927	5.9828	5.535	6.98875	7.71235	5.2922	6.34617	5.75905	5.69393
TraesCS6B02G065993	Alpha gliadin	Tri a 21	celiac disease	WDEIA	Bakers' asthma	Wheat allergy	-0.28417	0.58386	-0.29149	0.76578	0.29406	0.8316	-0.14571	0.80413	-0.008787	0.9992	1.2889	0.010008	1.017	0.01651	-0.40611	0.38135	-0.14051	0.88296	-0.26062	0.67984	-0.43131	0.65693		6.62667	6.62007	7.1471	6.75133	6.87453	8.0854	7.83165	6.51697	6.75597	6.6392	6.49427
TraesCS7A02G035200	ALP	Tri a ALP	celiac disease				-0.57571	0.4613	-0.2387	0.87804	-0.30845	0.8316	-0.39778	0.53976	1.2816	0.042993	-1.1738	0.05124	0.26663	0.65593	0.39673	0.47304	0.12345	0.90807	-0.46412	0.61737	0.6669	0.63651		4.9025	5.20577	5.14297	5.0626	6.57403	4.32505	5.66945	5.77763	5.5317	4.9874	6.02083
TraesCS1D02G063600	nsLTP PR60	Tri a 44			Bakers' asthma		-1.7891	0.55052	0.23983	0.98098	2.4871	0.80273	-3.7092	0.14783	1.732	0.88285	4.8527	0.064707	5.5054	0.017241	-3.8459	0.13648	2.4867	0.59523	-3.257	0.5688	-2.5108	0.65693		2.07789	3.9039	5.92643	0.34974	5.24683	8.21725	8.82645	0.226743	5.9261	0.6482	1.42833
TraesCS6B02G287800	ATI LMT	Tri a 40			Bakers' asthma		-0.41892	0.42083	-0.12374	0.88348	0.23491	0.8316	-0.3696	0.39001	0.18163	0.89556	0.63827	0.095156	0.74357	0.025712	-0.49937	0.18692	0.43473	0.49366	-0.34344	0.58452	-0.15755	0.90709		5.71307	5.97873	6.3015	5.75743	6.2536	6.6858	6.78405	5.64067	6.48133	5.7695	5.9483
TraesCS1B02G081200	nsLTP PR60	Tri a 44			Bakers' asthma		-1.028	0.043516	-0.43754	0.68545	-0.2781	0.8316	0.85023	0.087409	0.28121	0.89556	-0.45687	0.41193	0.075995	0.88164	0.76317	0.12876	-0.56395	0.50665	0.17174	0.7663	0.55755	0.63651		4.1931	4.7245	4.868	5.88353	5.3714	4.69185	5.1892	5.80517	4.61073	5.27855	5.6201
TraesCSU02G002414	Omega gliadin	Tri a 19	celiac disease	WDEIA, Anaphylaxis		Wheat allergy	-2.2874	0.34652	-0.34478	0.9281	1.8351	0.80273	-2.1714	0.22791	1.9839	0.75355	3.0957	0.081887	3.5028	0.025684	-3.0605	0.062914	0.82233	0.84835	-1.9521	0.5688	0.010384	0.99591		1.74634	3.4947	5.4566	1.85077	5.5905	6.6944	7.0743	1.05061	4.54513	1.98305	3.81437
TraesCS1A02G005387	Omega gliadin	Tri a 19	celiac disease	WDEIA, Anaphylaxis		Wheat allergy	-0.5646	0.59881	0.050257	0.98098	-0.93887	0.80273	1.7812	0.070399	-0.32874	0.95055	-1.6569	0.099428	-2.0226	0.025429	2.3762	0.005739	-0.2872	0.88296	0.24499	0.84032	0.28626	0.93649		4.70547	5.25883	4.36863	6.8167	4.91777	3.66715	3.3259	7.3522	4.95517	5.4423	5.47127
TraesCS7D02G031800	ALP	Tri a ALP	celiac disease				-4.2783	0.35158	6.241	0.28982	-3.6258	0.80273	4.3294	0.23509	4.9911	0.4111	1.355	0.74452	-5.9608	0.065441	-2.9671	0.38135	5.3806	0.3293	-3.6666	0.5688	-4.3516	0.56442		2.1752	11.6427	2.7625	9.92237	10.518	7.2904	0.462265	3.35537	10.8683	2.60355	2.10923
TraesCS6B02G066001	Alpha gliadin	Tri a 21	celiac disease	WDEIA	Bakers' asthma	Wheat allergy	-0.10187	0.81844	-0.14128	0.88348	0.11743	0.86488	-0.20382	0.63006	-0.18401	0.89556	0.52822	0.15916	0.97398	0.0020174	-0.36388	0.31051	0.30101	0.67004	-0.27611	0.62645	-0.27126	0.75008		6.32087	6.28537	6.51823	6.2291	6.24693	6.90555	7.3216	6.08507	6.68343	6.15485	6.1684
TraesCS5A02G422900	nsLTP	Tri a 44			Bakers' asthma		-0.069478	0.88687	-0.23177	0.78054	0.37233	0.80273	-0.47522	0.28455	-0.19252	0.89556	0.94515	0.027198	0.73066	0.050475	-0.58334	0.16158	0.30748	0.72566	-0.21888	0.67984	-0.13475	0.93649		5.889	5.74293	6.2866	5.5238	5.77827	6.83365	6.6335	5.42653	6.22827	5.74725	5.83027
TraesCS1A02G062900	nsLTP PR60	Tri a 44			Bakers' asthma		0.24845	0.78089	-0.21878	0.88348	0.29473	0.86488	0.28894	0.74162	-1.0357	0.40446	1.9159	0.010008	1.6625	0.0088846	-0.65749	0.3454	-0.55363	0.68882	-0.65959	0.57587	-0.38436	0.87618		5.40587	4.98537	5.4475	5.4423	4.2501	6.97035	6.7339	4.5905	4.68397	4.5666	4.8363
TraesCS1A02G062700	nsLTP PR60	Tri a 44			Bakers' asthma		-0.24775	0.57345	0.0062524	0.99239	0.11621	0.87975	-0.29623	0.49341	0.38413	0.88285	-0.70046	0.082775	-0.59662	0.094779	0.61475	0.11859	0.62493	0.3293	-0.61289	0.5688	0.11818	0.93649		4.9468	5.1754	5.27433	4.9032	5.5155	4.516	4.6129	5.72303	5.7322	4.59775	5.27617
TraesCS6A02G049500	Alpha gliadin	Tri a 21	celiac disease	WDEIA	Bakers' asthma	Wheat allergy	-0.23763	0.884	-0.38747	0.88348	-0.40445	0.86488	1.6604	0.17076	0.24112	0.98459	-3.9209	0.0009827	-1.6652	0.13801	2.4683	0.021561	-0.17282	0.94269	0.57969	0.71236	0.29376	0.94952		4.22207	4.0872	4.07187	5.93027	4.65293	0.77644	2.88175	6.6574	4.28037	4.97695	4.7003
TraesCSU02G188800	Alpha gliadin	Tri a 21	celiac disease	WDEIA	Bakers' asthma	Wheat allergy	-4.7359	0.35158	5.8568	0.43052	-4.7308	0.80273	6.106	0.11394	6.2347	0.33857	2.425	0.57518	-5.966	0.10072	-3.6415	0.3454	5.0756	0.39888	-4.3197	0.5688	-4.7304	0.60142		1.71803	11.2513	1.72267	11.4757	11.5913	8.2437	0.412135	2.703	10.5483	1.9487	1.723
TraesCS4A02G248000	ATI CM	Tri a 40	celiac disease		Bakers' asthma		-0.74452	0.34652	-0.33544	0.7672	-0.39255	0.8316	1.0504	0.070399	0.16465	0.95706	-0.40099	0.52152	-0.72505	0.17955	1.452	0.0030403	-0.02774	0.97342	-0.21537	0.74971	-0.23946	0.90709		4.15863	4.52683	4.47543	5.77407	4.97687	4.45445	4.15195	6.13553	4.80373	4.6277	4.61317
TraesCS1B02G080800	nsLTP PR60	Tri a 44			Bakers' asthma		0.20939	0.79924	-0.23632	0.88348	0.60629	0.80273	-0.8213	0.23692	-0.00048532	0.9992	1.4054	0.039197	-2.2526	0.00010156	-0.05364	0.94892	0.66438	0.59456	-0.089428	0.92422	0.27921	0.90709		4.5085	4.10737	4.86573	3.58093	4.31963	5.6318	2.2176	4.2718	4.918	4.2366	4.57133
TraesCS1D02G063800	nsLTP PR60	Tri a 44			Bakers' asthma		-0.37077	0.57693	0.026164	0.98098	-0.11106	0.91222	-0.89026	0.13196	0.45479	0.88285	0.040401	0.96992	-1.1182	0.038541	-0.10952	0.85365	0.88371	0.3293	-0.05104	0.93815	0.89737	0.49145		3.3316	3.68883	3.56533	2.86403	4.0746	3.703	2.62165	3.5667	4.46063	3.6176	4.47293
TraesCS1A02G033288	Omega gliadin	Tri a 19	celiac disease	WDEIA, Anaphylaxis		Wheat allergy	-0.42396	0.27371	-0.34853	0.53053	-0.17895	0.8316	0.45953	0.10722	0.18698	0.89556	-0.048546	0.89468	0.28836	0.272	0.10887	0.69906	0.068388	0.90807	-0.15855	0.67984	0.071499	0.94952		4.35107	4.41893	4.57157	5.1462	4.9009	4.6873	5.00175	4.8306	4.79413	4.58465	4.79697
