# Supplementary material for: De novo annotation reveals transcriptomic complexity across the hexaploid wheat pan-genome
Source: Nat Commun. 2025 Oct 6;16:8538. doi: 10.1038/s41467-025-64046-1 (PMC12501010; doi:10.1038/s41467-025-64046-1)
Supplement: Supplementary file 26 — Supplementary Data 23 [file 41467_2025_64046_MOESM26_ESM.xlsx]

## Sheet: Supplementary Data S23
Supplementary Data S23
Gene set enrichment analysis of sub-genome grouped allergen protein families. Log2 FC gene expression levels were calculated for each cultivar in comparison to all other cultivars. Genes were ranked for the GSEA analysis and normalised enrichment scores (NES) values were calculated. Positive NES scores represent enrichments of the gene family in the highlighted cultivars in comparison to all othe…
comparison	Protein_genome	Normalised Enrichment Score (NES)	p-value
LogFC ARI vs other cultivars	ALP_A	-0.76	0.8
LogFC ARI vs other cultivars	ALP_D	-1.45	0.06
LogFC ARI vs other cultivars	Alpha_A	1.39	0.11
LogFC ARI vs other cultivars	Alpha_B	1.59	0.031
LogFC ARI vs other cultivars	Alpha_D	-1.6	0.0089
LogFC ARI vs other cultivars	ATI_A	-0.42	0.99
LogFC ARI vs other cultivars	ATI_B	1.22	0.24
LogFC ARI vs other cultivars	ATI_D	-0.95	0.55
LogFC ARI vs other cultivars	Gamma_A	0.7	0.83
LogFC ARI vs other cultivars	Gamma_B	-1.06	0.46
LogFC ARI vs other cultivars	Gamma_D	-1.24	0.25
LogFC ARI vs other cultivars	LMW_A	0.79	0.77
LogFC ARI vs other cultivars	LMW_B	1.24	0.24
LogFC ARI vs other cultivars	LMW_D	1.32	0.14
LogFC ARI vs other cultivars	Omega_A	0.67	0.83
LogFC ARI vs other cultivars	Omega_B	-1.36	0.13
LogFC ARI vs other cultivars	Omega_D	-0.75	0.78
LogFC CAD vs other cultivars	ALP_A	0.78	0.81
LogFC CAD vs other cultivars	ALP_D	1.46	0.022
LogFC CAD vs other cultivars	Alpha_A	-0.86	0.7
LogFC CAD vs other cultivars	Alpha_B	0.71	0.89
LogFC CAD vs other cultivars	Alpha_D	1.55	0.0032
LogFC CAD vs other cultivars	ATI_A	0.72	0.84
LogFC CAD vs other cultivars	ATI_B	1.29	0.11
LogFC CAD vs other cultivars	ATI_D	1.31	0.097
LogFC CAD vs other cultivars	Gamma_A	1.14	0.33
LogFC CAD vs other cultivars	Gamma_B	0.82	0.75
LogFC CAD vs other cultivars	Gamma_D	1.27	0.13
LogFC CAD vs other cultivars	LMW_A	0.87	0.67
LogFC CAD vs other cultivars	LMW_B	-1.35	0.21
LogFC CAD vs other cultivars	LMW_D	0.57	0.96
LogFC CAD vs other cultivars	Omega_A	-0.61	0.91
LogFC CAD vs other cultivars	Omega_B	-0.86	0.6
LogFC CAD vs other cultivars	Omega_D	0.73	0.85
LogFC CLA vs other cultivars	ALP_A	-0.62	0.9
LogFC CLA vs other cultivars	ALP_D	-0.78	0.73
LogFC CLA vs other cultivars	Alpha_A	-1.16	0.27
LogFC CLA vs other cultivars	Alpha_B	-0.96	0.56
LogFC CLA vs other cultivars	Alpha_D	-1.36	0.0032
LogFC CLA vs other cultivars	ATI_A	-1.21	0.29
LogFC CLA vs other cultivars	ATI_B	-0.45	0.99
LogFC CLA vs other cultivars	ATI_D	1.05	0.42
LogFC CLA vs other cultivars	Gamma_A	1.17	0.32
LogFC CLA vs other cultivars	Gamma_B	0.78	0.75
LogFC CLA vs other cultivars	Gamma_D	0.96	0.54
LogFC CLA vs other cultivars	LMW_A	1.31	0.17
LogFC CLA vs other cultivars	LMW_B	-1.26	0.23
LogFC CLA vs other cultivars	LMW_D	-0.56	0.94
LogFC CLA vs other cultivars	Omega_A	-1	0.52
LogFC CLA vs other cultivars	Omega_B	1.34	0.16
LogFC CLA vs other cultivars	Omega_D	-1.05	0.48
LogFC JAG vs other cultivars	ALP_A	0.88	0.67
LogFC JAG vs other cultivars	ALP_D	1.4	0.07
LogFC JAG vs other cultivars	Alpha_A	-1.28	0.19
LogFC JAG vs other cultivars	Alpha_B	-0.77	0.84
LogFC JAG vs other cultivars	Alpha_D	1.58	0.014
LogFC JAG vs other cultivars	ATI_A	0.93	0.63
LogFC JAG vs other cultivars	ATI_B	0.74	0.8
LogFC JAG vs other cultivars	ATI_D	0.91	0.61
LogFC JAG vs other cultivars	Gamma_A	0.71	0.83
LogFC JAG vs other cultivars	Gamma_B	0.79	0.76
LogFC JAG vs other cultivars	Gamma_D	1.1	0.37
LogFC JAG vs other cultivars	LMW_A	0.43	0.99
LogFC JAG vs other cultivars	LMW_B	-1.28	0.24
LogFC JAG vs other cultivars	LMW_D	0.72	0.82
LogFC JAG vs other cultivars	Omega_A	0.68	0.89
LogFC JAG vs other cultivars	Omega_B	-1.34	0.19
LogFC JAG vs other cultivars	Omega_D	-0.92	0.63
LogFC JUL vs other cultivars	ALP_A	-0.87	0.65
LogFC JUL vs other cultivars	ALP_D	0.83	0.67
LogFC JUL vs other cultivars	Alpha_A	-0.85	0.69
LogFC JUL vs other cultivars	Alpha_B	-0.72	0.85
LogFC JUL vs other cultivars	Alpha_D	1.55	0.04
LogFC JUL vs other cultivars	ATI_A	-0.75	0.75
LogFC JUL vs other cultivars	ATI_B	-0.74	0.82
LogFC JUL vs other cultivars	ATI_D	-1.42	0.079
LogFC JUL vs other cultivars	Gamma_A	-1.22	0.26
LogFC JUL vs other cultivars	Gamma_B	0.76	0.75
LogFC JUL vs other cultivars	Gamma_D	-1.16	0.37
LogFC JUL vs other cultivars	LMW_A	-0.75	0.75
LogFC JUL vs other cultivars	LMW_B	1.18	0.32
LogFC JUL vs other cultivars	LMW_D	1.05	0.47
LogFC JUL vs other cultivars	Omega_A	-0.43	0.97
LogFC JUL vs other cultivars	Omega_B	0.89	0.64
LogFC JUL vs other cultivars	Omega_D	-0.94	0.63
LogFC LER vs other cultivars	ALP_A	-0.87	0.67
LogFC LER vs other cultivars	ALP_D	1.41	0.11
LogFC LER vs other cultivars	Alpha_A	-1.07	0.39
LogFC LER vs other cultivars	Alpha_B	-0.97	0.54
LogFC LER vs other cultivars	Alpha_D	1.85	0.013
LogFC LER vs other cultivars	ATI_A	-1.35	0.083
LogFC LER vs other cultivars	ATI_B	-1.32	0.14
LogFC LER vs other cultivars	ATI_D	1.18	0.25
LogFC LER vs other cultivars	Gamma_A	-1.28	0.13
LogFC LER vs other cultivars	Gamma_B	-1.16	0.29
LogFC LER vs other cultivars	Gamma_D	-1.15	0.28
LogFC LER vs other cultivars	LMW_A	-0.83	0.78
LogFC LER vs other cultivars	LMW_B	-1.05	0.43
LogFC LER vs other cultivars	LMW_D	-1.34	0.1
LogFC LER vs other cultivars	Omega_A	-0.89	0.66
LogFC LER vs other cultivars	Omega_B	1.81	0.011
LogFC LER vs other cultivars	Omega_D	0.55	0.98
LogFC MAT vs other cultivars	ALP_A	-1.21	0.24
LogFC MAT vs other cultivars	ALP_D	-1.36	0.081
LogFC MAT vs other cultivars	Alpha_A	-0.93	0.57
LogFC MAT vs other cultivars	Alpha_B	-0.9	0.61
LogFC MAT vs other cultivars	Alpha_D	-1	0.49
LogFC MAT vs other cultivars	ATI_A	-1.08	0.39
LogFC MAT vs other cultivars	ATI_B	-1.07	0.4
LogFC MAT vs other cultivars	ATI_D	-0.9	0.61
LogFC MAT vs other cultivars	Gamma_A	1.48	0.043
LogFC MAT vs other cultivars	Gamma_B	-1.24	0.2
LogFC MAT vs other cultivars	Gamma_D	-1.48	0.028
LogFC MAT vs other cultivars	LMW_A	-1.09	0.37
LogFC MAT vs other cultivars	LMW_B	-0.72	0.84
LogFC MAT vs other cultivars	LMW_D	-1.07	0.4
LogFC MAT vs other cultivars	Omega_A	-0.61	0.93
LogFC MAT vs other cultivars	Omega_B	2.01	0.0044
LogFC MAT vs other cultivars	Omega_D	-0.64	0.95
LogFC NOR vs other cultivars	ALP_A	0.84	0.66
LogFC NOR vs other cultivars	ALP_D	-0.79	0.7
LogFC NOR vs other cultivars	Alpha_A	1.21	0.23
LogFC NOR vs other cultivars	Alpha_B	1.19	0.24
LogFC NOR vs other cultivars	Alpha_D	-1.76	0.011
LogFC NOR vs other cultivars	ATI_A	0.7	0.86
LogFC NOR vs other cultivars	ATI_B	0.99	0.46
LogFC NOR vs other cultivars	ATI_D	1.08	0.39
LogFC NOR vs other cultivars	Gamma_A	1.16	0.28
LogFC NOR vs other cultivars	Gamma_B	-1.37	0.13
LogFC NOR vs other cultivars	Gamma_D	1.12	0.34
LogFC NOR vs other cultivars	LMW_A	0.94	0.61
LogFC NOR vs other cultivars	LMW_B	-0.97	0.5
LogFC NOR vs other cultivars	LMW_D	1.08	0.4
LogFC NOR vs other cultivars	Omega_A	1.03	0.46
LogFC NOR vs other cultivars	Omega_B	-1.65	0.024
LogFC NOR vs other cultivars	Omega_D	0.68	0.92
LogFC PAR vs other cultivars	ALP_A	-1.21	0.27
LogFC PAR vs other cultivars	ALP_D	0.88	0.66
LogFC PAR vs other cultivars	Alpha_A	1.29	0.18
LogFC PAR vs other cultivars	Alpha_B	-1.03	0.4
LogFC PAR vs other cultivars	Alpha_D	1.86	4e-05
LogFC PAR vs other cultivars	ATI_A	-0.81	0.66
LogFC PAR vs other cultivars	ATI_B	0.51	0.97
LogFC PAR vs other cultivars	ATI_D	-1.06	0.41
LogFC PAR vs other cultivars	Gamma_A	-1.3	0.22
LogFC PAR vs other cultivars	Gamma_B	0.81	0.72
LogFC PAR vs other cultivars	Gamma_D	-1.15	0.35
LogFC PAR vs other cultivars	LMW_A	-0.99	0.54
LogFC PAR vs other cultivars	LMW_B	0.98	0.52
LogFC PAR vs other cultivars	LMW_D	0.57	0.93
LogFC PAR vs other cultivars	Omega_A	1.04	0.47
LogFC PAR vs other cultivars	Omega_B	1.07	0.44
LogFC PAR vs other cultivars	Omega_D	0.88	0.68
LogFC ROB vs other cultivars	ALP_A	0.8	0.75
LogFC ROB vs other cultivars	ALP_D	-1.08	0.37
LogFC ROB vs other cultivars	Alpha_A	1.13	0.32
LogFC ROB vs other cultivars	Alpha_B	1.1	0.35
LogFC ROB vs other cultivars	Alpha_D	-1.36	0.13
LogFC ROB vs other cultivars	ATI_A	1.04	0.45
LogFC ROB vs other cultivars	ATI_B	1.07	0.44
LogFC ROB vs other cultivars	ATI_D	1.11	0.35
LogFC ROB vs other cultivars	Gamma_A	1.34	0.099
LogFC ROB vs other cultivars	Gamma_B	0.86	0.66
LogFC ROB vs other cultivars	Gamma_D	1.18	0.26
LogFC ROB vs other cultivars	LMW_A	1.35	0.1
LogFC ROB vs other cultivars	LMW_B	0.86	0.66
LogFC ROB vs other cultivars	LMW_D	0.72	0.82
LogFC ROB vs other cultivars	Omega_A	0.68	0.88
LogFC ROB vs other cultivars	Omega_B	-0.97	0.48
LogFC ROB vs other cultivars	Omega_D	0.97	0.51
LogFC WEE vs other cultivars	ALP_A	1.17	0.27
LogFC WEE vs other cultivars	ALP_D	-0.82	0.66
LogFC WEE vs other cultivars	Alpha_A	-1.2	0.26
LogFC WEE vs other cultivars	Alpha_B	-0.84	0.69
LogFC WEE vs other cultivars	Alpha_D	-1.51	0.049
LogFC WEE vs other cultivars	ATI_A	1.09	0.38
LogFC WEE vs other cultivars	ATI_B	-1.18	0.31
LogFC WEE vs other cultivars	ATI_D	0.91	0.62
LogFC WEE vs other cultivars	Gamma_A	0.94	0.6
LogFC WEE vs other cultivars	Gamma_B	1.3	0.13
LogFC WEE vs other cultivars	Gamma_D	0.94	0.59
LogFC WEE vs other cultivars	LMW_A	0.98	0.54
LogFC WEE vs other cultivars	LMW_B	1.12	0.36
LogFC WEE vs other cultivars	LMW_D	-0.91	0.57
LogFC WEE vs other cultivars	Omega_A	-0.67	0.82
LogFC WEE vs other cultivars	Omega_B	-0.74	0.78
LogFC WEE vs other cultivars	Omega_D	0.91	0.68
ARI vs other cultivars	ALP	-1.45	0.077
ARI vs other cultivars	Alpha	1.18	0.18
ARI vs other cultivars	ATI	-0.58	0.96
ARI vs other cultivars	Gamma	-1.15	0.28
ARI vs other cultivars	HMW	1.46	0.07
ARI vs other cultivars	LMW	1.5	0.071
ARI vs other cultivars	Omega	-1.21	0.25
CAD vs other cultivars	ALP	1.43	0.036
CLA vs other cultivars	ALP	-0.81	0.75
JAG vs other cultivars	ALP	1.28	0.17
JUL vs other cultivars	ALP	-0.85	0.66
LER vs other cultivars	ALP	-0.67	0.87
MAT vs other cultivars	ALP	-1.54	0.025
NOR vs other cultivars	ALP	0.85	0.67
PAR vs other cultivars	ALP	-1.12	0.33
ROB vs other cultivars	ALP	-1.03	0.42
WEE vs other cultivars	ALP	0.91	0.61
CAD vs other cultivars	Alpha	0.94	0.6
CLA vs other cultivars	Alpha	-1.45	0.034
JAG vs other cultivars	Alpha	-1.03	0.44
JUL vs other cultivars	Alpha	1.28	0.12
LER vs other cultivars	Alpha	-0.61	0.96
MAT vs other cultivars	Alpha	-0.81	0.78
NOR vs other cultivars	Alpha	1.03	0.42
PAR vs other cultivars	Alpha	1.49	0.019
ROB vs other cultivars	Alpha	0.92	0.59
WEE vs other cultivars	Alpha	-1.51	0.014
CAD vs other cultivars	ATI	1.38	0.041
CLA vs other cultivars	ATI	0.76	0.83
JAG vs other cultivars	ATI	0.97	0.51
JUL vs other cultivars	ATI	-1.31	0.12
LER vs other cultivars	ATI	-1.5	0.029
MAT vs other cultivars	ATI	-1.15	0.3
NOR vs other cultivars	ATI	1.25	0.18
PAR vs other cultivars	ATI	-1.01	0.44
ROB vs other cultivars	ATI	1.32	0.14
WEE vs other cultivars	ATI	-0.89	0.62
CAD vs other cultivars	Gamma	1.21	0.21
CLA vs other cultivars	Gamma	1.26	0.18
JAG vs other cultivars	Gamma	0.98	0.52
JUL vs other cultivars	Gamma	-1.08	0.38
LER vs other cultivars	Gamma	-1.54	0.022
MAT vs other cultivars	Gamma	-1.74	0.0023
NOR vs other cultivars	Gamma	0.8	0.77
PAR vs other cultivars	Gamma	-1.24	0.18
ROB vs other cultivars	Gamma	1.35	0.12
WEE vs other cultivars	Gamma	1.33	0.13
CAD vs other cultivars	HMW	0.88	0.66
CLA vs other cultivars	HMW	-1.27	0.2
JAG vs other cultivars	HMW	-1.09	0.39
JUL vs other cultivars	HMW	0.91	0.62
LER vs other cultivars	HMW	-1.2	0.22
MAT vs other cultivars	HMW	-1.11	0.33
NOR vs other cultivars	HMW	1.27	0.18
PAR vs other cultivars	HMW	1.23	0.23
ROB vs other cultivars	HMW	0.89	0.63
WEE vs other cultivars	HMW	0.63	0.91
CAD vs other cultivars	LMW	-1.19	0.24
CLA vs other cultivars	LMW	-0.77	0.78
JAG vs other cultivars	LMW	-0.87	0.67
JUL vs other cultivars	LMW	1.04	0.44
LER vs other cultivars	LMW	-1.3	0.16
MAT vs other cultivars	LMW	-1.16	0.3
NOR vs other cultivars	LMW	0.75	0.83
PAR vs other cultivars	LMW	0.71	0.84
ROB vs other cultivars	LMW	1.07	0.38
WEE vs other cultivars	LMW	0.96	0.52
CAD vs other cultivars	Omega	-0.63	0.9
CLA vs other cultivars	Omega	0.69	0.84
JAG vs other cultivars	Omega	-1.06	0.4
JUL vs other cultivars	Omega	0.67	0.85
LER vs other cultivars	Omega	1.05	0.34
MAT vs other cultivars	Omega	1.34	0.057
NOR vs other cultivars	Omega	-0.98	0.44
PAR vs other cultivars	Omega	1.03	0.46
ROB vs other cultivars	Omega	-0.63	0.9
WEE vs other cultivars	Omega	-0.71	0.83
ARI vs other cultivars	nsLTP PR60	-1.19	0.27
CAD vs other cultivars	nsLTP PR60	-0.56	0.97
CLA vs other cultivars	nsLTP PR60	0.96	0.52
JAG vs other cultivars	nsLTP PR60	-0.88	0.64
JUL vs other cultivars	nsLTP PR60	0.89	0.61
LER vs other cultivars	nsLTP PR60	1.71	0.022
MAT vs other cultivars	nsLTP PR60	1.93	0.01
NOR vs other cultivars	nsLTP PR60	-1.18	0.27
PAR vs other cultivars	nsLTP PR60	0.7	0.85
ROB vs other cultivars	nsLTP PR60	-1.73	0.01
WEE vs other cultivars	nsLTP PR60	-0.66	0.89
