# Supplementary material for: De novo annotation reveals transcriptomic complexity across the hexaploid wheat pan-genome
Source: Nat Commun. 2025 Oct 6;16:8538. doi: 10.1038/s41467-025-64046-1 (PMC12501010; doi:10.1038/s41467-025-64046-1)
Supplement: Supplementary file 27 — Supplementary Data 24 [file 41467_2025_64046_MOESM27_ESM.xlsx]

## Sheet: Supplementary Data S24
Supplementary Data S24
Coeliac disease associated epitope expression profiles. Epitope expression values are calculated using the gene expression values multiplied by the number of identfiied epitopes. Sub-genome allocations of each gene is used to collapse epitope expression levels at sub-genome level as visualised in Fig 4b.
Gene ID	Epitope name	Epitope seq	Epitope count/gene	Genome	ARI	CAD	CLA	JAG	JUL	LER	MAT	NOR	PAR	ROB	WEE
TraesCS1A02G005368	DQ2.5-gamma	FPQQPQQPF	3	A	9.9338	9.61778	9.85509	10.1378	9.74172	11.1096	11.7583	9.89153	9.73404	9.47433	9.8263
TraesCS1A02G005368	DQ2.5-gamma-4c	QQPQQPFPQ	3	A	9.9338	9.61778	9.85509	10.1378	9.74172	11.1096	11.7583	9.89153	9.73404	9.47433	9.8263
TraesCS1A02G005368	DQ2.5-gamma-5	QQPFPQQPQ	2	A	9.34958	9.03374	9.2709	9.55353	9.1576	10.5249	11.1736	9.30733	9.14993	8.89038	9.24213
TraesCS1A02G005368	DQ2.5-glia-g4e	LQPQQPFPQ	1	A	8.35179	8.03649	8.27324	8.55545	8.16012	9.52591	10.1742	8.3096	8.15247	7.89342	8.24451
TraesCS1A02G005368	DQ2.5-omega-1	PFPQPQQPF	1	A	8.35179	8.03649	8.27324	8.55545	8.16012	9.52591	10.1742	8.3096	8.15247	7.89342	8.24451
TraesCS1A02G005368	DQ8-gamma-1a	QQPQQPFPQ	3	A	9.9338	9.61778	9.85509	10.1378	9.74172	11.1096	11.7583	9.89153	9.73404	9.47433	9.8263
TraesCS1A02G005387	DQ2.5-gamma	FPQQPQQPF	2	A	5.71248	6.2409	5.43184	7.82358	5.94071	4.61102	4.25309	8.46438	5.93905	6.42571	6.45599
TraesCS1A02G005387	DQ2.5-gamma-4c	QQPQQPFPQ	4	A	6.69866	7.23133	6.41504	8.8204	6.92892	5.58119	5.21476	9.46234	6.92724	7.41729	7.44775
TraesCS1A02G005387	DQ2.5-gamma-5	QQPFPQQPQ	3	A	6.28825	6.81949	6.00562	8.40642	6.51783	5.17617	4.81261	9.04798	6.51615	7.00506	7.03547
TraesCS1A02G005387	DQ2.5-glia-g4e	LQPQQPFPQ	2	A	5.71248	6.2409	5.43184	7.82358	5.94071	4.61102	4.25309	8.46438	5.93905	6.42571	6.45599
TraesCS1A02G005387	DQ2.5-omega-1	PFPQPQQPF	1	A	4.73974	5.25985	4.46489	6.82994	4.96401	3.66888	3.32684	7.46846	4.96237	5.44239	5.47233
TraesCS1A02G005387	DQ8-gamma-1a	QQPQQPFPQ	4	A	6.69866	7.23133	6.41504	8.8204	6.92892	5.58119	5.21476	9.46234	6.92724	7.41729	7.44775
TraesCS1A02G007200	DQ8-glia-g2	PQQSFPQQQ	1	A	10.2423	10.6185	9.87193	10.5198	9.23506	8.58495	7.2556	10.8329	9.82027	10.0379	9.69211
TraesCS1A02G007300	DQ2-gamma-30	IIQPQQPAQ	1	A	13.1564	11.7172	12.0958	10.4793	10.5889	8.84341	8.84355	12.6413	11.1329	13.2037	11.9165
TraesCS1A02G007300	DQ2.5-gamma	FPQQPQQPF	1	A	13.1564	11.7172	12.0958	10.4793	10.5889	8.84341	8.84355	12.6413	11.1329	13.2037	11.9165
TraesCS1A02G007300	DQ2.5-gamma-2	IQPQQPAQL	1	A	13.1564	11.7172	12.0958	10.4793	10.5889	8.84341	8.84355	12.6413	11.1329	13.2037	11.9165
TraesCS1A02G007300	DQ2.5-gamma-4c	QQPQQPFPQ	4	A	15.1562	13.7169	14.0956	12.4786	12.5882	10.8411	10.8412	14.6412	13.1324	15.2036	13.9162
TraesCS1A02G007300	DQ2.5-gamma-5	QQPFPQQPQ	1	A	13.1564	11.7172	12.0958	10.4793	10.5889	8.84341	8.84355	12.6413	11.1329	13.2037	11.9165
TraesCS1A02G007300	DQ2.5-omega-1	PFPQPQQPF	1	A	13.1564	11.7172	12.0958	10.4793	10.5889	8.84341	8.84355	12.6413	11.1329	13.2037	11.9165
TraesCS1A02G007300	DQ8-gamma-1a	QQPQQPFPQ	4	A	15.1562	13.7169	14.0956	12.4786	12.5882	10.8411	10.8412	14.6412	13.1324	15.2036	13.9162
TraesCS1A02G007344	DQ2-gamma-30	IIQPQQPAQ	1	A	12.3267	12.3123	11.5639	11.8741	11.965	9.50983	8.50313	11.6894	11.7921	12.4007	11.4089
TraesCS1A02G007344	DQ2.5-gamma	FPQQPQQPF	1	A	12.3267	12.3123	11.5639	11.8741	11.965	9.50983	8.50313	11.6894	11.7921	12.4007	11.4089
TraesCS1A02G007344	DQ2.5-gamma-4b	PQPQQQFPQ	1	A	12.3267	12.3123	11.5639	11.8741	11.965	9.50983	8.50313	11.6894	11.7921	12.4007	11.4089
TraesCS1A02G007344	DQ2.5-gamma-4c	QQPQQPFPQ	1	A	12.3267	12.3123	11.5639	11.8741	11.965	9.50983	8.50313	11.6894	11.7921	12.4007	11.4089
TraesCS1A02G007344	DQ8-gamma-1a	QQPQQPFPQ	1	A	12.3267	12.3123	11.5639	11.8741	11.965	9.50983	8.50313	11.6894	11.7921	12.4007	11.4089
TraesCS1A02G007400	DQ2-gamma-30	IIQPQQPAQ	1	A	6.44486	12.0361	11.3816	10.9633	6.88546	7.0908	2.28645	11.7771	5.22661	11.9369	10.6511
TraesCS1A02G007400	DQ2.5-gamma	FPQQPQQPF	1	A	6.44486	12.0361	11.3816	10.9633	6.88546	7.0908	2.28645	11.7771	5.22661	11.9369	10.6511
TraesCS1A02G007400	DQ2.5-gamma-4c	QQPQQPFPQ	4	A	8.43239	14.0359	13.3812	12.9628	8.87628	9.08284	4.04563	13.7768	7.19742	13.9366	12.6504
TraesCS1A02G007400	DQ8-gamma-1a	QQPQQPFPQ	4	A	8.43239	14.0359	13.3812	12.9628	8.87628	9.08284	4.04563	13.7768	7.19742	13.9366	12.6504
TraesCS1A02G007400	DQ8-glia-g2	PQQSFPQQQ	1	A	6.44486	12.0361	11.3816	10.9633	6.88546	7.0908	2.28645	11.7771	5.22661	11.9369	10.6511
TraesCS1A02G007405	DQ2-gamma-30	IIQPQQPAQ	1	A	11.3338	11.2375	10.0671	10.3052	10.2408	8.8366	7.04424	10.5351	10.7241	11.1439	9.7043
TraesCS1A02G007405	DQ2.5-gamma	FPQQPQQPF	1	A	11.3338	11.2375	10.0671	10.3052	10.2408	8.8366	7.04424	10.5351	10.7241	11.1439	9.7043
TraesCS1A02G007405	DQ2.5-gamma-4c	QQPQQPFPQ	4	A	13.3333	13.2371	12.0661	12.3044	12.2399	10.8342	9.03602	12.5344	12.7235	13.1434	11.703
TraesCS1A02G007405	DQ8-gamma-1a	QQPQQPFPQ	4	A	13.3333	13.2371	12.0661	12.3044	12.2399	10.8342	9.03602	12.5344	12.7235	13.1434	11.703
TraesCS1A02G007405	DQ8-glia-g2	PQQSFPQQQ	1	A	11.3338	11.2375	10.0671	10.3052	10.2408	8.8366	7.04424	10.5351	10.7241	11.1439	9.7043
TraesCS1A02G008000	DQ2.5-glut-L2	FSQQQQSPF	1	A	13.202	10.7856	12.6503	10.8498	13.124	9.74755	9.71174	11.0234	12.6438	13.4239	11.888
TraesCS1A02G033288	DQ2.5-gamma	FPQQPQQPF	1	A	4.35418	4.42977	4.58389	5.14929	4.90736	4.69991	5.00262	4.83384	4.80075	4.5925	4.80128
TraesCS1A02G033288	DQ2.5-gamma-5	QQPFPQQPQ	1	A	4.35418	4.42977	4.58389	5.14929	4.90736	4.69991	5.00262	4.83384	4.80075	4.5925	4.80128
TraesCS1A02G033288	DQ2.5-glia-g4e	LQPQQPFPQ	1	A	4.35418	4.42977	4.58389	5.14929	4.90736	4.69991	5.00262	4.83384	4.80075	4.5925	4.80128
TraesCS1A02G033501	DQ2.5-gamma	FPQQPQQPF	2	A	12.6822	12.6068	11.9164	10.9475	12.0935	8.91061	8.64995	12.4487	13.0954	12.89	11.132
TraesCS1A02G033501	DQ2.5-gamma-4c	QQPQQPFPQ	1	A	11.6825	11.607	10.9168	9.94822	11.0938	7.91361	7.65354	11.4489	12.0956	11.8902	10.1326
TraesCS1A02G033501	DQ2.5-gamma-5	QQPFPQQPQ	2	A	12.6822	12.6068	11.9164	10.9475	12.0935	8.91061	8.64995	12.4487	13.0954	12.89	11.132
TraesCS1A02G033501	DQ2.5-glia-g4e	LQPQQPFPQ	4	A	13.6821	13.6066	12.9162	11.9471	13.0933	9.90911	9.64815	13.4485	14.0953	13.8899	12.1316
TraesCS1A02G033501	DQ8-gamma-1a	QQPQQPFPQ	1	A	11.6825	11.607	10.9168	9.94822	11.0938	7.91361	7.65354	11.4489	12.0956	11.8902	10.1326
TraesCS1B02G010400	DQ2-gamma-30	IIQPQQPAQ	1	B	4.8437	12.4979	11.8016	11.7469	12.1382	10.24	5.23943	5.60433	11.3747	12.4226	12.1091
TraesCS1B02G010400	DQ2.5-gamma-2	IQPQQPAQL	1	B	4.8437	12.4979	11.8016	11.7469	12.1382	10.24	5.23943	5.60433	11.3747	12.4226	12.1091
TraesCS1B02G010400	DQ2.5-gamma-4b	PQPQQQFPQ	1	B	4.8437	12.4979	11.8016	11.7469	12.1382	10.24	5.23943	5.60433	11.3747	12.4226	12.1091
TraesCS1B02G010400	DQ2.5-gamma-4c	QQPQQPFPQ	3	B	6.39477	14.0827	13.3863	13.3316	13.7229	11.8242	6.79871	7.16938	12.9593	14.0074	13.6938
TraesCS1B02G010400	DQ2.5-gamma-4d	PQPQQPFCQ	1	B	4.8437	12.4979	11.8016	11.7469	12.1382	10.24	5.23943	5.60433	11.3747	12.4226	12.1091
TraesCS1B02G010400	DQ2.5-omega-1	PFPQPQQPF	1	B	4.8437	12.4979	11.8016	11.7469	12.1382	10.24	5.23943	5.60433	11.3747	12.4226	12.1091
TraesCS1B02G010400	DQ8-gamma-1a	QQPQQPFPQ	3	B	6.39477	14.0827	13.3863	13.3316	13.7229	11.8242	6.79871	7.16938	12.9593	14.0074	13.6938
TraesCS1B02G010400	DQ8-glia-g2	PQQSFPQQQ	1	B	4.8437	12.4979	11.8016	11.7469	12.1382	10.24	5.23943	5.60433	11.3747	12.4226	12.1091
TraesCS1B02G010500	DQ2-gamma-30	IIQPQQPAQ	1	B	13.0083	13.0406	12.5188	12.7589	13.1519	12.2975	10.7515	13.2011	12.5097	13.337	12.8081
TraesCS1B02G010500	DQ2.5-gamma-2	IQPQQPAQL	1	B	13.0083	13.0406	12.5188	12.7589	13.1519	12.2975	10.7515	13.2011	12.5097	13.337	12.8081
TraesCS1B02G010500	DQ2.5-gamma-4b	PQPQQQFPQ	1	B	13.0083	13.0406	12.5188	12.7589	13.1519	12.2975	10.7515	13.2011	12.5097	13.337	12.8081
TraesCS1B02G010500	DQ2.5-gamma-4c	QQPQQPFPQ	3	B	14.5932	14.6254	14.1036	14.3437	14.7367	13.8823	12.3359	14.786	14.0945	14.9219	14.393
TraesCS1B02G010500	DQ8-gamma-1a	QQPQQPFPQ	3	B	14.5932	14.6254	14.1036	14.3437	14.7367	13.8823	12.3359	14.786	14.0945	14.9219	14.393
TraesCS1B02G010500	DQ8-glia-g2	PQQSFPQQQ	1	B	13.0083	13.0406	12.5188	12.7589	13.1519	12.2975	10.7515	13.2011	12.5097	13.337	12.8081
TraesCS1B02G010700	DQ2-gamma-30	IIQPQQPAQ	1	B	9.86666	10.1834	9.33678	11.1264	7.92858	7.64716	7.16896	9.7917	9.13803	10.5668	10.3915
TraesCS1B02G010700	DQ2.5-gamma	FPQQPQQPF	2	B	10.8659	11.1828	10.3357	12.1261	8.92562	8.64356	8.16394	10.7909	10.1368	11.5664	11.3909
TraesCS1B02G010700	DQ2.5-gamma-2	IQPQQPAQL	1	B	9.86666	10.1834	9.33678	11.1264	7.92858	7.64716	7.16896	9.7917	9.13803	10.5668	10.3915
TraesCS1B02G010700	DQ2.5-gamma-4b	PQPQQQFPQ	1	B	9.86666	10.1834	9.33678	11.1264	7.92858	7.64716	7.16896	9.7917	9.13803	10.5668	10.3915
TraesCS1B02G010700	DQ2.5-gamma-4c	QQPQQPFPQ	7	B	12.6727	12.9897	12.1422	13.9332	10.7309	10.4483	9.9677	12.5977	11.9432	13.3734	13.1979
TraesCS1B02G010700	DQ2.5-gamma-5	QQPFPQQPQ	2	B	10.8659	11.1828	10.3357	12.1261	8.92562	8.64356	8.16394	10.7909	10.1368	11.5664	11.3909
TraesCS1B02G010700	DQ8-gamma-1a	QQPQQPFPQ	7	B	12.6727	12.9897	12.1422	13.9332	10.7309	10.4483	9.9677	12.5977	11.9432	13.3734	13.1979
TraesCS1B02G010800	DQ2.5-gamma	FPQQPQQPF	3	B	14.6535	14.2958	14.0193	14.1846	14.4351	12.2428	11.3345	14.8906	14.0599	14.5579	14.8341
TraesCS1B02G010800	DQ2.5-gamma-4b	PQPQQQFPQ	1	B	13.0687	12.711	12.4345	12.5998	12.8503	10.6584	9.75067	13.3058	12.4751	12.9731	13.2492
TraesCS1B02G010800	DQ2.5-gamma-4c	QQPQQPFPQ	6	B	15.6535	15.2958	15.0193	15.1845	15.4351	13.2427	12.3342	15.8906	15.0599	15.5579	15.8341
TraesCS1B02G010800	DQ2.5-gamma-5	QQPFPQQPQ	2	B	14.0686	13.7109	13.4344	13.5996	13.8502	11.658	10.7498	14.3057	13.475	13.973	14.2491
TraesCS1B02G010800	DQ8-gamma-1a	QQPQQPFPQ	6	B	15.6535	15.2958	15.0193	15.1845	15.4351	13.2427	12.3342	15.8906	15.0599	15.5579	15.8341
TraesCS1B02G010800	DQ8-glia-g2	PQQSFPQQQ	1	B	13.0687	12.711	12.4345	12.5998	12.8503	10.6584	9.75067	13.3058	12.4751	12.9731	13.2492
TraesCS1B02G010900	DQ2-gamma-2b	YPQQPQQPF	2	B	6.15187	6.64102	7.03589	5.85769	7.46341	6.34869	6.91073	6.55483	7.16438	5.98627	7.24886
TraesCS1B02G010900	DQ2-gamma-30	IIQPQQPAQ	1	B	5.17202	5.6554	6.04684	4.88236	6.47156	5.36629	5.92267	5.57009	6.1744	5.00885	6.25832
TraesCS1B02G010900	DQ2.5-gamma-2	IQPQQPAQL	1	B	5.17202	5.6554	6.04684	4.88236	6.47156	5.36629	5.92267	5.57009	6.1744	5.00885	6.25832
TraesCS1B02G010900	DQ2.5-gamma-3	QQPQQPYPQ	2	B	6.15187	6.64102	7.03589	5.85769	7.46341	6.34869	6.91073	6.55483	7.16438	5.98627	7.24886
TraesCS1B02G010900	DQ2.5-gamma-4c	QQPQQPFPQ	2	B	6.15187	6.64102	7.03589	5.85769	7.46341	6.34869	6.91073	6.55483	7.16438	5.98627	7.24886
TraesCS1B02G010900	DQ2.5-gamma-5	QQPFPQQPQ	1	B	5.17202	5.6554	6.04684	4.88236	6.47156	5.36629	5.92267	5.57009	6.1744	5.00885	6.25832
TraesCS1B02G010900	DQ2.5-glia-g4e	LQPQQPFPQ	1	B	5.17202	5.6554	6.04684	4.88236	6.47156	5.36629	5.92267	5.57009	6.1744	5.00885	6.25832
TraesCS1B02G010900	DQ8-gamma-1a	QQPQQPFPQ	2	B	6.15187	6.64102	7.03589	5.85769	7.46341	6.34869	6.91073	6.55483	7.16438	5.98627	7.24886
TraesCS1B02G010900	DQ8-glia-g2	PQQSFPQQQ	1	B	5.17202	5.6554	6.04684	4.88236	6.47156	5.36629	5.92267	5.57009	6.1744	5.00885	6.25832
TraesCS1B02G011000	DQ2-gamma-2b	YPQQPQQPF	1	B	12.9719	12.3845	11.9166	10.8982	12.1324	10.5682	9.23341	12.0696	12.0828	12.5366	12.7232
TraesCS1B02G011000	DQ2-gamma-30	IIQPQQPAQ	1	B	12.9719	12.3845	11.9166	10.8982	12.1324	10.5682	9.23341	12.0696	12.0828	12.5366	12.7232
TraesCS1B02G011000	DQ2.5-gamma-2	IQPQQPAQL	1	B	12.9719	12.3845	11.9166	10.8982	12.1324	10.5682	9.23341	12.0696	12.0828	12.5366	12.7232
TraesCS1B02G011000	DQ2.5-gamma-3	QQPQQPYPQ	1	B	12.9719	12.3845	11.9166	10.8982	12.1324	10.5682	9.23341	12.0696	12.0828	12.5366	12.7232
TraesCS1B02G011000	DQ2.5-gamma-4c	QQPQQPFPQ	2	B	13.9718	13.3843	12.9164	11.8979	13.1323	11.5678	10.2322	13.0694	13.0826	13.5364	13.7231
TraesCS1B02G011000	DQ8-gamma-1a	QQPQQPFPQ	2	B	13.9718	13.3843	12.9164	11.8979	13.1323	11.5678	10.2322	13.0694	13.0826	13.5364	13.7231
TraesCS1B02G011000	DQ8-glia-g2	PQQSFPQQQ	1	B	12.9719	12.3845	11.9166	10.8982	12.1324	10.5682	9.23341	12.0696	12.0828	12.5366	12.7232
TraesCS1B02G011467	DQ2.5-glu-5_1	QIPQQPQQF	6	B	1.72674	0.543412	8.73814	0	4.91705	11.3849	6.43277	3.67307	5.26468	0	7.0216
TraesCS1B02G011523	DQ2.5-glut-L1	PFSQQQQPV	2	B	13.9401	13.7787	13.2767	13.9753	13.6364	12.6545	11.822	13.505	13.1578	13.9777	13.9541
TraesCS1B02G011600	DQ2-LMW-glutenin	FSQQQQQPL	1	B	14.089	13.8863	13.4111	13.9891	13.701	10.6888	10.8077	14.4619	13.4866	14.0977	13.3152
TraesCS1B02G011600	DQ2.5-glut-L1	PFSQQQQPV	1	B	14.089	13.8863	13.4111	13.9891	13.701	10.6888	10.8077	14.4619	13.4866	14.0977	13.3152
TraesCS1B02G011700	DQ2.5-glut-L1	PFSQQQQPV	2	B	13.996	6.73682	7.8029	7.26602	13.9673	12.7952	10.7391	13.924	13.7269	14.2422	14.1487
TraesCS1B02G041928	DQ2.5-gamma	FPQQPQQPF	1	B	7.77625	8.71546	8.8092	8.30058	9.03116	8.73431	10.1338	8.20793	8.79362	8.18653	8.6131
TraesCS1B02G041928	DQ2.5-gamma-4c	QQPQQPFPQ	2	B	8.77296	9.71374	9.80759	9.29829	10.0298	9.73262	11.1332	9.20548	9.79199	9.18405	9.61126
TraesCS1B02G041928	DQ2.5-gamma-5	QQPFPQQPQ	1	B	7.77625	8.71546	8.8092	8.30058	9.03116	8.73431	10.1338	8.20793	8.79362	8.18653	8.6131
TraesCS1B02G041928	DQ2.5-glia-g4e	LQPQQPFPQ	6	B	10.3557	11.2976	11.3915	10.8817	11.6138	11.3164	12.7177	10.7888	11.3759	10.7674	11.195
TraesCS1B02G041928	DQ8-gamma-1a	QQPQQPFPQ	2	B	8.77296	9.71374	9.80759	9.29829	10.0298	9.73262	11.1332	9.20548	9.79199	9.18405	9.61126
TraesCS1B02G329711	DQ8-glut-H1	QGYYPTSPQ	8	B	12.9691	13.9399	6.96847	12.0055	12.3403	10.5902	9.43806	13.5398	13.2676	12.8643	12.9524
TraesCS1B02G329992	DQ8-glut-H1	QGYYPTSPQ	5	B	14.4205	14.1117	13.4013	13.7037	13.7839	11.2584	10.1111	14.4116	14.1906	14.3146	13.5372
TraesCS1D02G000200	DQ2.5-glut-L1	PFSQQQQPV	1	D	13.94	13.4975	13.1807	13.4688	13.4046	11.1085	10.7626	14.2117	13.4018	13.7685	13.2696
TraesCS1D02G000300	DQ2.5-glut-L1	PFSQQQQPV	2	D	14.6047	12.5195	14.192	15.3237	12.8456	11.6601	10.3972	14.9088	12.2457	14.8479	14.8939
TraesCS1D02G000531	DQ2.5-glu-5_1	QIPQQPQQF	7	D	10.745	10.9137	11.1142	9.06747	10.6487	11.3586	11.9217	9.87486	11.2916	10.6021	11.0603
TraesCS1D02G000582	DQ2.5-glu-5_1	QIPQQPQQF	1	D	5.13606	5.60181	3.13517	5.59622	5.24053	3.47447	2.30644	6.33515	5.15793	5.77039	5.17945
TraesCS1D02G001000	DQ2-gamma-30	IIQPQQPAQ	1	D	0.385465	9.83242	9.5855	9.14207	0.532745	5.97105	0.035373	9.68854	0.294649	9.83265	9.54702
TraesCS1D02G001000	DQ2.5-gamma-2	IQPQQPAQL	1	D	0.385465	9.83242	9.5855	9.14207	0.532745	5.97105	0.035373	9.68854	0.294649	9.83265	9.54702
TraesCS1D02G001000	DQ2.5-gamma-4b	PQPQQQFPQ	1	D	0.385465	9.83242	9.5855	9.14207	0.532745	5.97105	0.035373	9.68854	0.294649	9.83265	9.54702
TraesCS1D02G001000	DQ2.5-gamma-4c	QQPQQPFPQ	2	D	0.689353	10.8316	10.5846	10.1408	0.920947	6.9595	0.0698994	10.6877	0.539206	10.8319	10.5461
TraesCS1D02G001000	DQ2.5-gamma-5	QQPFPQQPQ	1	D	0.385465	9.83242	9.5855	9.14207	0.532745	5.97105	0.035373	9.68854	0.294649	9.83265	9.54702
TraesCS1D02G001000	DQ8-gamma-1a	QQPQQPFPQ	2	D	0.689353	10.8316	10.5846	10.1408	0.920947	6.9595	0.0698994	10.6877	0.539206	10.8319	10.5461
TraesCS1D02G001000	DQ8-glia-g2	PQQSFPQQQ	1	D	0.385465	9.83242	9.5855	9.14207	0.532745	5.97105	0.035373	9.68854	0.294649	9.83265	9.54702
TraesCS1D02G001100	DQ2-gamma-2b	YPQQPQQPF	1	D	11.4431	11.5562	11.7162	10.5538	8.54415	9.91655	9.9218	10.2482	12.1445	11.6732	11.4774
TraesCS1D02G001100	DQ2-gamma-30	IIQPQQPAQ	1	D	11.4431	11.5562	11.7162	10.5538	8.54415	9.91655	9.9218	10.2482	12.1445	11.6732	11.4774
TraesCS1D02G001100	DQ2.5-gamma-2	IQPQQPAQL	1	D	11.4431	11.5562	11.7162	10.5538	8.54415	9.91655	9.9218	10.2482	12.1445	11.6732	11.4774
TraesCS1D02G001100	DQ2.5-gamma-3	QQPQQPYPQ	1	D	11.4431	11.5562	11.7162	10.5538	8.54415	9.91655	9.9218	10.2482	12.1445	11.6732	11.4774
TraesCS1D02G001100	DQ2.5-gamma-4a	SQPQQQFPQ	1	D	11.4431	11.5562	11.7162	10.5538	8.54415	9.91655	9.9218	10.2482	12.1445	11.6732	11.4774
TraesCS1D02G001100	DQ2.5-gamma-4c	QQPQQPFPQ	1	D	11.4431	11.5562	11.7162	10.5538	8.54415	9.91655	9.9218	10.2482	12.1445	11.6732	11.4774
TraesCS1D02G001100	DQ2.5-gamma-5	QQPFPQQPQ	1	D	11.4431	11.5562	11.7162	10.5538	8.54415	9.91655	9.9218	10.2482	12.1445	11.6732	11.4774
TraesCS1D02G001100	DQ2.5-glia-g4e	LQPQQPFPQ	1	D	11.4431	11.5562	11.7162	10.5538	8.54415	9.91655	9.9218	10.2482	12.1445	11.6732	11.4774
TraesCS1D02G001100	DQ8-gamma-1a	QQPQQPFPQ	1	D	11.4431	11.5562	11.7162	10.5538	8.54415	9.91655	9.9218	10.2482	12.1445	11.6732	11.4774
TraesCS1D02G001100	DQ8-glia-g2	PQQSFPQQQ	1	D	11.4431	11.5562	11.7162	10.5538	8.54415	9.91655	9.9218	10.2482	12.1445	11.6732	11.4774
TraesCS1D02G001200	DQ2-gamma-30	IIQPQQPAQ	1	D	12.453	13.3083	10.7679	12.5294	12.9289	10.2751	8.93909	12.5372	10.6768	13.2291	12.8201
TraesCS1D02G001200	DQ2.5-gamma	FPQQPQQPF	3	D	14.0378	14.8932	12.3523	14.1142	14.5137	11.8593	10.5221	14.122	12.2612	14.8139	14.405
TraesCS1D02G001200	DQ2.5-gamma-2	IQPQQPAQL	1	D	12.453	13.3083	10.7679	12.5294	12.9289	10.2751	8.93909	12.5372	10.6768	13.2291	12.8201
TraesCS1D02G001200	DQ2.5-gamma-4c	QQPQQPFPQ	7	D	15.2601	16.1155	13.5745	15.3366	15.7361	13.0815	11.7439	15.3443	13.4834	16.0363	15.6273
TraesCS1D02G001200	DQ2.5-gamma-5	QQPFPQQPQ	3	D	14.0378	14.8932	12.3523	14.1142	14.5137	11.8593	10.5221	14.122	12.2612	14.8139	14.405
TraesCS1D02G001200	DQ2.5-glia-g4e	LQPQQPFPQ	1	D	12.453	13.3083	10.7679	12.5294	12.9289	10.2751	8.93909	12.5372	10.6768	13.2291	12.8201
TraesCS1D02G001200	DQ8-gamma-1a	QQPQQPFPQ	7	D	15.2601	16.1155	13.5745	15.3366	15.7361	13.0815	11.7439	15.3443	13.4834	16.0363	15.6273
TraesCS1D02G001200	DQ8-glia-g2	PQQSFPQQQ	1	D	12.453	13.3083	10.7679	12.5294	12.9289	10.2751	8.93909	12.5372	10.6768	13.2291	12.8201
TraesCS1D02G001400	DQ2-gamma-30	IIQPQQPAQ	1	D	13.3193	12.9254	12.5962	13.2572	13.1369	10.7979	9.73132	13.2657	12.6812	13.2257	12.2814
TraesCS1D02G001400	DQ2.5-gamma	FPQQPQQPF	1	D	13.3193	12.9254	12.5962	13.2572	13.1369	10.7979	9.73132	13.2657	12.6812	13.2257	12.2814
TraesCS1D02G001400	DQ2.5-gamma-2	IQPQQPAQL	1	D	13.3193	12.9254	12.5962	13.2572	13.1369	10.7979	9.73132	13.2657	12.6812	13.2257	12.2814
TraesCS1D02G001400	DQ2.5-gamma-4c	QQPQQPFPQ	3	D	14.9042	14.5102	14.181	14.8421	14.7218	12.3824	11.3151	14.8506	14.266	14.8106	13.8662
TraesCS1D02G001400	DQ2.5-gamma-4d	PQPQQPFCQ	1	D	13.3193	12.9254	12.5962	13.2572	13.1369	10.7979	9.73132	13.2657	12.6812	13.2257	12.2814
TraesCS1D02G001400	DQ2.5-omega-1	PFPQPQQPF	1	D	13.3193	12.9254	12.5962	13.2572	13.1369	10.7979	9.73132	13.2657	12.6812	13.2257	12.2814
TraesCS1D02G001400	DQ8-gamma-1a	QQPQQPFPQ	3	D	14.9042	14.5102	14.181	14.8421	14.7218	12.3824	11.3151	14.8506	14.266	14.8106	13.8662
TraesCS1D02G001400	DQ8-glia-g2	PQQSFPQQQ	1	D	13.3193	12.9254	12.5962	13.2572	13.1369	10.7979	9.73132	13.2657	12.6812	13.2257	12.2814
TraesCS1D02G009400	DQ2.5-glut-L1	PFSQQQQPV	3	D	12.6992	13.9419	11.9203	14.3949	14.0949	10.7408	11.1054	12.7677	13.8043	13.9941	13.0069
TraesCS1D02G009900	DQ2-LMW-glutenin	FSQQQQQPL	1	D	12.3451	12.4595	11.98	11.2401	12.206	10.5142	8.94908	12.4541	11.8369	12.5355	10.2716
TraesCS1D02G009900	DQ2.5-glut-L1	PFSQQQQPV	1	D	12.3451	12.4595	11.98	11.2401	12.206	10.5142	8.94908	12.4541	11.8369	12.5355	10.2716
TraesCS1D02G317211	DQ8-glut-H1	QGYYPTSPQ	2	D	13.9781	13.8726	13.332	14.1877	13.7525	12.5193	11.7448	13.6953	13.1426	13.8951	14.1065
TraesCS1D02G317301	DQ8-glut-H1	QGYYPTSPQ	4	D	15.2707	14.9915	14.8207	12.4553	14.0971	11.552	13.4904	15.3018	15.2712	14.7241	13.8158
TraesCS6A02G048900	DQ8-alpha-1	QGSFQPSQQ	1	A	11.1911	1.13762	0.274788	1.5268	10.9197	7.78959	7.66649	11.0944	10.3961	11.0488	3.87626
TraesCS6A02G049066	DQ2.2-glia-a1	QGSVQPQQL	1	A	7.5919	7.82157	7.80502	7.51622	7.80495	7.78523	8.05722	6.44706	8.27985	7.46056	6.79006
TraesCS6A02G049100	DQ2.2-glia-a1	QGSVQPQQL	1	A	12.861	12.8434	12.3267	13.0988	4.76115	12.0486	10.4379	12.9055	12.303	12.7796	13.0914
TraesCS6A02G049100	DQ2.5-alpha-1a	PFPQPQLPY	1	A	12.861	12.8434	12.3267	13.0988	4.76115	12.0486	10.4379	12.9055	12.303	12.7796	13.0914
TraesCS6A02G049100	DQ2.5-alpha-3	FRPQQPYPQ	1	A	12.861	12.8434	12.3267	13.0988	4.76115	12.0486	10.4379	12.9055	12.303	12.7796	13.0914
TraesCS6A02G049200	DQ2.2-glia-a1	QGSVQPQQL	1	A	8.80232	11.189	9.16464	10.0092	10.6063	9.6937	7.27415	7.66813	9.38403	11.3019	10.9787
TraesCS6A02G049200	DQ2.5-alpha-1a	PFPQPQLPY	1	A	8.80232	11.189	9.16464	10.0092	10.6063	9.6937	7.27415	7.66813	9.38403	11.3019	10.9787
TraesCS6A02G049200	DQ2.5-alpha-3	FRPQQPYPQ	1	A	8.80232	11.189	9.16464	10.0092	10.6063	9.6937	7.27415	7.66813	9.38403	11.3019	10.9787
TraesCS6A02G049400	DQ2.2-glia-a2	QYSQPQQPI	1	A	8.1057	7.62036	6.15521	11.8514	7.56333	6.25755	8.0006	7.11118	10.0424	7.50184	8.0272
TraesCS6A02G049400	DQ2.5-alpha-1a	PFPQPQLPY	1	A	8.1057	7.62036	6.15521	11.8514	7.56333	6.25755	8.0006	7.11118	10.0424	7.50184	8.0272
TraesCS6A02G049400	DQ2.5-alpha-3	FRPQQPYPQ	1	A	8.1057	7.62036	6.15521	11.8514	7.56333	6.25755	8.0006	7.11118	10.0424	7.50184	8.0272
TraesCS6A02G049500	DQ2.2-glia-a1	QGSVQPQQL	1	A	4.23073	4.0973	4.1522	5.95902	4.67923	0.817637	2.88251	6.86134	4.29209	4.97913	4.7041
TraesCS6A02G049500	DQ2.2-glia-a2	QYSQPQQPI	1	A	4.23073	4.0973	4.1522	5.95902	4.67923	0.817637	2.88251	6.86134	4.29209	4.97913	4.7041
TraesCS6A02G049500	DQ2.5-alpha-1a	PFPQPQLPY	1	A	4.23073	4.0973	4.1522	5.95902	4.67923	0.817637	2.88251	6.86134	4.29209	4.97913	4.7041
TraesCS6A02G049500	DQ2.5-alpha-3	FRPQQPYPQ	1	A	4.23073	4.0973	4.1522	5.95902	4.67923	0.817637	2.88251	6.86134	4.29209	4.97913	4.7041
TraesCS6A02G049600	DQ2.2-glia-a1	QGSVQPQQL	1	A	10.9018	11.302	11.5646	12.2416	11.2267	12.115	12.6422	11.2431	10.949	11.019	10.9162
TraesCS6A02G049600	DQ2.2-glia-a2	QYSQPQQPI	1	A	10.9018	11.302	11.5646	12.2416	11.2267	12.115	12.6422	11.2431	10.949	11.019	10.9162
TraesCS6A02G049600	DQ2.5-alpha-1a	PFPQPQLPY	1	A	10.9018	11.302	11.5646	12.2416	11.2267	12.115	12.6422	11.2431	10.949	11.019	10.9162
TraesCS6A02G049600	DQ2.5-alpha-3	FRPQQPYPQ	1	A	10.9018	11.302	11.5646	12.2416	11.2267	12.115	12.6422	11.2431	10.949	11.019	10.9162
TraesCS6A02G049700	DQ2.2-glia-a1	QGSVQPQQL	1	A	12.2006	12.311	11.542	12.1932	11.8626	10.598	8.6519	12.3148	11.5955	12.3378	12.031
TraesCS6A02G049700	DQ2.2-glia-a2	QYSQPQQPI	1	A	12.2006	12.311	11.542	12.1932	11.8626	10.598	8.6519	12.3148	11.5955	12.3378	12.031
TraesCS6A02G049700	DQ2.5-alpha-1a	PFPQPQLPY	1	A	12.2006	12.311	11.542	12.1932	11.8626	10.598	8.6519	12.3148	11.5955	12.3378	12.031
TraesCS6A02G049800	DQ2.2-glia-a1	QGSVQPQQL	1	A	13.6744	13.6184	13.2679	14.446	13.8416	12.7716	11.0787	13.8912	13.1632	13.946	14.0167
TraesCS6A02G049800	DQ2.5-alpha-1a	PFPQPQLPY	1	A	13.6744	13.6184	13.2679	14.446	13.8416	12.7716	11.0787	13.8912	13.1632	13.946	14.0167
TraesCS6A02G049800	DQ2.5-alpha-3	FRPQQPYPQ	1	A	13.6744	13.6184	13.2679	14.446	13.8416	12.7716	11.0787	13.8912	13.1632	13.946	14.0167
TraesCS6B02G065536	DQ8-alpha-1	QGSFQPSQQ	1	B	7.40768	7.51321	7.98048	7.47859	7.3249	8.9177	8.81004	7.0205	7.84224	7.46372	7.52925
TraesCS6B02G065578	DQ8-alpha-1	QGSFQPSQQ	1	B	7.692	7.71807	7.97931	7.42695	7.15174	8.75416	8.43629	6.82819	7.59853	7.56145	7.31918
TraesCS6B02G065600	DQ8-alpha-1	QGSFQPSQQ	1	B	5.82762	10.3283	9.59339	8.94837	4.73392	5.66308	1.89559	10.24	4.4378	9.93517	6.5537
TraesCS6B02G065749	DQ2.2-glia-a1	QGSVQPQQL	1	B	6.58315	7.52598	7.33385	6.35513	7.13874	7.35187	6.70449	6.03539	7.31973	6.53752	7.18927
TraesCS6B02G065800	DQ2.2-glia-a1	QGSVQPQQL	1	B	9.65004	9.52276	2.95579	4.72764	7.84262	3.53942	1.30608	10.0355	3.25148	4.53393	1.47636
TraesCS6B02G065856	DQ2.2-glia-a1	QGSVQPQQL	1	B	12.4292	11.9336	11.7454	12.2848	12.1852	11.5686	10.3142	10.7884	11.6131	12.4803	12.6643
TraesCS6B02G065900	DQ2.2-glia-a1	QGSVQPQQL	1	B	9.47364	9.2209	9.67797	6.67616	9.16855	7.30324	7.28363	9.82006	10.0614	9.91432	8.65146
TraesCS6B02G066001	DQ8-alpha-1	QGSFQPSQQ	1	B	6.32549	6.29287	6.56283	6.23476	6.26284	6.9485	7.32179	6.0974	6.68873	6.15614	6.16988
TraesCS6B02G066100	DQ8-alpha-1	QGSFQPSQQ	1	B	5.37543	7.92419	6.94699	5.73475	5.78926	5.64044	3.72075	6.26762	7.46338	7.48095	6.08174
TraesCS6B02G086500	DQ8-alpha-1	QGSFQPSQQ	1	B	10.7083	10.3997	9.77069	10.687	9.32114	9.15114	10.2753	9.86704	9.14864	10.1193	9.63946
TraesCS6B02G086522	DQ2.2-glia-a1	QGSVQPQQL	1	B	6.58438	6.67158	7.0587	6.91789	7.00149	7.39026	8.11493	7.11787	7.08916	6.57752	6.69754
TraesCSU02G108000	DQ2.2-glia-a1	QGSVQPQQL	1	D	6.89492	6.99213	7.58891	7.61146	7.40633	8.30115	8.97783	7.13627	7.21812	6.82316	7.14994
TraesCSU02G108100	DQ2.2-glia-a2	QYSQPQQPI	1	D	3.77346	11.9422	1.57678	12.0962	12.0697	9.14268	0.795489	2.015	11.2332	1.79965	1.29132
TraesCSU02G108100	DQ2.5-alpha-1a	PFPQPQLPY	1	D	3.77346	11.9422	1.57678	12.0962	12.0697	9.14268	0.795489	2.015	11.2332	1.79965	1.29132
TraesCSU02G108100	DQ2.5-alpha-2	PQPQLPYPQ	1	D	3.77346	11.9422	1.57678	12.0962	12.0697	9.14268	0.795489	2.015	11.2332	1.79965	1.29132
TraesCSU02G108100	DQ2.5-alpha-3	FRPQQPYPQ	1	D	3.77346	11.9422	1.57678	12.0962	12.0697	9.14268	0.795489	2.015	11.2332	1.79965	1.29132
TraesCSU02G108200	DQ2.2-glia-a1	QGSVQPQQL	1	D	6.98588	7.99205	8.1152	7.80991	8.30615	8.44458	9.58805	8.34257	8.07641	7.57412	7.94872
TraesCSU02G108200	DQ2.2-glia-a2	QYSQPQQPI	1	D	6.98588	7.99205	8.1152	7.80991	8.30615	8.44458	9.58805	8.34257	8.07641	7.57412	7.94872
TraesCSU02G108200	DQ2.5-alpha-1a	PFPQPQLPY	1	D	6.98588	7.99205	8.1152	7.80991	8.30615	8.44458	9.58805	8.34257	8.07641	7.57412	7.94872
TraesCSU02G108200	DQ2.5-alpha-1b	PYPQPQLPY	1	D	6.98588	7.99205	8.1152	7.80991	8.30615	8.44458	9.58805	8.34257	8.07641	7.57412	7.94872
TraesCSU02G108200	DQ2.5-alpha-2	PQPQLPYPQ	2	D	7.98018	8.98921	9.1126	8.80669	9.30387	9.44251	10.5871	9.34035	9.07374	8.57033	8.9458
TraesCSU02G108200	DQ2.5-alpha-3	FRPQQPYPQ	1	D	6.98588	7.99205	8.1152	7.80991	8.30615	8.44458	9.58805	8.34257	8.07641	7.57412	7.94872
TraesCSU02G108200	DQ8-alpha-1	QGSFQPSQQ	1	D	6.98588	7.99205	8.1152	7.80991	8.30615	8.44458	9.58805	8.34257	8.07641	7.57412	7.94872
TraesCSU02G108205	DQ2.2-glia-a1	QGSVQPQQL	1	D	3.90241	3.62428	3.88836	3.99049	4.22446	4.10445	4.38774	2.93425	3.75071	3.72581	4.00637
TraesCSU02G108205	DQ8-alpha-1	QGSFQPSQQ	1	D	3.90241	3.62428	3.88836	3.99049	4.22446	4.10445	4.38774	2.93425	3.75071	3.72581	4.00637
TraesCSU02G108300	DQ2.2-glia-a1	QGSVQPQQL	1	D	2.95647	10.8799	10.5853	11.2826	10.6959	10.239	9.53507	10.5182	10.4176	10.9583	11.2152
TraesCSU02G108300	DQ2.2-glia-a2	QYSQPQQPI	1	D	2.95647	10.8799	10.5853	11.2826	10.6959	10.239	9.53507	10.5182	10.4176	10.9583	11.2152
TraesCSU02G108300	DQ2.5-alpha-1a	PFPQPQLPY	1	D	2.95647	10.8799	10.5853	11.2826	10.6959	10.239	9.53507	10.5182	10.4176	10.9583	11.2152
TraesCSU02G108300	DQ2.5-alpha-1b	PYPQPQLPY	1	D	2.95647	10.8799	10.5853	11.2826	10.6959	10.239	9.53507	10.5182	10.4176	10.9583	11.2152
TraesCSU02G108300	DQ2.5-alpha-2	PQPQLPYPQ	2	D	3.86041	11.8795	11.5848	12.2823	11.6954	11.2384	10.5341	11.5177	11.4171	11.958	12.2149
TraesCSU02G108300	DQ8-alpha-1	QGSFQPSQQ	1	D	2.95647	10.8799	10.5853	11.2826	10.6959	10.239	9.53507	10.5182	10.4176	10.9583	11.2152
TraesCSU02G108363	DQ2.2-glia-a1	QGSVQPQQL	1	D	7.07437	7.07401	7.35684	6.94246	6.76384	8.07024	7.8538	6.00742	7.04358	6.40597	7.26502
TraesCSU02G108363	DQ2.2-glia-a2	QYSQPQQPI	1	D	7.07437	7.07401	7.35684	6.94246	6.76384	8.07024	7.8538	6.00742	7.04358	6.40597	7.26502
TraesCSU02G108363	DQ2.5-alpha-1a	PFPQPQLPY	1	D	7.07437	7.07401	7.35684	6.94246	6.76384	8.07024	7.8538	6.00742	7.04358	6.40597	7.26502
TraesCSU02G108363	DQ2.5-alpha-2	PQPQLPYPQ	1	D	7.07437	7.07401	7.35684	6.94246	6.76384	8.07024	7.8538	6.00742	7.04358	6.40597	7.26502
TraesCSU02G108363	DQ2.5-alpha-3	FRPQQPYPQ	1	D	7.07437	7.07401	7.35684	6.94246	6.76384	8.07024	7.8538	6.00742	7.04358	6.40597	7.26502
TraesCSU02G108400	DQ2.2-glia-a1	QGSVQPQQL	1	D	4.05332	10.763	3.55188	8.11885	8.99032	8.03662	8.319	4.11709	11.8831	10.967	2.85203
TraesCSU02G108400	DQ2.2-glia-a2	QYSQPQQPI	1	D	4.05332	10.763	3.55188	8.11885	8.99032	8.03662	8.319	4.11709	11.8831	10.967	2.85203
TraesCSU02G108400	DQ2.5-alpha-1a	PFPQPQLPY	1	D	4.05332	10.763	3.55188	8.11885	8.99032	8.03662	8.319	4.11709	11.8831	10.967	2.85203
TraesCSU02G108400	DQ2.5-alpha-2	PQPQLPYPQ	1	D	4.05332	10.763	3.55188	8.11885	8.99032	8.03662	8.319	4.11709	11.8831	10.967	2.85203
TraesCSU02G108400	DQ2.5-alpha-3	FRPQQPYPQ	1	D	4.05332	10.763	3.55188	8.11885	8.99032	8.03662	8.319	4.11709	11.8831	10.967	2.85203
TraesCSU02G108400	DQ8-alpha-1	QGSFQPSQQ	1	D	4.05332	10.763	3.55188	8.11885	8.99032	8.03662	8.319	4.11709	11.8831	10.967	2.85203
TraesCSU02G108500	DQ2.2-glia-a1	QGSVQPQQL	1	D	8.02192	8.61797	9.03281	7.49661	8.67393	10.3728	10.4859	7.25021	8.81893	7.78549	8.53475
TraesCSU02G108500	DQ2.2-glia-a2	QYSQPQQPI	1	D	8.02192	8.61797	9.03281	7.49661	8.67393	10.3728	10.4859	7.25021	8.81893	7.78549	8.53475
TraesCSU02G108500	DQ2.5-alpha-1a	PFPQPQLPY	1	D	8.02192	8.61797	9.03281	7.49661	8.67393	10.3728	10.4859	7.25021	8.81893	7.78549	8.53475
TraesCSU02G108500	DQ2.5-alpha-1b	PYPQPQLPY	1	D	8.02192	8.61797	9.03281	7.49661	8.67393	10.3728	10.4859	7.25021	8.81893	7.78549	8.53475
TraesCSU02G108500	DQ2.5-alpha-2	PQPQLPYPQ	2	D	9.01914	9.61613	10.0314	8.49261	9.67216	11.3722	11.4854	8.24546	9.81733	8.78222	9.5328
TraesCSU02G108500	DQ2.5-alpha-3	FRPQQPYPQ	1	D	8.02192	8.61797	9.03281	7.49661	8.67393	10.3728	10.4859	7.25021	8.81893	7.78549	8.53475
TraesCSU02G108500	DQ8-alpha-1	QGSFQPSQQ	1	D	8.02192	8.61797	9.03281	7.49661	8.67393	10.3728	10.4859	7.25021	8.81893	7.78549	8.53475
TraesCSU02G108600	DQ2.2-glia-a1	QGSVQPQQL	1	D	5.80861	5.28907	6.51436	5.99699	5.60432	7.05094	7.71384	5.30042	6.37144	5.76012	5.70081
TraesCSU02G108600	DQ2.2-glia-a2	QYSQPQQPI	1	D	5.80861	5.28907	6.51436	5.99699	5.60432	7.05094	7.71384	5.30042	6.37144	5.76012	5.70081
TraesCSU02G108600	DQ2.5-alpha-1a	PFPQPQLPY	1	D	5.80861	5.28907	6.51436	5.99699	5.60432	7.05094	7.71384	5.30042	6.37144	5.76012	5.70081
TraesCSU02G108600	DQ2.5-alpha-2	PQPQLPYPQ	1	D	5.80861	5.28907	6.51436	5.99699	5.60432	7.05094	7.71384	5.30042	6.37144	5.76012	5.70081
TraesCSU02G108600	DQ2.5-alpha-3	FRPQQPYPQ	1	D	5.80861	5.28907	6.51436	5.99699	5.60432	7.05094	7.71384	5.30042	6.37144	5.76012	5.70081
TraesCSU02G108600	DQ8-alpha-1	QGSFQPSQQ	1	D	5.80861	5.28907	6.51436	5.99699	5.60432	7.05094	7.71384	5.30042	6.37144	5.76012	5.70081
TraesCSU02G108700	DQ2.2-glia-a1	QGSVQPQQL	1	D	12.7405	12.086	11.8312	11.8246	12.3152	10.3495	10.0931	12.6081	12.2117	12.3118	12.1482
TraesCSU02G149933	DQ8-alpha-1	QGSFQPSQQ	1	B	11.6787	10.5909	10.3519	10.8846	10.5193	10.3577	10.4602	10.7247	10.698	10.924	11.1238
TraesCSU02G153800	DQ8-alpha-1	QGSFQPSQQ	1	A	10.5223	10.6844	10.2715	9.59335	10.2875	8.55988	7.44372	10.3074	10.2853	10.3743	10.1807
TraesCSU02G160200	DQ8-alpha-1	QGSFQPSQQ	1	A	13.2137	12.9928	12.5864	0.903738	12.7931	12.2799	10.5756	13.1391	12.4788	13.2938	0.549696
TraesCSU02G188800	DQ2.2-glia-a1	QGSVQPQQL	1	A	1.72721	11.2724	1.80164	11.4847	11.6878	8.58836	0.41692	2.7042	10.5644	1.95596	1.74159
TraesCSU02G188800	DQ2.2-glia-a2	QYSQPQQPI	1	A	1.72721	11.2724	1.80164	11.4847	11.6878	8.58836	0.41692	2.7042	10.5644	1.95596	1.74159
TraesCSU02G188800	DQ2.5-alpha-1a	PFPQPQLPY	1	A	1.72721	11.2724	1.80164	11.4847	11.6878	8.58836	0.41692	2.7042	10.5644	1.95596	1.74159
TraesCSU02G188800	DQ2.5-alpha-1b	PYPQPQLPY	2	A	2.49102	12.2721	2.5783	12.4845	12.6876	9.58649	0.739976	3.58903	11.5639	2.75692	2.50794
TraesCSU02G188800	DQ2.5-alpha-2	PQPQLPYPQ	3	A	2.9878	12.857	3.0804	13.0694	13.2725	10.1708	1.00376	4.13347	12.1487	3.26892	3.00578
TraesCSU02G188800	DQ2.5-alpha-3	FRPQQPYPQ	1	A	1.72721	11.2724	1.80164	11.4847	11.6878	8.58836	0.41692	2.7042	10.5644	1.95596	1.74159
TraesCSU02G188800	DQ8-alpha-1	QGSFQPSQQ	1	A	1.72721	11.2724	1.80164	11.4847	11.6878	8.58836	0.41692	2.7042	10.5644	1.95596	1.74159
TraesCSU02G220200	DQ2.2-glia-a1	QGSVQPQQL	1	A	9.36835	9.17745	8.97088	9.66368	8.32172	8.56491	7.30498	8.3383	7.99226	9.49296	8.8546
TraesCSU02G220200	DQ2.2-glia-a2	QYSQPQQPI	1	A	9.36835	9.17745	8.97088	9.66368	8.32172	8.56491	7.30498	8.3383	7.99226	9.49296	8.8546
TraesCSU02G220200	DQ2.5-alpha-1a	PFPQPQLPY	1	A	9.36835	9.17745	8.97088	9.66368	8.32172	8.56491	7.30498	8.3383	7.99226	9.49296	8.8546
TraesCSU02G220200	DQ2.5-alpha-1b	PYPQPQLPY	1	A	9.36835	9.17745	8.97088	9.66368	8.32172	8.56491	7.30498	8.3383	7.99226	9.49296	8.8546
TraesCSU02G220200	DQ2.5-alpha-2	PQPQLPYPQ	2	A	10.3673	10.1762	9.96945	10.6628	9.31946	9.563	8.30041	9.33607	8.98943	10.492	9.85304
TraesCSU02G220200	DQ8-alpha-1	QGSFQPSQQ	1	A	9.36835	9.17745	8.97088	9.66368	8.32172	8.56491	7.30498	8.3383	7.99226	9.49296	8.8546
TraesCSU02G220600	DQ2.2-glia-a1	QGSVQPQQL	1	D	8.22864	8.31791	7.195	9.43019	7.15678	3.15518	3.11822	9.33017	6.22667	7.59809	7.61755
TraesCSU02G220600	DQ2.2-glia-a2	QYSQPQQPI	1	D	8.22864	8.31791	7.195	9.43019	7.15678	3.15518	3.11822	9.33017	6.22667	7.59809	7.61755
TraesCSU02G220600	DQ2.5-alpha-1a	PFPQPQLPY	1	D	8.22864	8.31791	7.195	9.43019	7.15678	3.15518	3.11822	9.33017	6.22667	7.59809	7.61755
TraesCSU02G220600	DQ2.5-alpha-1b	PYPQPQLPY	1	D	8.22864	8.31791	7.195	9.43019	7.15678	3.15518	3.11822	9.33017	6.22667	7.59809	7.61755
TraesCSU02G220600	DQ2.5-alpha-2	PQPQLPYPQ	2	D	9.22623	9.31564	8.19007	10.4291	8.15171	4.07185	4.03265	10.329	7.21701	8.59436	8.61387
TraesCSU02G220600	DQ8-alpha-1	QGSFQPSQQ	1	D	8.22864	8.31791	7.195	9.43019	7.15678	3.15518	3.11822	9.33017	6.22667	7.59809	7.61755
TraesCSU02G239000	DQ2.2-glia-a1	QGSVQPQQL	1	A	11.5397	11.4706	11.4815	11.2511	11.8757	10.7708	9.74423	11.6384	11.5932	12.3896	12.4567
TraesCSU02G239000	DQ2.2-glia-a2	QYSQPQQPI	1	A	11.5397	11.4706	11.4815	11.2511	11.8757	10.7708	9.74423	11.6384	11.5932	12.3896	12.4567
TraesCSU02G239000	DQ2.5-alpha-1a	PFPQPQLPY	1	A	11.5397	11.4706	11.4815	11.2511	11.8757	10.7708	9.74423	11.6384	11.5932	12.3896	12.4567
TraesCSU02G239000	DQ2.5-alpha-1b	PYPQPQLPY	2	A	12.5395	12.4704	12.4812	12.2509	12.8755	11.7704	10.7434	12.6382	12.5929	13.3894	13.4566
TraesCSU02G239000	DQ2.5-alpha-2	PQPQLPYPQ	3	A	13.1244	13.0553	13.0661	12.8357	13.4604	12.3552	11.3281	13.2231	13.1778	13.9744	14.0415
TraesCSU02G239000	DQ2.5-alpha-3	FRPQQPYPQ	1	A	11.5397	11.4706	11.4815	11.2511	11.8757	10.7708	9.74423	11.6384	11.5932	12.3896	12.4567
TraesCSU02G239000	DQ8-alpha-1	QGSFQPSQQ	1	A	11.5397	11.4706	11.4815	11.2511	11.8757	10.7708	9.74423	11.6384	11.5932	12.3896	12.4567
TraesCSU02G251939	DQ8-alpha-1	QGSFQPSQQ	1	A	7.35775	7.35385	8.01664	8.09713	7.8328	8.31455	8.86708	7.744	7.88084	7.27008	7.47173
TraesCSU02G257591	DQ2.5-gamma-4c	QQPQQPFPQ	1	B	11.8627	4.92363	5.13461	5.32921	11.4605	9.06196	8.35427	11.7134	11.0322	11.7928	11.3951
TraesCSU02G257591	DQ2.5-gamma-5	QQPFPQQPQ	1	B	11.8627	4.92363	5.13461	5.32921	11.4605	9.06196	8.35427	11.7134	11.0322	11.7928	11.3951
TraesCSU02G257591	DQ8-gamma-1a	QQPQQPFPQ	1	B	11.8627	4.92363	5.13461	5.32921	11.4605	9.06196	8.35427	11.7134	11.0322	11.7928	11.3951
TraesCSU02G267761	DQ2.2-glia-a1	QGSVQPQQL	1	B	12.0692	6.49606	6.0804	6.96363	6.01807	4.47403	9.38667	12.1179	6.29418	7.05579	5.44636
