# Supplementary material for: De novo annotation reveals transcriptomic complexity across the hexaploid wheat pan-genome
Source: Nat Commun. 2025 Oct 6;16:8538. doi: 10.1038/s41467-025-64046-1 (PMC12501010; doi:10.1038/s41467-025-64046-1)
Supplement: Supplementary file 28 — Supplementary Data 25 [file 41467_2025_64046_MOESM28_ESM.xlsx]

## Sheet: Supplementary Data S25
Supplementary Data S25.
TFs identfied as the first neighbours of epitope containing glutenins and gliadins. Network was created using Pearson correlation value cut-off of 0.8 for co-expression.
name	TF Gene_family	Chromosome	ARI	CAD	CLA	JAG	JUL	LER	MAT	NOR	PAR	ROB	WEE
TraesCS2A02G554300	ABI3/VP1	2A	6.01545	6.06547	6.62917	6.24253	6.29402	7.28318	7.05224	5.97218	6.5355	5.97418	6.0755
TraesCS2D02G560000	ABI3/VP1	2D	2.02791	2.49457	2.85564	2.35329	2.52627	3.11992	3.74043	2.40889	2.47702	1.91116	2.12212
TraesCS1A02G231200	AP2/EREBP	1A	4.11988	4.50109	4.82785	4.78246	4.3421	5.58631	5.60334	4.1918	4.50549	4.02109	4.28714
TraesCS1B02G256000	AP2/EREBP	1B	4.02399	4.00468	4.06309	3.26201	3.43682	3.31019	3.38684	3.19292	4.20084	3.98699	3.79374
TraesCS2A02G417300	AP2/EREBP	2A	0.860188	0.15785	1.42469	0.10433	0.37913	2.59586	2.29589	0.284366	0.771705	1.46712	0.678368
TraesCS2A02G503100	AP2/EREBP	2A	3.07147	2.95903	4.03022	3.84942	3.45836	4.48132	4.68865	3.58857	3.59424	3.17452	3.40379
TraesCS2D02G503900	AP2/EREBP	2D	0.564174	0.0304554	0.21346	3.98582	0.0700146	0	0	3.76709	0.0122079	0.823678	2.4536
TraesCS3A02G259900	AP2/EREBP	3A	2.13289	2.09622	3.08613	2.68535	2.17761	4.21716	3.86313	2.31689	2.33964	2.26067	2.30709
TraesCS5B02G193200	AP2/EREBP	5B	3.28094	3.982	4.16865	3.50541	4.48755	3.06363	3.71771	3.8498	4.53079	3.42756	4.48637
TraesCS5B02G214400	AP2/EREBP	5B	5.24726	5.64285	6.03531	5.68462	5.36642	7.22975	7.27751	5.12803	5.79043	5.33525	5.37651
TraesCS6D02G324200	AP2/EREBP	6D	7.56357	7.78061	8.23542	8.32332	7.5381	9.28262	9.35641	7.48259	7.96396	7.85784	7.30062
TraesCS1A02G156600	ARF	1A	5.04932	5.18365	5.7375	5.08442	4.69681	7.03647	6.58909	4.51682	4.93776	5.01404	4.71329
TraesCS2D02G307600	ARF	2D	2.54831	3.03733	3.65691	2.65138	3.5473	3.66724	4.71243	2.40989	3.37103	2.19404	2.35095
TraesCS3D02G166700	ARF	3D	1.04927	1.09189	0.984992	0.46648	0.755627	2.15366	1.83394	0.309258	0.861304	0.665901	0.823229
TraesCS5D02G045700	ARF	5D	3.85803	3.91671	4.25627	3.88806	3.8775	4.42316	4.73795	3.51247	4.15081	3.96068	3.93112
TraesCS7B02G346700	ARF	7B	2.63765	2.24747	2.98177	2.61752	2.28523	3.8631	3.41114	2.59322	2.95744	2.52436	2.17425
TraesCS7D02G449900	ARF	7D	3.26944	3.65511	3.77953	3.50112	3.3047	3.99745	4.58917	3.23147	3.59689	3.09004	3.34076
TraesCS5A02G216100	ARID	5A	3.39462	3.39195	4.06906	3.17005	3.49934	5.07073	4.06518	3.67849	3.90431	3.15404	3.36497
TraesCS2A02G251100	bHLH_TCP	2A	0.675363	0.969872	1.4547	0.549097	1.57625	1.03687	2.419	0.33489	0.863773	0.506281	0.649323
TraesCS2B02G392900	bHLH_TCP	2B	0.169782	0.202595	0.527413	0.327612	0.917505	0.0292106	1.58916	0.325363	0.656097	0.291909	0.241042
TraesCS3A02G306800	C2C2_Dof	3A	0.468901	0.950475	1.32505	1.06979	1.30294	2.85736	2.38476	0.984124	0.940358	1.00462	0.927981
TraesCS5A02G155900	C2C2_Dof	5A	5.96358	5.88806	6.52179	6.16399	6.08722	6.85932	7.13371	5.60139	6.32377	5.92384	6.05842
TraesCS5B02G249800	C2C2_Dof	5B	3.26777	3.81763	4.14831	3.41195	3.95861	5.08039	4.95694	2.62109	3.41071	2.96174	3.9107
TraesCS6D02G221600	C2C2_GATA	6D	0	0	0.122766	2.38873	0	0.0296687	0	0.509876	0	0	0.0162994
TraesCS5D02G033700	C2C2_YABBY	5D	2.5312	2.98567	3.13295	0.920586	3.72578	2.71715	3.24135	2.42386	3.24127	2.17575	3.86818
TraesCS1A02G397300	C3H	1A	7.06238	7.07827	7.65229	6.86754	7.07256	8.34489	8.2341	6.52659	7.45858	7.27186	7.09871
TraesCS2D02G147300	C3H	2D	3.06189	2.97417	3.49277	3.13887	2.7413	4.25532	3.76331	2.90052	3.22992	2.77502	2.91197
TraesCS2D02G488300	C3H	2D	1.77239	1.63425	2.12267	1.54475	2.36032	1.81156	3.22685	1.72076	2.15622	1.37567	1.76052
TraesCS3B02G251700	C3H	3B	1.34397	1.47466	1.22028	2.59575	1.31801	0.99746	1.12753	3.13027	1.56342	1.19553	1.46712
TraesCS3B02G458800	C3H	3B	3.16896	4.02337	4.90273	2.69766	5.24055	6.17914	6.2809	2.54736	4.7733	2.34964	4.30009
TraesCS7A02G298900	C3H	7A	3.39523	2.95703	3.62804	3.83576	2.51624	5.06125	4.76674	2.47411	2.51072	2.86517	2.75258
TraesCS7B02G302400	C3H	7B	6.3004	5.79853	6.86389	6.13312	5.71064	7.41755	7.49096	5.48703	6.30233	6.02024	6.03809
TraesCS1A02G327100	CPP	1A	4.32213	4.16134	4.49677	4.09274	3.83587	4.72267	5.3532	3.92646	4.22243	4.2824	3.9834
TraesCS1D02G262400	CSD	1D	6.19669	6.08335	6.80536	6.0675	6.3187	7.50656	7.64233	6.07087	6.51675	6.07418	6.07005
TraesCS6D02G067500	CSD	6D	5.14241	6.53938	6.67506	5.85479	6.836	7.58474	7.98183	5.98179	6.61046	5.15385	6.25356
TraesCS7A02G246100	EIL	7A	2.25268	1.53252	2.45151	2.2508	1.77645	4.13668	3.86175	1.92213	1.88374	2.12796	2.05909
TraesCS5D02G472100	FHA	5D	3.88101	3.3177	4.1954	3.44199	2.90694	5.11568	4.97708	2.98077	3.52101	3.26184	3.34444
TraesCS4D02G266400	GRAS	4D	3.60931	3.79139	4.18378	3.90968	3.71386	4.65854	4.67734	3.80376	3.95684	3.72259	4.01168
TraesCS4B02G060000	GRF	4B	0.432489	0.749481	0.931815	0.0303833	0.233166	2.5982	1.57264	0.433684	0.832491	0.201715	0.624916
TraesCS1D02G341000	HD_PHD	1D	3.95831	4.6063	5.11242	4.8061	4.57619	5.22969	5.39367	4.42632	4.55002	4.60695	4.53852
TraesCS5D02G149400	HD_PLINC	5D	5.1854	5.35082	5.72796	5.82716	4.78893	6.57479	6.65263	5.11946	5.06193	4.95829	4.78784
TraesCS3B02G331200	HD-Zip_IV		0.799531	0.372286	0.156033	2.25836	0.500313	0.124104	0	2.0159	0.1624	0.760222	0.602239
TraesCS3B02G354900	HD-Zip_IV	3B	6.76411	6.91379	7.42257	7.04424	6.8608	7.7534	8.27133	6.63173	6.99274	6.8211	6.77405
TraesCS3B02G568300	HSF	3B	0.326946	0.316496	0.921561	0.438557	0.700097	1.32675	2.57393	0.42569	0.827711	0.203883	0.701452
TraesCS4A02G058900	MADS_I	4A	0.45873	1.16334	1.35532	1.33743	1.2562	1.85048	2.46661	0.98803	1.07577	0.505063	0.743754
TraesCS1A02G262700	MADS_II	1A	4.26736	3.90752	4.46688	3.36573	3.10254	5.58552	4.43178	2.89487	3.94477	3.9273	3.7332
TraesCS1B02G273300	MADS_II	1B	4.05458	4.30652	4.67948	4.47077	3.74949	5.31928	4.76913	3.82008	3.95417	4.04117	3.90061
TraesCS1D02G127700	MADS_II	1D	4.33614	4.41377	4.71277	6.14593	3.67545	4.73604	4.78387	6.29722	3.94998	4.04796	3.19184
TraesCS1D02G264500	MADS_II	1D	3.03088	3.43821	3.99615	2.95131	4.07619	3.84138	4.89786	3.06483	3.59705	2.46416	3.90792
TraesCS5D02G118200	MADS_II	5D	3.6669	4.01404	3.66919	4.93576	3.52304	2.52719	3.00631	5.08743	3.79055	3.88693	3.82451
TraesCS6D02G240200	MADS_II	6D	2.96264	3.16125	2.13392	4.43312	2.75245	1.58504	2.62209	4.67087	2.12056	2.84876	3.09521
TraesCS1B02G086600	MYB-related	1B	1.90757	2.62234	3.23537	0.755123	3.28898	4.10171	4.6712	0.553008	2.9723	1.98489	2.59249
TraesCS1B02G285000	MYB-related	1B	1.73343	2.85094	4.56205	0.869592	5.56784	5.51442	6.89189	1.19358	3.99139	1.36068	2.60748
TraesCS2B02G252000	MYB-related	2B	1.35261	1.56879	1.54443	1.15187	1.11498	3.95353	1.07826	1.13493	1.31136	1.31856	1.44642
TraesCS2D02G163700	MYB-related	2D	4.78079	4.95306	5.40011	5.24182	4.97781	5.5479	5.83863	4.71375	5.11299	4.69455	4.97103
TraesCS3A02G056100	MYB-related	3A	2.3603	2.73249	3.13626	2.06513	2.44705	3.4487	3.89922	1.83083	2.35291	1.72298	2.17286
TraesCS4D02G175000	MYB-related	4D	1.07388	1.90669	2.15373	1.57698	2.02462	2.02159	2.94096	1.26301	1.90777	1.64182	1.99886
TraesCS5B02G086900	MYB-related	5B	1.61994	2.18878	3.27207	0.485369	2.34132	4.64822	1.99372	0.290342	3.10547	1.10939	2.29063
TraesCS5D02G007000	MYB-related	5D	5.53168	5.62562	5.89576	6.03165	5.78402	6.43891	6.76838	4.34218	5.91663	5.62067	5.78299
TraesCS5D02G183000	MYB-related	5D	3.711	3.87475	4.14817	3.6197	3.81648	4.79326	4.9199	3.10044	4.0709	3.3564	3.81254
TraesCS7D02G135700	MYB-related	7D	1.61972	1.87914	2.04059	1.99586	2.13245	2.9242	2.68417	1.66292	1.95752	1.42792	1.63393
TraesCS7D02G222600	MYB-related	7D	1.6608	3.05098	3.14003	3.04401	3.06064	4.80771	4.76669	2.51837	2.49564	2.19463	3.06418
TraesCS1B02G277300	NAC	1B	3.66912	4.37752	3.5993	5.18429	4.1395	3.56329	3.79492	5.48926	3.88306	4.30705	3.90718
TraesCS2A02G101900	NAC	2A	0.387837	0.267286	2.37939	0.414999	1.18304	3.84937	4.03055	0.0346675	1.22597	0.244201	2.06339
TraesCS2A02G102000	NAC	2A	1.34427	1.66938	0.883308	2.40625	1.71051	1.0608	0.802533	2.54772	1.22782	1.72764	1.32436
TraesCS3B02G092900	NAC	3B	2.23216	2.72441	3.44881	2.92806	2.182	4.05087	4.52101	2.00824	2.74213	1.97609	2.69019
TraesCS3D02G078500	NAC	3D	4.60097	5.26741	5.49639	5.05162	5.1977	6.12307	6.07567	4.2355	4.99291	3.86134	5.11968
TraesCS4B02G173600	NAC	4B	3.92842	3.94616	4.24423	3.98796	3.64298	4.66362	4.87803	3.35696	3.80021	3.85516	3.57759
TraesCS4D02G175700	NAC	4D	2.45953	2.74774	3.0642	2.37534	3.50004	2.82522	2.42817	2.63482	3.30049	2.08525	3.35735
TraesCS5D02G481200	NAC	5D	0.698373	0.865734	1.24219	1.18723	1.59973	1.08037	3.20835	1.02871	0.802213	0.205989	0.627485
TraesCS7A02G194700	NAC	7A	7.10526	6.85671	7.09992	7.26581	6.70497	8.36974	8.34927	6.96648	6.62951	6.96852	7.00908
TraesCS7B02G489500	NAC	7B	7.27549	7.17609	7.76703	6.96445	7.22515	8.35822	8.59672	6.67085	7.56754	7.43953	6.83777
TraesCS2A02G172500	NF-YA	2A	2.47326	2.50138	0.079978	4.00496	0.826048	0.807305	1.11852	4.61749	0.455344	3.11911	2.38438
TraesCS2D02G179600	NF-YA	2D	1.43099	0.950711	2.73293	0.261039	1.93234	5.90424	2.2252	0.21471	2.166	0.811862	1.43092
TraesCS7D02G216600	NF-YB	7D	5.6661	5.68217	6.33825	5.79866	5.82123	6.9923	6.90236	5.29658	5.82262	5.2551	5.62716
TraesCS3D02G505200	PLATZ	3D	5.57235	5.6239	5.97644	5.50876	5.33007	6.45434	6.6902	4.66504	5.41125	5.64704	5.09155
TraesCS6A02G227900	Pseudo ARR-B	6A	4.53216	4.56074	5.1695	4.12781	4.67623	5.22294	5.45419	4.32565	5.16763	4.37959	4.72704
TraesCS4A02G359500	SBP	4A	6.17081	5.90328	6.45989	6.04752	5.64803	7.14083	6.69328	5.74612	6.4576	6.06534	6.12753
TraesCS5B02G512800	SBP	5B	6.18843	5.95511	6.61361	5.61606	5.9235	7.21795	7.49918	5.23965	6.44093	6.2674	6.14301
TraesCS7B02G142200	SBP	7B	3.98732	4.21524	4.22103	2.69205	4.18473	4.50114	5.30448	2.47482	4.3385	3.35161	3.85847
TraesCS6B02G135800	TAZ	6B	1.51623	1.95469	2.05888	3.57044	2.39968	0.428795	1.43674	3.60476	0.875171	1.65518	1.86396
TraesCS6D02G095400	TAZ	6D	4.75757	5.18933	5.29241	4.8168	5.51359	5.12364	6.39679	4.7175	5.21582	4.84325	5.17682
TraesCS7A02G422900	tify	7A	4.74318	4.17855	5.11426	5.22901	4.66736	5.55473	6.00879	4.89194	4.79325	4.8609	4.65248
TraesCS4A02G209000	TUB	4A	0.404294	0.532894	0.0905467	1.76345	0.392936	0.0199922	0	1.68617	0.0910323	0.460488	0.399147
TraesCS5A02G381000	WRKY	5A	3.94441	3.52826	4.08277	3.08381	2.98216	4.89278	4.65849	2.3912	3.18592	2.83653	2.74001
TraesCS3B02G603400	zf-MIC	3B	3.87428	4.07629	4.48296	3.4621	4.37423	4.20395	5.33069	3.06182	4.30932	3.52001	4.10625
TraesCS3D02G543400	zf-MIC	3D	5.39163	5.42208	5.99203	5.65794	5.82366	6.45059	6.58628	5.44728	6.04565	5.4413	5.9073
