# Supplementary material for: De novo annotation reveals transcriptomic complexity across the hexaploid wheat pan-genome
Source: Nat Commun. 2025 Oct 6;16:8538. doi: 10.1038/s41467-025-64046-1 (PMC12501010; doi:10.1038/s41467-025-64046-1)
Supplement: Supplementary file 29 — Supplementary Data 26 [file 41467_2025_64046_MOESM29_ESM.xlsx]

## Sheet: Supplementary Data S26
Supplementary Data S26.
Gene co-expression correlation results of investigated prolamin and TF genes using Pearson correlation and two-sided t-test for p-value calculation.
gene1	Protein type	subgenome	Prolamin type	Number of DQ epitopes chr 6 Agli	gene2	TF superfamily	TF_genome	correlation	p_value
TraesCS1A02G005368	Omega gliadin	AA	S-poor		TraesCS3B02G354900	HD-Zip_IV	TF_B	0.956315	6.01425e-16
TraesCS1A02G005368	Omega gliadin	AA	S-poor		TraesCS3B02G092900	NAC	TF_B	0.947787	6.34858e-15
TraesCS1A02G005368	Omega gliadin	AA	S-poor		TraesCS7A02G194700	NAC	TF_A	0.929821	3.08863e-13
TraesCS1A02G005368	Omega gliadin	AA	S-poor		TraesCS7A02G422900	tify	TF_A	0.928143	4.20663e-13
TraesCS1A02G005368	Omega gliadin	AA	S-poor		TraesCS3B02G568300	HSF	TF_B	0.928049	4.27901e-13
TraesCS1A02G005368	Omega gliadin	AA	S-poor		TraesCS2D02G560000	ABI3/VP1	TF_D	0.925869	6.31938e-13
TraesCS1A02G005368	Omega gliadin	AA	S-poor		TraesCS2A02G101900	NAC	TF_A	0.924724	7.71831e-13
TraesCS1A02G005368	Omega gliadin	AA	S-poor		TraesCS5B02G214400	AP2/EREBP	TF_B	0.921806	1.26729e-12
TraesCS1A02G005368	Omega gliadin	AA	S-poor		TraesCS1D02G262400	CSD	TF_D	0.918975	2.01384e-12
TraesCS1A02G005368	Omega gliadin	AA	S-poor		TraesCS6D02G324200	AP2/EREBP	TF_D	0.916831	2.82835e-12
TraesCS1A02G005368	Omega gliadin	AA	S-poor		TraesCS2A02G503100	AP2/EREBP	TF_A	0.908805	9.3444e-12
TraesCS1A02G005368	Omega gliadin	AA	S-poor		TraesCS7D02G449900	ARF	TF_D	0.90858	9.6474e-12
TraesCS1A02G005368	Omega gliadin	AA	S-poor		TraesCS3A02G056100	MYB-related	TF_A	0.905931	1.39608e-11
TraesCS1A02G005368	Omega gliadin	AA	S-poor		TraesCS4A02G058900	MADS_I	TF_A	0.90534	1.51375e-11
TraesCS1A02G005368	Omega gliadin	AA	S-poor		TraesCS1A02G231200	AP2/EREBP	TF_A	0.902687	2.16332e-11
TraesCS1A02G005368	Omega gliadin	AA	S-poor		TraesCS5D02G149400	HD_PLINC	TF_D	0.902037	2.35757e-11
TraesCS1A02G005368	Omega gliadin	AA	S-poor		TraesCS1A02G327100	CPP	TF_A	0.899639	3.22024e-11
TraesCS1A02G005368	Omega gliadin	AA	S-poor		TraesCS5A02G155100	zf-MIZ	TF_A	0.898582	3.68565e-11
TraesCS1A02G005368	Omega gliadin	AA	S-poor		TraesCS7D02G222600	MYB-related	TF_D	0.898581	3.68626e-11
TraesCS1A02G005368	Omega gliadin	AA	S-poor		TraesCS2A02G101400	NAC	TF_A	-0.896008	5.08923e-11
TraesCS1A02G005368	Omega gliadin	AA	S-poor		TraesCS4A02G261600	MYB-related	TF_A	0.891543	8.73618e-11
TraesCS1A02G005368	Omega gliadin	AA	S-poor		TraesCS5A02G155900	C2C2_Dof	TF_A	0.887574	1.38515e-10
TraesCS1A02G005368	Omega gliadin	AA	S-poor		TraesCS2D02G163700	MYB-related	TF_D	0.887424	1.40898e-10
TraesCS1A02G005368	Omega gliadin	AA	S-poor		TraesCS2A02G309300	ARF	TF_A	0.887096	1.46243e-10
TraesCS1A02G005368	Omega gliadin	AA	S-poor		TraesCS3B02G349300	ULT	TF_B	0.887032	1.47309e-10
TraesCS1A02G005368	Omega gliadin	AA	S-poor		TraesCS4B02G173600	NAC	TF_B	0.886182	1.62154e-10
TraesCS1A02G005368	Omega gliadin	AA	S-poor		TraesCS7B02G489500	NAC	TF_B	0.883189	2.26012e-10
TraesCS1A02G005368	Omega gliadin	AA	S-poor		TraesCS7D02G344400	CCAAT_HAP5	TF_D	0.878321	3.80655e-10
TraesCS1A02G005368	Omega gliadin	AA	S-poor		TraesCS5A02G031900	bHLH_TCP	TF_A	0.878269	3.82756e-10
TraesCS1A02G005368	Omega gliadin	AA	S-poor		TraesCS7D02G216600	CCAAT_Dr1	TF_D	0.876269	4.71118e-10
TraesCS1A02G005368	Omega gliadin	AA	S-poor		TraesCS4D02G266400	GRAS	TF_D	0.873472	6.26156e-10
TraesCS1A02G005368	Omega gliadin	AA	S-poor		TraesCS3D02G505200	PLATZ	TF_D	0.87324	6.40955e-10
TraesCS1A02G005368	Omega gliadin	AA	S-poor		TraesCS5D02G472100	FHA	TF_D	0.873115	6.4906e-10
TraesCS1A02G005368	Omega gliadin	AA	S-poor		TraesCS1B02G086600	MYB-related	TF_B	0.871522	7.60599e-10
TraesCS1A02G005368	Omega gliadin	AA	S-poor		TraesCS5D02G380900	C2C2_YABBY	TF_D	0.870263	8.60943e-10
TraesCS1A02G005368	Omega gliadin	AA	S-poor		TraesCS1D02G223200	C2C2_GATA	TF_D	0.868014	1.0708e-09
TraesCS1A02G005368	Omega gliadin	AA	S-poor		TraesCS6D02G067500	CSD	TF_D	0.867309	1.14564e-09
TraesCS1A02G005368	Omega gliadin	AA	S-poor		TraesCS7A02G246100	EIL	TF_A	0.867259	1.1511e-09
TraesCS1A02G005368	Omega gliadin	AA	S-poor		TraesCS3B02G206400	C3H	TF_B	0.866441	1.24432e-09
TraesCS1A02G005368	Omega gliadin	AA	S-poor		TraesCS5B02G512800	SBP	TF_B	0.863945	1.57319e-09
TraesCS1A02G005368	Omega gliadin	AA	S-poor		TraesCS6B02G269700	HD-Zip_IV	TF_B	0.863482	1.64231e-09
TraesCS1A02G005368	Omega gliadin	AA	S-poor		TraesCS7B02G302400	C3H	TF_B	0.862866	1.73856e-09
TraesCS1A02G005368	Omega gliadin	AA	S-poor		TraesCS1D02G106100	C2C2_GATA	TF_D	0.861193	2.0267e-09
TraesCS1A02G005368	Omega gliadin	AA	S-poor		TraesCS6B02G160100	Whirly	TF_B	0.859899	2.27894e-09
TraesCS1A02G005368	Omega gliadin	AA	S-poor		TraesCS1D02G421200	GRAS	TF_D	0.85763	2.79122e-09
TraesCS1A02G005368	Omega gliadin	AA	S-poor		TraesCS6A02G167800	MYB-related	TF_A	0.856737	3.02024e-09
TraesCS1A02G005368	Omega gliadin	AA	S-poor		TraesCS1B02G285000	MYB-related	TF_B	0.856575	3.06376e-09
TraesCS1A02G005368	Omega gliadin	AA	S-poor		TraesCS5D02G481200	NAC	TF_D	0.847715	6.51262e-09
TraesCS1A02G005368	Omega gliadin	AA	S-poor		TraesCS5D02G183000	MYB-related	TF_D	0.845205	7.99415e-09
TraesCS1A02G005368	Omega gliadin	AA	S-poor		TraesCS7B02G196900	NAC	TF_B	0.843749	8.98958e-09
TraesCS1A02G005368	Omega gliadin	AA	S-poor		TraesCS1D02G403700	HD	TF_D	0.843509	9.16415e-09
TraesCS1A02G005368	Omega gliadin	AA	S-poor		TraesCS3A02G259900	AP2/EREBP	TF_A	0.842646	9.81686e-09
TraesCS1A02G005368	Omega gliadin	AA	S-poor		TraesCS7D02G135200	MYB-related	TF_D	0.840251	1.18592e-08
TraesCS1A02G005368	Omega gliadin	AA	S-poor		TraesCS5D02G045700	ARF	TF_D	0.839747	1.23347e-08
TraesCS1A02G005368	Omega gliadin	AA	S-poor		TraesCS4D02G286400	HD-Zip_I_II	TF_D	0.834988	1.77732e-08
TraesCS1A02G005368	Omega gliadin	AA	S-poor		TraesCS2A02G547800	ARF	TF_A	0.831352	2.33157e-08
TraesCS1A02G005368	Omega gliadin	AA	S-poor		TraesCS2D02G307600	ARF	TF_D	0.830476	2.48686e-08
TraesCS1A02G005368	Omega gliadin	AA	S-poor		TraesCS7D02G300100	MYB-related	TF_D	0.82803	2.97123e-08
TraesCS1A02G005368	Omega gliadin	AA	S-poor		TraesCS7B02G135000	CCAAT_HAP5	TF_B	0.827965	2.98536e-08
TraesCS1A02G005368	Omega gliadin	AA	S-poor		TraesCS7A02G298900	C3H	TF_A	0.827196	3.15518e-08
TraesCS1A02G005368	Omega gliadin	AA	S-poor		TraesCS1D02G197300	HD-Zip_IV	TF_D	0.826245	3.3777e-08
TraesCS1A02G005368	Omega gliadin	AA	S-poor		TraesCS2A02G163000	CAMTA	TF_A	0.822709	4.33549e-08
TraesCS1A02G005368	Omega gliadin	AA	S-poor		TraesCS5D02G275300	C3H	TF_D	0.8191	5.56284e-08
TraesCS1A02G005368	Omega gliadin	AA	S-poor		TraesCS5D02G007000	MYB-related	TF_D	0.818561	5.77125e-08
TraesCS1A02G005368	Omega gliadin	AA	S-poor		TraesCS1A02G219400	MYB-related	TF_A	0.817204	6.32747e-08
TraesCS1A02G005368	Omega gliadin	AA	S-poor		TraesCS3D02G543400	zf-MIZ	TF_D	0.81672	6.53744e-08
TraesCS1A02G005368	Omega gliadin	AA	S-poor		TraesCS5A02G515500	MADS_II	TF_A	0.815103	7.28548e-08
TraesCS1A02G005368	Omega gliadin	AA	S-poor		TraesCS2B02G515600	C3H	TF_B	0.812578	8.61074e-08
TraesCS1A02G005368	Omega gliadin	AA	S-poor		TraesCS1A02G397300	C3H	TF_A	0.812125	8.87077e-08
TraesCS1A02G005368	Omega gliadin	AA	S-poor		TraesCS7D02G135700	MYB-related	TF_D	0.811747	9.09292e-08
TraesCS1A02G005368	Omega gliadin	AA	S-poor		TraesCS2A02G417300	AP2/EREBP	TF_A	0.810018	1.01751e-07
TraesCS1A02G005368	Omega gliadin	AA	S-poor		TraesCS3B02G476000	bHLH	TF_B	-0.809523	1.05058e-07
TraesCS1A02G005368	Omega gliadin	AA	S-poor		TraesCS3B02G458800	C3H	TF_B	0.806387	1.28389e-07
TraesCS1A02G005368	Omega gliadin	AA	S-poor		TraesCS1A02G156600	ARF	TF_A	0.805944	1.32037e-07
TraesCS1A02G005368	Omega gliadin	AA	S-poor		TraesCS5B02G249800	C2C2_Dof	TF_B	0.803195	1.56883e-07
TraesCS1A02G005368	Omega gliadin	AA	S-poor		TraesCS3A02G306800	C2C2_Dof	TF_A	0.801974	1.69228e-07
TraesCS1A02G005387	Omega gliadin	AA	S-poor		TraesCS3B02G251700	C3H	TF_B	0.978678	4.27701e-20
TraesCS1A02G005387	Omega gliadin	AA	S-poor		TraesCS2A02G172500	CCAAT_HAP2	TF_A	0.966128	2.05444e-17
TraesCS1A02G005387	Omega gliadin	AA	S-poor		TraesCS6D02G240200	MADS_II	TF_D	0.960907	1.37999e-16
TraesCS1A02G005387	Omega gliadin	AA	S-poor		TraesCS5D02G118200	MADS_II	TF_D	0.955883	6.85068e-16
TraesCS1A02G005387	Omega gliadin	AA	S-poor		TraesCS1B02G277300	NAC	TF_B	0.954469	1.04009e-15
TraesCS1A02G005387	Omega gliadin	AA	S-poor		TraesCS2A02G102000	NAC	TF_A	0.920082	1.68369e-12
TraesCS1A02G005387	Omega gliadin	AA	S-poor		TraesCS4A02G209000	TUB	TF_A	0.91704	2.73733e-12
TraesCS1A02G005387	Omega gliadin	AA	S-poor		TraesCS1D02G127700	MADS_II	TF_D	0.9111	6.71631e-12
TraesCS1A02G005387	Omega gliadin	AA	S-poor		TraesCS6B02G135800	TAZ	TF_B	0.901786	2.43643e-11
TraesCS1A02G005387	Omega gliadin	AA	S-poor		TraesCS2D02G503900	AP2/EREBP	TF_D	0.901381	2.56941e-11
TraesCS1A02G005387	Omega gliadin	AA	S-poor		TraesCS4B02G361100	AS2/LOB	TF_B	0.898134	3.90107e-11
TraesCS1A02G005387	Omega gliadin	AA	S-poor		TraesCS7A02G294800	WRKY	TF_A	0.890898	9.4267e-11
TraesCS1A02G005387	Omega gliadin	AA	S-poor		TraesCS6A02G157900	CCAAT_HAP5	TF_A	0.885433	1.76352e-10
TraesCS1A02G005387	Omega gliadin	AA	S-poor		TraesCS1A02G157500	HD	TF_A	0.884894	1.87275e-10
TraesCS1A02G005387	Omega gliadin	AA	S-poor		TraesCS5D02G393200	HSF	TF_D	0.883148	2.2703e-10
TraesCS1A02G005387	Omega gliadin	AA	S-poor		TraesCS3B02G331200	HD-Zip_IV	TF_B	0.877935	3.96364e-10
TraesCS1A02G005387	Omega gliadin	AA	S-poor		TraesCS7A02G411100	GARP_G2-like	TF_A	0.870224	8.64187e-10
TraesCS1A02G005387	Omega gliadin	AA	S-poor		TraesCS5B02G039800	ARF	TF_B	0.866363	1.25352e-09
TraesCS1A02G005387	Omega gliadin	AA	S-poor		TraesCS2A02G253900	bHLH	TF_A	0.853017	4.17165e-09
TraesCS1A02G005387	Omega gliadin	AA	S-poor		TraesCS4A02G452600	MYB-related	TF_A	0.844678	8.34217e-09
TraesCS1A02G005387	Omega gliadin	AA	S-poor		TraesCS3A02G251200	MYB-related	TF_A	0.840207	1.18999e-08
TraesCS1A02G005387	Omega gliadin	AA	S-poor		TraesCS5B02G154100	C2C2_Dof	TF_B	0.835412	1.72126e-08
TraesCS1A02G005387	Omega gliadin	AA	S-poor		TraesCS1D02G225200	MYB-related	TF_D	0.830028	2.56967e-08
TraesCS1A02G005387	Omega gliadin	AA	S-poor		TraesCS3B02G504100	FHA	TF_B	0.828757	2.819e-08
TraesCS1A02G005387	Omega gliadin	AA	S-poor		TraesCS7D02G336400	WRKY	TF_D	0.824655	3.78143e-08
TraesCS1A02G005387	Omega gliadin	AA	S-poor		TraesCS3A02G433300	CAMTA	TF_A	0.824058	3.94426e-08
TraesCS1A02G005387	Omega gliadin	AA	S-poor		TraesCS2B02G616900	NAC	TF_B	0.821613	4.67914e-08
TraesCS1A02G005387	Omega gliadin	AA	S-poor		TraesCS4B02G101400	ABI3/VP1	TF_B	0.818293	5.87738e-08
TraesCS1A02G005387	Omega gliadin	AA	S-poor		TraesCS5D02G320800	AP2/EREBP	TF_D	0.813437	8.13723e-08
TraesCS1A02G005387	Omega gliadin	AA	S-poor		TraesCS2A02G271300	AS2/LOB	TF_A	0.807283	1.21286e-07
TraesCS1A02G005387	Omega gliadin	AA	S-poor		TraesCS7A02G566000	ARID	TF_A	0.807039	1.23178e-07
TraesCS1A02G005387	Omega gliadin	AA	S-poor		TraesCS5D02G183100	MYB-related	TF_D	0.806328	1.2887e-07
TraesCS1A02G005387	Omega gliadin	AA	S-poor		TraesCS4B02G198700	Pseudo ARR-B	TF_B	-0.802433	1.6449e-07
TraesCS1A02G007300	Gamma gliadin	AA	S-rich		TraesCS5B02G315600	HSF	TF_B	-0.862982	1.72007e-09
TraesCS1A02G007300	Gamma gliadin	AA	S-rich		TraesCS2A02G240000	ARID	TF_A	-0.843516	9.15862e-09
TraesCS1A02G007300	Gamma gliadin	AA	S-rich		TraesCS3A02G274900	C2C2_GATA	TF_A	-0.801088	1.78723e-07
TraesCS1A02G007344	Gamma gliadin	AA	S-rich		TraesCS1D02G405300	C3H	TF_D	-0.87932	3.42664e-10
TraesCS1A02G007344	Gamma gliadin	AA	S-rich		TraesCS2A02G503100	AP2/EREBP	TF_A	-0.870177	8.68197e-10
TraesCS1A02G007344	Gamma gliadin	AA	S-rich		TraesCS3D02G543400	zf-MIZ	TF_D	-0.853051	4.15955e-09
TraesCS1A02G007344	Gamma gliadin	AA	S-rich		TraesCS1B02G232300	MYB-related	TF_B	-0.8423	1.00907e-08
TraesCS1A02G007344	Gamma gliadin	AA	S-rich		TraesCS1D02G421200	GRAS	TF_D	-0.839838	1.22479e-08
TraesCS1A02G007344	Gamma gliadin	AA	S-rich		TraesCS2A02G101900	NAC	TF_A	-0.833912	1.92727e-08
TraesCS1A02G007344	Gamma gliadin	AA	S-rich		TraesCS7D02G222600	MYB-related	TF_D	-0.832207	2.18872e-08
TraesCS1A02G007344	Gamma gliadin	AA	S-rich		TraesCS4D02G266400	GRAS	TF_D	-0.830916	2.40774e-08
TraesCS1A02G007344	Gamma gliadin	AA	S-rich		TraesCS7A02G461700	ARF	TF_A	-0.828445	2.88356e-08
TraesCS1A02G007344	Gamma gliadin	AA	S-rich		TraesCS4A02G074300	BBR/BPC	TF_A	-0.826992	3.20186e-08
TraesCS1A02G007344	Gamma gliadin	AA	S-rich		TraesCS5B02G320500	Pseudo ARR-B	TF_B	-0.823181	4.19487e-08
TraesCS1A02G007344	Gamma gliadin	AA	S-rich		TraesCS4A02G261600	MYB-related	TF_A	-0.822947	4.26416e-08
TraesCS1A02G007344	Gamma gliadin	AA	S-rich		TraesCS6D02G067500	CSD	TF_D	-0.819238	5.51067e-08
TraesCS1A02G007344	Gamma gliadin	AA	S-rich		TraesCS5A02G031900	bHLH_TCP	TF_A	-0.81793	6.02425e-08
TraesCS1A02G007344	Gamma gliadin	AA	S-rich		TraesCS4A02G405800	HD-Zip_I_II	TF_A	-0.81605	6.8387e-08
TraesCS1A02G007344	Gamma gliadin	AA	S-rich		TraesCS3A02G325800	HD-Zip_IV	TF_A	-0.815888	6.91303e-08
TraesCS1A02G007344	Gamma gliadin	AA	S-rich		TraesCS5A02G482700	ABI3/VP1	TF_A	-0.815334	7.17422e-08
TraesCS1A02G007344	Gamma gliadin	AA	S-rich		TraesCS3A02G274900	C2C2_GATA	TF_A	-0.812816	8.47692e-08
TraesCS1A02G007344	Gamma gliadin	AA	S-rich		TraesCS7A02G569300	NAC	TF_A	-0.806301	1.29086e-07
TraesCS1A02G007344	Gamma gliadin	AA	S-rich		TraesCS1D02G262400	CSD	TF_D	-0.805894	1.32455e-07
TraesCS1A02G007344	Gamma gliadin	AA	S-rich		TraesCS3B02G458800	C3H	TF_B	-0.803296	1.55902e-07
TraesCS1A02G007344	Gamma gliadin	AA	S-rich		TraesCS5A02G468800	AP2/EREBP	TF_A	-0.801534	1.73888e-07
TraesCS1A02G007344	Gamma gliadin	AA	S-rich		TraesCS3B02G092900	NAC	TF_B	-0.801311	1.76293e-07
TraesCS1A02G007405	Gamma gliadin	AA	S-rich		TraesCS1B02G232300	MYB-related	TF_B	-0.845331	7.91338e-09
TraesCS1A02G007405	Gamma gliadin	AA	S-rich		TraesCS1D02G405300	C3H	TF_D	-0.838492	1.35982e-08
TraesCS1A02G007405	Gamma gliadin	AA	S-rich		TraesCS3A02G274900	C2C2_GATA	TF_A	-0.829592	2.65294e-08
TraesCS1A02G007405	Gamma gliadin	AA	S-rich		TraesCS5A02G482700	ABI3/VP1	TF_A	-0.827249	3.14317e-08
TraesCS1A02G007405	Gamma gliadin	AA	S-rich		TraesCS4A02G074300	BBR/BPC	TF_A	-0.826801	3.24583e-08
TraesCS1A02G007405	Gamma gliadin	AA	S-rich		TraesCS7A02G461700	ARF	TF_A	-0.802584	1.62951e-07
TraesCS1A02G033501	Omega gliadin	AA	S-poor		TraesCS5A02G249000	HD-Zip_I_II	TF_A	-0.857821	2.74431e-09
TraesCS1A02G033501	Omega gliadin	AA	S-poor		TraesCS2B02G227500	C3H	TF_B	-0.82559	3.53887e-08
TraesCS1A02G033501	Omega gliadin	AA	S-poor		TraesCS5B02G286100	MADS_II	TF_B	0.82476	3.75362e-08
TraesCS1A02G033501	Omega gliadin	AA	S-poor		TraesCS1D02G421200	GRAS	TF_D	-0.821793	4.62112e-08
TraesCS1B02G010500	Gamma gliadin	BB	S-rich		TraesCS5D02G045700	ARF	TF_D	-0.841194	1.10131e-08
TraesCS1B02G010500	Gamma gliadin	BB	S-rich		TraesCS2D02G163700	MYB-related	TF_D	-0.820526	5.04453e-08
TraesCS1B02G010500	Gamma gliadin	BB	S-rich		TraesCS5D02G513300	SBP	TF_D	-0.81737	6.257e-08
TraesCS1B02G010500	Gamma gliadin	BB	S-rich		TraesCS2B02G183100	MYB-related	TF_B	-0.816836	6.48643e-08
TraesCS1B02G010500	Gamma gliadin	BB	S-rich		TraesCS4D02G286400	HD-Zip_I_II	TF_D	-0.814751	7.4584e-08
TraesCS1B02G010500	Gamma gliadin	BB	S-rich		TraesCS3B02G092900	NAC	TF_B	-0.808829	1.09859e-07
TraesCS1B02G010500	Gamma gliadin	BB	S-rich		TraesCS3B02G354900	HD-Zip_IV	TF_B	-0.807123	1.22523e-07
TraesCS1B02G010500	Gamma gliadin	BB	S-rich		TraesCS3A02G056100	MYB-related	TF_A	-0.804	1.49205e-07
TraesCS1B02G010500	Gamma gliadin	BB	S-rich		TraesCS7D02G135200	MYB-related	TF_D	-0.800357	1.86929e-07
TraesCS1B02G010700	Gamma gliadin	BB	S-rich		TraesCS7D02G130100	MYB-related	TF_D	-0.815718	6.99231e-08
TraesCS1B02G010700	Gamma gliadin	BB	S-rich		TraesCS3A02G450700	CCAAT_Dr1	TF_A	0.804345	1.46011e-07
TraesCS1B02G010700	Gamma gliadin	BB	S-rich		TraesCS6A02G330500	AP2/EREBP	TF_A	0.803889	1.50237e-07
TraesCS1B02G010800	Gamma gliadin	BB	S-rich		TraesCS7D02G135200	MYB-related	TF_D	-0.899152	3.42774e-11
TraesCS1B02G010800	Gamma gliadin	BB	S-rich		TraesCS6D02G324200	AP2/EREBP	TF_D	-0.879663	3.30446e-10
TraesCS1B02G010800	Gamma gliadin	BB	S-rich		TraesCS2D02G163700	MYB-related	TF_D	-0.870286	8.58928e-10
TraesCS1B02G010800	Gamma gliadin	BB	S-rich		TraesCS1A02G231200	AP2/EREBP	TF_A	-0.868086	1.06337e-09
TraesCS1B02G010800	Gamma gliadin	BB	S-rich		TraesCS7B02G135000	CCAAT_HAP5	TF_B	-0.863847	1.58762e-09
TraesCS1B02G010800	Gamma gliadin	BB	S-rich		TraesCS3B02G354900	HD-Zip_IV	TF_B	-0.859052	2.45914e-09
TraesCS1B02G010800	Gamma gliadin	BB	S-rich		TraesCS7B02G489500	NAC	TF_B	-0.85844	2.59723e-09
TraesCS1B02G010800	Gamma gliadin	BB	S-rich		TraesCS5A02G155900	C2C2_Dof	TF_A	-0.85825	2.64172e-09
TraesCS1B02G010800	Gamma gliadin	BB	S-rich		TraesCS5B02G214400	AP2/EREBP	TF_B	-0.857446	2.83713e-09
TraesCS1B02G010800	Gamma gliadin	BB	S-rich		TraesCS5D02G513300	SBP	TF_D	-0.857355	2.86013e-09
TraesCS1B02G010800	Gamma gliadin	BB	S-rich		TraesCS7D02G216600	CCAAT_Dr1	TF_D	-0.853442	4.02253e-09
TraesCS1B02G010800	Gamma gliadin	BB	S-rich		TraesCS7D02G135700	MYB-related	TF_D	-0.851046	4.93261e-09
TraesCS1B02G010800	Gamma gliadin	BB	S-rich		TraesCS5D02G007000	MYB-related	TF_D	-0.850921	4.9849e-09
TraesCS1B02G010800	Gamma gliadin	BB	S-rich		TraesCS1D02G262400	CSD	TF_D	-0.847756	6.49045e-09
TraesCS1B02G010800	Gamma gliadin	BB	S-rich		TraesCS3D02G505200	PLATZ	TF_D	-0.847152	6.8211e-09
TraesCS1B02G010800	Gamma gliadin	BB	S-rich		TraesCS3B02G206400	C3H	TF_B	-0.84663	7.11892e-09
TraesCS1B02G010800	Gamma gliadin	BB	S-rich		TraesCS1B02G349200	VOZ	TF_B	0.845913	7.54776e-09
TraesCS1B02G010800	Gamma gliadin	BB	S-rich		TraesCS5D02G045700	ARF	TF_D	-0.84392	8.86664e-09
TraesCS1B02G010800	Gamma gliadin	BB	S-rich		TraesCS2A02G554300	ABI3/VP1	TF_A	-0.838438	1.36543e-08
TraesCS1B02G010800	Gamma gliadin	BB	S-rich		TraesCS4B02G030300	ABI3/VP1	TF_B	-0.838121	1.39931e-08
TraesCS1B02G010800	Gamma gliadin	BB	S-rich		TraesCS4B02G173600	NAC	TF_B	-0.836968	1.52893e-08
TraesCS1B02G010800	Gamma gliadin	BB	S-rich		TraesCS3A02G056100	MYB-related	TF_A	-0.836548	1.57882e-08
TraesCS1B02G010800	Gamma gliadin	BB	S-rich		TraesCS1B02G113100	bHLH	TF_B	-0.836108	1.63268e-08
TraesCS1B02G010800	Gamma gliadin	BB	S-rich		TraesCS3D02G078500	NAC	TF_D	-0.834675	1.81984e-08
TraesCS1B02G010800	Gamma gliadin	BB	S-rich		TraesCS3B02G476000	bHLH	TF_B	0.831942	2.23207e-08
TraesCS1B02G010800	Gamma gliadin	BB	S-rich		TraesCS1A02G397300	C3H	TF_A	-0.83155	2.29775e-08
TraesCS1B02G010800	Gamma gliadin	BB	S-rich		TraesCS3B02G092900	NAC	TF_B	-0.830822	2.42432e-08
TraesCS1B02G010800	Gamma gliadin	BB	S-rich		TraesCS3A02G325800	HD-Zip_IV	TF_A	-0.828881	2.79382e-08
TraesCS1B02G010800	Gamma gliadin	BB	S-rich		TraesCS7A02G214700	CCAAT_Dr1	TF_A	-0.828532	2.86542e-08
TraesCS1B02G010800	Gamma gliadin	BB	S-rich		TraesCS6D02G067500	CSD	TF_D	-0.828318	2.90999e-08
TraesCS1B02G010800	Gamma gliadin	BB	S-rich		TraesCS4A02G058900	MADS_I	TF_A	-0.824143	3.92054e-08
TraesCS1B02G010800	Gamma gliadin	BB	S-rich		TraesCS5D02G183000	MYB-related	TF_D	-0.820988	4.88606e-08
TraesCS1B02G010800	Gamma gliadin	BB	S-rich		TraesCS7D02G222600	MYB-related	TF_D	-0.815493	7.09846e-08
TraesCS1B02G010800	Gamma gliadin	BB	S-rich		TraesCS1D02G341000	HD_PHD	TF_D	-0.814637	7.51502e-08
TraesCS1B02G010800	Gamma gliadin	BB	S-rich		TraesCS3B02G458800	C3H	TF_B	-0.81282	8.47469e-08
TraesCS1B02G010800	Gamma gliadin	BB	S-rich		TraesCS2B02G515600	C3H	TF_B	-0.808385	1.13035e-07
TraesCS1B02G010800	Gamma gliadin	BB	S-rich		TraesCS6A02G247200	GRAS	TF_A	-0.806552	1.27048e-07
TraesCS1B02G010800	Gamma gliadin	BB	S-rich		TraesCS5B02G508800	C2C2_GATA	TF_B	-0.804836	1.41585e-07
TraesCS1B02G010800	Gamma gliadin	BB	S-rich		TraesCS7D02G449900	ARF	TF_D	-0.804065	1.48591e-07
TraesCS1B02G010800	Gamma gliadin	BB	S-rich		TraesCS2D02G507200	tify	TF_D	-0.80391	1.50039e-07
TraesCS1B02G010800	Gamma gliadin	BB	S-rich		TraesCS6A02G069500	CSD	TF_A	-0.803791	1.51161e-07
TraesCS1B02G010800	Gamma gliadin	BB	S-rich		TraesCS6A02G326000	GeBP	TF_A	0.802157	1.67326e-07
TraesCS1B02G010800	Gamma gliadin	BB	S-rich		TraesCS6B02G160100	Whirly	TF_B	-0.801627	1.72892e-07
TraesCS1B02G010800	Gamma gliadin	BB	S-rich		TraesCS5D02G380900	C2C2_YABBY	TF_D	-0.801551	1.73704e-07
TraesCS1B02G010800	Gamma gliadin	BB	S-rich		TraesCS5D02G149400	HD_PLINC	TF_D	-0.80106	1.79032e-07
TraesCS1B02G010800	Gamma gliadin	BB	S-rich		TraesCS1B02G086600	MYB-related	TF_B	-0.800913	1.80659e-07
TraesCS1B02G010900	Gamma gliadin	BB	S-rich		TraesCS5D02G033700	C2C2_YABBY	TF_D	0.911053	6.76261e-12
TraesCS1B02G010900	Gamma gliadin	BB	S-rich		TraesCS4D02G175700	NAC	TF_D	0.909989	7.88921e-12
TraesCS1B02G010900	Gamma gliadin	BB	S-rich		TraesCS5B02G193200	AP2/EREBP	TF_B	0.905872	1.4074e-11
TraesCS1B02G010900	Gamma gliadin	BB	S-rich		TraesCS5B02G470200	FHA	TF_B	0.905064	1.57175e-11
TraesCS1B02G010900	Gamma gliadin	BB	S-rich		TraesCS5D02G349800	WRKY	TF_D	0.896013	5.08632e-11
TraesCS1B02G010900	Gamma gliadin	BB	S-rich		TraesCS1A02G065700	zf-MIZ	TF_A	0.887259	1.43566e-10
TraesCS1B02G010900	Gamma gliadin	BB	S-rich		TraesCS5B02G480900	NAC	TF_B	0.883058	2.2929e-10
TraesCS1B02G010900	Gamma gliadin	BB	S-rich		TraesCS3D02G037800	GeBP	TF_D	0.877334	4.2198e-10
TraesCS1B02G010900	Gamma gliadin	BB	S-rich		TraesCS5D02G454900	FHA	TF_D	0.876134	4.77694e-10
TraesCS1B02G010900	Gamma gliadin	BB	S-rich		TraesCS2A02G157600	MYB-related	TF_A	0.872645	6.80305e-10
TraesCS1B02G010900	Gamma gliadin	BB	S-rich		TraesCS2A02G338300	NAC	TF_A	0.863766	1.59961e-09
TraesCS1B02G010900	Gamma gliadin	BB	S-rich		TraesCS6A02G108300	NAC	TF_A	0.863447	1.64761e-09
TraesCS1B02G010900	Gamma gliadin	BB	S-rich		TraesCS3D02G183900	NAC	TF_D	0.862234	1.84272e-09
TraesCS1B02G010900	Gamma gliadin	BB	S-rich		TraesCS2B02G313600	E2F/DP	TF_B	0.856805	3.00215e-09
TraesCS1B02G010900	Gamma gliadin	BB	S-rich		TraesCS3B02G092800	NAC	TF_B	0.852624	4.31438e-09
TraesCS1B02G010900	Gamma gliadin	BB	S-rich		TraesCS2A02G433000	WRKY	TF_A	0.847353	6.70925e-09
TraesCS1B02G010900	Gamma gliadin	BB	S-rich		TraesCS7B02G065800	ARF	TF_B	0.839534	1.25419e-08
TraesCS1B02G010900	Gamma gliadin	BB	S-rich		TraesCS4D02G053300	MYB-related	TF_D	0.835985	1.64803e-08
TraesCS1B02G010900	Gamma gliadin	BB	S-rich		TraesCS4D02G071900	ABI3/VP1	TF_D	0.832145	2.19876e-08
TraesCS1B02G010900	Gamma gliadin	BB	S-rich		TraesCS7A02G414500	TAZ	TF_A	0.831073	2.37998e-08
TraesCS1B02G010900	Gamma gliadin	BB	S-rich		TraesCS2A02G415100	AP2/EREBP	TF_A	0.824769	3.75121e-08
TraesCS1B02G010900	Gamma gliadin	BB	S-rich		TraesCS7A02G189200	NAC	TF_A	0.824659	3.78043e-08
TraesCS1B02G010900	Gamma gliadin	BB	S-rich		TraesCS5D02G234800	MYB-related	TF_D	0.823914	3.98449e-08
TraesCS1B02G010900	Gamma gliadin	BB	S-rich		TraesCS1D02G018400	FHA	TF_D	0.8204	5.08848e-08
TraesCS1B02G010900	Gamma gliadin	BB	S-rich		TraesCS7B02G168300	HSF	TF_B	0.815123	7.27579e-08
TraesCS1B02G010900	Gamma gliadin	BB	S-rich		TraesCS2A02G461700	bHLH	TF_A	0.810964	9.56904e-08
TraesCS1B02G010900	Gamma gliadin	BB	S-rich		TraesCS2D02G245500	ARID	TF_D	0.81035	9.95858e-08
TraesCS1B02G010900	Gamma gliadin	BB	S-rich		TraesCS5B02G311300	AP2/EREBP	TF_B	0.808983	1.08777e-07
TraesCS1B02G010900	Gamma gliadin	BB	S-rich		TraesCS4A02G357900	ABI3/VP1	TF_A	0.808651	1.11122e-07
TraesCS1B02G010900	Gamma gliadin	BB	S-rich		TraesCS3B02G486000	ARF	TF_B	0.808362	1.132e-07
TraesCS1B02G010900	Gamma gliadin	BB	S-rich		TraesCS3A02G497600	PLATZ	TF_A	0.807124	1.22518e-07
TraesCS1B02G010900	Gamma gliadin	BB	S-rich		TraesCS6B02G334700	AP2/EREBP	TF_B	0.806911	1.24189e-07
TraesCS1B02G010900	Gamma gliadin	BB	S-rich		TraesCS2D02G306100	C3H	TF_D	0.806761	1.25377e-07
TraesCS1B02G010900	Gamma gliadin	BB	S-rich		TraesCS3A02G336500	MYB-related	TF_A	0.802493	1.63875e-07
TraesCS1B02G010900	Gamma gliadin	BB	S-rich		TraesCS7B02G227000	TUB	TF_B	0.801145	1.78105e-07
TraesCS1B02G010900	Gamma gliadin	BB	S-rich		TraesCS5D02G059700	NAC	TF_D	0.800419	1.86217e-07
TraesCS1B02G011000	Gamma gliadin	BB	S-rich		TraesCS1D02G196900	bHLH	TF_D	-0.853848	3.88436e-09
TraesCS1B02G011000	Gamma gliadin	BB	S-rich		TraesCS5A02G395100	WRKY	TF_A	-0.834173	1.88995e-08
TraesCS1B02G011000	Gamma gliadin	BB	S-rich		TraesCS2A02G503100	AP2/EREBP	TF_A	-0.831773	2.26022e-08
TraesCS1B02G011000	Gamma gliadin	BB	S-rich		TraesCS1D02G405300	C3H	TF_D	-0.825083	3.66865e-08
TraesCS1B02G011000	Gamma gliadin	BB	S-rich		TraesCS7B02G248300	CCAAT_HAP5	TF_B	-0.814766	7.45117e-08
TraesCS1B02G011000	Gamma gliadin	BB	S-rich		TraesCS7B02G135000	CCAAT_HAP5	TF_B	-0.805729	1.33841e-07
TraesCS1B02G011000	Gamma gliadin	BB	S-rich		TraesCS1D02G341000	HD_PHD	TF_D	-0.802898	1.59811e-07
TraesCS1B02G011000	Gamma gliadin	BB	S-rich		TraesCS1D02G421200	GRAS	TF_D	-0.801304	1.76361e-07
TraesCS1B02G041928	Omega gliadin	BB	S-poor		TraesCS6D02G095400	TAZ	TF_D	0.945669	1.07241e-14
TraesCS1B02G041928	Omega gliadin	BB	S-poor		TraesCS2A02G251100	bHLH_TCP	TF_A	0.936047	9.1485e-14
TraesCS1B02G041928	Omega gliadin	BB	S-poor		TraesCS5B02G004400	MYB-related	TF_B	0.93567	9.88205e-14
TraesCS1B02G041928	Omega gliadin	BB	S-poor		TraesCS5D02G481200	NAC	TF_D	0.934048	1.36948e-13
TraesCS1B02G041928	Omega gliadin	BB	S-poor		TraesCS1B02G285000	MYB-related	TF_B	0.933439	1.54477e-13
TraesCS1B02G041928	Omega gliadin	BB	S-poor		TraesCS2D02G307600	ARF	TF_D	0.93191	2.07991e-13
TraesCS1B02G041928	Omega gliadin	BB	S-poor		TraesCS2D02G488300	C3H	TF_D	0.931235	2.36664e-13
TraesCS1B02G041928	Omega gliadin	BB	S-poor		TraesCS3B02G568300	HSF	TF_B	0.930846	2.54814e-13
TraesCS1B02G041928	Omega gliadin	BB	S-poor		TraesCS3B02G603400	zf-MIZ	TF_B	0.930497	2.72147e-13
TraesCS1B02G041928	Omega gliadin	BB	S-poor		TraesCS6A02G167800	MYB-related	TF_A	0.913874	4.45212e-12
TraesCS1B02G041928	Omega gliadin	BB	S-poor		TraesCS7D02G158500	AP2/EREBP	TF_D	0.90733	1.15017e-11
TraesCS1B02G041928	Omega gliadin	BB	S-poor		TraesCS1D02G264500	MADS_II	TF_D	0.907006	1.20331e-11
TraesCS1B02G041928	Omega gliadin	BB	S-poor		TraesCS4D02G175000	MYB-related	TF_D	0.90464	1.66499e-11
TraesCS1B02G041928	Omega gliadin	BB	S-poor		TraesCS2B02G392900	bHLH_TCP	TF_B	0.899772	3.16563e-11
TraesCS1B02G041928	Omega gliadin	BB	S-poor		TraesCS2D02G560000	ABI3/VP1	TF_D	0.893339	7.04931e-11
TraesCS1B02G041928	Omega gliadin	BB	S-poor		TraesCS7B02G158600	MADS_II	TF_B	0.891288	9.00363e-11
TraesCS1B02G041928	Omega gliadin	BB	S-poor		TraesCS3B02G560400	PLATZ	TF_B	0.883069	2.29005e-10
TraesCS1B02G041928	Omega gliadin	BB	S-poor		TraesCS1D02G223200	C2C2_GATA	TF_D	0.881331	2.76519e-10
TraesCS1B02G041928	Omega gliadin	BB	S-poor		TraesCS2B02G343800	MYB-related	TF_B	0.878997	3.54552e-10
TraesCS1B02G041928	Omega gliadin	BB	S-poor		TraesCS1B02G086600	MYB-related	TF_B	0.878524	3.72633e-10
TraesCS1B02G041928	Omega gliadin	BB	S-poor		TraesCS3D02G272700	HD_PHD	TF_D	0.877943	3.9602e-10
TraesCS1B02G041928	Omega gliadin	BB	S-poor		TraesCS6D02G067500	CSD	TF_D	0.875153	5.28178e-10
TraesCS1B02G041928	Omega gliadin	BB	S-poor		TraesCS4A02G058900	MADS_I	TF_A	0.872315	7.03043e-10
TraesCS1B02G041928	Omega gliadin	BB	S-poor		TraesCS7D02G344400	CCAAT_HAP5	TF_D	0.866777	1.20521e-09
TraesCS1B02G041928	Omega gliadin	BB	S-poor		TraesCS7B02G127800	MYB-related	TF_B	0.86471	1.46481e-09
TraesCS1B02G041928	Omega gliadin	BB	S-poor		TraesCS6B02G269700	HD-Zip_IV	TF_B	0.863083	1.70409e-09
TraesCS1B02G041928	Omega gliadin	BB	S-poor		TraesCS5A02G155100	zf-MIZ	TF_A	0.862439	1.80826e-09
TraesCS1B02G041928	Omega gliadin	BB	S-poor		TraesCS2B02G183100	MYB-related	TF_B	0.860532	2.15212e-09
TraesCS1B02G041928	Omega gliadin	BB	S-poor		TraesCS7D02G449900	ARF	TF_D	0.860004	2.25746e-09
TraesCS1B02G041928	Omega gliadin	BB	S-poor		TraesCS1D02G220500	MYB-related	TF_D	0.857283	2.87831e-09
TraesCS1B02G041928	Omega gliadin	BB	S-poor		TraesCS6A02G343300	AP2/EREBP	TF_A	0.854915	3.5418e-09
TraesCS1B02G041928	Omega gliadin	BB	S-poor		TraesCS2A02G465700	ABI3/VP1	TF_A	0.854157	3.7822e-09
TraesCS1B02G041928	Omega gliadin	BB	S-poor		TraesCS1A02G275800	MYB-related	TF_A	0.852657	4.30212e-09
TraesCS1B02G041928	Omega gliadin	BB	S-poor		TraesCS3B02G354900	HD-Zip_IV	TF_B	0.851606	4.70463e-09
TraesCS1B02G041928	Omega gliadin	BB	S-poor		TraesCS6B02G286400	MADS_II	TF_B	0.848677	6.01447e-09
TraesCS1B02G041928	Omega gliadin	BB	S-poor		TraesCS5B02G214600	ARID	TF_B	0.846994	6.90987e-09
TraesCS1B02G041928	Omega gliadin	BB	S-poor		TraesCS1A02G375600	HSF	TF_A	0.846832	7.00259e-09
TraesCS1B02G041928	Omega gliadin	BB	S-poor		TraesCS6A02G301900	AP2/EREBP	TF_A	0.845161	8.02295e-09
TraesCS1B02G041928	Omega gliadin	BB	S-poor		TraesCS6B02G451300	NAC	TF_B	0.842972	9.56544e-09
TraesCS1B02G041928	Omega gliadin	BB	S-poor		TraesCS6D02G358700	C2C2_GATA	TF_D	0.83947	1.26038e-08
TraesCS1B02G041928	Omega gliadin	BB	S-poor		TraesCS5A02G468800	AP2/EREBP	TF_A	0.838817	1.32599e-08
TraesCS1B02G041928	Omega gliadin	BB	S-poor		TraesCS7B02G142200	SBP	TF_B	0.838761	1.33173e-08
TraesCS1B02G041928	Omega gliadin	BB	S-poor		TraesCS1A02G266300	NAC	TF_A	0.837826	1.43153e-08
TraesCS1B02G041928	Omega gliadin	BB	S-poor		TraesCS6B02G372100	C3H	TF_B	0.836307	1.60808e-08
TraesCS1B02G041928	Omega gliadin	BB	S-poor		TraesCS5D02G380900	C2C2_YABBY	TF_D	0.835323	1.7329e-08
TraesCS1B02G041928	Omega gliadin	BB	S-poor		TraesCS3A02G056100	MYB-related	TF_A	0.83072	2.44267e-08
TraesCS1B02G041928	Omega gliadin	BB	S-poor		TraesCS7B02G196900	NAC	TF_B	0.82575	3.49898e-08
TraesCS1B02G041928	Omega gliadin	BB	S-poor		TraesCS6A02G117600	HD_PHD	TF_A	0.820141	5.17987e-08
TraesCS1B02G041928	Omega gliadin	BB	S-poor		TraesCS5D02G223700	AP2/EREBP	TF_D	0.818799	5.67857e-08
TraesCS1B02G041928	Omega gliadin	BB	S-poor		TraesCS5D02G275300	C3H	TF_D	0.813992	7.84367e-08
TraesCS1B02G041928	Omega gliadin	BB	S-poor		TraesCS7B02G443800	MYB-related	TF_B	0.812406	8.70864e-08
TraesCS1B02G041928	Omega gliadin	BB	S-poor		TraesCS6A02G259000	MADS_II	TF_A	0.809113	1.07871e-07
TraesCS1B02G041928	Omega gliadin	BB	S-poor		TraesCS1D02G223600	AP2/EREBP	TF_D	0.807852	1.1696e-07
TraesCS1B02G041928	Omega gliadin	BB	S-poor		TraesCS2B02G483300	bHLH	TF_B	0.807291	1.21223e-07
TraesCS1B02G041928	Omega gliadin	BB	S-poor		TraesCS3D02G168200	GARP_G2-like	TF_D	0.807054	1.23067e-07
TraesCS1B02G041928	Omega gliadin	BB	S-poor		TraesCS6D02G034900	mTERF	TF_D	0.804697	1.42823e-07
TraesCS1B02G041928	Omega gliadin	BB	S-poor		TraesCS3A02G328000	AP2/EREBP	TF_A	0.801469	1.74584e-07
TraesCS1B02G041928	Omega gliadin	BB	S-poor		TraesCS3B02G092900	NAC	TF_B	0.800519	1.85082e-07
TraesCS1D02G001100	Gamma gliadin	DD	S-rich		TraesCS1B02G256000	AP2/EREBP	TF_B	0.912527	5.44504e-12
TraesCS1D02G001400	Gamma gliadin	DD	S-rich		TraesCS2B02G387700	MYB-related	TF_B	-0.84419	8.67668e-09
TraesCS1D02G001400	Gamma gliadin	DD	S-rich		TraesCS4D02G266400	GRAS	TF_D	-0.83458	1.83287e-08
TraesCS1D02G001400	Gamma gliadin	DD	S-rich		TraesCS6D02G067500	CSD	TF_D	-0.830596	2.46489e-08
TraesCS1D02G001400	Gamma gliadin	DD	S-rich		TraesCS5A02G031900	bHLH_TCP	TF_A	-0.82308	4.22447e-08
TraesCS1D02G001400	Gamma gliadin	DD	S-rich		TraesCS7D02G222600	MYB-related	TF_D	-0.820033	5.2187e-08
TraesCS1D02G001400	Gamma gliadin	DD	S-rich		TraesCS2A02G101900	NAC	TF_A	-0.819308	5.48448e-08
TraesCS1D02G001400	Gamma gliadin	DD	S-rich		TraesCS3D02G543400	zf-MIZ	TF_D	-0.818825	5.66856e-08
TraesCS1D02G001400	Gamma gliadin	DD	S-rich		TraesCS2B02G487800	ABI3/VP1	TF_B	-0.818561	5.77137e-08
TraesCS1D02G001400	Gamma gliadin	DD	S-rich		TraesCS5D02G323100	HD-Zip_I_II	TF_D	-0.814756	7.45615e-08
TraesCS1D02G001400	Gamma gliadin	DD	S-rich		TraesCS3B02G484100	HD_PLINC	TF_B	-0.813329	8.19537e-08
TraesCS1D02G001400	Gamma gliadin	DD	S-rich		TraesCS7D02G135200	MYB-related	TF_D	-0.811806	9.058e-08
TraesCS1D02G001400	Gamma gliadin	DD	S-rich		TraesCS5B02G249800	C2C2_Dof	TF_B	-0.81051	9.85593e-08
TraesCS1D02G001400	Gamma gliadin	DD	S-rich		TraesCS2B02G183100	MYB-related	TF_B	-0.808126	1.14926e-07
TraesCS1D02G001400	Gamma gliadin	DD	S-rich		TraesCS5A02G515500	MADS_II	TF_A	-0.805258	1.37877e-07
TraesCS1D02G001400	Gamma gliadin	DD	S-rich		TraesCS4A02G062800	HSF	TF_A	-0.805235	1.38075e-07
TraesCS1D02G001400	Gamma gliadin	DD	S-rich		TraesCS3B02G458800	C3H	TF_B	-0.803815	1.50933e-07
TraesCS1D02G001400	Gamma gliadin	DD	S-rich		TraesCS1B02G086600	MYB-related	TF_B	-0.801961	1.69357e-07
TraesCS1D02G001400	Gamma gliadin	DD	S-rich		TraesCS3A02G325800	HD-Zip_IV	TF_A	-0.800563	1.84586e-07
TraesCS6A02G049100	Alpha gliadin	AA	S-rich	2	TraesCS3A02G314300	MADS_II	TF_A	-0.814265	7.70335e-08
TraesCS6A02G049400	Alpha gliadin	AA	S-rich	3	TraesCS6D02G221600	C2C2_GATA	TF_D	0.91027	7.57594e-12
TraesCS6A02G049400	Alpha gliadin	AA	S-rich	3	TraesCS4A02G271000	GRAS	TF_A	0.860759	2.10834e-09
TraesCS6A02G049400	Alpha gliadin	AA	S-rich	3	TraesCS7D02G272400	MYB-related	TF_D	0.848784	5.96099e-09
TraesCS6A02G049400	Alpha gliadin	AA	S-rich	3	TraesCS1B02G451500	MYB-related	TF_B	0.828854	2.79914e-08
TraesCS6A02G049400	Alpha gliadin	AA	S-rich	3	TraesCS6A02G198000	MYB-related	TF_A	0.819645	5.35952e-08
TraesCS6A02G049400	Alpha gliadin	AA	S-rich	3	TraesCS4D02G285100	C2C2_Dof	TF_D	0.816597	6.59191e-08
TraesCS6A02G049400	Alpha gliadin	AA	S-rich	3	TraesCS5B02G378500	mTERF	TF_B	0.812003	8.9416e-08
TraesCS6A02G049500	Alpha gliadin	AA	S-rich	3	TraesCS3B02G251700	C3H	TF_B	0.971935	1.67913e-18
TraesCS6A02G049500	Alpha gliadin	AA	S-rich	3	TraesCS2A02G172500	CCAAT_HAP2	TF_A	0.938721	5.22184e-14
TraesCS6A02G049500	Alpha gliadin	AA	S-rich	3	TraesCS6D02G240200	MADS_II	TF_D	0.927957	4.3515e-13
TraesCS6A02G049500	Alpha gliadin	AA	S-rich	3	TraesCS5D02G118200	MADS_II	TF_D	0.921434	1.34827e-12
TraesCS6A02G049500	Alpha gliadin	AA	S-rich	3	TraesCS1B02G277300	NAC	TF_B	0.917247	2.64977e-12
TraesCS6A02G049500	Alpha gliadin	AA	S-rich	3	TraesCS6B02G135800	TAZ	TF_B	0.893772	6.69079e-11
TraesCS6A02G049500	Alpha gliadin	AA	S-rich	3	TraesCS2A02G102000	NAC	TF_A	0.886739	1.52281e-10
TraesCS6A02G049500	Alpha gliadin	AA	S-rich	3	TraesCS1D02G127700	MADS_II	TF_D	0.885288	1.79229e-10
TraesCS6A02G049500	Alpha gliadin	AA	S-rich	3	TraesCS7A02G294800	WRKY	TF_A	0.871428	7.67665e-10
TraesCS6A02G049500	Alpha gliadin	AA	S-rich	3	TraesCS4B02G361100	AS2/LOB	TF_B	0.871165	7.87908e-10
TraesCS6A02G049500	Alpha gliadin	AA	S-rich	3	TraesCS6A02G157900	CCAAT_HAP5	TF_A	0.860993	2.06393e-09
TraesCS6A02G049500	Alpha gliadin	AA	S-rich	3	TraesCS2D02G503900	AP2/EREBP	TF_D	0.858855	2.50295e-09
TraesCS6A02G049500	Alpha gliadin	AA	S-rich	3	TraesCS3B02G504100	FHA	TF_B	0.857961	2.71039e-09
TraesCS6A02G049500	Alpha gliadin	AA	S-rich	3	TraesCS5D02G393200	HSF	TF_D	0.855853	3.26396e-09
TraesCS6A02G049500	Alpha gliadin	AA	S-rich	3	TraesCS4A02G209000	TUB	TF_A	0.853135	4.12968e-09
TraesCS6A02G049500	Alpha gliadin	AA	S-rich	3	TraesCS3A02G433300	CAMTA	TF_A	0.843643	9.0658e-09
TraesCS6A02G049500	Alpha gliadin	AA	S-rich	3	TraesCS7D02G336400	WRKY	TF_D	0.843322	9.30226e-09
TraesCS6A02G049500	Alpha gliadin	AA	S-rich	3	TraesCS4B02G101400	ABI3/VP1	TF_B	0.834878	1.79223e-08
TraesCS6A02G049500	Alpha gliadin	AA	S-rich	3	TraesCS7A02G566000	ARID	TF_A	0.833935	1.92401e-08
TraesCS6A02G049500	Alpha gliadin	AA	S-rich	3	TraesCS7A02G411100	GARP_G2-like	TF_A	0.833695	1.95894e-08
TraesCS6A02G049500	Alpha gliadin	AA	S-rich	3	TraesCS2B02G616900	NAC	TF_B	0.827776	3.02625e-08
TraesCS6A02G049500	Alpha gliadin	AA	S-rich	3	TraesCS5D02G183100	MYB-related	TF_D	0.827196	3.15532e-08
TraesCS6A02G049500	Alpha gliadin	AA	S-rich	3	TraesCS5B02G039800	ARF	TF_B	0.825872	3.46863e-08
TraesCS6A02G049500	Alpha gliadin	AA	S-rich	3	TraesCS3B02G331200	HD-Zip_IV	TF_B	0.82498	3.69562e-08
TraesCS6A02G049500	Alpha gliadin	AA	S-rich	3	TraesCS1A02G157500	HD	TF_A	0.819716	5.3335e-08
TraesCS6A02G049500	Alpha gliadin	AA	S-rich	3	TraesCS1D02G230900	AP2/EREBP	TF_D	0.810819	9.65967e-08
TraesCS6A02G049500	Alpha gliadin	AA	S-rich	3	TraesCS4A02G452600	MYB-related	TF_A	0.807096	1.22733e-07
TraesCS6A02G049500	Alpha gliadin	AA	S-rich	3	TraesCS2D02G100700	NAC	TF_D	0.805016	1.39996e-07
TraesCS6A02G049600	Alpha gliadin	AA	S-rich	3	TraesCS5D02G149400	HD_PLINC	TF_D	0.897801	4.0686e-11
TraesCS6A02G049600	Alpha gliadin	AA	S-rich	3	TraesCS7B02G248300	CCAAT_HAP5	TF_B	0.886049	1.64594e-10
TraesCS6A02G049600	Alpha gliadin	AA	S-rich	3	TraesCS2A02G163000	CAMTA	TF_A	0.884864	1.87902e-10
TraesCS6A02G049600	Alpha gliadin	AA	S-rich	3	TraesCS1D02G421200	GRAS	TF_D	0.872683	6.77716e-10
TraesCS6A02G049600	Alpha gliadin	AA	S-rich	3	TraesCS1A02G231200	AP2/EREBP	TF_A	0.866148	1.27936e-09
TraesCS6A02G049600	Alpha gliadin	AA	S-rich	3	TraesCS7A02G422900	tify	TF_A	0.857271	2.88125e-09
TraesCS6A02G049600	Alpha gliadin	AA	S-rich	3	TraesCS5D02G428400	bHLH	TF_D	0.853498	4.00315e-09
TraesCS6A02G049600	Alpha gliadin	AA	S-rich	3	TraesCS7B02G135000	CCAAT_HAP5	TF_B	0.842283	1.01046e-08
TraesCS6A02G049600	Alpha gliadin	AA	S-rich	3	TraesCS4A02G058900	MADS_I	TF_A	0.841924	1.03956e-08
TraesCS6A02G049600	Alpha gliadin	AA	S-rich	3	TraesCS6D02G324200	AP2/EREBP	TF_D	0.835712	1.68255e-08
TraesCS6A02G049600	Alpha gliadin	AA	S-rich	3	TraesCS4D02G130400	zf-MIZ	TF_D	0.832715	2.10763e-08
TraesCS6A02G049600	Alpha gliadin	AA	S-rich	3	TraesCS2D02G163700	MYB-related	TF_D	0.831425	2.3191e-08
TraesCS6A02G049600	Alpha gliadin	AA	S-rich	3	TraesCS3B02G354900	HD-Zip_IV	TF_B	0.831186	2.3603e-08
TraesCS6A02G049600	Alpha gliadin	AA	S-rich	3	TraesCS2A02G503100	AP2/EREBP	TF_A	0.829274	2.71512e-08
TraesCS6A02G049600	Alpha gliadin	AA	S-rich	3	TraesCS4D02G354200	AS2/LOB	TF_D	0.8281	2.95624e-08
TraesCS6A02G049600	Alpha gliadin	AA	S-rich	3	TraesCS5D02G224100	ARID	TF_D	0.823641	4.06149e-08
TraesCS6A02G049600	Alpha gliadin	AA	S-rich	3	TraesCS3B02G092900	NAC	TF_B	0.821948	4.57166e-08
TraesCS6A02G049600	Alpha gliadin	AA	S-rich	3	TraesCS3B02G206400	C3H	TF_B	0.821863	4.59877e-08
TraesCS6A02G049600	Alpha gliadin	AA	S-rich	3	TraesCS3B02G469100	CAMTA	TF_B	0.818701	5.71664e-08
TraesCS6A02G049600	Alpha gliadin	AA	S-rich	3	TraesCS1A02G340900	C2C2_GATA	TF_A	-0.81557	7.06168e-08
TraesCS6A02G049600	Alpha gliadin	AA	S-rich	3	TraesCS1B02G318800	MYB-related	TF_B	0.815552	7.07034e-08
TraesCS6A02G049600	Alpha gliadin	AA	S-rich	3	TraesCS4B02G173600	NAC	TF_B	0.80962	1.04399e-07
TraesCS6A02G049600	Alpha gliadin	AA	S-rich	3	TraesCS1A02G266300	NAC	TF_A	0.809569	1.04743e-07
TraesCS6A02G049600	Alpha gliadin	AA	S-rich	3	TraesCS5B02G286100	MADS_II	TF_B	-0.809218	1.07146e-07
TraesCS6A02G049600	Alpha gliadin	AA	S-rich	3	TraesCS6A02G158100	MADS_II	TF_A	0.805042	1.39768e-07
TraesCS6A02G049600	Alpha gliadin	AA	S-rich	3	TraesCS2D02G507200	tify	TF_D	0.803952	1.49645e-07
TraesCS6A02G049600	Alpha gliadin	AA	S-rich	3	TraesCS5B02G176200	MYB-related	TF_B	0.802207	1.66799e-07
TraesCS6A02G049600	Alpha gliadin	AA	S-rich	3	TraesCS1A02G102400	bHLH	TF_A	0.800062	1.9033e-07
TraesCS6A02G049700	Alpha gliadin	AA	S-rich	2	TraesCS3D02G543400	zf-MIZ	TF_D	-0.936289	8.70441e-14
TraesCS6A02G049700	Alpha gliadin	AA	S-rich	2	TraesCS3B02G458800	C3H	TF_B	-0.933132	1.64074e-13
TraesCS6A02G049700	Alpha gliadin	AA	S-rich	2	TraesCS5A02G155900	C2C2_Dof	TF_A	-0.92788	4.41231e-13
TraesCS6A02G049700	Alpha gliadin	AA	S-rich	2	TraesCS1D02G262400	CSD	TF_D	-0.922014	1.22415e-12
TraesCS6A02G049700	Alpha gliadin	AA	S-rich	2	TraesCS1B02G086600	MYB-related	TF_B	-0.914586	3.99723e-12
TraesCS6A02G049700	Alpha gliadin	AA	S-rich	2	TraesCS5D02G183000	MYB-related	TF_D	-0.913467	4.733e-12
TraesCS6A02G049700	Alpha gliadin	AA	S-rich	2	TraesCS6A02G227900	Pseudo ARR-B	TF_A	-0.906978	1.20799e-11
TraesCS6A02G049700	Alpha gliadin	AA	S-rich	2	TraesCS5D02G045700	ARF	TF_D	-0.899059	3.46843e-11
TraesCS6A02G049700	Alpha gliadin	AA	S-rich	2	TraesCS6D02G067500	CSD	TF_D	-0.89859	3.68192e-11
TraesCS6A02G049700	Alpha gliadin	AA	S-rich	2	TraesCS7B02G489500	NAC	TF_B	-0.892177	8.10277e-11
TraesCS6A02G049700	Alpha gliadin	AA	S-rich	2	TraesCS5B02G512800	SBP	TF_B	-0.888731	1.2132e-10
TraesCS6A02G049700	Alpha gliadin	AA	S-rich	2	TraesCS1A02G397300	C3H	TF_A	-0.8876	1.38099e-10
TraesCS6A02G049700	Alpha gliadin	AA	S-rich	2	TraesCS5D02G380900	C2C2_YABBY	TF_D	-0.883545	2.17369e-10
TraesCS6A02G049700	Alpha gliadin	AA	S-rich	2	TraesCS5D02G223700	AP2/EREBP	TF_D	-0.881986	2.57629e-10
TraesCS6A02G049700	Alpha gliadin	AA	S-rich	2	TraesCS7D02G135200	MYB-related	TF_D	-0.880882	2.9017e-10
TraesCS6A02G049700	Alpha gliadin	AA	S-rich	2	TraesCS7D02G216600	CCAAT_Dr1	TF_D	-0.879237	3.45704e-10
TraesCS6A02G049700	Alpha gliadin	AA	S-rich	2	TraesCS2A02G101900	NAC	TF_A	-0.879046	3.5273e-10
TraesCS6A02G049700	Alpha gliadin	AA	S-rich	2	TraesCS7D02G300100	MYB-related	TF_D	-0.878922	3.57369e-10
TraesCS6A02G049700	Alpha gliadin	AA	S-rich	2	TraesCS2A02G554300	ABI3/VP1	TF_A	-0.8778	4.01973e-10
TraesCS6A02G049700	Alpha gliadin	AA	S-rich	2	TraesCS5B02G255900	CCAAT_HAP5	TF_B	-0.876776	4.47098e-10
TraesCS6A02G049700	Alpha gliadin	AA	S-rich	2	TraesCS3A02G325800	HD-Zip_IV	TF_A	-0.876257	4.71696e-10
TraesCS6A02G049700	Alpha gliadin	AA	S-rich	2	TraesCS6A02G069500	CSD	TF_A	-0.872925	6.6153e-10
TraesCS6A02G049700	Alpha gliadin	AA	S-rich	2	TraesCS3A02G056100	MYB-related	TF_A	-0.871703	7.47115e-10
TraesCS6A02G049700	Alpha gliadin	AA	S-rich	2	TraesCS5B02G214400	AP2/EREBP	TF_B	-0.869745	9.0555e-10
TraesCS6A02G049700	Alpha gliadin	AA	S-rich	2	TraesCS2D02G163700	MYB-related	TF_D	-0.869675	9.11816e-10
TraesCS6A02G049700	Alpha gliadin	AA	S-rich	2	TraesCS2B02G183100	MYB-related	TF_B	-0.867412	1.13432e-09
TraesCS6A02G049700	Alpha gliadin	AA	S-rich	2	TraesCS3B02G092900	NAC	TF_B	-0.865281	1.38844e-09
TraesCS6A02G049700	Alpha gliadin	AA	S-rich	2	TraesCS5D02G513300	SBP	TF_D	-0.863299	1.67035e-09
TraesCS6A02G049700	Alpha gliadin	AA	S-rich	2	TraesCS3B02G354900	HD-Zip_IV	TF_B	-0.863153	1.69307e-09
TraesCS6A02G049700	Alpha gliadin	AA	S-rich	2	TraesCS7B02G196900	NAC	TF_B	-0.86309	1.703e-09
TraesCS6A02G049700	Alpha gliadin	AA	S-rich	2	TraesCS7B02G302400	C3H	TF_B	-0.860186	2.22064e-09
TraesCS6A02G049700	Alpha gliadin	AA	S-rich	2	TraesCS1B02G285000	MYB-related	TF_B	-0.858453	2.59434e-09
TraesCS6A02G049700	Alpha gliadin	AA	S-rich	2	TraesCS2D02G560000	ABI3/VP1	TF_D	-0.858307	2.6284e-09
TraesCS6A02G049700	Alpha gliadin	AA	S-rich	2	TraesCS2D02G307600	ARF	TF_D	-0.857035	2.94213e-09
TraesCS6A02G049700	Alpha gliadin	AA	S-rich	2	TraesCS3B02G484100	HD_PLINC	TF_B	-0.856748	3.01745e-09
TraesCS6A02G049700	Alpha gliadin	AA	S-rich	2	TraesCS3B02G568300	HSF	TF_B	-0.855822	3.27262e-09
TraesCS6A02G049700	Alpha gliadin	AA	S-rich	2	TraesCS5D02G275300	C3H	TF_D	-0.855809	3.2766e-09
TraesCS6A02G049700	Alpha gliadin	AA	S-rich	2	TraesCS5A02G515500	MADS_II	TF_A	-0.855233	3.44522e-09
TraesCS6A02G049700	Alpha gliadin	AA	S-rich	2	TraesCS4D02G266400	GRAS	TF_D	-0.854025	3.82546e-09
TraesCS6A02G049700	Alpha gliadin	AA	S-rich	2	TraesCS4B02G030300	ABI3/VP1	TF_B	-0.850448	5.18756e-09
TraesCS6A02G049700	Alpha gliadin	AA	S-rich	2	TraesCS5D02G323100	HD-Zip_I_II	TF_D	-0.847085	6.85844e-09
TraesCS6A02G049700	Alpha gliadin	AA	S-rich	2	TraesCS6A02G326000	GeBP	TF_A	0.846154	7.40115e-09
TraesCS6A02G049700	Alpha gliadin	AA	S-rich	2	TraesCS5A02G468800	AP2/EREBP	TF_A	-0.846145	7.40673e-09
TraesCS6A02G049700	Alpha gliadin	AA	S-rich	2	TraesCS2D02G376600	ARF	TF_D	-0.845033	8.10676e-09
TraesCS6A02G049700	Alpha gliadin	AA	S-rich	2	TraesCS5D02G007000	MYB-related	TF_D	-0.842391	1.00177e-08
TraesCS6A02G049700	Alpha gliadin	AA	S-rich	2	TraesCS5B02G236400	HSF	TF_B	-0.84176	1.05315e-08
TraesCS6A02G049700	Alpha gliadin	AA	S-rich	2	TraesCS6A02G167800	MYB-related	TF_A	-0.841157	1.10452e-08
TraesCS6A02G049700	Alpha gliadin	AA	S-rich	2	TraesCS1B02G349200	VOZ	TF_B	0.839652	1.2427e-08
TraesCS6A02G049700	Alpha gliadin	AA	S-rich	2	TraesCS6D02G098500	SBP	TF_D	-0.838265	1.38384e-08
TraesCS6A02G049700	Alpha gliadin	AA	S-rich	2	TraesCS2A02G503100	AP2/EREBP	TF_A	-0.835176	1.75226e-08
TraesCS6A02G049700	Alpha gliadin	AA	S-rich	2	TraesCS6B02G160100	Whirly	TF_B	-0.833453	1.99474e-08
TraesCS6A02G049700	Alpha gliadin	AA	S-rich	2	TraesCS5B02G004400	MYB-related	TF_B	-0.832598	2.12609e-08
TraesCS6A02G049700	Alpha gliadin	AA	S-rich	2	TraesCS7A02G569300	NAC	TF_A	-0.832574	2.12983e-08
TraesCS6A02G049700	Alpha gliadin	AA	S-rich	2	TraesCS7D02G222600	MYB-related	TF_D	-0.831351	2.33178e-08
TraesCS6A02G049700	Alpha gliadin	AA	S-rich	2	TraesCS2B02G335400	FHA	TF_B	-0.831217	2.35496e-08
TraesCS6A02G049700	Alpha gliadin	AA	S-rich	2	TraesCS7A02G306100	MYB-related	TF_A	-0.831044	2.38519e-08
TraesCS6A02G049700	Alpha gliadin	AA	S-rich	2	TraesCS4A02G405800	HD-Zip_I_II	TF_A	-0.829887	2.59637e-08
TraesCS6A02G049700	Alpha gliadin	AA	S-rich	2	TraesCS1D02G220500	MYB-related	TF_D	-0.829857	2.60202e-08
TraesCS6A02G049700	Alpha gliadin	AA	S-rich	2	TraesCS7A02G569100	NAC	TF_A	-0.826318	3.36017e-08
TraesCS6A02G049700	Alpha gliadin	AA	S-rich	2	TraesCS4A02G062800	HSF	TF_A	-0.825782	3.49102e-08
TraesCS6A02G049700	Alpha gliadin	AA	S-rich	2	TraesCS6D02G324200	AP2/EREBP	TF_D	-0.823213	4.18542e-08
TraesCS6A02G049700	Alpha gliadin	AA	S-rich	2	TraesCS7B02G142200	SBP	TF_B	-0.823152	4.20343e-08
TraesCS6A02G049700	Alpha gliadin	AA	S-rich	2	TraesCS5A02G031900	bHLH_TCP	TF_A	-0.821716	4.64613e-08
TraesCS6A02G049700	Alpha gliadin	AA	S-rich	2	TraesCS2B02G515600	C3H	TF_B	-0.820888	4.92019e-08
TraesCS6A02G049700	Alpha gliadin	AA	S-rich	2	TraesCS1B02G113100	bHLH	TF_B	-0.820867	4.92732e-08
TraesCS6A02G049700	Alpha gliadin	AA	S-rich	2	TraesCS6A02G330500	AP2/EREBP	TF_A	0.81967	5.3503e-08
TraesCS6A02G049700	Alpha gliadin	AA	S-rich	2	TraesCS5B02G214600	ARID	TF_B	-0.819646	5.35909e-08
TraesCS6A02G049700	Alpha gliadin	AA	S-rich	2	TraesCS7D02G449900	ARF	TF_D	-0.818502	5.79453e-08
TraesCS6A02G049700	Alpha gliadin	AA	S-rich	2	TraesCS6D02G358700	C2C2_GATA	TF_D	-0.816652	6.56762e-08
TraesCS6A02G049700	Alpha gliadin	AA	S-rich	2	TraesCS7D02G135700	MYB-related	TF_D	-0.816012	6.8561e-08
TraesCS6A02G049700	Alpha gliadin	AA	S-rich	2	TraesCS3B02G475800	ARF	TF_B	-0.815862	6.925e-08
TraesCS6A02G049700	Alpha gliadin	AA	S-rich	2	TraesCS3D02G078500	NAC	TF_D	-0.815723	6.98992e-08
TraesCS6A02G049700	Alpha gliadin	AA	S-rich	2	TraesCS4A02G058900	MADS_I	TF_A	-0.815301	7.18994e-08
TraesCS6A02G049700	Alpha gliadin	AA	S-rich	2	TraesCS7D02G344400	CCAAT_HAP5	TF_D	-0.814436	7.6165e-08
TraesCS6A02G049700	Alpha gliadin	AA	S-rich	2	TraesCS3B02G603400	zf-MIZ	TF_B	-0.814294	7.68839e-08
TraesCS6A02G049700	Alpha gliadin	AA	S-rich	2	TraesCS7D02G158500	AP2/EREBP	TF_D	-0.813729	7.98193e-08
TraesCS6A02G049700	Alpha gliadin	AA	S-rich	2	TraesCS1D02G106100	C2C2_GATA	TF_D	-0.81324	8.24358e-08
TraesCS6A02G049700	Alpha gliadin	AA	S-rich	2	TraesCS6A02G343300	AP2/EREBP	TF_A	-0.812894	8.43395e-08
TraesCS6A02G049700	Alpha gliadin	AA	S-rich	2	TraesCS3B02G191600	GARP_G2-like	TF_B	-0.812611	8.59213e-08
TraesCS6A02G049700	Alpha gliadin	AA	S-rich	2	TraesCS3A02G165200	GeBP	TF_A	-0.81229	8.7749e-08
TraesCS6A02G049700	Alpha gliadin	AA	S-rich	2	TraesCS1A02G288500	CCAAT_Dr1	TF_A	-0.812187	8.83481e-08
TraesCS6A02G049700	Alpha gliadin	AA	S-rich	2	TraesCS4D02G286400	HD-Zip_I_II	TF_D	-0.812148	8.85743e-08
TraesCS6A02G049700	Alpha gliadin	AA	S-rich	2	TraesCS1A02G231200	AP2/EREBP	TF_A	-0.808392	1.12983e-07
TraesCS6A02G049700	Alpha gliadin	AA	S-rich	2	TraesCS5B02G249800	C2C2_Dof	TF_B	-0.807516	1.19496e-07
TraesCS6A02G049700	Alpha gliadin	AA	S-rich	2	TraesCS7D02G295100	NAC	TF_D	-0.806213	1.29813e-07
TraesCS6A02G049700	Alpha gliadin	AA	S-rich	2	TraesCS7B02G184800	Sigma70-like	TF_B	-0.805441	1.36297e-07
TraesCS6A02G049700	Alpha gliadin	AA	S-rich	2	TraesCS7D02G130100	MYB-related	TF_D	-0.804846	1.41497e-07
TraesCS6A02G049700	Alpha gliadin	AA	S-rich	2	TraesCS1A02G275800	MYB-related	TF_A	-0.804048	1.48756e-07
TraesCS6A02G049700	Alpha gliadin	AA	S-rich	2	TraesCS3D02G157100	AP2/EREBP	TF_D	-0.804007	1.49134e-07
TraesCS6A02G049700	Alpha gliadin	AA	S-rich	2	TraesCS2B02G387700	MYB-related	TF_B	-0.802952	1.59277e-07
TraesCS6A02G049700	Alpha gliadin	AA	S-rich	2	TraesCS7A02G214700	CCAAT_Dr1	TF_A	-0.802754	1.61241e-07
TraesCS6A02G049700	Alpha gliadin	AA	S-rich	2	TraesCS4B02G080900	mTERF	TF_B	0.800573	1.84463e-07
TraesCS6A02G049800	Alpha gliadin	AA	S-rich	2	TraesCS6A02G330500	AP2/EREBP	TF_A	0.87998	3.19511e-10
TraesCS6A02G049800	Alpha gliadin	AA	S-rich	2	TraesCS2B02G183100	MYB-related	TF_B	-0.874087	5.88521e-10
TraesCS6A02G049800	Alpha gliadin	AA	S-rich	2	TraesCS1A02G288500	CCAAT_Dr1	TF_A	-0.865874	1.31296e-09
TraesCS6A02G049800	Alpha gliadin	AA	S-rich	2	TraesCS7B02G184800	Sigma70-like	TF_B	-0.865008	1.42452e-09
TraesCS6A02G049800	Alpha gliadin	AA	S-rich	2	TraesCS6A02G227900	Pseudo ARR-B	TF_A	-0.857732	2.76617e-09
TraesCS6A02G049800	Alpha gliadin	AA	S-rich	2	TraesCS5D02G223700	AP2/EREBP	TF_D	-0.847276	6.75198e-09
TraesCS6A02G049800	Alpha gliadin	AA	S-rich	2	TraesCS2A02G488000	C3H	TF_A	-0.842002	1.03319e-08
TraesCS6A02G049800	Alpha gliadin	AA	S-rich	2	TraesCS3A02G328000	AP2/EREBP	TF_A	-0.833415	2.00044e-08
TraesCS6A02G049800	Alpha gliadin	AA	S-rich	2	TraesCS7A02G214700	CCAAT_Dr1	TF_A	-0.824645	3.7843e-08
TraesCS6A02G049800	Alpha gliadin	AA	S-rich	2	TraesCS5B02G214600	ARID	TF_B	-0.821016	4.87679e-08
TraesCS6A02G049800	Alpha gliadin	AA	S-rich	2	TraesCS7B02G142200	SBP	TF_B	-0.81929	5.49107e-08
TraesCS6A02G049800	Alpha gliadin	AA	S-rich	2	TraesCS3A02G056100	MYB-related	TF_A	-0.814366	7.6516e-08
TraesCS6A02G049800	Alpha gliadin	AA	S-rich	2	TraesCS4B02G080900	mTERF	TF_B	0.814096	7.79018e-08
TraesCS6A02G049800	Alpha gliadin	AA	S-rich	2	TraesCS4A02G036000	E2F/DP	TF_A	-0.806657	1.2621e-07
TraesCS6A02G049800	Alpha gliadin	AA	S-rich	2	TraesCS7D02G208000	MYB-related	TF_D	-0.804225	1.47111e-07
TraesCS6A02G049800	Alpha gliadin	AA	S-rich	2	TraesCS6A02G247200	GRAS	TF_A	-0.802609	1.62701e-07
TraesCS6A02G049800	Alpha gliadin	AA	S-rich	2	TraesCS1B02G086600	MYB-related	TF_B	-0.800411	1.86309e-07
TraesCSU02G108200	Alpha gliadin	DD	S-rich	6	TraesCS3B02G568300	HSF	TF_B	0.933839	1.42767e-13
TraesCSU02G108200	Alpha gliadin	DD	S-rich	6	TraesCS2D02G560000	ABI3/VP1	TF_D	0.922864	1.06118e-12
TraesCSU02G108200	Alpha gliadin	DD	S-rich	6	TraesCS5D02G481200	NAC	TF_D	0.922694	1.09214e-12
TraesCSU02G108200	Alpha gliadin	DD	S-rich	6	TraesCS6A02G167800	MYB-related	TF_A	0.919109	1.97098e-12
TraesCSU02G108200	Alpha gliadin	DD	S-rich	6	TraesCS1B02G285000	MYB-related	TF_B	0.899779	3.16265e-11
TraesCSU02G108200	Alpha gliadin	DD	S-rich	6	TraesCS4A02G058900	MADS_I	TF_A	0.893232	7.14078e-11
TraesCSU02G108200	Alpha gliadin	DD	S-rich	6	TraesCS2D02G488300	C3H	TF_D	0.883288	2.2358e-10
TraesCSU02G108200	Alpha gliadin	DD	S-rich	6	TraesCS1A02G266300	NAC	TF_A	0.879132	3.49538e-10
TraesCSU02G108200	Alpha gliadin	DD	S-rich	6	TraesCS1D02G223200	C2C2_GATA	TF_D	0.876443	4.62761e-10
TraesCSU02G108200	Alpha gliadin	DD	S-rich	6	TraesCS6D02G067500	CSD	TF_D	0.872042	7.22348e-10
TraesCSU02G108200	Alpha gliadin	DD	S-rich	6	TraesCS2D02G307600	ARF	TF_D	0.871353	7.73401e-10
TraesCSU02G108200	Alpha gliadin	DD	S-rich	6	TraesCS6D02G095400	TAZ	TF_D	0.870164	8.69303e-10
TraesCSU02G108200	Alpha gliadin	DD	S-rich	6	TraesCS7B02G158600	MADS_II	TF_B	0.854835	3.56654e-09
TraesCSU02G108200	Alpha gliadin	DD	S-rich	6	TraesCS3B02G354900	HD-Zip_IV	TF_B	0.854556	3.65397e-09
TraesCSU02G108200	Alpha gliadin	DD	S-rich	6	TraesCS6B02G269700	HD-Zip_IV	TF_B	0.847141	6.82694e-09
TraesCSU02G108200	Alpha gliadin	DD	S-rich	6	TraesCS2A02G251100	bHLH_TCP	TF_A	0.846679	7.09075e-09
TraesCSU02G108200	Alpha gliadin	DD	S-rich	6	TraesCS7D02G449900	ARF	TF_D	0.844905	8.19064e-09
TraesCSU02G108200	Alpha gliadin	DD	S-rich	6	TraesCS5B02G004400	MYB-related	TF_B	0.842514	9.92053e-09
TraesCSU02G108200	Alpha gliadin	DD	S-rich	6	TraesCS2B02G392900	bHLH_TCP	TF_B	0.838729	1.33506e-08
TraesCSU02G108200	Alpha gliadin	DD	S-rich	6	TraesCS1B02G086600	MYB-related	TF_B	0.835473	1.71328e-08
TraesCSU02G108200	Alpha gliadin	DD	S-rich	6	TraesCS5A02G155100	zf-MIZ	TF_A	0.833707	1.9571e-08
TraesCSU02G108200	Alpha gliadin	DD	S-rich	6	TraesCS1D02G264500	MADS_II	TF_D	0.830482	2.4857e-08
TraesCSU02G108200	Alpha gliadin	DD	S-rich	6	TraesCS3D02G272700	HD_PHD	TF_D	0.826455	3.32729e-08
TraesCSU02G108200	Alpha gliadin	DD	S-rich	6	TraesCS1D02G220500	MYB-related	TF_D	0.825499	3.56193e-08
TraesCSU02G108200	Alpha gliadin	DD	S-rich	6	TraesCS3B02G206400	C3H	TF_B	0.82115	4.83176e-08
TraesCSU02G108200	Alpha gliadin	DD	S-rich	6	TraesCS7D02G344400	CCAAT_HAP5	TF_D	0.817286	6.29264e-08
TraesCSU02G108200	Alpha gliadin	DD	S-rich	6	TraesCS2B02G183100	MYB-related	TF_B	0.815192	7.2427e-08
TraesCSU02G108200	Alpha gliadin	DD	S-rich	6	TraesCS3B02G092900	NAC	TF_B	0.814213	7.72979e-08
TraesCSU02G108200	Alpha gliadin	DD	S-rich	6	TraesCS4D02G130400	zf-MIZ	TF_D	0.811018	9.53556e-08
TraesCSU02G108200	Alpha gliadin	DD	S-rich	6	TraesCS2B02G343800	MYB-related	TF_B	0.810931	9.58976e-08
TraesCSU02G108200	Alpha gliadin	DD	S-rich	6	TraesCS3B02G603400	zf-MIZ	TF_B	0.809673	1.04045e-07
TraesCSU02G108200	Alpha gliadin	DD	S-rich	6	TraesCS5D02G380900	C2C2_YABBY	TF_D	0.805066	1.39557e-07
TraesCSU02G108200	Alpha gliadin	DD	S-rich	6	TraesCS5A02G468800	AP2/EREBP	TF_A	0.804949	1.40587e-07
TraesCSU02G108200	Alpha gliadin	DD	S-rich	6	TraesCS4D02G175000	MYB-related	TF_D	0.804501	1.4459e-07
TraesCSU02G108200	Alpha gliadin	DD	S-rich	6	TraesCS7D02G158500	AP2/EREBP	TF_D	0.803589	1.53078e-07
TraesCSU02G108200	Alpha gliadin	DD	S-rich	6	TraesCS6A02G301900	AP2/EREBP	TF_A	0.803513	1.53809e-07
TraesCSU02G108200	Alpha gliadin	DD	S-rich	6	TraesCS3A02G056100	MYB-related	TF_A	0.801991	1.69044e-07
TraesCSU02G108363	Alpha gliadin	DD	S-rich	4	TraesCS3D02G078500	NAC	TF_D	0.900422	2.91089e-11
TraesCSU02G108363	Alpha gliadin	DD	S-rich	4	TraesCS5B02G249800	C2C2_Dof	TF_B	0.888827	1.19985e-10
TraesCSU02G108363	Alpha gliadin	DD	S-rich	4	TraesCS6B02G160100	Whirly	TF_B	0.880452	3.03843e-10
TraesCSU02G108363	Alpha gliadin	DD	S-rich	4	TraesCS5B02G043100	MYB-related	TF_B	0.866526	1.23436e-09
TraesCSU02G108363	Alpha gliadin	DD	S-rich	4	TraesCS7D02G135200	MYB-related	TF_D	0.849691	5.52732e-09
TraesCSU02G108363	Alpha gliadin	DD	S-rich	4	TraesCS1A02G262400	CSD	TF_A	0.848143	6.28643e-09
TraesCSU02G108363	Alpha gliadin	DD	S-rich	4	TraesCS5A02G391800	MADS_II	TF_A	0.847646	6.54968e-09
TraesCSU02G108363	Alpha gliadin	DD	S-rich	4	TraesCS7B02G302400	C3H	TF_B	0.841904	1.04122e-08
TraesCSU02G108363	Alpha gliadin	DD	S-rich	4	TraesCS7D02G216600	CCAAT_Dr1	TF_D	0.839867	1.222e-08
TraesCSU02G108363	Alpha gliadin	DD	S-rich	4	TraesCS5D02G183000	MYB-related	TF_D	0.839805	1.22792e-08
TraesCSU02G108363	Alpha gliadin	DD	S-rich	4	TraesCS6B02G285300	C2C2_GATA	TF_B	0.837629	1.4533e-08
TraesCSU02G108363	Alpha gliadin	DD	S-rich	4	TraesCS3D02G166700	ARF	TF_D	0.836685	1.56237e-08
TraesCSU02G108363	Alpha gliadin	DD	S-rich	4	TraesCS5A02G515500	MADS_II	TF_A	0.83526	1.74122e-08
TraesCSU02G108363	Alpha gliadin	DD	S-rich	4	TraesCS7D02G222600	MYB-related	TF_D	0.834677	1.81956e-08
TraesCSU02G108363	Alpha gliadin	DD	S-rich	4	TraesCS5A02G215900	AP2/EREBP	TF_A	0.833438	1.99695e-08
TraesCSU02G108363	Alpha gliadin	DD	S-rich	4	TraesCS1A02G397300	C3H	TF_A	0.829579	2.65544e-08
TraesCSU02G108363	Alpha gliadin	DD	S-rich	4	TraesCS5B02G236400	HSF	TF_B	0.826832	3.23877e-08
TraesCSU02G108363	Alpha gliadin	DD	S-rich	4	TraesCS6B02G248400	C2C2_CO-like	TF_B	0.824971	3.69805e-08
TraesCSU02G108363	Alpha gliadin	DD	S-rich	4	TraesCS3B02G191600	GARP_G2-like	TF_B	0.822383	4.43547e-08
TraesCSU02G108363	Alpha gliadin	DD	S-rich	4	TraesCS5A02G155900	C2C2_Dof	TF_A	0.819708	5.33642e-08
TraesCSU02G108363	Alpha gliadin	DD	S-rich	4	TraesCS5B02G214400	AP2/EREBP	TF_B	0.819095	5.56482e-08
TraesCSU02G108363	Alpha gliadin	DD	S-rich	4	TraesCS1D02G197300	HD-Zip_IV	TF_D	0.815256	7.21182e-08
TraesCSU02G108363	Alpha gliadin	DD	S-rich	4	TraesCS3B02G458800	C3H	TF_B	0.812236	8.8065e-08
TraesCSU02G108363	Alpha gliadin	DD	S-rich	4	TraesCS3B02G092900	NAC	TF_B	0.809937	1.02287e-07
TraesCSU02G108363	Alpha gliadin	DD	S-rich	4	TraesCS4B02G060000	GRF	TF_B	0.809124	1.07797e-07
TraesCSU02G108363	Alpha gliadin	DD	S-rich	4	TraesCS2A02G101900	NAC	TF_A	0.802921	1.59582e-07
TraesCSU02G108363	Alpha gliadin	DD	S-rich	4	TraesCS3A02G056100	MYB-related	TF_A	0.801958	1.69397e-07
TraesCSU02G108400	Alpha gliadin	DD	S-rich	4	TraesCS5B02G047200	HD	TF_B	0.825111	3.6614e-08
TraesCSU02G108500	Alpha gliadin	DD	S-rich	6	TraesCS5B02G214400	AP2/EREBP	TF_B	0.972092	1.55804e-18
TraesCSU02G108500	Alpha gliadin	DD	S-rich	6	TraesCS1D02G262400	CSD	TF_D	0.97009	3.92285e-18
TraesCSU02G108500	Alpha gliadin	DD	S-rich	6	TraesCS2A02G101900	NAC	TF_A	0.968709	7.15512e-18
TraesCSU02G108500	Alpha gliadin	DD	S-rich	6	TraesCS1A02G397300	C3H	TF_A	0.960353	1.66295e-16
TraesCSU02G108500	Alpha gliadin	DD	S-rich	6	TraesCS7D02G216600	CCAAT_Dr1	TF_D	0.959543	2.17471e-16
TraesCSU02G108500	Alpha gliadin	DD	S-rich	6	TraesCS5D02G183000	MYB-related	TF_D	0.959128	2.4902e-16
TraesCSU02G108500	Alpha gliadin	DD	S-rich	6	TraesCS7B02G489500	NAC	TF_B	0.953138	1.52233e-15
TraesCSU02G108500	Alpha gliadin	DD	S-rich	6	TraesCS7D02G300100	MYB-related	TF_D	0.952581	1.77997e-15
TraesCSU02G108500	Alpha gliadin	DD	S-rich	6	TraesCS7D02G135200	MYB-related	TF_D	0.951024	2.72737e-15
TraesCSU02G108500	Alpha gliadin	DD	S-rich	6	TraesCS1B02G086600	MYB-related	TF_B	0.95027	3.33741e-15
TraesCSU02G108500	Alpha gliadin	DD	S-rich	6	TraesCS3A02G056100	MYB-related	TF_A	0.944845	1.30763e-14
TraesCSU02G108500	Alpha gliadin	DD	S-rich	6	TraesCS5B02G512800	SBP	TF_B	0.943486	1.80166e-14
TraesCSU02G108500	Alpha gliadin	DD	S-rich	6	TraesCS6A02G069500	CSD	TF_A	0.943443	1.81952e-14
TraesCSU02G108500	Alpha gliadin	DD	S-rich	6	TraesCS6B02G160100	Whirly	TF_B	0.94156	2.79956e-14
TraesCSU02G108500	Alpha gliadin	DD	S-rich	6	TraesCS7D02G222600	MYB-related	TF_D	0.936598	8.16673e-14
TraesCSU02G108500	Alpha gliadin	DD	S-rich	6	TraesCS3B02G458800	C3H	TF_B	0.933524	1.51917e-13
TraesCSU02G108500	Alpha gliadin	DD	S-rich	6	TraesCS6D02G067500	CSD	TF_D	0.929952	3.01434e-13
TraesCSU02G108500	Alpha gliadin	DD	S-rich	6	TraesCS3B02G092900	NAC	TF_B	0.927052	5.12261e-13
TraesCSU02G108500	Alpha gliadin	DD	S-rich	6	TraesCS5A02G031900	bHLH_TCP	TF_A	0.923976	8.78099e-13
TraesCSU02G108500	Alpha gliadin	DD	S-rich	6	TraesCS3D02G166700	ARF	TF_D	0.923703	9.20175e-13
TraesCSU02G108500	Alpha gliadin	DD	S-rich	6	TraesCS5A02G515500	MADS_II	TF_A	0.922972	1.04197e-12
TraesCSU02G108500	Alpha gliadin	DD	S-rich	6	TraesCS4D02G266400	GRAS	TF_D	0.922034	1.22005e-12
TraesCSU02G108500	Alpha gliadin	DD	S-rich	6	TraesCS5D02G223700	AP2/EREBP	TF_D	0.919769	1.77147e-12
TraesCSU02G108500	Alpha gliadin	DD	S-rich	6	TraesCS3D02G505200	PLATZ	TF_D	0.915968	3.23416e-12
TraesCSU02G108500	Alpha gliadin	DD	S-rich	6	TraesCS5D02G472100	FHA	TF_D	0.914624	3.97458e-12
TraesCSU02G108500	Alpha gliadin	DD	S-rich	6	TraesCS7A02G246100	EIL	TF_A	0.911751	6.10663e-12
TraesCSU02G108500	Alpha gliadin	DD	S-rich	6	TraesCS1A02G231200	AP2/EREBP	TF_A	0.911735	6.12038e-12
TraesCSU02G108500	Alpha gliadin	DD	S-rich	6	TraesCS5A02G155900	C2C2_Dof	TF_A	0.911261	6.56089e-12
TraesCSU02G108500	Alpha gliadin	DD	S-rich	6	TraesCS1A02G156600	ARF	TF_A	0.910869	6.94604e-12
TraesCSU02G108500	Alpha gliadin	DD	S-rich	6	TraesCS3A02G306800	C2C2_Dof	TF_A	0.910129	7.73151e-12
TraesCSU02G108500	Alpha gliadin	DD	S-rich	6	TraesCS3B02G354900	HD-Zip_IV	TF_B	0.909175	8.86548e-12
TraesCSU02G108500	Alpha gliadin	DD	S-rich	6	TraesCS5D02G380900	C2C2_YABBY	TF_D	0.909038	9.03941e-12
TraesCSU02G108500	Alpha gliadin	DD	S-rich	6	TraesCS7B02G302400	C3H	TF_B	0.90653	1.28542e-11
TraesCSU02G108500	Alpha gliadin	DD	S-rich	6	TraesCS5B02G249800	C2C2_Dof	TF_B	0.905512	1.47854e-11
TraesCSU02G108500	Alpha gliadin	DD	S-rich	6	TraesCS5D02G045700	ARF	TF_D	0.905254	1.53164e-11
TraesCSU02G108500	Alpha gliadin	DD	S-rich	6	TraesCS6D02G324200	AP2/EREBP	TF_D	0.904566	1.6817e-11
TraesCSU02G108500	Alpha gliadin	DD	S-rich	6	TraesCS7D02G135700	MYB-related	TF_D	0.901365	2.57482e-11
TraesCSU02G108500	Alpha gliadin	DD	S-rich	6	TraesCS3B02G191600	GARP_G2-like	TF_B	0.899784	3.16063e-11
TraesCSU02G108500	Alpha gliadin	DD	S-rich	6	TraesCS7A02G194700	NAC	TF_A	0.89908	3.45902e-11
TraesCSU02G108500	Alpha gliadin	DD	S-rich	6	TraesCS7B02G196900	NAC	TF_B	0.897337	4.31303e-11
TraesCSU02G108500	Alpha gliadin	DD	S-rich	6	TraesCS5B02G236400	HSF	TF_B	0.896825	4.59795e-11
TraesCSU02G108500	Alpha gliadin	DD	S-rich	6	TraesCS3A02G259900	AP2/EREBP	TF_A	0.895797	5.22366e-11
TraesCSU02G108500	Alpha gliadin	DD	S-rich	6	TraesCS2A02G309300	ARF	TF_A	0.895791	5.22747e-11
TraesCSU02G108500	Alpha gliadin	DD	S-rich	6	TraesCS3D02G543400	zf-MIZ	TF_D	0.894805	5.90057e-11
TraesCSU02G108500	Alpha gliadin	DD	S-rich	6	TraesCS4B02G173600	NAC	TF_B	0.893492	6.92079e-11
TraesCSU02G108500	Alpha gliadin	DD	S-rich	6	TraesCS5D02G323100	HD-Zip_I_II	TF_D	0.890018	1.04507e-10
TraesCSU02G108500	Alpha gliadin	DD	S-rich	6	TraesCS2A02G417300	AP2/EREBP	TF_A	0.889401	1.12274e-10
TraesCSU02G108500	Alpha gliadin	DD	S-rich	6	TraesCS4B02G030300	ABI3/VP1	TF_B	0.885705	1.71074e-10
TraesCSU02G108500	Alpha gliadin	DD	S-rich	6	TraesCS2D02G376600	ARF	TF_D	0.884692	1.91526e-10
TraesCSU02G108500	Alpha gliadin	DD	S-rich	6	TraesCS2D02G560000	ABI3/VP1	TF_D	0.883424	2.20272e-10
TraesCSU02G108500	Alpha gliadin	DD	S-rich	6	TraesCS2A02G554300	ABI3/VP1	TF_A	0.880157	3.13539e-10
TraesCSU02G108500	Alpha gliadin	DD	S-rich	6	TraesCS7D02G449900	ARF	TF_D	0.877347	4.21419e-10
TraesCSU02G108500	Alpha gliadin	DD	S-rich	6	TraesCS3A02G325800	HD-Zip_IV	TF_A	0.877195	4.28122e-10
TraesCSU02G108500	Alpha gliadin	DD	S-rich	6	TraesCS3D02G078500	NAC	TF_D	0.874683	5.54072e-10
TraesCSU02G108500	Alpha gliadin	DD	S-rich	6	TraesCS5A02G237900	HSF	TF_A	0.872749	6.73281e-10
TraesCSU02G108500	Alpha gliadin	DD	S-rich	6	TraesCS3B02G206400	C3H	TF_B	0.872075	7.20009e-10
TraesCSU02G108500	Alpha gliadin	DD	S-rich	6	TraesCS5B02G255900	CCAAT_HAP5	TF_B	0.871527	7.60195e-10
TraesCSU02G108500	Alpha gliadin	DD	S-rich	6	TraesCS6D02G098500	SBP	TF_D	0.870202	8.66074e-10
TraesCSU02G108500	Alpha gliadin	DD	S-rich	6	TraesCS2D02G163700	MYB-related	TF_D	0.869426	9.34182e-10
TraesCSU02G108500	Alpha gliadin	DD	S-rich	6	TraesCS5A02G215900	AP2/EREBP	TF_A	0.867842	1.08862e-09
TraesCSU02G108500	Alpha gliadin	DD	S-rich	6	TraesCS2B02G515600	C3H	TF_B	0.8675	1.12489e-09
TraesCSU02G108500	Alpha gliadin	DD	S-rich	6	TraesCS3B02G476000	bHLH	TF_B	-0.867349	1.14119e-09
TraesCSU02G108500	Alpha gliadin	DD	S-rich	6	TraesCS3B02G349300	ULT	TF_B	0.865817	1.32005e-09
TraesCSU02G108500	Alpha gliadin	DD	S-rich	6	TraesCS1D02G266500	NAC	TF_D	0.865184	1.40116e-09
TraesCSU02G108500	Alpha gliadin	DD	S-rich	6	TraesCS6A02G326000	GeBP	TF_A	-0.863116	1.69889e-09
TraesCSU02G108500	Alpha gliadin	DD	S-rich	6	TraesCS4A02G062800	HSF	TF_A	0.862577	1.78557e-09
TraesCSU02G108500	Alpha gliadin	DD	S-rich	6	TraesCS4A02G261600	MYB-related	TF_A	0.861347	1.99846e-09
TraesCSU02G108500	Alpha gliadin	DD	S-rich	6	TraesCS2B02G183100	MYB-related	TF_B	0.859866	2.28565e-09
TraesCSU02G108500	Alpha gliadin	DD	S-rich	6	TraesCS2D02G147300	C3H	TF_D	0.859512	2.35955e-09
TraesCSU02G108500	Alpha gliadin	DD	S-rich	6	TraesCS2B02G198700	CCAAT_HAP2	TF_B	0.858764	2.5232e-09
TraesCSU02G108500	Alpha gliadin	DD	S-rich	6	TraesCS1D02G338300	VOZ	TF_D	0.854701	3.60819e-09
TraesCSU02G108500	Alpha gliadin	DD	S-rich	6	TraesCS5A02G381000	WRKY	TF_A	0.848582	6.06188e-09
TraesCSU02G108500	Alpha gliadin	DD	S-rich	6	TraesCS5A02G468800	AP2/EREBP	TF_A	0.84762	6.56344e-09
TraesCSU02G108500	Alpha gliadin	DD	S-rich	6	TraesCS6B02G248400	C2C2_CO-like	TF_B	0.84522	7.98497e-09
TraesCSU02G108500	Alpha gliadin	DD	S-rich	6	TraesCS5D02G149400	HD_PLINC	TF_D	0.84515	8.03046e-09
TraesCSU02G108500	Alpha gliadin	DD	S-rich	6	TraesCS2A02G503100	AP2/EREBP	TF_A	0.845046	8.09788e-09
TraesCSU02G108500	Alpha gliadin	DD	S-rich	6	TraesCS4A02G405800	HD-Zip_I_II	TF_A	0.844758	8.28855e-09
TraesCSU02G108500	Alpha gliadin	DD	S-rich	6	TraesCS7A02G298900	C3H	TF_A	0.842798	9.69873e-09
TraesCSU02G108500	Alpha gliadin	DD	S-rich	6	TraesCS5D02G513300	SBP	TF_D	0.841822	1.04798e-08
TraesCSU02G108500	Alpha gliadin	DD	S-rich	6	TraesCS5D02G007000	MYB-related	TF_D	0.841698	1.0583e-08
TraesCSU02G108500	Alpha gliadin	DD	S-rich	6	TraesCS3B02G595800	WRKY	TF_B	0.839606	1.24716e-08
TraesCSU02G108500	Alpha gliadin	DD	S-rich	6	TraesCS5A02G391800	MADS_II	TF_A	0.839551	1.25251e-08
TraesCSU02G108500	Alpha gliadin	DD	S-rich	6	TraesCS7A02G214700	CCAAT_Dr1	TF_A	0.83902	1.30524e-08
TraesCSU02G108500	Alpha gliadin	DD	S-rich	6	TraesCS1A02G327100	CPP	TF_A	0.838959	1.3115e-08
TraesCSU02G108500	Alpha gliadin	DD	S-rich	6	TraesCS1A02G288500	CCAAT_Dr1	TF_A	0.838906	1.31683e-08
TraesCSU02G108500	Alpha gliadin	DD	S-rich	6	TraesCS1B02G285000	MYB-related	TF_B	0.838624	1.34594e-08
TraesCSU02G108500	Alpha gliadin	DD	S-rich	6	TraesCS6A02G247200	GRAS	TF_A	0.838432	1.36612e-08
TraesCSU02G108500	Alpha gliadin	DD	S-rich	6	TraesCS6A02G227900	Pseudo ARR-B	TF_A	0.834519	1.84131e-08
TraesCSU02G108500	Alpha gliadin	DD	S-rich	6	TraesCS2A02G547800	ARF	TF_A	0.833778	1.94675e-08
TraesCSU02G108500	Alpha gliadin	DD	S-rich	6	TraesCS3B02G568300	HSF	TF_B	0.832421	2.15426e-08
TraesCSU02G108500	Alpha gliadin	DD	S-rich	6	TraesCS7D02G344400	CCAAT_HAP5	TF_D	0.828534	2.86486e-08
TraesCSU02G108500	Alpha gliadin	DD	S-rich	6	TraesCS6D02G268100	CCAAT_Dr1	TF_D	0.827446	3.09913e-08
TraesCSU02G108500	Alpha gliadin	DD	S-rich	6	TraesCS7D02G295100	NAC	TF_D	0.827425	3.10378e-08
TraesCSU02G108500	Alpha gliadin	DD	S-rich	6	TraesCS5D02G275300	C3H	TF_D	0.826982	3.20399e-08
TraesCSU02G108500	Alpha gliadin	DD	S-rich	6	TraesCS3D02G244700	C3H	TF_D	0.826033	3.42901e-08
TraesCSU02G108500	Alpha gliadin	DD	S-rich	6	TraesCS4A02G058900	MADS_I	TF_A	0.825913	3.45853e-08
TraesCSU02G108500	Alpha gliadin	DD	S-rich	6	TraesCS7A02G569300	NAC	TF_A	0.825867	3.46999e-08
TraesCSU02G108500	Alpha gliadin	DD	S-rich	6	TraesCS1B02G349200	VOZ	TF_B	-0.825609	3.5343e-08
TraesCSU02G108500	Alpha gliadin	DD	S-rich	6	TraesCS7D02G323100	TUB	TF_D	0.825414	3.58343e-08
TraesCSU02G108500	Alpha gliadin	DD	S-rich	6	TraesCS6A02G167800	MYB-related	TF_A	0.825031	3.68222e-08
TraesCSU02G108500	Alpha gliadin	DD	S-rich	6	TraesCS7B02G346700	ARF	TF_B	0.823548	4.08831e-08
TraesCSU02G108500	Alpha gliadin	DD	S-rich	6	TraesCS1D02G197300	HD-Zip_IV	TF_D	0.823401	4.13065e-08
TraesCSU02G108500	Alpha gliadin	DD	S-rich	6	TraesCS7B02G100300	NAC	TF_B	0.822015	4.5504e-08
TraesCSU02G108500	Alpha gliadin	DD	S-rich	6	TraesCS1D02G106100	C2C2_GATA	TF_D	0.821793	4.62115e-08
TraesCSU02G108500	Alpha gliadin	DD	S-rich	6	TraesCS4A02G359500	SBP	TF_A	0.820819	4.94346e-08
TraesCSU02G108500	Alpha gliadin	DD	S-rich	6	TraesCS2D02G307600	ARF	TF_D	0.820701	4.98412e-08
TraesCSU02G108500	Alpha gliadin	DD	S-rich	6	TraesCS5A02G246500	HD_PLINC	TF_A	0.820152	5.17595e-08
TraesCSU02G108500	Alpha gliadin	DD	S-rich	6	TraesCS3A02G165200	GeBP	TF_A	0.815646	7.02619e-08
TraesCSU02G108500	Alpha gliadin	DD	S-rich	6	TraesCS2D02G378400	MYB-related	TF_D	0.814506	7.58097e-08
TraesCSU02G108500	Alpha gliadin	DD	S-rich	6	TraesCS1B02G113100	bHLH	TF_B	0.814494	7.587e-08
TraesCSU02G108500	Alpha gliadin	DD	S-rich	6	TraesCS2B02G387700	MYB-related	TF_B	0.813318	8.20128e-08
TraesCSU02G108500	Alpha gliadin	DD	S-rich	6	TraesCS6B02G210300	AP2/EREBP	TF_B	0.812127	8.86951e-08
TraesCSU02G108500	Alpha gliadin	DD	S-rich	6	TraesCS5B02G297100	ABI3/VP1	TF_B	0.81147	9.25877e-08
TraesCSU02G108500	Alpha gliadin	DD	S-rich	6	TraesCS6D02G272000	HD-Zip_I_II	TF_D	0.810606	9.79436e-08
TraesCSU02G108500	Alpha gliadin	DD	S-rich	6	TraesCS6A02G330500	AP2/EREBP	TF_A	-0.810458	9.88891e-08
TraesCSU02G108500	Alpha gliadin	DD	S-rich	6	TraesCS2B02G413500	GRAS	TF_B	0.809354	1.06207e-07
TraesCSU02G108500	Alpha gliadin	DD	S-rich	6	TraesCS6B02G285300	C2C2_GATA	TF_B	0.808593	1.11537e-07
TraesCSU02G108500	Alpha gliadin	DD	S-rich	6	TraesCS7B02G135000	CCAAT_HAP5	TF_B	0.807285	1.21263e-07
TraesCSU02G108500	Alpha gliadin	DD	S-rich	6	TraesCS2A02G101400	NAC	TF_A	-0.803995	1.49247e-07
TraesCSU02G108500	Alpha gliadin	DD	S-rich	6	TraesCS3A02G233000	GRAS	TF_A	0.802576	1.6303e-07
TraesCSU02G108500	Alpha gliadin	DD	S-rich	6	TraesCS7B02G142200	SBP	TF_B	0.800833	1.81543e-07
TraesCSU02G108500	Alpha gliadin	DD	S-rich	6	TraesCS4B02G060000	GRF	TF_B	0.800648	1.8362e-07
TraesCSU02G108500	Alpha gliadin	DD	S-rich	6	TraesCS5B02G043100	MYB-related	TF_B	0.800564	1.84568e-07
TraesCSU02G220200	Alpha gliadin	AA	S-rich	5	TraesCS6D02G293200	MADS_II	TF_D	-0.894026	6.48784e-11
TraesCSU02G220200	Alpha gliadin	AA	S-rich	5	TraesCS5A02G371500	C2C2_YABBY	TF_A	-0.858658	2.54728e-09
TraesCSU02G220200	Alpha gliadin	AA	S-rich	5	TraesCS3A02G497600	PLATZ	TF_A	-0.830424	2.49623e-08
TraesCSU02G220200	Alpha gliadin	AA	S-rich	5	TraesCS3A02G179200	C3H	TF_A	-0.81876	5.69342e-08
TraesCSU02G220200	Alpha gliadin	AA	S-rich	5	TraesCS6A02G173800	MYB-related	TF_A	-0.809065	1.08205e-07
TraesCSU02G220200	Alpha gliadin	AA	S-rich	5	TraesCS5A02G286800	MADS_II	TF_A	-0.806498	1.2749e-07
TraesCSU02G220200	Alpha gliadin	AA	S-rich	5	TraesCS7A02G308400	HD-Zip_IV	TF_A	-0.800914	1.80647e-07
TraesCSU02G220600	Alpha gliadin	DD	S-rich	5	TraesCS3B02G331200	HD-Zip_IV	TF_B	0.917703	2.46615e-12
TraesCSU02G220600	Alpha gliadin	DD	S-rich	5	TraesCS4A02G209000	TUB	TF_A	0.894885	5.84349e-11
TraesCSU02G220600	Alpha gliadin	DD	S-rich	5	TraesCS1A02G157500	HD	TF_A	0.882276	2.49675e-10
TraesCSU02G220600	Alpha gliadin	DD	S-rich	5	TraesCS3A02G251200	MYB-related	TF_A	0.87818	3.86343e-10
TraesCSU02G220600	Alpha gliadin	DD	S-rich	5	TraesCS5D02G118200	MADS_II	TF_D	0.877964	3.95152e-10
TraesCSU02G220600	Alpha gliadin	DD	S-rich	5	TraesCS3D02G292100	ARF	TF_D	0.875813	4.93705e-10
TraesCSU02G220600	Alpha gliadin	DD	S-rich	5	TraesCS5B02G154100	C2C2_Dof	TF_B	0.875309	5.19866e-10
TraesCSU02G220600	Alpha gliadin	DD	S-rich	5	TraesCS5D02G320800	AP2/EREBP	TF_D	0.861848	1.90904e-09
TraesCSU02G220600	Alpha gliadin	DD	S-rich	5	TraesCS6D02G240200	MADS_II	TF_D	0.860039	2.25021e-09
TraesCSU02G220600	Alpha gliadin	DD	S-rich	5	TraesCS5B02G317400	HD-Zip_I_II	TF_B	0.851575	4.71697e-09
TraesCSU02G220600	Alpha gliadin	DD	S-rich	5	TraesCS3D02G091700	AS2/LOB	TF_D	0.850175	5.30782e-09
TraesCSU02G220600	Alpha gliadin	DD	S-rich	5	TraesCS6B02G228500	MYB-related	TF_B	0.845476	7.82058e-09
TraesCSU02G220600	Alpha gliadin	DD	S-rich	5	TraesCS2A02G253900	bHLH	TF_A	0.842628	9.83117e-09
TraesCSU02G220600	Alpha gliadin	DD	S-rich	5	TraesCS7D02G463100	CCAAT_HAP5	TF_D	0.838568	1.3518e-08
TraesCSU02G220600	Alpha gliadin	DD	S-rich	5	TraesCS2A02G172500	CCAAT_HAP2	TF_A	0.83755	1.46217e-08
TraesCSU02G220600	Alpha gliadin	DD	S-rich	5	TraesCS4B02G198700	Pseudo ARR-B	TF_B	-0.837393	1.4799e-08
TraesCSU02G220600	Alpha gliadin	DD	S-rich	5	TraesCS2A02G102000	NAC	TF_A	0.836407	1.59586e-08
TraesCSU02G220600	Alpha gliadin	DD	S-rich	5	TraesCS6A02G306300	AP2/EREBP	TF_A	0.836026	1.64292e-08
TraesCSU02G220600	Alpha gliadin	DD	S-rich	5	TraesCS1B02G277300	NAC	TF_B	0.807482	1.19751e-07
TraesCSU02G220600	Alpha gliadin	DD	S-rich	5	TraesCS2A02G271300	AS2/LOB	TF_A	0.807104	1.22676e-07
TraesCSU02G220600	Alpha gliadin	DD	S-rich	5	TraesCS4B02G361100	AS2/LOB	TF_B	0.806437	1.27982e-07
TraesCSU02G220600	Alpha gliadin	DD	S-rich	5	TraesCS4A02G452600	MYB-related	TF_A	0.802856	1.60228e-07
TraesCSU02G239000	Alpha gliadin	DD	S-rich	8	TraesCS5D02G224100	ARID	TF_D	-0.807442	1.20062e-07
