# Supplementary material for: De novo annotation reveals transcriptomic complexity across the hexaploid wheat pan-genome
Source: Nat Commun. 2025 Oct 6;16:8538. doi: 10.1038/s41467-025-64046-1 (PMC12501010; doi:10.1038/s41467-025-64046-1)
Supplement: Supplementary file 30 — Supplementary Data 27 [file 41467_2025_64046_MOESM30_ESM.xlsx]

## Sheet: Supplementary Data S27
Supplementary Data S27
Simple Enrichment Analysis (SEA) showing Enrichment scores of TFBS detected in each epitope group. Enrichment results were filtered at 0.05 adjusted p-value with motif present in each investigated promoter sequence (100% true positives). Statistical signficiance was calculated using binomial test. Multiple test correction was performed using the Benjamni-Hochberg method.
JASPAR2022 ID	ALT_ID	TF family	CONSENSUS	Prolamin type spec	Genome spec	TP%	DQ2.5-alpha-1a_6A	DQ2.5-alpha-3_6A	DQ2.5-gamma-4b_1A	DQ2.5-gamma-2_1A	DQ2.5-gamma-4c_1A	DQ2.5-alpha-1b_6B	DQ2.5-alpha-1a_6B	DQ2.5-alpha-2_6B	DQ2.5-alpha-3_6B	DQ2.5-glia-g4e_1B	DQ2.5-gamma-3_1B	DQ2.5-gamma-5_1B	DQ2.5-gamma-2_1B	DQ2.5-gamma-4c_1B	DQ2.5-gamma-4b_1B	DQ2.5-gamma-4d_1B	DQ2.5-alpha-1b_6D	DQ2.5-alpha-1a_6D	DQ2.5-alpha-2_6D	DQ2.5-alpha-3_6D	DQ2.5-gamma-3_1D	DQ2.5-gamma-4a_1D	DQ2.5-gamma-4d_1D	DQ2.5-glia-g4e_1D	DQ2.5-gamma-2_1D	DQ2.5-gamma-4b_1D	DQ2.5-gamma-4c_1D	DQ2.5-gamma-5_1D
genome							A	A	A	A	A	B	B	B	B	B	B	B	B	B	B	B	D	D	D	D	D	D	D	D	D	D	D	D
type							Agli	Agli	Ggli	Ggli	Ggli	Agli	Agli	Agli	Agli	Ggli	Ggli	Ggli	Ggli	Ggli	Ggli	Ggli	Agli	Agli	Agli	Agli	Ggli	Ggli	Ggli	Ggli	Ggli	Ggli	Ggli	Ggli
MA1675.1	NAC029	NAC	HAYACGCAACTDH	Ggli spec		1	0	0	0	0	0	0	0	0	0	0	0	1.8156	0	0	0	0	0	0	0	0	0	0	0	0	0	0	0	0
MA1383.1	KAN2	GARP_G2-like	HTWRGAATATTCTTT	Ggli spec		1	0	0	0	0	0	0	0	0	0	0	0	3.5969	0	0	0	0	0	0	0	0	0	0	0	0	0	0	0	0
MA1341.1	BZIP53	bzIP family group S	DWTGCTGACGTGGCA	Ggli spec		1	0	0	0	0	0	0	0	0	0	0	0	1.4699	0	0	0	0	0	0	0	0	0	0	0	0	0	0	0	0
MA0578.1	SPL8	C2H2 zinc finger factors SBP	WWDWHYGTACHHTWWW	Ggli spec		1	0	0	0	0	0	0	0	0	0	0	0	1.6508	0	0	0	0	0	0	0	0	0	0	0	0	0	0	0	0
MA0573.1	ATHB-9	HB	WNHYGTAATGATTRCDYBS	Ggli spec		1	0	0	0	0	0	0	0	0	0	0	0	1.696	0	0	0	0	0	0	0	0	0	0	0	0	0	0	0	0
MA1213.2	ZHD3	HD PLINC	WHCAATTATTGDW	Ggli spec		1	0	0	0	0	0	0	0	0	0	0	0	0	1.1375	1.0704	0	0	0	0	0	0	0	0	2.7866	0	0	0	0	0
MA1210.2	HAT22	Histone acetyl transferase cofactor	WHCAATAATTGDD	Ggli spec		1	0	0	0	0	0	0	0	0	0	0	0	0	1.1177	1.0909	0	0	0	0	0	0	0	0	2.384	0	0	0	0	0
MA1209.1	ATHB-20	HB	HYAATAATTRA	Ggli spec		1	0	0	0	0	0	0	0	0	0	1.856	0	0	0	0	0	0	0	0	0	0	0	0	3.1651	0	0	0	0	0
MA1794.1	NLP7	RWP-RK	WWWTGVCYYTTSRDD	Ggli spec		1	0	0	0	0	0	0	0	0	0	0	0	0	0	0	1.6599	0	0	0	0	0	0	0	2.0942	0	0	0	0	0
MA1038.1	MYB3	MYB	NGGTAGGTANN	Ggli spec		1	0	0	1.696	0	0	0	0	0	0	0	0	0	0	0	1.6182	0	0	0	0	0	0	0	4.1375	0	0	0	0	0
MA1036.1	MYB111	MYB	GKTAGGTR	Ggli spec		1	0	0	0	0	0	0	0	0	0	0	0	0	0	0	1.6736	0	0	0	0	0	0	0	5.2133	0	0	0	0	0
MA1302.1	WRKY65	WRKY	AAAAGTCAACG	Ggli spec	Ggli D	1	0	0	0	0	0	0	0	0	0	0	0	0	0	0	0	0	0	0	0	0	0	0	1.9891	0	0	0	0	0
MA1756.1	GRF9	CH3 GRF	TTGTCAGAADWBWVA	Ggli spec		1	0	0	0	0	0	0	0	0	0	0	2.406	0	0	0	0	0	0	0	0	0	0	0	0	2.406	0	0	0	0
MA0934.1	AHL25	A.T hook factors	AWTTAAWT	Ggli spec		1	0	0	0	0	0	0	0	0	0	0	2.5874	2.5874	0	0	0	0	0	0	0	0	0	0	2.5874	2.5874	0	0	0	0
MA1771.1	MYB41	MYB	DTDGTTYACCTAMYT	Ggli spec		1	0	0	0	0	0	0	0	0	0	0	2.9837	2.2265	0	0	0	2.3785	0	0	0	0	0	0	0	0	1.3045	2.2265	0	0
MA1235.1	AIL7	AP2/ERF	CGNWTYYCGAG	Ggli spec		1	0	0	0	0	0	0	0	0	0	0	2.263	2.263	0	0	0	0	0	0	0	0	0	0	0	0	0	2.263	0	0
MA1405.1	SIZF2	C2H2 zinc finger factors	BACTGACAGT	Ggli spec		1	0	0	0	0	0	0	0	0	0	0	2.0772	2.0772	1.4222	0	1.4222	0	0	0	0	0	0	0	0	0	0	0	0	0
MA1388.1	PHL2	GARP_G2-like	VGAATMTD	Ggli spec		1	0	0	0	0	0	0	0	0	0	0	1.856	1.856	0	0	0	0	0	0	0	0	0	0	0	0	0	0	0	0
MA1384.1	PHL7	GARP_G2-like	AAARGAATATTCY	Ggli spec		1	0	0	0	0	0	0	0	0	0	0	1.7613	1.7613	0	0	0	0	0	0	0	0	0	0	0	0	0	0	0	0
MA1168.1	MYR2	GARP_G2-like	WADRGAATMTTYYD	Ggli spec		1	0	0	0	0	0	0	0	0	0	0	2.7485	2.7485	0	0	0	0	0	0	0	0	0	0	0	0	0	0	0	0
MA0097.1	bZIP911	bzIP family group S	GRTGACGTGGMC	Ggli spec		1	0	0	0	0	0	0	0	0	0	2.7592	5.0268	5.0268	0	0	0	0	0	0	0	0	0	0	0	0	0	0	0	0
MA1016.1	GATA15	GATA family Zn-finger	NNYGATCNN	Ggli spec		1	0	0	1.8156	0	0	0	0	0	0	0	1.8156	1.8156	0	0	0	0	0	0	0	0	0	0	0	0	0	0	0	0
MA1746.1	BZIP69	bzIP family group I	TGMCAGCTGTM	Ggli spec	Ggli B	1	0	0	0	0	0	0	0	0	0	0	2.2079	0	0	0	0	0	0	0	0	0	0	0	0	0	0	0	0	0
MA1816.1	O11	bHLH	NNNCACGTGNNN	Ggli spec	Ggli B	1	0	0	0	0	0	0	0	0	0	0	2.9837	0	0	0	0	0	0	0	0	0	0	0	0	0	0	0	0	0
MA1025.1	HBI1	HB	NNBGCACGTGCN	Ggli spec	Ggli B	1	0	0	0	0	0	0	0	0	0	0	2.9107	0	0	0	0	0	0	0	0	0	0	0	0	0	0	0	0	0
MA0960.1	BHLH104	bHLH	GGCACGTGCC	Ggli spec	Ggli B	1	0	0	0	0	0	0	0	0	0	0	3.2016	0	0	0	0	0	0	0	0	0	0	0	0	0	0	0	0	0
MA1011.1	PHYPADRAFT_72483	bhLH	NNCACGTGNN	Ggli spec	Ggli B	1	0	0	0	0	0	0	0	0	0	0	2.943	0	0	0	0	0	0	0	0	0	0	0	0	0	0	0	0	0
MA0568.1	MYC3	MYC	VCACGTGB	Ggli spec	Ggli B	1	0	0	0	0	0	0	0	0	0	0	2.6041	0	0	0	0	0	0	0	0	0	0	0	0	0	0	0	0	0
MA1740.1	BHLH49	bHLH	NDCACGTGCN	Ggli spec	Ggli B	1	0	0	0	0	0	0	0	0	0	0	3.189	0	0	0	0	0	0	0	0	0	0	0	0	0	0	0	0	0
MA0096.1	bZIP910	bzIP family group S	MTGACGT	Ggli spec	Ggli B	1	0	0	0	0	0	0	0	0	0	0	2.4489	0	0	0	0	0	0	0	0	0	0	0	0	0	0	0	0	0
MA0566.1	MYC2	MYC	GCACGTGC	Ggli spec	Ggli B	1	0	0	0	0	0	0	0	0	0	0	2.0426	0	0	0	0	0	0	0	0	0	0	0	0	0	0	0	0	0
MA0569.1	MYC4	MYC	RCACGTGC	Ggli spec	Ggli B	1	0	0	0	0	0	0	0	0	0	0	2.852	0	0	0	0	0	0	0	0	0	0	0	0	0	0	0	0	0
MA0958.1	BHLH13	MYC	RCACGTGC	Ggli spec	Ggli B	1	0	0	0	0	0	0	0	0	0	0	2.4568	0	0	0	0	0	0	0	0	0	0	0	0	0	0	0	0	0
MA1364.1	BHLH72	bHLH	SDKRDWGCCACGTGG	Ggli spec	Ggli B	1	0	0	0	0	0	0	0	0	0	0	2.9317	0	0	0	0	0	0	0	0	0	0	0	0	0	0	0	0	0
MA0957.1	BHLH3	MYC	GCACGTGC	Ggli spec	Ggli B	1	0	0	0	0	0	0	0	0	0	0	2.7592	0	0	0	0	0	0	0	0	0	0	0	0	0	0	0	0	0
MA1074.1	UNE10	bHLH	CCACGTGM	Ggli spec	Ggli B	1	0	0	0	0	0	0	0	0	0	0	2.9523	0	0	0	0	0	0	0	0	0	0	0	0	0	0	0	0	0
MA0962.1	BHLH34	bHLH	GCACGTGK	Ggli spec	Ggli B	1	0	0	0	0	0	0	0	0	0	0	2.6622	0	0	0	0	0	0	0	0	0	0	0	0	0	0	0	0	0
MA0988.1	PHYPADRAFT_143875	bHLH	NVCACGTGBN	Ggli spec	Ggli B	1	0	0	0	0	0	0	0	0	0	0	2.6369	0	0	0	0	0	0	0	0	0	0	0	0	0	0	0	0	0
MA0956.1	BEE2	bhLH	NNCACGTGNN	Ggli spec	Ggli B	1	0	0	0	0	0	0	0	0	0	0	2.4725	0	0	0	0	0	0	0	0	0	0	0	0	0	0	0	0	0
MA1351.2	GBF3	bZIP family group G	SACGTGGCANN	Ggli spec	Ggli B	1	0	0	0	0	0	0	0	0	0	0	0	0	1.4489	0	0	2.3448	0	0	0	0	0	0	0	0	0	0	0	0
MA1327.2	ATHB-23	HB	WTAATTAAWW	Ggli spec	Ggli B	1	0	0	0	0	0	0	0	0	0	0	2.0215	0	0	0	0	6.487	0	0	0	0	0	0	0	0	0	0	0	0
MA1745.1	BZIP63	bzIP family group C	NNCTSACGTGGN	Ggli spec	Ggli B	1	0	0	0	0	0	0	0	0	0	0	2.0391	0	0	0	0	3.9449	0	0	0	0	0	0	0	0	0	0	0	0
MA1349.1	BZIP16	bzIP family group G	DDWKSHSACGTGGCA	Ggli spec	Ggli B	1	0	0	0	0	0	0	0	0	0	0	0	0	0	0	0	2.0841	0	0	0	0	0	0	0	0	0	0	0	0
MA1032.1	DREB1G	AP2/ERF	NTGCCGACAB	Ggli spec	Ggli B	1	0	0	0	0	0	0	0	0	0	0	0	0	0	0	0	2.4195	0	0	0	0	0	0	0	0	0	0	0	0
MA2008.1	MYB99	MYB	YYCACCTAMY	Ggli spec	Ggli B	1	0	0	0	0	0	0	0	0	0	0	0	0	0	0	0	3.1522	0	0	0	0	0	0	0	0	0	0	0	0
MA1061.1	SPT	bHLH	CCCACGTGN	Ggli spec	Ggli B	1	0	0	0	0	0	0	0	0	0	0	0	0	0	0	0	2.0179	0	0	0	0	0	0	0	0	0	0	0	0
MA0559.1	PI	MADS-box family MIKC	CCAAAARWRGAAAR	Ggli spec	Ggli B	1	0	0	0	0	0	0	0	0	0	0	0	0	0	0	0	2.1763	0	0	0	0	0	0	0	0	0	0	0	0
MA1218.1	DREB1D	AP2/ERF	YNATGTCGGYRRH	Ggli spec	Ggli B	1	0	0	0	0	0	0	0	0	0	0	0	0	0	0	0	2.3161	0	0	0	0	0	0	0	0	0	0	0	0
MA1243.1	DREB2E	AP2/ERF	NNHHTHMACCGACWTWR	Ggli spec	Ggli B	1	0	0	0	0	0	0	0	0	0	0	0	0	0	0	0	2.3646	0	0	0	0	0	0	0	0	0	0	0	0
MA1783.1	NAC005	NAC	TWRCTTVTTYHAYAAGTTW	Ggli spec	Ggli B	1	0	0	0	0	0	0	0	0	0	0	0	0	0	0	0	2.0841	0	0	0	0	0	0	0	0	0	0	0	0
MA1796.1	RAP2-7	AP2/ERF	TACGAGGW	Ggli spec	Ggli B	1	0	0	0	0	0	0	0	0	0	0	0	0	0	0	0	3.2016	0	0	0	0	0	0	0	0	0	0	0	0
MA1401.1	RVE7	MYB-related	RAAAATATCTWA	Ggli spec	Ggli B	1	0	0	0	0	0	0	0	0	0	0	0	0	0	0	0	2.1953	0	0	0	0	0	0	0	0	0	0	0	0
MA1329.2	ZHD1	HD PLINC	WWAYTAATTAAWW	Ggli spec	Ggli B	1	0	0	0	0	0	0	0	0	0	0	0	0	0	0	0	7.2668	0	0	0	0	0	0	0	0	0	0	0	0
MA1076.2	WRKY15	WRKY	DHHWWRGTCAACGNHD	Ggli spec	Ggli B	1	0	0	0	0	0	0	0	0	0	0	0	0	0	0	0	1.9891	0	0	0	0	0	0	0	0	0	0	0	0
MA0554.1	SOC1	MADS-box family MIKC	WHTTTCCWTTTTTGG	Ggli spec	Ggli B	1	0	0	0	0	0	0	0	0	0	0	0	0	0	0	0	2.4489	0	0	0	0	0	0	0	0	0	0	0	0
MA0555.1	SVP	MADS-box family MIKC	NWWWCCAAAAAWGGAAARAH	Ggli spec	Ggli B	1	0	0	0	0	0	0	0	0	0	0	0	0	0	0	0	4.1619	0	0	0	0	0	0	0	0	0	0	0	0
MA1748.1	DREB1F	AP2/ERF	NGCCGACAT	Ggli spec	Ggli B	1	0	0	0	0	0	0	0	0	0	0	0	0	0	0	0	2.9523	0	0	0	0	0	0	0	0	0	0	0	0
MA0971.1	DREB1A	AP2/ERF	ATGTCGGYVV	Ggli spec	Ggli B	1	0	0	0	0	0	0	0	0	0	0	0	0	0	0	0	2.5484	0	0	0	0	0	0	0	0	0	0	0	0
MA1659.1	ABF4	bZIP family ABF-bZIP	NKCCACGTSDHH	Ggli spec	Ggli B	1	0	0	0	0	0	0	0	0	0	0	0	0	0	0	0	5.6118	0	0	0	0	0	0	0	0	0	0	0	0
MA0128.1	EmBP-1	bZIP family group G	ASACGTGG	Ggli spec	Ggli B	1	0	0	0	0	0	0	0	0	0	0	0	0	0	0	0	5.263	0	0	0	0	0	0	0	0	0	0	0	0
MA1182.1	RVE8	MYB-related	AGATATTTTWDD	Ggli spec	Ggli B	1	0	0	0	0	0	0	0	0	0	0	0	0	0	0	0	2.7398	0	0	0	0	0	0	0	0	0	0	0	0
MA1310.1	WRKY42	WRKY	BWTDMHHHNNCGTTGACTWWD	Ggli spec	Ggli B	1	0	0	0	0	0	0	0	0	0	0	0	0	0	0	0	1.926	0	0	0	0	0	0	0	0	0	0	0	0
MA1669.1	DREB1B	AP2/ERF	NYYGCCGACATNDN	Ggli spec	Ggli B	1	0	0	0	0	0	0	0	0	0	0	0	0	0	0	0	3.8972	0	0	0	0	0	0	0	0	0	0	0	0
MA1670.1	DREB1C	AP2/ERF	HNHTGCCGACATNDN	Ggli spec	Ggli B	1	0	0	0	0	0	0	0	0	0	0	0	0	0	0	0	3.9449	0	0	0	0	0	0	0	0	0	0	0	0
MA1672.1	GBF2	bZIP family group G	NHSACGTGGCANN	Ggli spec	Ggli B	1	0	0	0	0	0	0	0	0	0	0	0	0	0	0	0	3.9449	0	0	0	0	0	0	0	0	0	0	0	0
MA1746.1	BZIP69	bzIP family group I	TGMCAGCTGKM	Ggli spec	Ggli B	1	0	0	0	0	0	0	0	0	0	0	0	0	0	0	0	1.9373	0	0	0	0	0	0	0	0	0	0	0	0
MA0974.2	CDF3	DOF	DNAAAAAGTGWW	Ggli spec		1	0	0	3.3505	0	0	0	0	0	0	2.4489	2.4489	2.4489	0	0	0	8.4878	0	0	0	0	0	0	8.4878	2.5632	0	2.3306	0	0
MA0977.1	DOF2.5	DOF	AWAAAGTG	Ggli spec		1	0	0	2.8135	0	0	0	0	0	0	0	0	0	0	0	0	6.0704	0	0	0	0	0	0	6.0704	0	0	0	0	0
MA0973.1	CDF2	DOF	VAAAAAGYDN	Ggli spec		1	0	0	1.8875	0	0	0	0	0	0	0	0	0	0	0	0	2.7225	0	0	0	0	0	0	2.7225	0	0	0	0	0
MA1094.2	WRKY8	WRKY	NWAAAAGTCAACGNHW	Ggli spec		1	0	0	0	0	0	0	0	0	0	0	0	0	0	0	0	2.9837	0	0	0	0	0	0	3.0721	0	0	0	0	0
MA0573.1	ATHB-9	HB	HNHYGTAATGATTRCDYBS	Ggli spec		1	0	0	0	0	0	0	0	0	0	0	0	0	0	0	0	2.9317	0	0	0	0	0	0	2.9727	0	0	0	0	0
MA1087.2	WRKY45	WRKY	NHAAAAGTCAAMRNH	Ggli spec		1	0	0	0	0	0	0	0	0	0	0	0	0	0	0	0	3.3785	0	0	0	0	0	0	3.3785	0	0	0	0	0
MA1080.1	WRKY23	WRKY	AGTCAACG	Ggli spec		1	0	0	0	0	0	0	0	0	0	0	0	0	0	0	0	2.1763	0	0	0	0	0	0	2.1763	0	0	0	0	0
MA1079.2	WRKY21	WRKY	NDHAAAAGTCAACGNHDWNN	Ggli spec		1	0	0	0	0	0	0	0	0	0	0	0	0	0	0	0	3.106	0	0	0	0	0	0	3.106	0	0	0	0	0
MA1279.1	DOF1.5	DOF	RWAAAAADDAAAAAGTRAAAA	Ggli spec		1	0	0	0	0	0	0	0	0	0	0	0	0	0	0	0	3.2141	0	0	0	0	0	0	3.2141	0	0	0	0	0
MA1298.1	WRKY29	WRKY	AAAAGTCAACK	Ggli spec		1	0	0	0	0	0	0	0	0	0	0	0	0	0	0	0	3.106	0	0	0	0	0	0	3.106	0	0	0	0	0
MA1301.1	WRKY33	WRKY	AAAAGTCAACG	Ggli spec		1	0	0	0	0	0	0	0	0	0	0	0	0	0	0	0	3.585	0	0	0	0	0	0	3.585	0	0	0	0	0
MA1300.1	WRKY6	WRKY	CGTTGACTWWDDYWDWNHH	Ggli spec		1	0	0	0	0	0	0	0	0	0	0	0	0	0	0	0	2.1763	0	0	0	0	0	0	2.1763	0	0	0	0	0
MA1309.1	WRKY3	WRKY	AAAAGTCAACG	Ggli spec		1	0	0	0	0	0	0	0	0	0	0	0	0	0	0	0	3.7334	0	0	0	0	0	0	3.7334	0	0	0	0	0
MA1297.1	WRKY26	WRKY	AAAAGTCAACGNY	Ggli spec		1	0	0	0	0	0	0	0	0	0	0	0	0	0	0	0	2.6206	0	0	0	0	0	0	2.6206	0	0	0	0	0
MA1314.1	WRKY14	WRKY	AAAAGTCAACGNH	Ggli spec		1	0	0	0	0	0	0	0	0	0	0	0	0	0	0	0	2.406	0	0	0	0	0	0	2.406	0	0	0	0	0
MA1315.1	WRKY24	WRKY	NCGTTGACTTTTTW	Ggli spec		1	0	0	0	0	0	0	0	0	0	0	0	0	0	0	0	2.2449	0	0	0	0	0	0	2.2449	0	0	0	0	0
MA1809.1	GLYMA-07G038400	CH3 GRF	NWCTGACACNN	Ggli spec		1	0	0	0	0	0	0	0	0	0	0	0	0	0	0	0	2.8237	0	0	0	0	0	0	2.8237	0	0	0	0	0
MA1295.1	WRKY20	WRKY	DNCGTTGACYWDD	Ggli spec		1	0	0	0	0	0	0	0	0	0	0	0	0	0	0	0	2.3646	0	0	0	0	0	0	2.3646	0	0	0	0	0
MA1313.1	WRKY7	WRKY	DNCGTTGACTTTTT	Ggli spec		1	0	0	0	0	0	0	0	0	0	0	0	0	0	0	0	2.6462	0	0	0	0	0	0	2.6462	0	0	0	0	0
MA1303.1	WRKY22	WRKY	AAAAGTCAACKNH	Ggli spec		1	0	0	0	0	0	0	0	0	0	0	0	0	0	1.0635	0	2.9523	0	0	0	0	0	0	2.9523	0	0	0	0	0
MA1306.1	WRKY11	WRKY	DNCGTTGACTTTTD	Ggli spec		1	0	0	0	0	0	0	0	0	0	0	0	0	0	0	1.3334	3.2265	0	0	0	0	0	0	3.2265	0	0	0	0	0
MA0565.2	FUS3	B3 ABI3/VP1	WHACATGCAW	Ggli spec		1	0	0	0	0	0	0	0	0	0	0	2.696	2.441	0	0	0	2.406	0	0	0	0	0	0	0	2.441	0	0	0	0
MA0940.1	AP1	MADS-box family APETALA 1	MYAAAAAWRGAAA	Ggli spec		1	0	0	0	0	0	0	0	0	0	0	2.9523	2.9523	0	0	0	3.4463	0	0	0	0	0	0	0	0	0	0	0	0
MA1205.1	AGL6	MADS-box family AGAMOUS-like	TTWCCAAAAAWGGAAAAWW	Ggli spec		1	0	0	0	0	0	0	0	0	0	1.8758	2.7592	2.7592	0	0	0	3.4983	0	0	0	0	0	0	0	0	0	0	0	0
MA0552.1	PIF1	bHLH	DKNRNGWCACGTGG	Ggli spec	Ggli B	1	0	0	0	0	0	0	0	0	0	0	3.858	0	0	0	0	2.6369	0	0	0	0	0	0	0	0	0	0	0	0
MA1425.1	HYH	bZIP family group H	NRTSACGTGDCN	Ggli spec	Ggli B	1	0	0	0	0	0	0	0	0	0	0	3.3505	0	0	0	0	4.0704	0	0	0	0	0	0	0	0	0	0	0	0
MA1733.1	ASR3	Trihelix	RAAWDTRCCCTWAA	Ggli spec	Ggli B	1	0	0	0	0	0	0	0	0	0	0	2.1699	0	0	0	0	2.1699	0	0	0	0	0	0	0	0	0	0	0	0
MA1272.2	DOF2.2	DOF	WNAAAAAGWW	Ggli spec		1	0	0	2.4854	0	0	0	0	0	0	0	3.2016	2.516	0	0	0	3.2016	0	0	0	0	0	0	3.2016	0	0	0	0	0
MA1020.1	GT-1	Trihelix	GTTAACCA	Ggli spec		1	0	0	2.101	0	0	0	0	0	0	0	0	3.585	0	0	0	3.585	0	0	0	0	0	0	2.101	0	0	0	0	0
MA1775.1	MYB61	MYB	NYYYACCWACCWH	Ggli spec		1	0	0	0	0	0	0	0	0	0	0	2.3923	2.3923	2.3923	2.3306	2.3923	2.3923	0	0	0	0	0	0	3.4854	0	0	0	0	1.9336
MA1762.1	MYB10	MYB	HYYCACCWAMCWHH	Ggli spec		1	0	0	0	0	0	0	0	0	0	0	3.1763	3.1763	3.1763	2.9542	3.1763	3.1763	0	0	0	0	0	0	2.3363	0	0	0	0	0
MA2007.1	MYB107	MYB	HYCACCAAACHHH	Ggli spec		1	0	0	0	0	0	0	0	0	0	0	5.4263	5.4263	5.4263	5.3646	5.4263	5.4263	0	0	0	0	0	0	4.0704	0	0	0	0	0
MA1062.2	TCP15	nuclear protein TCP family	NNWDGTGGGWCCCACHWNN	Ggli spec	Ggli A	1	0	0	3.0268	0	0	0	0	0	0	0	0	0	0	0	0	0	0	0	0	0	0	0	0	0	0	0	0	0
MA1012.1	AGL27	MADS-box family AGAMOUS-like	CTTTCYATTTTKGG	Ggli spec	Ggli A	1	0	0	3.2898	0	0	0	0	0	0	0	0	0	0	0	0	0	0	0	0	0	0	0	0	0	0	0	0	0
MA1065.2	TCP20	nuclear protein TCP family	NNWNGTGGGWCCCACHWNH	Ggli spec	Ggli A	1	0	0	2.7866	0	0	0	0	0	0	0	0	0	0	0	0	0	0	0	0	0	0	0	0	0	0	0	0	0
MA1288.1	TCP22	nuclear protein TCP family	WWGTGGGHCCCAC	Ggli spec	Ggli A	1	0	0	1.8718	0	0	0	0	0	0	0	0	0	0	0	0	0	0	0	0	0	0	0	0	0	0	0	0	0
MA1287.1	TCP21	nuclear protein TCP family	WGTGGGMCCCACNW	Ggli spec	Ggli A	1	0	0	1.9486	0	0	0	0	0	0	0	0	0	0	0	0	0	0	0	0	0	0	0	0	0	0	0	0	0
MA1026.2	ATHB-15	HB	RAWDRTAATGATKAY	Ggli spec		1	0	0	3.2016	0	0	0	0	0	0	0	0	0	0	0	0	0	0	0	0	0	0	0	3.1293	3.1293	0	0	0	0
MA0008.3	HAT5	Histone acetyl transferase cofactor	WWWCAATAATTGAWW	Ggli spec		1	0	0	1.903	1.7485	0	0	0	0	0	0	0	0	1.4005	1.3391	0	0	0	0	0	0	0	0	2.3363	0	0	0	0	0
MA0954.2	ATHB-7	HB	TCAATGATTGRWT	Ggli spec		1	0	0	2.263	0	0	0	0	0	0	0	0	0	0	0	0	0	0	0	0	0	0	0	2.406	0	0	0	0	0
MA1214.1	ATHB-40	HB	DHACCAATAATTGDDNHHWWW	Ggli spec		1	0	0	2.8339	0	0	0	0	0	0	0	0	0	0	0	0	0	0	0	0	0	0	0	3.0942	0	0	0	0	0
MA0952.1	ATHB-51	HB	AATWATTG	Ggli spec		1	0	0	3.5484	0	0	0	0	0	0	0	0	0	0	0	0	0	0	0	0	0	0	0	3.5484	0	0	0	0	0
MA1824.1	Zm00001d005692	HD-ZIP	NNCAATAATTNN	Ggli spec		1	0	0	3.06	0	0	0	0	0	0	0	0	0	0	0	0	0	0	0	0	0	0	0	3.06	0	0	0	0	0
MA1267.1	DOF5.8	DOF	WHTTTTTTHYTTTTTACTTTTTNHTTTWW	Ggli spec		1	0	0	3.6088	0	0	0	0	0	0	0	2.6112	0	0	0	3.3923	3.3923	0	0	0	0	0	0	3.6323	0	0	0	0	0
MA1274.1	DOF3.6	DOF	TTTWCTTTTTHHYTTTTTTTT	Ggli spec		1	0	0	3.1763	0	0	0	0	0	0	0	0	0	0	0	3.1763	3.1763	0	0	0	0	0	0	3.1763	0	0	0	0	0
MA1181.1	MYB113	MYB	DAKTYMGTTAT	Ggli spec	Ggli D	1	0	0	0	0	0	0	0	0	0	0	0	0	0	0	0	0	0	0	0	0	5.0268	5.0268	0	0	0	0	0	0
MA1373.1	GAF1	C2H2 zinc finger factors	HABWAAACGACAAAA	Ggli spec	Ggli D	1	0	0	0	0	0	0	0	0	0	0	0	0	0	0	0	0	0	0	0	0	7.7482	7.7482	0	0	0	0	0	0
MA1044.1	NAC92	NAC	NNRCAMGCCANN	Ggli spec		1	0	0	0	0	0	0	0	0	0	0	0	0	0	0	0	1.9373	0	0	0	0	4.2403	4.2403	1.9373	0	0	0	0	0
MA0984.1	DOF5.7	DOF	DAAARRKB	Ggli spec		1	0	0	0	0	0	0	0	0	0	0	0	0	0	0	0	4.2403	0	0	0	0	4.5484	4.5484	0	0	0	0	0	0
MA1340.1	BZIP3	bzIP family group S	DDTGMTGACGTGGCA	Ggli spec		1	0	0	0	0	0	0	0	0	0	0	0	0	0	0	0	2.862	0	0	0	0	4.3147	4.3147	0	0	0	0	0	0
MA0129.1	TGA1A	bZIP family group D	HACGTCA	Ggli spec		1	0	0	0	0	0	0	0	0	0	0	4.6439	0	0	0	0	0	0	0	0	0	4.6439	4.6439	0	0	0	0	0	0
MA0967.1	BZIP60	bzIP family group K	TGACGTCA	Ggli spec		1	0	0	0	0	0	0	0	0	0	0	4.263	0	0	0	0	0	0	0	0	0	4.263	4.263	0	0	0	0	0	0
MA1370.1	IDD5	C2H2 zinc finger factors	TTTTTGTCGTTTWSTG	Ggli spec		1	0	0	0	0	0	0	0	0	0	0	3.6439	0	0	0	0	0	0	0	0	0	8.0715	8.0715	0	0	0	0	0	0
MA1157.1	NUC	C2H2 zinc finger factors	WWWWTTTTTGTCGTTTTBTD	Ggli spec		1	0	0	0	0	0	0	0	0	0	0	3.858	0	0	0	0	0	0	0	0	0	9.0715	9.0715	0	0	0	0	0	0
MA1374.1	IDD7	C2H2 zinc finger factors	HASAAAACGACAAAAAWW	Ggli spec		1	0	0	0	0	0	0	0	0	0	0	3.7004	0	1.2327	0	1.2327	0	0	0	0	0	8.4878	8.4878	0	0	0	0	0	0
MA1371.1	IDD4	C2H2 zinc finger factors	MASAAAAMGACAAAAAW	Ggli spec		1	0	0	0	0	0	0	0	0	0	0	2.6112	0	0	0	1.3896	1.9782	0	0	0	0	7.2668	7.2668	2.0772	0	0	0	0	0
MA1829.1	Zm00001d035604	MYB	NNTACCTAACHNN	Ggli spec		1	0	0	4.3992	0	0	0	0	0	0	0	0	0	0	0	4.3992	4.3992	0	0	0	0	4.3992	4.3992	6.2649	0	0	3.9449	0	0
MA1368.2	GT-4	Trihelix	NTTAACTATGGTTA	Ggli spec		1	0	0	6.1639	0	0	0	0	0	0	0	0	0	0	0	0	6.1639	0	0	0	0	6.1639	6.1639	2.8339	0	0	0	0	0
MA0932.1	AHL12	A.T hook factors	AAWWWWTT	Ggli spec		1	0	0	0	0	0	0	0	0	0	0	2.8339	2.8339	0	0	0	0	0	0	0	0	4.3147	4.3147	4.3147	0	0	0	0	0
MA1392.2	MYB98	MYB	WWMCGTTACWW	Ggli spec	Ggli B	1	0	0	0	0	0	0	0	0	0	0	0	0	0	1.1635	0	0	0	0	0	0	0	0	0	0	0	0	0	0
MA0082.1	squamosa	MADS-box family MIKC	MCAWAWATRGWAAN	Ggli spec	Ggli D	1	0	0	0	0	0	0	0	0	0	0	0	0	0	0	0	0	0	0	0	0	0	0	0	0	0	2.0772	0	0
MA1766.1	MYB17	MYB	YYCACCTACCWHHHH	Ggli spec		1	0	0	0	2.2079	0	0	0	0	0	0	0	0	1.275	1.2141	1.3277	0	0	0	0	0	0	0	0	0	1.7866	2.1763	1.7866	1.7866
MA1774.1	MYB60	MYB	HHWYYYCAACYACYTHHNH	Ggli spec	Ggli A	1	0	0	0	4.8629	0	0	0	0	0	0	0	0	0	0	0	0	0	0	0	0	0	0	0	0	0	0	0	0
MA1781.1	MYB94	MYB	HHHYYCCAACYACYWHHHH	Ggli spec	Ggli A	1	0	0	0	3.6439	0	0	0	0	0	0	0	0	0	0	0	0	0	0	0	0	0	0	0	0	0	0	0	0
MA1767.1	MYB23	MYB	HCAACWAMMWH	Ggli spec		1	0	0	3.8379	5.1659	0	0	0	0	0	0	0	0	0	0	0	2.6622	0	0	0	0	0	0	0	0	0	0	0	0
MA1174.1	MYB56	MYB	WWWWATAACGGWHWT	Ggli spec	Ggli B	1	0	0	0	0	0	0	0	0	0	0	0	0	0	0	1.4383	0	0	0	0	0	0	0	0	0	0	0	0	0
MA1177.1	MYB65	MYB	WHYVTAACCGHMW	Ggli spec	Ggli B	1	0	0	0	0	0	0	0	0	0	0	0	0	0	0	1.251	0	0	0	0	0	0	0	0	0	0	0	0	0
MA1784.1	NAC011	NAC	GTTGCTTSWNHHDCAAGYAAC	Ggli spec	Ggli B	1	0	0	0	0	0	0	0	0	0	0	0	0	0	0	1.7137	2.1473	0	0	0	0	0	0	0	0	0	0	0	0
MA0558.1	FLC	MADS-box family MIKC	WNWWDCCMAAAATRGAAAGWW	Ggli spec		1	0	0	2.1699	0	0	0	0	0	0	0	0	0	0	0	2.111	2.1538	0	0	0	0	0	0	0	0	0	0	0	0
MA2042.1	MYB58	MYB	HNHTCCACCAACCMCHH	Ggli spec		1	0	0	0	4.0704	0	0	0	0	0	0	3.2765	0	0	0	4.0704	4.0704	0	0	0	0	0	0	0	0	0	0	0	0
MA0955.1	POPTR_0002s00440g	C2H2 zinc finger factors SBP	NGTACGG	Ggli spec	Ggli B	1	0	0	0	0	0	0	0	0	0	0	0	0	1.1043	0	0	0	0	0	0	0	0	0	0	0	0	0	0	0
MA1030.1	P0510F09.23	MYB	WRMCCTARNN	Ggli spec		1	0	0	1.856	0	0	0	0	0	0	0	0	1.546	1.546	1.4803	1.856	0	0	0	0	0	0	0	0	0	0	0	0	0
MA1355.1	TRB2	MYB-related	WWHTWARCCCTAAWT	Ggli spec		1	0	0	2.2388	0	0	0	0	0	0	0	0	1.6645	1.6645	1.6041	2.2388	2.2388	0	0	0	0	0	0	2.2388	0	0	0	0	0
MA1678.2	NTL8	NAC	NWGAAGAAACCWH	Ggli spec		1	0	0	2.842	0	0	0	0	0	0	0	2.7866	2.7866	2.7866	2.7247	2.842	2.842	0	0	0	0	0	0	2.842	0	0	0	0	0
MA2024.1	MYB63	MYB	YYCACCTACCACH	Ggli spec		1	0	0	0	2.9317	0	0	0	0	0	0	2.9317	2.9317	2.9317	2.8699	2.9317	2.9317	0	0	0	0	0	0	0	0	0	0	0	0
MA2041.1	MYB13	MYB	HNHYYCACCAACCAHH	Ggli spec		1	0	0	0	3.2765	0	0	0	0	0	0	3.2765	3.2765	3.2765	3.2157	3.2765	3.2765	0	0	0	0	0	0	2.2327	0	0	0	0	0
MA1393.2	MYB70	MYB	WTAACCGTTWN	Agli spec		1	0	0	0	0	0	0	4.7495	4.7495	0	0	0	0	0	0	0	0	4.7495	4.7495	4.7495	4.7495	0	0	0	0	0	0	0	0
MA2020.1	HSFB4	Heat shock factors	RGAAGTTTCCRR	Agli spec		1	0	0	0	0	0	0	2.6369	2.6369	0	0	0	0	0	0	0	0	2.6369	2.6369	2.6369	2.6369	0	0	0	0	0	0	0	0
MA0064.1	PBF	DOF	AAAGY	Agli spec		1	0	0	0	0	0	0	2.6713	2.6713	0	0	0	0	0	0	0	0	2.6713	2.6713	2.6713	2.6713	0	0	0	0	0	0	0	0
MA0053.1	MNB1A	DOF	AAAGC	Agli spec		1	0	0	0	0	0	0	2.6713	2.6713	0	0	0	0	0	0	0	0	2.6713	2.6713	2.6713	2.6713	0	0	0	0	0	0	0	0
MA0020.1	Dof2	DOF	AAAGCH	Agli spec		1	0	0	0	0	0	0	3.8278	3.8278	0	0	0	0	0	0	0	0	3.8278	3.8278	3.8278	3.8278	0	0	0	0	0	0	0	0
MA0585.1	AGL1	MADS-box family AGAMOUS-like	NTTDCCWWWWHDGGWAAN	Agli spec		1	0	0	0	0	0	0	3.2265	3.2265	0	0	0	0	0	0	0	0	3.2265	3.1293	3.1293	3.1293	0	0	0	0	0	0	0	0
MA1827.1	Zm00001d044785	GARP_G2-like	NNCCTTATCYN	Agli spec		1	1.9964	0	0	0	0	0	2.7866	2.7866	2.7866	0	0	0	0	0	0	0	2.7866	2.7866	2.7866	2.7866	0	0	0	0	0	0	0	0
MA1667.2	HSFC1	Heat shock factors	DNTTCYAGAANM	Agli spec		1	0	0	0	0	0	5.7495	5.7495	5.7495	0	0	0	0	0	0	0	0	5.7495	0	0	0	0	0	0	0	0	0	0	0
MA1664.2	HSFA6B	Heat shock factors	BNTTCTRGAANN	Agli spec		1	0	0	0	0	0	5.6118	5.6118	5.6118	0	0	0	0	0	0	0	0	5.6118	0	0	0	0	0	0	0	0	0	0	0
MA1343.1	BZIP52	bzIP family group I	DTGMCAGCTKGKHW	Agli spec		1	0	0	0	0	0	0	2.7949	2.7949	0	0	0	0	0	0	0	0	2.7949	0	0	0	0	0	0	0	0	0	0	0
MA1321.1	SPL13A	C2H2 zinc finger factors SBP	WTTGTACGGAH	Agli spec		1	0	0	0	0	0	0	2.7137	2.7137	0	0	0	0	0	0	0	0	2.7137	0	0	0	0	0	0	0	0	0	0	0
MA1786.1	NAC019	NAC	NDYACGBMAB	Agli spec		1	0	0	0	0	0	0	2.6112	2.6112	0	0	0	0	0	0	0	0	2.6112	0	0	0	0	0	0	0	0	0	0	0
MA1055.2	SPL1	C2H2 zinc finger factors SBP	NNTGTACGGAHNN	Agli spec		1	0	0	0	0	0	0	2.278	2.278	0	0	0	0	0	0	0	0	2.278	0	0	0	0	0	0	0	0	0	0	0
MA1170.1	MYB118	MYB	WWWWYRWCCGTTACRWW	Agli spec		1	0	0	0	0	0	0	2.7049	2.7049	0	0	0	0	0	0	0	0	2.7049	0	0	0	0	0	0	0	0	0	0	0
MA0947.1	ARR14	GARP ARR-B	AGATWCGS	Agli spec		1	0	0	0	0	0	0	2.5484	2.5484	0	0	0	0	0	0	0	0	2.5484	0	0	0	0	0	0	0	0	0	0	0
MA0005.2	AG	MADS-box family MIKC	HTTWCCWAAWHDGGHAAD	Agli spec		1	0	0	0	0	0	0	2.7761	2.7761	0	0	0	0	0	0	0	0	2.7761	0	0	2.4647	0	0	0	0	0	0	0	0
MA1666.2	HSFB2B	Heat shock factors	HTRGAAGSTTCTAGAA	Agli spec		1	0	0	0	0	0	0	3.0268	3.0268	2.1827	0	0	0	0	0	0	0	3.0268	0	0	2.6871	0	0	0	0	0	0	0	0
MA1737.1	AT5G05090	GARP_G2-like	NHAGATHCGNN	Agli spec	Agli D	1	0	0	0	0	0	0	0	0	0	0	0	0	0	0	0	0	1.848	0	0	0	0	0	0	0	0	0	0	0
MA1812.1	ASR1	MYB-related	HNHAGGCCCAATWDH	Agli spec	Agli D	1	0	0	0	0	0	0	0	0	0	0	0	0	0	0	0	0	1.384	0	0	0	0	0	0	0	0	0	0	0
MA0577.3	SPL3	C2H2 zinc finger factors SBP	HTGTACGGAHN	Agli spec	Agli D	1	0	0	0	0	0	0	0	0	0	0	0	0	0	0	0	0	1.263	0	0	0	0	0	0	0	0	0	0	0
MA1758.1	HSFA1E	Heat shock factors	AGAAGMTTCTAGAAG	Agli spec	Agli D	1	0	0	0	0	0	0	0	0	0	0	0	0	0	0	0	0	1.7613	0	0	0	0	0	0	0	0	0	0	0
MA1190.1	RVE5	MYB-related	AGATATTTTTD	Agli spec	Agli D	1	0	0	0	0	0	0	0	0	0	0	0	0	0	0	0	0	1.5607	0	0	0	0	0	0	0	0	0	0	0
MA1676.2	NAC062	NAC	NNRTTAAGTAAHHW	Agli spec	Agli D	1	0	0	0	0	0	0	0	0	0	0	0	0	0	0	0	0	1.9855	0	0	0	0	0	0	0	0	0	0	0
MA1178.2	MYB3R1	MYB	HWHTAACGGTCAH	Agli spec	Agli D	1	0	0	0	0	0	0	0	0	0	0	0	0	0	0	0	0	1.8758	0	0	0	0	0	0	0	0	0	0	0
MA0034.1	Gam1	MYB	SVYAACCGMC	Agli spec	Agli D	1	0	0	0	0	0	0	0	0	0	0	0	0	0	0	0	0	1.9523	0	0	0	0	0	0	0	0	0	0	0
MA0001.2	AGL3	MADS-box family AGAMOUS-like	VKTWCCAWWWATAGWWMN	Agli spec	Agli D	1	0	0	0	0	0	0	0	0	0	0	0	0	0	0	0	0	1.774	0	0	0	0	0	0	0	0	0	0	0
MA0579.1	CDC5	MYB-related	VGCTCAGCGCS	Agli spec	Agli D	1	0	0	0	0	0	0	0	0	0	0	0	0	0	0	0	0	3.0268	0	0	0	0	0	0	0	0	0	0	0
MA0582.1	RAV1	AP2/ERF	VNGCAACAKAWD	Agli spec	Agli D	1	0	0	0	0	0	0	0	0	0	0	0	0	0	0	0	0	2.278	0	0	0	0	0	0	0	0	0	0	0
MA1697.1	ARF4	B3 family ARF	VVACGACAAGNN	Agli spec	Agli D	1	0	0	0	0	0	0	0	0	0	0	0	0	0	0	0	0	1.7312	0	0	1.3618	0	0	0	0	0	0	0	0
MA1665.2	HSFB2A	Heat shock factors	NTRGAAGSTTCYAD	Agli spec	Agli D	1	0	0	0	0	0	0	0	0	0	0	0	0	0	0	0	0	2.1243	0	0	1.8359	0	0	0	0	0	0	0	0
MA1234.1	ERF017	AP2/ERF	DTGGWCGGTGRHGR	Agli spec	Agli D	1	0	0	0	0	0	0	0	0	0	0	0	0	0	0	0	0	0	0	0	1.1177	0	0	0	0	0	0	0	0
MA1009.1	ARF3	B3 family ARF	TGTCGGAA	Agli spec	Agli D	1	0	0	0	0	0	0	0	0	0	0	0	0	0	0	0	0	0	0	0	2.0531	0	0	0	0	0	0	0	0
MA1706.1	AT1G14600	GARP_G2-like	NWAYATTCTN	Agli spec		1	1.4114	0	0	0	0	0	0	0	0	0	0	0	0	0	0	0	0	0.85599	0.85599	0	0	0	0	0	0	0	0	0
MA1092.1	WRKY63	WRKY	HGGTCAAC	Agli spec		1	1.8115	0	0	0	0	0	0	0	0	0	0	0	0	0	0	0	0	1.1309	1.1309	1.1309	0	0	0	0	0	0	0	0
MA1028.1	KAN4	GARP_G2-like	GAATATTC	Agli spec		1	2.3785	0	0	0	0	0	0	0	0	0	0	0	0	0	0	0	0	1.1243	1.1243	1.1243	0	0	0	0	0	0	0	0
MA2048.1	NAC045	NAC	NDGAAGCAACCWN	Agli spec		1	1.3448	1.3448	0	0	0	0	0	0	0	0	0	0	0	0	0	0	0	1.3505	1.3505	1.3505	0	0	0	0	0	0	0	0
MA1331.1	BEH4	bHLH BES/BZR	YGCACGTGTGV	Agli spec		1	1.111	1.1043	0	0	0	0	0	0	0	0	0	0	0	0	0	0	0	1.0909	1.0909	1.0909	0	0	0	0	0	0	0	0
MA1332.1	BEH2	bHLH BES/BZR	YCACACGTGCR	Agli spec		1	1.4699	1.4699	0	0	0	0	0	0	0	0	0	0	0	0	0	0	1.4436	1.4436	1.4436	1.4436	0	0	0	0	0	0	0	0
MA2036.1	NAC076	NAC	HNCAAGCAANNN	Agli spec		1	2.2016	2.2048	0	0	0	0	2.6206	2.6206	0	0	0	0	0	0	0	0	2.6206	2.6206	2.6206	2.6206	0	0	0	0	0	0	0	0
MA1203.1	AGL63	MADS-box family AGAMOUS-like	TKCCAAAAATGGMAA	Agli spec	Agli D	1	0	0	0	0	0	0	0	0	0	0	0	0	0	0	0	0	1.4594	1.251	1.251	1.251	0	0	0	0	0	0	0	0
MA1056.1	SPL11	C2H2 zinc finger factors SBP	NNNCGTACGGAN	Agli spec	Agli D	1	0	0	0	0	0	0	0	0	0	0	0	0	0	0	0	0	1.856	1.6088	1.6088	1.6088	0	0	0	0	0	0	0	0
MA2010.1	SMB	NAC	HNCAAGCAANN	Agli spec	Agli D	1	0	0	0	0	0	0	0	0	0	0	0	0	0	0	0	0	2.3363	2.1243	2.1243	2.1243	0	0	0	0	0	0	0	0
MA2044.1	NAC007	NAC	HNCAAGCAANN	Agli spec	Agli D	1	0	0	0	0	0	0	0	0	0	0	0	0	0	0	0	0	2.272	2.1538	2.1538	2.1538	0	0	0	0	0	0	0	0
MA1199.1	AGL16	MADS-box family AGAMOUS-like	TTTCCWTTTTDGGWA	Agli spec	Agli D	1	0	0	0	0	0	0	0	0	0	0	0	0	0	0	0	0	1.5509	1.4751	1.4751	1.4751	0	0	0	0	0	0	0	0
MA1057.1	SPL12	C2H2 zinc finger factors SBP	NGTACGGH	Agli spec	Agli D	1	0	0	0	0	0	0	0	0	0	0	0	0	0	0	0	0	1.7312	1.6135	1.6135	1.6135	0	0	0	0	0	0	0	0
MA1822.1	Zm00001d018571	bZIP family group no info	NNCGTACGTACVN	Agli spec	Agli D	1	0	0	0	0	0	0	0	0	0	0	0	0	0	0	0	0	2.0391	2.0391	2.0391	2.0391	0	0	0	0	0	0	0	0
MA1077.1	WRKY18	WRKY	NHRGTCAAVV	Agli spec	Agli D	1	0	0	0	0	0	0	0	0	0	0	0	0	0	0	0	0	1.9745	1.9745	1.9745	1.9745	0	0	0	0	0	0	0	0
MA1180.1	MYB3R4	MYB	WWWWWTRACCGTTRN	Agli spec	Agli D	1	0	0	0	0	0	0	0	0	0	0	0	0	0	0	0	0	1.7312	1.7312	1.7312	1.7312	0	0	0	0	0	0	0	0
MA0580.1	DYT1	bHLH	MGTGAGWCACGTGA	Agli spec	Agli D	1	0	0	0	0	0	0	0	0	0	0	0	0	0	0	0	0	2.2449	2.2449	2.2449	2.2449	0	0	0	0	0	0	0	0
MA1682.1	TCX3	CPP	WWAAATTCAAATWT	Agli spec	Agli D	1	0	0	0	0	0	0	0	0	0	0	0	0	0	0	0	0	1.433	1.433	1.433	1.433	0	0	0	0	0	0	0	0
MA1379.1	SOL1	CPP	WTTWAAAATTTAAAW	Agli spec	Agli D	1	0	0	0	0	0	0	0	0	0	0	0	0	0	0	0	0	1.585	1.585	1.585	1.585	0	0	0	0	0	0	0	0
MA1691.1	ARF27	B3 family ARF	NNDGCAGACATNN	Agli spec	Agli D	1	0	0	0	0	0	0	0	0	0	0	0	0	0	0	0	0	1.3561	1.3561	1.3561	1.3561	0	0	0	0	0	0	0	0
MA2053.1	NAC105	NAC	HNCAAGCAACCWH	Agli spec	Agli D	1	0	0	0	0	0	0	0	0	0	0	0	0	0	0	0	0	1.7824	1.7824	1.7824	1.7824	0	0	0	0	0	0	0	0
MA1058.1	SPL4	C2H2 zinc finger factors SBP	NGTACGDNN	Agli spec	Agli D	1	0	0	0	0	0	0	0	0	0	0	0	0	0	0	0	0	1.7824	1.7824	1.7824	1.7824	0	0	0	0	0	0	0	0
MA2019.1	HSFA1B	Heat shock factors	HAGAAACTTCTD	Agli spec	Agli D	1	0	0	0	0	0	0	0	0	0	0	0	0	0	0	0	0	2.1538	2.1538	2.1538	2.1538	0	0	0	0	0	0	0	0
MA1835.1	TFLG2-Zm00001d042777	bZIP family group D	NRCGTACGTACGN	Agli spec	Agli D	1	0	0	0	0	0	0	0	0	0	0	0	0	0	0	0	0	1.7268	1.7268	1.7268	1.7268	0	0	0	0	0	0	0	0
MA0571.1	ANT	AP2/ERF	DBGCACRRWTCCCVAKGYRHA	Agli spec	Agli D	1	0	0	0	0	0	0	0	0	0	0	0	0	0	0	0	0	1.4222	1.4222	1.4222	1.4222	0	0	0	0	0	0	0	0
MA0121.1	ARR10	GARP ARR-B	AGATHYKV	Agli spec	Agli D	1	0	0	0	0	0	0	0	0	0	0	0	0	0	0	0	0	1.3103	1.3103	1.3103	1.3103	0	0	0	0	0	0	0	0
MA1171.1	MYB52	MYB	HDWWACCGTTA	Agli spec	Agli D	1	0	0	0	0	0	0	0	0	0	0	0	0	0	0	0	0	1.7442	1.7442	1.7442	1.7442	0	0	0	0	0	0	0	0
MA1208.1	GT-2	Trihelix	WTTTTTACCGYHDT	Agli spec	Agli D	1	0	0	0	0	0	0	0	0	0	0	0	0	0	0	0	0	1.757	1.757	1.757	1.757	0	0	0	0	0	0	0	0
MA1372.1	ZAT10	C2H2 zinc finger factors	CACTNHCACTN	Agli spec		1	0.9782	0	0	0	0	0	0	0	0	0	0	0	0	0	0	0	0	1.189	1.189	1.189	0	0	0	0	0	0	0	0
MA1394.2	MYB73	MYB	NHAACGGTCAHN	Agli spec	Agli D	1	0	0	0	0	0	0	0	0	0	0	0	0	0	0	0	0	0	0.95606	0.95606	0.95606	0	0	0	0	0	0	0	0
MA1324.1	GATA20	GATA family Zn-finger	ATCSGATC	Agli spec	Agli D	1	0	0	0	0	0	0	0	0	0	0	0	0	0	0	0	0	0	1.251	1.251	1.251	0	0	0	0	0	0	0	0
MA1086.1	WRKY43	WRKY	HRGTCAAMVN	Agli spec	Agli D	1	0	0	0	0	0	0	0	0	0	0	0	0	0	0	0	0	0	1.2388	1.2388	1.2388	0	0	0	0	0	0	0	0
MA1662.1	AT3G10030	Trihelix	HDTTAACAGADNH	Agli spec	Agli D	1	0	0	0	0	0	0	0	0	0	0	0	0	0	0	0	0	0	1.0841	1.0841	1.0841	0	0	0	0	0	0	0	0
MA1305.1	WRKY55	WRKY	DNCGTTGACTTT	Agli spec	Agli D	1	0	0	0	0	0	0	0	0	0	0	0	0	0	0	0	0	0	1.2203	1.2203	1.2203	0	0	0	0	0	0	0	0
MA1187.1	RVE4	MYB-related	AGATATTTTT	Agli spec	Agli D	1	0	0	0	0	0	0	0	0	0	0	0	0	0	0	0	0	0	1.157	1.157	1.157	0	0	0	0	0	0	0	0
MA0963.1	BHLH78	MYC	GCACGTGC	Agli spec	Agli D	1	0	0	0	0	0	0	0	0	0	0	0	0	0	0	0	0	0	1.2203	1.2203	1.2203	0	0	0	0	0	0	0	0
MA0950.1	ATHB-12	HB	AATGATTG	Agli spec	Agli D	1	0	0	0	0	0	0	0	0	0	0	0	0	0	0	0	0	0	1.0772	1.0772	1.0772	0	0	0	0	0	0	0	0
MA0576.1	RAX3	MYB	RGGGGGTAGGTGS	Agli spec	Agli D	1	0	0	0	0	0	0	0	0	0	0	0	0	0	0	0	0	0	1.269	1.269	1.269	0	0	0	0	0	0	0	0
MA1380.1	TCX6	CPP	WTTTAAATTTTTWAA	Agli spec	Agli D	1	0	0	0	0	0	0	0	0	0	0	0	0	0	0	0	0	0	1.0976	1.0976	0	0	0	0	0	0	0	0	0
MA1312.1	WRKY47	WRKY	MYYKNCGTTGACYW	Agli spec	Agli D	1	0	0	0	0	0	0	0	0	0	0	0	0	0	0	0	0	0	0.87971	0.87971	0	0	0	0	0	0	0	0	0
MA2027.1	MYB44	MYB	NHAACGGTCAHN	Agli spec	Agli D	1	0	0	0	0	0	0	0	0	0	0	0	0	0	0	0	0	0	0.97085	0.97085	0	0	0	0	0	0	0	0	0
MA1417.1	O2	bZIP family group C	GTGCCACGTCATC	Agli spec	Agli D	1	0	0	0	0	0	0	0	0	0	0	0	0	0	0	0	0	0	1.0072	1.0072	0	0	0	0	0	0	0	0	0
MA1365.2	AT5G47660	Trihelix	WHGGTAAAAWW	Agli spec	Agli D	1	0	0	0	0	0	0	0	0	0	0	0	0	0	0	0	0	0	1.0072	1.0072	0	0	0	0	0	0	0	0	0
MA1789.1	NAC071	NAC	CTTSWHYYTCAMGYA	Agli spec	Agli D	1	0	0	0	0	0	0	0	0	0	0	0	0	0	0	0	0	0	0.82375	0.82375	0	0	0	0	0	0	0	0	0
MA0560.1	PIF3	bHLH	DBCCACGTGR	Agli spec	Agli D	1	0	0	0	0	0	0	0	0	0	0	0	0	0	0	0	0	0	0.9782	0.9782	0	0	0	0	0	0	0	0	0
MA1253.1	ERF036	AP2/ERF	HDDTGTCGGTGRHD	Agli spec	Agli D	1	0	0	0	0	0	0	0	0	0	0	0	0	0	0	0	0	0	1.0356	1.0356	0	0	0	0	0	0	0	0	0
MA1161.1	TSO1	CPP	WWTTWAAAATTTAAA	Agli spec	Agli D	1	0	0	0	0	0	0	0	0	0	0	0	0	0	0	0	0	0	0.91839	0.91839	0	0	0	0	0	0	0	0	0
MA1366.1	DF1	Trihelix	AYRGTAAAAAWDDWWW	Agli spec	Agli A	1	0	1.0144	0	0	0	0	0	0	0	0	0	0	0	0	0	0	0	0	0	0	0	0	0	0	0	0	0	0
MA1815.1	GRF4	CH3 GRF	HDGCAGCAGCWDY	Agli spec	Agli B	1	0	0	0	0	0	0	0	0	1.9486	0	0	0	0	0	0	0	0	0	0	0	0	0	0	0	0	0	0	0
MA1811.1	GLYMA-13G317000	bzIP family group A	CACGTGGCANN	Agli spec	Agli A	1	1.0909	0	0	0	0	0	0	0	0	0	0	0	0	0	0	0	0	0	0	0	0	0	0	0	0	0	0	0
MA1808.1	GLYMA-06G314400	bzIP family group A	CACGTGGCANN	Agli spec	Agli A	1	0.95606	0	0	0	0	0	0	0	0	0	0	0	0	0	0	0	0	0	0	0	0	0	0	0	0	0	0	0
MA1290.1	TCP17	nuclear protein TCP family	GTGGTCCCCAC	Agli spec	Agli A	1	2.3646	0	0	0	0	0	0	0	0	0	0	0	0	0	0	0	0	0	0	0	0	0	0	0	0	0	0	0
MA1389.1	PHL1	GARP_G2-like	AARGAATATTCBNWW	Agli spec	Agli A	1	1.0976	0.926	0	0	0	0	0	0	0	0	0	0	0	0	0	0	0	0	0	0	0	0	0	0	0	0	0	0
MA1054.1	ARALYDRAFT_897773	TCP family bHLH	YKGGGACCAC	Agli spec	Agli A	1	2.2048	2.1731	0	0	0	0	0	0	0	0	0	0	0	0	0	0	0	0	0	0	0	0	0	0	0	0	0	0
MA1805.1	WRKY53	WRKY	RGTCAACGN	Agli spec	Agli A	1	1.2079	1.1763	0	0	0	0	0	0	0	0	0	0	0	0	0	0	0	0	0	0	0	0	0	0	0	0	0	0
MA1063.1	TCP19	nuclear protein TCP family	TGGGSCCCAC	Agli spec	Agli A	1	1.0635	1.0356	0	0	0	0	0	0	0	0	0	0	0	0	0	0	0	0	0	0	0	0	0	0	0	0	0	0
MA1093.1	WRKY75	WRKY	HRGTCAAC	Agli spec	Agli A	1	1.1699	1.1375	0	0	0	0	0	0	0	0	0	0	0	0	0	0	0	0	0	0	0	0	0	0	0	0	0	0
MA1078.1	WRKY2	WRKY	BGGTCAAM	Agli spec	Agli A	1	1.3219	1.2928	0	0	0	0	0	0	0	0	0	0	0	0	0	0	0	0	0	0	0	0	0	0	0	0	0	0
MA1202.1	AGL55	MADS-box family AGAMOUS-like	TCACCA	Agli spec	Agli A	1	0.926	0.85599	0	0	0	0	0	0	0	0	0	0	0	0	0	0	0	0	0	0	0	0	0	0	0	0	0	0
