# Supplementary material for: De novo annotation reveals transcriptomic complexity across the hexaploid wheat pan-genome
Source: Nat Commun. 2025 Oct 6;16:8538. doi: 10.1038/s41467-025-64046-1 (PMC12501010; doi:10.1038/s41467-025-64046-1)
Supplement: Supplementary file 31 — Supplementary Data 28 [file 41467_2025_64046_MOESM31_ESM.xlsx]

## Sheet: Supplementary Data S28
Supplementary Data S28: Identified glutenin and gliadin gene models in the pan-genome. Using the reverse translated epitope mapping approach additional glutenin and gliadin gene models have been identfiied.
Gene ID	Gene family	Chr	strand	start	end
TraesARI1A03G00002700	Ggli	1A	+	7622116	7623309
TraesARI1A03G00002730	Ogli	1A	+	7662386	7663526
TraesARI1A03G00002780	Ggli	1A	+	7725866	7727067
TraesARI1A03G00002790	Ggli	1A	+	7754769	7763805
TraesARI1A03G00002820	Purinin	1A	+	7768976	7769784
TraesARI1A03G00002860	Purinin	1A	+	7777012	7778064
TraesARI1A03G00002920	Ogli	1A	-	7899062	7919537
TraesARI1A03G00002990	LMWglu	1A	-	8020820	8021961
TraesARI1A03G00003010	LMWglu	1A	-	8153475	8154686
TraesARI1A03G00003020	LMWglu	1A	-	8209686	8210815
TraesARI1A03G00003630	LMWglu	1A	-	9492788	9494208
TraesARI1A03G00003640	LMWglu	1A	+	9492826	9493943
TraesARI1A03G00008770	Ggli	1A	-	17851252	17851849
TraesARI1A03G00008780	Ggli	1A	+	17852117	17852651
TraesARI1A03G00140970	HMWglu	1A	-	515183084	515185225
TraesARI1A03G00141020	HMWglu	1A	-	515388868	515390237
TraesARI1B03G00186910	Ggli	1B	+	1953626	1954741
TraesARI1B03G00186940	Ggli	1B	+	1979303	1980489
TraesARI1B03G00186960	Ggli	1B	+	1995546	1996439
TraesARI1B03G00187050	Ggli	1B	+	2160356	2161703
TraesARI1B03G00187100	Ggli	1B	+	2207945	2209012
TraesARI1B03G00187150	Ggli	1B	+	2250496	2251371
TraesARI1B03G00187180	Ggli	1B	-	2269436	2269935
TraesARI1B03G00187190	Purinin	1B	+	2284033	2285143
TraesARI1B03G00187220	Ggli	1B	+	2448994	2485059
TraesARI1B03G00187250	Ogli	1B	-	2532571	2543785
TraesARI1B03G00187270	Ggli	1B	+	2578616	2588570
TraesARI1B03G00187390	LMWglu	1B	-	2673696	2674760
TraesARI1B03G00187420	LMWglu	1B	-	2743245	2744365
TraesARI1B03G00187450	LMWglu	1B	-	2852361	2853844
TraesARI1B03G00348420	HMWglu	1B	-	561736795	561737722
TraesARI1B03G00348550	HMWglu	1B	-	561910009	561911151
TraesARI1D_LMWglu_new	LMWglu	1D	-	3768638	3769785
TraesARI1D03G00411550	Ggli	1D	-	2193384	2207301
TraesARI1D03G00411550	Ggli	1D	+	2193456	2194563
TraesARI1D03G00411580	Ggli	1D	+	2223583	2224574
TraesARI1D03G00411630	Ggli	1D	+	2289926	2300740
TraesARI1D03G00411680	Purinin	1D	+	2336819	2337814
TraesARI1D03G00411690	Ogli	1D	-	2351742	2352079
TraesARI1D03G00411740	LMWglu	1D	-	2501444	2519915
TraesARI1D03G00412090	LMWglu	1D	-	3134326	3135708
TraesARI1D03G00412200	LMWglu	1D	-	3253572	3254471
TraesARI1D03G00413150	LMWglu	1D	+	4797403	4798907
TraesARI1D03G00413260	LMWglu	1D	+	5012986	5014359
TraesARI1D03G00414390	LMWglu	1D	-	6781210	6782739
TraesARI1D03G00539740	HMWglu	1D	-	407194696	407196135
TraesARI1D03G00539810	HMWglu	1D	-	407251340	407252163
TraesARI6A03G03204670	Agli	6A	-	26789081	26798676
TraesARI6A03G03204670	Agli	6A	+	26789148	26798480
TraesARI6A03G03204830	Agli	6A	+	26966460	26967713
TraesARI6A03G03204830	Agli	6A	-	26966566	26967667
TraesARI6A03G03204960	Agli	6A	+	27192287	27193761
TraesARI6A03G03205160	Agli	6A	+	27592736	27593863
TraesARI6A03G03205160	Agli	6A	-	27592742	27593871
TraesARI6A03G03205190	Agli	6A	+	27634706	27635837
TraesARI6B03G03406600	Agli	6B	+	62972906	62974072
TraesARI6D_Agli_new	Agli	6D	+	28155373	28156278
TraesARI6D_Agli_new	Agli	6D	+	28411706	28412953
TraesARI6D_Agli_new_ps	Agli	6D	+	28114066	28114332
TraesARI6D_Agli_new_ps	Agli	6D	+	28182424	28182744
TraesARI6D03G03621220	Agli	6D	+	28060046	28060911
TraesARI6D03G03621270	Agli	6D	+	28120164	28121039
TraesARI6D03G03621340	Agli	6D	+	28179329	28180219
TraesARI_Agli_new	Agli	6D	+	28198628	28199482
TraesARI6D03G03621370	Agli	6D	+	28223364	28224236
TraesARI6D03G03621410	Agli	6D	+	28254929	28255789
TraesARI6D03G03621440	Agli	6D	+	28279844	28280695
TraesARI6D03G03621510	Agli	6D	+	28502558	28503406
TraesJAG1A03G00002970	LMWglu	1A	+	3801759	3803080
TraesJAG1A03G00003020	LMWglu	1A	+	3908309	3909528
TraesJAG1A03G00003120	Purinin	1A	-	3950476	3951210
TraesJAG1A03G00003150	Ggli	1A	-	3962211	3971005
TraesJAG1A03G00003270	Ggli	1A	+	4155682	4157181
TraesJAG1B03G00183440	Ggli	1B	+	1852606	1853514
TraesJAG1B03G00183460	Ggli	1B	+	1883996	1885241
TraesJAG1B03G00183490	Ggli	1B	+	1898811	1899704
TraesJAG1B03G00183670	Purinin	1B	+	2134236	2135002
TraesJAG1D03G00406790	Ggli	1D	+	2247434	2250228
TraesJAG1D03G00406840	Ggli	1D	+	2323703	2324599
TraesJAG1D03G00406850	Ggli	1D	+	2332763	2333659
TraesJAG1D03G00406900	Purinin	1D	+	2370526	2371279
TraesJAG1D03G00406960	LMWglu	1D	-	2460948	2462098
TraesJAG1D03G00407300	LMWglu	1D	-	3057553	3058449
TraesJAG6A03G03246420	Agli	6A	+	24727064	24727960
TraesJAG6A03G03246480	Agli	6A	+	24867739	24868620
TraesJAG6A03G03246520	Agli	6A	+	24905712	24906680
TraesJAG6A03G03246570	Agli	6A	+	25054708	25055572
TraesJAG6A03G03246580	Agli	6A	+	25092132	25092983
TraesJAG6A03G03246600	Agli	6A	+	25188344	25189270
TraesJAG6A03G03246630	Agli	6A	+	25298587	25299441
TraesJAG6A03G03246670	Agli	6A	+	25392715	25393590
TraesJAG6A03G03246680	Agli	6A	+	25456801	25457667
TraesJAG6A03G03246740	Agli	6A	+	25509646	25510760
TraesJAG6A03G03246740	Agli	6A	+	25565770	25566809
TraesJAG6B03G03430170	Agli	6B	+	43626366	43627286
TraesJAG6B03G03430200	Agli	6B	+	43677156	43678034
TraesJAG6B03G03430250	Agli	6B	+	43761569	43762519
TraesJAG6B03G03430270	Agli	1A	+	3581321	3582099
TraesJAG6B03G03430270	Agli	6B	+	43780292	43781239
TraesJAG6B03G03430290	Agli	6B	+	43795956	43797070
TraesJAG6B03G03430300	Agli	6B	+	43807179	43808311
TraesJAG6B03G03430310	Agli	6B	+	43818435	43819382
TraesJAG6B03G03430560	Agli	6B	-	44085408	44086322
TraesJAG6B03G03430560	Agli	6B	+	44351907	44352794
TraesJAG6B03G03598740	Agli	6B	-	654876065	654876960
TraesJAG6B03G03598800	Agli	6B	-	655104201	655105055
TraesJAG6B03G03598820	Agli	6B	-	655129247	655130107
TraesJAG6B03G03598850	Agli	6B	-	655161562	655162440
TraesJAG6B03G03598900	Agli	6B	-	655211268	655212167
TraesJAG6D_Agli_new_ps	Agli	6D	+	26797891	26798157
TraesJAG6D03G03649070	Agli	6D	+	26744208	26745070
TraesJAG6D03G03649130	Agli	6D	+	26804246	26805121
TraesJAG6D03G03649150	Agli	6D	+	26840320	26841222
TraesJUL1A_Ggli_new	Ggli	1A	-	10782744	10802770
TraesJUL1A03G00006510	LMWglu	1A	+	9777518	9787882
TraesJUL1A03G00006580	LMWglu	1A	+	9892475	9894013
TraesJUL1A03G00006670	Purinin	1A	+	9934332	9947110
TraesJUL1A03G00006700	Ggli	1A	-	9939631	9950348
TraesJUL1A03G00006800	Ggli	1A	-	10066156	10067015
TraesJUL1A03G00006840	Ggli	1A	+	10129455	10130530
TraesJUL1A03G00006870	Ggli	1A	-	10198933	10199856
TraesJUL1A03G00007330	Ogli	1A	-	10861906	10863252
TraesJUL1A03G00011290	Ogli	1A	+	16519464	16520054
TraesJUL1B03G00182000	Ggli	1B	+	4363509	4364516
TraesJUL1B03G00182020	Ggli	1B	+	4388920	4390126
TraesJUL1B03G00182100	Ggli	1B	+	4569906	4571119
TraesJUL1B03G00182210	Ggli	1B	+	4674567	4675442
TraesJUL1B03G00182250	Purinin	1B	+	4708574	4709403
TraesJUL1B03G00182280	Ogli	1A	-	6537028	6538316
TraesJUL1B03G00182280	Ogli	1B	-	4803384	4804033
TraesJUL1B03G00182300	Ogli	1B	-	4872709	4904669
TraesJUL1B03G00183560	LMWglu	1B	-	6668981	6670558
TraesJUL1B03G00192150	Ogli	1B	+	21700147	21700594
TraesJUL1B03G00345430	HMWglu	1B	-	569167681	569169575
TraesJUL1B03G00345580	HMWglu	1B	-	569339645	569340456
TraesJUL1D03G00408230	Ggli	1D	+	2196408	2197449
TraesJUL1D03G00408270	Ggli	1D	+	2226546	2227758
TraesJUL1D03G00408340	Ggli	1D	-	2297968	2308518
TraesJUL1D03G00408400	Purinin	1D	+	2340909	2349426
TraesJUL1D03G00408410	Ogli	1D	-	2359821	2360130
TraesJUL1D03G00408420	Ogli	1D	-	2442424	2442851
TraesJUL1D03G00408460	LMWglu	1D	+	2529262	2548091
TraesJUL1D03G00408480	LMWglu	1D	-	2546892	2548015
TraesJUL1D03G00408830	LMWglu	1D	-	3155166	3156740
TraesJUL1D03G00408960	LMWglu	1D	-	3274907	3275806
TraesJUL1D03G00409310	LMWglu	1D	+	3795811	3797318
TraesJUL1D03G00409870	LMWglu	1D	+	4756310	4757769
TraesJUL1D03G00409980	LMWglu	1D	+	4971711	4973089
TraesJUL1D03G00411120	LMWglu	1D	-	6740292	6741926
TraesJUL1D03G00536700	HMWglu	1D	-	409049765	409052097
TraesJUL1D03G00536750	HMWglu	1D	-	409105598	409107584
TraesJUL6A03G03275670	Agli	6A	+	24658883	24660067
TraesJUL6A03G03275750	Agli	6A	+	24796186	24797294
TraesJUL6A03G03275840	Agli	6A	+	24980968	24981832
TraesJUL6A03G03275860	Agli	6A	+	25017406	25018487
TraesJUL6A03G03275920	Agli	6A	+	25222826	25223905
TraesJUL6A03G03275970	Agli	6A	+	25316547	25318033
TraesJUL6A03G03275980	Agli	6A	+	25380830	25381999
TraesJUL6A03G03276040	Agli	6A	+	25433534	25434731
TraesJUL6A03G03276080	Agli	6A	+	25487858	25488995
TraesJUL6B03G03467090	Agli	6B	+	47142489	47143412
TraesJUL6B03G03475420	Agli	6B	+	64693082	64694935
TraesJUL6D_Agli_new_ps	Agli	6D	+	27036555	27036818
TraesJUL6D03G03688660	Agli	6D	+	26983100	26983968
TraesJUL6D03G03688710	Agli	6D	+	27042876	27043978
TraesJUL6D03G03688750	Agli	6D	+	27078642	27079541
TraesJUL6D03G03688780	Agli	6D	+	27103669	27104565
TraesJUL6D03G03688820	Agli	6D	+	27129429	27130280
TraesJUL6D03G03688840	Agli	6D	+	27154400	27155287
TraesJUL6D03G03688880	Agli	6D	+	27185271	27186131
TraesJUL6D03G03688920	Agli	6D	+	27210386	27211234
TraesJUL6D03G03688960	Agli	6D	+	27346460	27347793
TraesJUL6D03G03689000	Agli	6D	+	27436717	27437565
TraesLAC1A03G00002700	LMWglu	1A	-	3220219	3221110
TraesLAC1A03G00003660	LMWglu	1A	+	4887019	4888133
TraesLAC1A03G00003710	LMWglu	1A	+	4993636	4994743
TraesLAC1A03G00003820	Purinin	1A	-	5036081	5036683
TraesLAC1A03G00003850	Ggli	1A	-	5047723	5056412
TraesLAC1A03G00003940	Ggli	1A	-	5176498	5177370
TraesLAC1A03G00003970	Ggli	1A	+	5240201	5241214
TraesLAC1A03G00003990	Ggli	1A	-	5305665	5306564
TraesLAC1B03G00188280	Ggli	1B	+	5854176	5855359
TraesLAC1B03G00188410	Ggli	1B	+	5993546	5994679
TraesLAC1B03G00188460	Purinin	1B	+	6022806	6023570
TraesLAC1B03G00188560	LMWglu	1B	-	6379004	6380068
TraesLAC1B03G00188590	LMWglu	1B	-	6443269	6444378
TraesLAC1B03G00188600	LMWglu	1B	-	6457423	6458532
TraesLAC1B03G00188620	LMWglu	1B	-	6557786	6558883
TraesLAC1D03G00410100	LMWglu	1D	-	3241923	3242834
TraesLAC1D03G00410200	LMWglu	1D	-	3457013	3458558
TraesLAC1D03G00411110	LMWglu	1D	+	4968323	4969222
TraesLAC1D03G00411210	LMWglu	1D	+	5083126	5084377
TraesLAC1D03G00411680	LMWglu	1D	+	5768422	5769457
TraesLAC1D03G00411690	LMWglu	1D	+	5783125	5784189
TraesLAC1D03G00411800	Purinin	1D	-	5892140	5892745
TraesLAC1D03G00411860	Ggli	1D	-	5928829	5929725
TraesLAC1D03G00411870	Ggli	1D	-	5937479	5938605
TraesLAC1D03G00411920	Ggli	1D	-	6032225	6033216
TraesLAC6A03G03204730	Agli	6A	+	24598653	24599549
TraesLAC6A03G03204790	Agli	6A	+	24720429	24721310
TraesLAC6A03G03204830	Agli	6A	+	24758750	24759718
TraesLAC6A03G03204880	Agli	6A	+	24906052	24906916
TraesLAC6A03G03204890	Agli	6A	+	24942961	24943812
TraesLAC6A03G03204910	Agli	6A	+	25038336	25039567
TraesLAC6A03G03204940	Agli	6A	+	25147684	25148538
TraesLAC6A03G03204990	Agli	6A	+	25241374	25242249
TraesLAC6A03G03205000	Agli	6A	+	25305460	25306326
TraesLAC6A03G03205060	Agli	6A	+	25358146	25359264
TraesLAC6A03G03205090	Agli	6A	+	25412916	25413925
TraesLAC6B03G03391720	Agli	6B	-	35507010	35508145
TraesLAC6B03G03391740	Agli	6B	+	35529261	35530208
TraesLAC6B03G03391750	Agli	6B	+	35554762	35555712
TraesLAC6B03G03391760	Agli	6B	-	35567942	35568877
TraesLAC6B03G03391770	Agli	6B	-	35579139	35580095
TraesLAC6B03G03391800	Agli	6B	-	35624261	35625271
TraesLAC6B03G03391830	Agli	6B	-	35662087	35662968
TraesLAC6B03G03391860	Agli	6B	-	35712352	35713251
TraesLAC6B03G03397320	Agli	6B	-	45745482	45746354
TraesLAC6B03G03397400	Agli	6B	-	45939249	45940255
TraesLAC6B03G03397420	Agli	6B	-	45949744	45950637
TraesLAC6B03G03397460	Agli	6B	-	45975129	45975998
TraesLAC6B03G03397490	Agli	6B	-	46012363	46013286
TraesLAC6B03G03402880	Agli	6B	+	58240500	58241435
TraesLDM1A_Ggli_new	Ggli	1A	-	3767644	3778765
TraesLDM1A03G00002960	Ggli	1A	+	3778141	3851474
TraesLDM1A03G00003000	Ggli	1A	-	3832435	3857129
TraesLDM1A03G00003450	Ggli	1A	+	4456380	4457897
TraesLDM1A03G00003480	Ggli	1A	-	4530112	4531745
TraesLDM1A03G00003510	Ggli	1A	+	4611081	4612248
TraesLDM1A03G00003600	Ggli	1A	+	4712037	4713338
TraesLDM1A03G00003640	Purinin	1A	+	4723852	4724774
TraesLDM1A03G00003730	LMWglu	1A	-	4764579	4765795
TraesLDM1A03G00003780	LMWglu	1A	-	4883376	4884556
TraesLDM1A03G00003840	LMWglu	1A	-	5075349	5076855
TraesLDM1A03G00004060	LMWglu	1A	-	5524034	5525427
TraesLDM1A03G00011770	Ogli	1A	+	17849184	17850597
TraesLDM1A03G00138780	HMWglu	1A	-	507676382	507679316
TraesLDM1AGgli_new	Ggli	1A	+	3832346	3833490
TraesLDM1B_LMWglu_new	LMWglu	1B	-	19061997	19063207
TraesLDM1B_Ogli_new	Ogli	1B	-	18717384	18719027
TraesLDM1B03G00184580	Ggli	1B	+	3282786	3283896
TraesLDM1B03G00184600	Ggli	1B	+	3308595	3309917
TraesLDM1B03G00184620	Ggli	1B	+	3325111	3326327
TraesLDM1B03G00184700	Ggli	1B	+	3494238	3495298
TraesLDM1B03G00184770	Ggli	1B	+	3587154	3593475
TraesLDM1B03G00184830	Purinin	1B	+	3625482	3626629
TraesLDM1B03G00184870	Ogli	1B	-	3721660	3722199
TraesLDM1B03G00184880	Ogli	1B	-	3791564	3791908
TraesLDM1B03G00185020	LMWglu	1B	-	3993944	3995008
TraesLDM1B03G00185060	LMWglu	1B	-	4066505	4068128
TraesLDM1B03G00186150	LMWglu	1B	-	5587891	5589445
TraesLDM1B03G00345620	HMWglu	1B	-	564479475	564481995
TraesLDM1B03G00345760	HMWglu	1B	+	564656415	564659230
TraesLDM1D_Ogli_new	Ogli	1D	-	3958026	3959632
TraesLDM1D_Ogli_new	Ogli	1D	-	4222781	4228275
TraesLDM1D03G00407590	Ogli	1D	+	3985586	3986862
TraesLDM1D03G00407770	Ggli	1D	+	4149496	4150609
TraesLDM1D03G00407780	Ggli	1D	+	4161886	4163103
TraesLDM1D03G00407800	Ggli	1D	+	4179810	4180801
TraesLDM1D03G00407910	LMWglu	1D	-	4345025	4363526
TraesLDM1D03G00408290	LMWglu	1D	-	4939481	4940835
TraesLDM1D03G00408420	LMWglu	1D	-	5057514	5058413
TraesLDM1D03G00408780	LMWglu	1D	+	5608146	5609597
TraesLDM1D03G00409240	LMWglu	1D	+	6444792	6446308
TraesLDM1D03G00409360	LMWglu	1D	+	6661326	6662670
TraesLDM1D03G00410560	LMWglu	1D	-	8461942	8463434
TraesLDM1D03G00536180	HMWglu	1D	+	415924001	415924788
TraesLDM1D03G00536220	HMWglu	1D	-	415977890	415980501
TraesLDM6A03G03253600	Agli	6A	+	25790162	25791371
TraesLDM6A03G03253680	Agli	6A	-	25928929	25930116
TraesLDM6A03G03253680	Agli	6A	+	25928966	25930077
TraesLDM6A03G03253730	Agli	6A	-	25967323	25968546
TraesLDM6A03G03253730	Agli	6A	+	25967326	25968507
TraesLDM6A03G03253780	Agli	6A	+	26115696	26116783
TraesLDM6A03G03253790	Agli	6A	+	26152316	26153396
TraesLDM6A03G03253810	Agli	6A	+	26252254	26254624
TraesLDM6A03G03253810	Agli	6A	-	26252324	26253494
TraesLDM6A03G03253850	Agli	6A	+	26362054	26363301
TraesLDM6A03G03253900	Agli	6A	+	26456266	26457363
TraesLDM6A03G03257870	Agli	6A	+	33036204	33037544
TraesLDM6A03G03257930	Agli	6A	+	33089259	33090517
TraesLDM6A03G03257960	Agli	6A	+	33145084	33146240
TraesLDM6B03G03443160	Agli	6B	+	43382235	43383385
TraesLDM6B03G03443190	Agli	6B	+	43432776	43433824
TraesLDM6B03G03443230	Agli	6B	+	43470846	43472086
TraesLDM6B03G03443280	Agli	6B	+	43533132	43534088
TraesLDM6B03G03443290	Agli	6B	+	43545526	43546690
TraesLDM6B03G03443300	Agli	6B	+	43555676	43556848
TraesLDM6B03G03443310	Agli	6B	+	43566239	43567186
TraesLDM6B03G03446780	Agli	6B	+	49494712	49506374
TraesLDM6B03G03446790	Agli	6B	+	49515556	49516666
TraesLDM6B03G03446880	Agli	6B	+	49706876	49707936
TraesLDM6B03G03446880	Agli	6B	-	49706900	49708003
TraesLDM6B03G03452740	Agli	6B	+	63162486	63163645
TraesLDM6D_Agli_new	Agli	6D	+	27434991	27436130
TraesLDM6D_Agli_new_ps	Agli	6D	+	27116799	27117062
TraesLDM6D03G03659300	Agli	6D	+	27063419	27064281
TraesLDM6D03G03659360	Agli	6D	+	27122817	27123692
TraesLDM6D03G03659390	Agli	6D	+	27161580	27162479
TraesLDM6D03G03659420	Agli	6D	+	27202249	27203144
TraesLDM6D03G03659470	Agli	6D	+	27228656	27229507
TraesLDM6D03G03659500	Agli	6D	+	27253023	27253904
TraesLDM6D03G03659530	Agli	6D	+	27282872	27283732
TraesLDM6D03G03659560	Agli	6D	+	27307681	27308529
TraesLDM6D03G03659630	Agli	6D	+	27525995	27526831
TraesMAC1A03G00002040	Ggli	1A	+	3309686	3310810
TraesMAC1A03G00002060	Ggli	1A	-	3378346	3379427
TraesMAC1A03G00002090	Ggli	1A	+	3441929	3442801
TraesMAC1A03G00002180	Ggli	1A	+	3569396	3570346
TraesMAC1A03G00002210	Purinin	1A	+	3581364	3581966
TraesMAC1A03G00002290	LMWglu	1A	-	3622726	3623776
TraesMAC1A03G00002290	LMWglu	1A	-	3622726	3623767
TraesMAC1A03G00002350	LMWglu	1A	-	3729353	3730494
TraesMAC1A03G00003220	LMWglu	1A	+	5384068	5384959
TraesMAC1B03G00186000	Ggli	1B	+	6963104	6964160
TraesMAC1B03G00186020	Ggli	1B	+	6992386	6993571
TraesMAC1B03G00186050	Ggli	1B	+	7005794	7006898
TraesMAC1B03G00186120	Ggli	1B	+	7123752	7124771
TraesMAC1B03G00186170	Purinin	1B	+	7153059	7153853
TraesMAC1D03G00405020	Ggli	1D	-	137028	137672
TraesMAC1D03G00405020	Ggli	1D	-	174454	175350
TraesMAC1D03G00405080	Ggli	1D	-	183201	184305
TraesMAC1D03G00405120	Ggli	1D	-	249845	250889
TraesMAC1D03G00405130	Ggli	1D	-	279964	280933
TraesMAC1D03G00405310	Ogli	1D	-	443112	443640
TraesMAC1D03G00405320	Ogli	1D	-	450239	450769
TraesMAC1D03G00406770	LMWglu	1D	+	3127396	3128295
TraesMAC1D03G00406880	LMWglu	1D	+	3242856	3244106
TraesMAC1D03G00407240	LMWglu	1D	+	3841328	3842551
TraesMAC1D03G00407250	LMWglu	1D	+	3858235	3859543
TraesMAC1D03G00407700	LMWglu	1D	+	4485056	4486392
TraesMAC1D03G00407810	LMWglu	1D	+	4700687	4701601
TraesMAC6A03G03248520	Agli	6A	+	24759275	24760171
TraesMAC6A03G03248580	Agli	6A	+	24897130	24898011
TraesMAC6A03G03248620	Agli	6A	+	24935222	24936190
TraesMAC6A03G03248670	Agli	6A	+	25082501	25083365
TraesMAC6A03G03248680	Agli	6A	+	25119251	25120102
TraesMAC6A03G03248700	Agli	6A	+	25214496	25215732
TraesMAC6A03G03248730	Agli	6A	+	25323949	25324803
TraesMAC6A03G03248770	Agli	6A	+	25417309	25418184
TraesMAC6A03G03248780	Agli	6A	+	25475244	25476110
TraesMAC6A03G03248840	Agli	6A	+	25527996	25529113
TraesMAC6A03G03248870	Agli	6A	+	25579306	25580312
TraesMAC6B03G03438130	Agli	6B	+	43548129	43549028
TraesMAC6B03G03438150	Agli	6B	+	43598900	43599781
TraesMAC6B03G03438170	Agli	6B	+	43636571	43637581
TraesMAC6B03G03438200	Agli	6B	+	43681718	43682674
TraesMAC6B03G03438210	Agli	6B	+	43693931	43694872
TraesMAC6B03G03438220	Agli	6B	+	43733247	43734182
TraesMAC6B03G03438230	Agli	6B	-	43744649	43745596
TraesMAC6B03G03438310	Agli	6B	+	43990014	43990892
TraesMAC6B03G03438330	Agli	6B	+	44018198	44019067
TraesMAC6B03G03438330	Agli	6B	+	44033913	44034800
TraesMAC6B03G03438380	Agli	6B	+	44044321	44045214
TraesMAC6B03G03438400	Agli	6B	+	44054656	44055709
TraesMAC6B03G03438480	Agli	6B	+	44249175	44250047
TraesMAC6D_Agli_new_ps	Agli	6D	+	26862655	26862918
TraesMAC6D03G03655870	Agli	6D	+	26808846	26809708
TraesMAC6D03G03655910	Agli	6D	+	26868826	26869701
TraesMAC6D03G03655930	Agli	6D	+	26904022	26904922
TraesMAC6D03G03655960	Agli	6D	+	26919415	26920305
TraesMAC6D03G03655980	Agli	6D	+	26939445	26940371
TraesMAC6D03G03656020	Agli	6D	+	26966297	26967196
TraesMAC6D03G03656040	Agli	6D	+	26990970	26991821
TraesMAC6D03G03656060	Agli	6D	+	27015850	27016731
TraesMAC6D03G03656090	Agli	6D	+	27047775	27048635
TraesMAC6D03G03656110	Agli	6D	+	27072781	27073629
TraesMAC6D03G03656150	Agli	6D	+	27206792	27208029
TraesMAC6D03G03656180	Agli	6D	+	27297745	27298593
TraesNOR1A_Ggli_new	Ggli	1A	-	17624348	17625225
TraesNOR1A03G00003320	LMWglu	1A	+	6162299	6163713
TraesNOR1A03G00003510	Ggli	1A	+	6551607	6560599
TraesNOR1A03G00003560	Ggli	1A	+	6652826	6654054
TraesNOR1A03G00003600	Ggli	1A	-	6692820	6694409
TraesNOR1A03G00004660	LMWglu	1A	+	8360786	8361899
TraesNOR1B_LMWglu_new	LMWglu	1B	-	22004101	22005522
TraesNOR1B_Purinin_new	Purinin	1B	+	5808006	5815907
TraesNOR1B03G00186620	Ggli	1B	+	5483305	5484669
TraesNOR1B03G00186660	Ggli	1B	-	5497991	5499243
TraesNOR1B03G00186660	Ggli	1B	+	5498139	5499032
TraesNOR1B03G00186830	Ggli	1B	+	5703688	5709989
TraesNOR1B03G00186870	Purinin	1B	+	5732470	5733574
TraesNOR1B03G00186920	Ogli	1B	-	5808548	5809073
TraesNOR1B03G00187770	LMWglu	1B	-	7455259	7456846
TraesNOR1B03G00195910	Ogli	1B	+	21687426	21688552
TraesNOR1B03G00349280	HMWglu	1B	-	558708167	558708903
TraesNOR1B03G00349430	HMWglu	1B	+	558888396	558892763
TraesNOR1B03G00349430	HMWglu	1B	-	558889243	558890004
TraesNOR1D_Ggli_new	Ggli	1D	-	12062	62060
TraesNOR1D_Ggli_new	Ggli	1D	+	2441386	2442344
TraesNOR1D_Ogli_new	Ogli	1D	+	220601	246447
TraesNOR1D03G00411080	Ggli	1D	+	60816	62191
TraesNOR1D03G00412210	Ggli	1D	+	2262369	2272649
TraesNOR1D03G00412260	Purinin	1D	+	2304146	2309923
TraesNOR1D03G00412270	Ogli	1D	-	2323844	2324174
TraesNOR1D03G00412290	Ogli	1D	-	2412654	2412985
TraesNOR1D03G00412370	LMWglu	1D	-	2527866	2546195
TraesNOR1D03G00412760	LMWglu	1D	-	3116575	3118574
TraesNOR1D03G00412890	LMWglu	1D	-	3232266	3233165
TraesNOR1D03G00413250	LMWglu	1D	+	3734985	3736489
TraesNOR1D03G00413840	LMWglu	1D	+	4703726	4705271
TraesNOR1D03G00413950	LMWglu	1D	+	4919943	4921312
TraesNOR1D03G00415110	LMWglu	1D	-	6698411	6700014
TraesNOR1D03G00541700	HMWglu	1D	-	410304025	410305455
TraesNOR1D03G00541710	HMWglu	1D	+	410304787	410305486
TraesNOR6A03G03279660	Agli	6A	+	25803586	25804757
TraesNOR6A03G03279740	Agli	6A	+	26034774	26035664
TraesNOR6A03G03279790	Agli	6A	+	26338337	26339215
TraesNOR6A03G03279840	Agli	6A	+	26358589	26359458
TraesNOR6A03G03279920	Agli	6A	+	26451756	26452614
TraesNOR6A03G03280000	Agli	6A	+	26512203	26512897
TraesNOR6A03G03280090	Agli	6A	+	26790481	26791329
TraesNOR6A03G03280130	Agli	6A	+	26887580	26888425
TraesNOR6A03G03280160	Agli	6A	+	26905609	26906466
TraesNOR6A03G03280180	Agli	6A	+	26945607	26946458
TraesNOR6A03G03280240	Agli	6A	+	27077030	27077874
TraesNOR6A03G03280250	Agli	6A	+	27068542	27069533
TraesNOR6A03G03280280	Agli	6A	+	27112827	27113672
TraesNOR6A03G03280340	Agli	6A	+	27148593	27149439
TraesNOR6A03G03280380	Agli	6A	+	27188059	27188925
TraesNOR6A03G03280400	Agli	6A	+	27245609	27246952
TraesNOR6A03G03280440	Agli	6A	+	27312643	27313509
TraesNOR6A03G03280480	Agli	6A	+	27364112	27364968
TraesNOR6A03G03280510	Agli	6A	+	27415645	27416507
TraesNOR6A03G03280530	Agli	6A	+	27471894	27472754
TraesNOR6A03G03280570	Agli	6A	+	27522262	27523155
TraesNOR6A03G03280590	Agli	6A	+	27576606	27577469
TraesNOR6A03G03280610	Agli	6A	+	27626440	27627309
TraesNOR6A03G03280640	Agli	6A	+	27683220	27684093
TraesNOR6A03G03280660	Agli	6A	+	27744883	27745758
TraesNOR6A03G03280700	Agli	6A	+	27807905	27808765
TraesNOR6A03G03280740	Agli	6A	+	27871760	27872628
TraesNOR6A03G03280770	Agli	6A	+	27913382	27914263
TraesNOR6A03G03280790	Agli	6A	+	27967043	27967939
TraesNOR6A03G03280830	Agli	6A	+	27991396	27992262
TraesNOR6A03G03280860	Agli	6A	+	28032724	28033611
TraesNOR6A03G03280900	Agli	6A	+	28099919	28100818
TraesNOR6A03G03280920	Agli	6A	+	28139100	28139960
TraesNOR6A03G03280970	Agli	6A	+	28188010	28188868
TraesNOR6B_Agli_new	Agli	6B	+	42367456	42368008
TraesNOR6B_Agli_new	Agli	6B	+	42406843	42407797
TraesNOR6B_Agli_new	Agli	6B	+	42963353	42964618
TraesNOR6B03G03472430	Agli	6B	+	42272240	42273154
TraesNOR6B03G03472460	Agli	6B	+	42323366	42324253
TraesNOR6B03G03472490	Agli	6B	+	42361516	42362769
TraesNOR6B03G03472540	Agli	6B	+	42437731	42438675
TraesNOR6B03G03472560	Agli	6B	+	42451608	42452549
TraesNOR6B03G03472570	Agli	6B	+	42462807	42463748
TraesNOR6B03G03472670	Agli	6B	-	42711823	42712725
TraesNOR6B03G03472680	Agli	6B	-	42734127	42735035
TraesNOR6B03G03472690	Agli	6B	+	42745330	42746220
TraesNOR6B03G03472710	Agli	6B	+	42761088	42761963
TraesNOR6B03G03472730	Agli	6B	+	42782685	42783563
TraesNOR6B03G03472750	Agli	6B	+	42798409	42799293
TraesNOR6B03G03472760	Agli	6B	+	42824778	42825483
TraesNOR6B03G03472770	Agli	6B	+	42852860	42853726
TraesNOR6B03G03472810	Agli	6B	+	42861982	42862786
TraesNOR6B03G03472820	Agli	6B	+	42988500	42989386
TraesNOR6D_Agli_new	Agli	6D	+	26757261	26757526
TraesNOR6D_Agli_new	Agli	6D	+	26826386	26826642
TraesNOR6D_Agli_new	Agli	6D	+	26916269	26917120
TraesNOR6D03G03696600	Agli	6D	+	26703647	26704506
TraesNOR6D03G03696650	Agli	6D	+	26763403	26764277
TraesNOR6D03G03696670	Agli	6D	+	26798618	26799517
TraesNOR6D03G03696720	Agli	6D	-	26822023	26822895
TraesNOR6D03G03696750	Agli	6D	-	26851705	26852725
TraesNOR6D03G03696770	Agli	6D	-	26871511	26872404
TraesNOR6D03G03696830	Agli	6D	+	26941056	26941931
TraesNOR6D03G03696870	Agli	6D	+	26972535	26973395
TraesNOR6D03G03696900	Agli	6D	+	26997545	26998393
TraesNOR6D03G03696940	Agli	6D	+	27129682	27131484
TraesNOR6D03G03696960	Agli	6D	+	27221513	27222360
TraesSTA1A_Ggli_new	Ggli	1A	-	3767022	3767139
TraesSTA1A_Ggli_new	Ggli	1A	+	4305569	4306460
TraesSTA1A_HMWglu_new	HMWglu	1A	-	510135478	510137232
TraesSTA1A_Ogli_new	Ogli	1A	-	3727738	3728739
TraesSTA1A_Ogli_new	Ogli	1A	-	3781316	3782270
TraesSTA1A_Ogli_new	Ogli	1A	-	3800458	3801763
TraesSTA1A_Ogli_new	Ogli	1A	-	17273161	17274268
TraesSTA1A_Ogli_new	Ogli	1A	+	17601200	17602511
TraesSTA1A03G00003340	Ggli	1A	+	4286972	4287892
TraesSTA1A03G00003390	Ggli	1A	-	4359727	4360692
TraesSTA1A03G00003410	Ggli	1A	+	4415379	4416221
TraesSTA1A03G00003480	Ggli	1A	+	4527506	4528535
TraesSTA1A03G00003490	Ggli	1A	+	4535302	4536159
TraesSTA1A03G00003520	Purinin	1A	+	4547085	4547687
TraesSTA1A03G00003600	LMWglu	1A	-	4588964	4589974
TraesSTA1A03G00003660	LMWglu	1A	-	4690954	4692307
TraesSTA1A03G00004220	LMWglu	1A	+	5662961	5663876
TraesSTA1A03G00004500	LMWglu	1A	-	6158434	6159325
TraesSTA1A03G00139500	HMWglu	1A	-	509947469	509949749
TraesSTA1B03G00182970	Ggli	1B	+	5256402	5257310
TraesSTA1B03G00183040	Ggli	1B	+	5298250	5299143
TraesSTA1B03G00183120	Ggli	1B	+	5485235	5486295
TraesSTA1B03G00183210	HMWglu	1B	+	5569566	5570721
TraesSTA1B03G00183220	Ggli	1B	+	5574561	5575436
TraesSTA1B03G00183260	LMWglu	1B	+	5607756	5608517
TraesSTA1B03G00183430	LMWglu	1B	-	5964883	5965947
TraesSTA1B03G00183470	LMWglu	1B	-	6029979	6031128
TraesSTA1B03G00183490	LMWglu	1B	-	6136013	6137104
TraesSTA1D03G00405680	Ggli	1D	+	3986662	3987549
TraesSTA1D03G00405690	Ggli	1D	+	4016722	4017713
TraesSTA1D03G00405720	Ggli	1D	+	4064492	4065388
TraesSTA1D03G00405730	Ggli	1D	+	4073429	4074325
TraesSTA1D03G00405780	HMWglu	1D	+	4111126	4111884
TraesSTA1D03G00405850	LMWglu	1D	-	4292324	4293534
TraesSTA1D03G00405860	LMWglu	1D	-	4309332	4310363
TraesSTA1D03G00406230	LMWglu	1D	-	4894342	4895595
TraesSTA1D03G00406340	LMWglu	1D	-	5017645	5018544
TraesSTA1D03G00407230	LMWglu	1D	+	6564607	6565985
TraesSTA1D03G00407340	LMWglu	1D	+	6781246	6782222
TraesSTA6A03G03239590	Agli	6A	+	26101190	26102086
TraesSTA6A03G03239650	Agli	6A	+	26241527	26242411
TraesSTA6A03G03239690	Agli	6A	+	26280255	26281214
TraesSTA6A03G03239740	Agli	6A	+	26426937	26427801
TraesSTA6A03G03239750	Agli	6A	+	26463313	26464164
TraesSTA6A03G03239770	Agli	6A	+	26572721	26573644
TraesSTA6A03G03239800	Agli	6A	+	26683350	26684204
TraesSTA6A03G03239850	Agli	6A	+	26777440	26778312
TraesSTA6A03G03239860	Agli	6A	+	26841813	26842673
TraesSTA6A03G03239920	Agli	6A	+	26895026	26896143
TraesSTA6A03G03239950	Agli	6A	+	26949706	26950713
TraesSTA6B_Agli_new	Agli	6B	+	45423411	45423969
TraesSTA6B_Agli_new	Agli	6B	+	45985061	45987067
TraesSTA6B03G03430470	Agli	6B	+	45327857	45328756
TraesSTA6B03G03430500	Agli	6B	+	45379286	45380167
TraesSTA6B03G03430520	Agli	6B	+	45417564	45418574
TraesSTA6B03G03430550	Agli	6B	+	45463446	45464402
TraesSTA6B03G03430560	Agli	6B	+	45475204	45476145
TraesSTA6B03G03430570	Agli	6B	+	45486848	45487783
TraesSTA6B03G03430580	Agli	6B	+	45498128	45499075
TraesSTA6B03G03430670	Agli	6B	+	45765155	45766024
TraesSTA6B03G03430700	Agli	6B	+	45780866	45781907
TraesSTA6B03G03430710	Agli	6B	-	45822673	45823389
TraesSTA6B03G03430720	Agli	6B	-	45848862	45849743
TraesSTA6B03G03430730	Agli	6B	-	45859260	45860153
TraesSTA6B03G03430740	Agli	6B	+	45873540	45874406
TraesSTA6B03G03430770	Agli	6B	+	45882578	45883396
TraesSTA6B03G03430790	Agli	6B	+	46010914	46011786
TraesSTA6B03G03439870	Agli	6B	+	65156407	65157342
TraesSTA6B03G03439880	Agli	6B	+	65160427	65161284
TraesSTA6D_Agli_new_ps	Agli	6D	+	28218413	28218679
TraesSTA6D03G03648790	Agli	6D	+	28164601	28165463
TraesSTA6D03G03648830	Agli	6D	+	28224574	28225449
TraesSTA6D03G03648840	Agli	6D	+	28261045	28261944
TraesSTA6D03G03648840_2	Agli	6D	+	28288152	28289045
TraesSTA6D03G03648880	Agli	6D	-	28315971	28316864
TraesSTA6D03G03648920	Agli	6D	+	28344071	28344922
TraesSTA6D03G03648940	Agli	6D	+	28368990	28369871
TraesSTA6D03G03648970	Agli	6D	+	28400648	28401508
TraesSTA6D03G03648990	Agli	6D	+	28425288	28426136
TraesSTA6D03G03649040	Agli	6D	+	28568138	28569277
TraesSTA6D03G03649070	Agli	6D	+	28659514	28660350
TraesSYM1A_Ogli_new	Ogli	1A	-	19528082	19529325
TraesSYM1A03G00003050	LMWglu	1A	+	7790089	7791506
TraesSYM1A03G00003690	LMWglu	1A	+	9064176	9065356
TraesSYM1A03G00003700	LMWglu	1A	+	9119766	9121111
TraesSYM1A03G00003890	Purinin	1A	+	9490745	9491752
TraesSYM1A03G00003920	Ggli	1A	+	9499048	9499854
TraesSYM1A03G00003970	Ggli	1A	+	9541691	9542790
TraesSYM1A03G00003970	Ggli	1A	+	9541844	9542716
TraesSYM1B_LMWglu_new	LMWglu	1B	-	19236641	19237869
TraesSYM1B_Ogli_new	Ogli	1B	-	2512318	2513465
TraesSYM1B_Ogli_new	Ogli	1B	-	2524196	2553148
TraesSYM1B03G00188310	Purinin	1B	-	2708983	2710061
TraesSYM1B03G00188360	Ggli	1B	-	2742346	2743221
TraesSYM1B03G00188450	Ggli	1B	-	2854465	2855901
TraesSYM1B03G00188560	Ggli	1B	-	3018925	3019818
TraesSYM1B03G00188580	Ggli	1B	-	3034773	3035961
TraesSYM1B03G00188620	Ggli	1B	-	3060379	3061475
TraesSYM1B03G00190370	LMWglu	1B	-	5762139	5763571
TraesSYM1B03G00198240	Ogli	1B	+	18934535	18934958
TraesSYM1B03G00352520	HMWglu	1B	-	556897772	556900595
TraesSYM1B03G00352650	HMWglu	1B	-	557068473	557069245
TraesSYM1D_Ggli_new	Ggli	1D	-	2007726	2029688
TraesSYM1D_LMWglu_new	LMWglu	1D	+	6782496	6783739
TraesSYM1D03G00411880	Ggli	1D	+	2191626	2192740
TraesSYM1D03G00411890	Ggli	1D	+	2204026	2205092
TraesSYM1D03G00411890	Ggli	1D	-	2204031	2205339
TraesSYM1D03G00411920	Ggli	1D	+	2221760	2222751
TraesSYM1D03G00411980	Ggli	1D	+	2297933	2298829
TraesSYM1D03G00412040	Purinin	1D	+	2335537	2336431
TraesSYM1D03G00412050	Ogli	1D	-	2350637	2350995
TraesSYM1D03G00413130	LMWglu	1D	+	3831407	3832900
TraesSYM1D03G00414310	LMWglu	1D	-	5600149	5601420
TraesSYM1D03G00414410	LMWglu	1D	-	5815127	5816600
TraesSYM1D03G00415280	LMWglu	1D	+	7284534	7285433
TraesSYM1D03G00415370	LMWglu	1D	+	7398825	7400243
TraesSYM1D03G00415770	LMWglu	1D	+	8016566	8017952
TraesSYM1D03G00540590	HMWglu	1D	-	403926909	403928785
TraesSYM1D03G00540650	HMWglu	1D	-	403983068	403984765
TraesSYM6A03G03189750	Agli	6A	+	24030251	24031195
TraesSYM6B03G03390950	Agli	6B	+	61846046	61847395
TraesSYM6D_Agli_new_ps	Agli	6D	+	26698929	26699195
TraesSYM6D03G03601940	Agli	6D	+	26645382	26646250
TraesSYM6D03G03601990	Agli	6D	+	26705048	26705923
TraesSYM6D03G03602020	Agli	6D	+	26740264	26741163
TraesSYM6D03G03602070	Agli	6D	+	26765826	26766892
TraesSYM6D03G03602110	Agli	6D	+	26790443	26791294
TraesSYM6D03G03602130	Agli	6D	+	26815196	26816307
TraesSYM6D03G03602170	Agli	6D	+	26846923	26847791
TraesSYM6D03G03602210	Agli	6D	+	26871912	26872760
TraesSYM6D03G03602250	Agli	6D	+	27003585	27004713
TraesSYM6D03G03602280	Agli	6D	+	27095746	27096594
