# Supplementary material for: De novo annotation reveals transcriptomic complexity across the hexaploid wheat pan-genome
Source: Nat Commun. 2025 Oct 6;16:8538. doi: 10.1038/s41467-025-64046-1 (PMC12501010; doi:10.1038/s41467-025-64046-1)
Supplement: Supplementary file 32 — Supplementary Data 29 [file 41467_2025_64046_MOESM32_ESM.xlsx]

## Sheet: Supplementary Data S29
Supplementary Data S29: Annotated alpha gliadin gene models mapped to the locus subgraph
Gene models for Norin 61 (NOR), CDC Stanley (STA), SY Mattis (MAT), Julius (JUL) and Mace (MAC) (see Methods) and their location on 6D. Gene block column indicates corresponding block on subgraph representation (Figure 4D).
gene block		cultivar	chromosome	gene_family	from	to	strand	gene_name
	a	NOR	6D	Alpha gliadin	26703647	26704506	+	Name=TraesNOR6D03G03696600
	b	NOR	6D	Alpha gliadin	26757261	26757526	+	Name=Alpha gliadin new partial
	c	NOR	6D	Alpha gliadin	26763403	26764277	+	Name=TraesNOR6D03G03696650;alpha=gliadin
	d	NOR	6D	Alpha gliadin	26798618	26799517	+	Name=TraesNOR6D03G03696670
	g	NOR	6D	Alpha gliadin	26822023	26822895	-	Name=TraesNOR6D03G03696720
	h	NOR	6D	Alpha gliadin	26826386	26826642	-	Name=Alpha gliadin new partial
	i	NOR	6D	Alpha gliadin	26851705	26852725	-	Name=TraesNOR6D03G03696750;alpha=gliadin
	j	NOR	6D	Alpha gliadin	26871511	26872404	-	Name=TraesNOR6D03G03696770;alpha=gliadin
	k	NOR	6D	Alpha gliadin	26916269	26917120	+	Name=Alpha gliadin new
	l	NOR	6D	Alpha gliadin	26941056	26941931	+	Name=TraesNOR6D03G03696830
	m	NOR	6D	Alpha gliadin	26972535	26973395	+	Name=TraesNOR6D03G03696870
	n	NOR	6D	Alpha gliadin	26997545	26998393	+	Name=TraesNOR6D03G03696900;alpha=gliadin
	o	NOR	6D	Alpha gliadin	27129682	27131484	+	Name=TraesNOR6D03G03696940
	p	NOR	6D	Alpha gliadin	27221513	27222360	+	Name=TraesNOR6D03G03696960
	a	STA	6D	Alpha gliadin	28164601	28165463	+	Name=TraesSTA6D03G03648790;alpha=gliadin
	b	STA	6D	Alpha gliadin	28218413	28218679	+	Name=Alpha gliadin new p
	c	STA	6D	Alpha gliadin	28224574	28225449	+	Name=TraesSTA6D03G03648830;alpha=gliadin
	d	STA	6D	Alpha gliadin	28261045	28261944	+	Name=TraesSTA6D03G03648840;alpha=gliadin
	d	STA	6D	Alpha gliadin	28288152	28289045	+	Name=TraesSTA6D03G03648840_2
	g	STA	6D	Alpha gliadin	28315971	28316864	-	Name=TraesSTA6D03G03648880;alpha=gliadin
	k	STA	6D	Alpha gliadin	28344071	28344922	+	Name=TraesSTA6D03G03648920;alpha=gliadin
	l	STA	6D	Alpha gliadin	28368990	28369871	+	Name=TraesSTA6D03G03648940;alpha=gliadin
	m	STA	6D	Alpha gliadin	28400648	28401508	+	Name=TraesSTA6D03G03648970;alpha=gliadin
	n	STA	6D	Alpha gliadin	28425288	28426136	+	Name=TraesSTA6D03G03648990;alpha=gliadin
	o	STA	6D	Alpha gliadin	28568138	28569277	+	Name=TraesSTA6D03G03649040
	p	STA	6D	Alpha gliadin	28659514	28660350	+	Name=TraesSTA6D03G03649070;alpha=gliadin
	a	MAT	6D	Alpha gliadin	26645382	26646250	+	Name=TraesSYM6D03G03601940
	b	MAT	6D	Alpha gliadin	26698929	26699195	+	Name=Alpha gliadin new p
	c	MAT	6D	Alpha gliadin	26705048	26705923	+	Name=TraesSYM6D03G03601990;alpha=gliadin
	d	MAT	6D	Alpha gliadin	26740264	26741163	+	Name=TraesSYM6D03G03602020
	d	MAT	6D	Alpha gliadin	26765826	26766892	+	Name=TraesSYM6D03G03602070;alpha=gliadin
	k	MAT	6D	Alpha gliadin	26790443	26791294	+	Name=TraesSYM6D03G03602110;alpha=gliadin
	l	MAT	6D	Alpha gliadin	26815196	26816307	+	Name=TraesSYM6D03G03602130;alpha=gliadin
	m	MAT	6D	Alpha gliadin	26846923	26847791	+	Name=TraesSYM6D03G03602170
	n	MAT	6D	Alpha gliadin	26871912	26872760	+	Name=TraesSYM6D03G03602210;alpha=gliadin
	o	MAT	6D	Alpha gliadin	27003585	27004713	+	Name=TraesSYM6D03G03602250
	p	MAT	6D	Alpha gliadin	27095746	27096594	+	Name=TraesSYM6D03G03602280
	a	JUL	6D	Alpha gliadin	26983100	26983968	+	Name=TraesJUL6D03G03688660
	b	JUL	6D	Alpha gliadin	27036555	27036818	+	Name=Alpha gliadin new p
	c	JUL	6D	Alpha gliadin	27042876	27043978	+	Name=Gliglu;alpha gliadin
	d	JUL	6D	Alpha gliadin	27078642	27079541	+	Name=TraesJUL6D03G03688750
	d	JUL	6D	Alpha gliadin	27103669	27104565	+	Name=TraesJUL6D03G03688780
	k	JUL	6D	Alpha gliadin	27129429	27130280	+	Name=TraesJUL6D03G03688820
	l	JUL	6D	Alpha gliadin	27154400	27155287	+	Name=TraesJUL6D03G03688840
	m	JUL	6D	Alpha gliadin	27185271	27186131	+	Name=TraesJUL6D03G03688880
	n	JUL	6D	Alpha gliadin	27210386	27211234	+	Name=TraesJUL6D03G03688920;alpha gliadin
	o	JUL	6D	Alpha gliadin	27346460	27347793	+	Name=TraesJUL6D03G03688960
	p	JUL	6D	Alpha gliadin	27436717	27437565	+	Name=TraesJUL6D03G03689000
	a	MAC	6D	Alpha gliadin	26808846	26809708	+	Name=TraesMAC6D03G03655870
	b	MAC	6D	Alpha gliadin	26862655	26862918	+	Name=Alpha gliadin new p
	c	MAC	6D	Alpha gliadin	26868826	26869701	+	Name=TraesMAC6D03G03655910;alpha=gliadin
	d	MAC	6D	Alpha gliadin	26904022	26904922	+	Name=TraesMAC6D03G03655930
	e	MAC	6D	Alpha gliadin	26919415	26920305	+	Name=TraesMAC6D03G03655960;alpha=gliadin
	f	MAC	6D	Alpha gliadin	26939445	26940371	+	Name=TraesMAC6D03G03655980
	d	MAC	6D	Alpha gliadin	26966297	26967196	+	Name=TraesMAC6D03G03656020
	k	MAC	6D	Alpha gliadin	26990970	26991821	+	Name=TraesMAC6D03G03656040
	l	MAC	6D	Alpha gliadin	27015850	27016731	+	Name=TraesMAC6D03G03656060;alpha=gliadin
	m	MAC	6D	Alpha gliadin	27047775	27048635	+	Name=TraesMAC6D03G03656090;alpha=gliadin
	n	MAC	6D	Alpha gliadin	27072781	27073629	+	Name=TraesMAC6D03G03656110
	o	MAC	6D	Alpha gliadin	27206792	27208029	+	Name=TraesMAC6D03G03656150
	p	MAC	6D	Alpha gliadin	27297745	27298593	+	Name=TraesMAC6D03G03656180;alpha=gliadin
