# Supplementary material for: De novo annotation reveals transcriptomic complexity across the hexaploid wheat pan-genome
Source: Nat Commun. 2025 Oct 6;16:8538. doi: 10.1038/s41467-025-64046-1 (PMC12501010; doi:10.1038/s41467-025-64046-1)
Supplement: Supplementary file 33 — Supplementary Data 30 [file 41467_2025_64046_MOESM33_ESM.xlsx]

## Sheet: Supplementary Data S30
Supplementary Data S30.
Gene expression values (TPM) of chromosome 6D alpha gliadin locus gene models. Number of HLA-DQ2.5 epitopes highlighted, only gene models with complete active gene models are included.
IWGSC_RefSeqv1.1ID	Protein type	Chromosome	Number of HLA-DQ2.5 epitopes	ARI	CAD	CLA	JAG	JUL	LDM	LER	MAT	NOR	PAR	ROB	WEE
TraesCSU02G108000	Alpha gliadin	6D	0	20.717	22.299	15.113	31.71	26.379	21.578	4.36	5.1773	46.148	16.236	24.983	17.781
TraesCSU02G108100	Alpha gliadin	6D	4	1487.2	1440.3	833.79	999.41	954.55	321.49	281.28	164.11	1208.2	927.06	1765.7	992.64
TraesCSU02G108200	Alpha gliadin	6D	6	120.3	121.18	68.485	100.23	65.192	121.75	31.34	14.847	100.2	95.57	149.31	61.744
TraesCSU02G108300	Alpha gliadin	6D	5	69.561	222.07	120.82	91.042	80.232	183.27	37.674	23.46	157.64	119.52	279.05	90.38
TraesCSU02G108363	Alpha gliadin	6D	4	14.795	19.644	9.4923	10.021	7.4914	12.859	3.4544	3.9482	14.925	10.366	38.469	13.479
TraesCSU02G108400	Alpha gliadin	6D	4	1010.9	744.01	403.42	654.76	552.58	875.03	102.38	44.577	933.37	640.59	1056.3	429.71
TraesCSU02G108500	Alpha gliadin	6D	6	326.06	203.59	142.8	119.68	200.19	274.13	46.711	43.567	187.22	170.19	424.84	118.24
TraesCSU02G108600	Alpha gliadin	6D	4	21.65	18.724	13.983	13.33	11.745	14.961	5.2589	4.3544	19.683	15.567	30.208	9.6111
TraesCSU02G108700	Alpha gliadin	6D	0	1453.9	1153.2	732.83	1446.5	1388.1	1331.1	139.12	85.922	264.33	918.58	2049.6	911.83
