# Supplementary material for: De novo annotation reveals transcriptomic complexity across the hexaploid wheat pan-genome
Source: Nat Commun. 2025 Oct 6;16:8538. doi: 10.1038/s41467-025-64046-1 (PMC12501010; doi:10.1038/s41467-025-64046-1)
Supplement: Supplementary file 35 — Source Data [file 41467_2025_64046_MOESM35_ESM.xlsx]

## Sheet: Figure 1B
Number of genes per cultivar divided into subgenomes; BUSCO counts
cultivar	group	status	counts
ArinaLrFor	busco	complete	36
Jagger	busco	complete	67
Julius	busco	complete	46
LongReach Lancer	busco	complete	54
CDC Landmark	busco	complete	50
Mace	busco	complete	40
Norin 61	busco	complete	36
CDC Stanley	busco	complete	51
SY Mattis	busco	complete	53
ArinaLrFor	busco	exact_dupl	307
Jagger	busco	exact_dupl	360
Julius	busco	exact_dupl	338
LongReach Lancer	busco	exact_dupl	326
CDC Landmark	busco	exact_dupl	327
Mace	busco	exact_dupl	312
Norin 61	busco	exact_dupl	326
CDC Stanley	busco	exact_dupl	324
SY Mattis	busco	exact_dupl	333
ArinaLrFor	busco	triplets	4260
Jagger	busco	triplets	4166
Julius	busco	triplets	4229
LongReach Lancer	busco	triplets	4228
CDC Landmark	busco	triplets	4244
Mace	busco	triplets	4276
Norin 61	busco	triplets	3938
CDC Stanley	busco	triplets	4237
SY Mattis	busco	triplets	4240
ArinaLrFor	busco	above_3	285
Jagger	busco	above_3	293
Julius	busco	above_3	272
LongReach Lancer	busco	above_3	281
CDC Landmark	busco	above_3	268
Mace	busco	above_3	264
Norin 61	busco	above_3	589
CDC Stanley	busco	above_3	277
SY Mattis	busco	above_3	266
ArinaLrFor	busco	fragmented	3
Jagger	busco	fragmented	6
Julius	busco	fragmented	2
LongReach Lancer	busco	fragmented	2
CDC Landmark	busco	fragmented	1
Mace	busco	fragmented	1
Norin 61	busco	fragmented	2
CDC Stanley	busco	fragmented	1
SY Mattis	busco	fragmented	2
ArinaLrFor	busco	missing	5
Jagger	busco	missing	4
Julius	busco	missing	9
LongReach Lancer	busco	missing	5
CDC Landmark	busco	missing	6
Mace	busco	missing	3
Norin 61	busco	missing	5
CDC Stanley	busco	missing	6
SY Mattis	busco	missing	2
ArinaLrFor	genes	A	47540
Jagger	genes	A	46450
Julius	genes	A	46712
LongReach Lancer	genes	A	46662
CDC Landmark	genes	A	46395
Mace	genes	A	46353
Norin 61	genes	A	47023
CDC Stanley	genes	A	46580
SY Mattis	genes	A	47070
ArinaLrFor	genes	B	50564
Jagger	genes	B	49468
Julius	genes	B	49673
LongReach Lancer	genes	B	48587
CDC Landmark	genes	B	49377
Mace	genes	B	49126
Norin 61	genes	B	50291
CDC Stanley	genes	B	49079
SY Mattis	genes	B	49556
ArinaLrFor	genes	D	45177
Jagger	genes	D	44372
Julius	genes	D	44984
LongReach Lancer	genes	D	44533
CDC Landmark	genes	D	44700
Mace	genes	D	44628
Norin 61	genes	D	45256
CDC Stanley	genes	D	44788
SY Mattis	genes	D	45005

## Sheet: Figure 2C
Percentage of genes belonging to the core-, shell- and cloud- orthologous groups across cultivars
cultivar	cloud	shell	core
arinaLrFor	0.7	40.1	59.2
jagger	0.9	36.2	62.9
julius	1.2	36	62.8
lancer	1	35.2	63.8
landmark	0.8	36.3	62.9
mace	0.7	36.4	62.9
norin61	1.1	36.2	62.7
stanley	0.7	36.4	62.9
symattis	0.7	36.7	62.6

## Sheet: Figure 3A
Module Eigengenes (ME) for each cultivar-specific network
	ariMEblack	ariMEblue	ariMEbrown	ariMEcyan	ariMEgreen	ariMEgreenyellow	ariMElightcyan	ariMEmagenta	ariMEmidnightblue	ariMEpink	ariMEpurple	ariMEred	ariMEsalmon	ariMEtan	ariMEturquoise	ariMEyellow	jagMEblack	jagMEblue	jagMEbrown	jagMEcyan	jagMEgreen	jagMEgreenyellow	jagMEgrey60	jagMElightcyan	jagMElightgreen	jagMEmagenta	jagMEmidnightblue	jagMEpink	jagMEpurple	jagMEred	jagMEsalmon	jagMEtan	jagMEturquoise	jagMEyellow	julMEblack	julMEblue	julMEbrown	julMEcyan	julMEgreen	julMEgreenyellow	julMEgrey60	julMElightcyan	julMElightgreen	julMElightyellow	julMEmagenta	julMEmidnightblue	julMEpink	julMEpurple	julMEred
D1	-0.194786	-0.219705	-0.16334	-0.108768	-0.278168	0.192509	-0.214746	-0.151229	0.0755983	-0.141842	0.196342	0.351345	-0.388642	0.149779	0.394168	0.00785109	0.103264	-0.245958	-0.225067	0.276229	-0.378011	0.329377	0.179208	0.324648	0.00912461	-0.109289	-0.0928399	-0.163049	0.120695	-0.240052	-0.110184	0.445339	0.33994	0.171541	0.200268	-0.237303	-0.199343	-0.0323883	-0.222305	-0.0009889	-0.174458	-0.0192427	0.171452	-0.263609	-0.0131785	0.353145	-0.173856	0.0320493	0.258837
D2	-0.167616	-0.205266	-0.171541	-0.132326	-0.272301	0.148845	-0.159705	-0.159334	0.0577824	-0.122926	0.221872	0.322721	-0.342199	0.11441	0.373457	0.0109786	0.0374441	-0.263703	-0.236651	0.266193	-0.405568	0.373468	0.129925	0.238012	0.0253789	-0.139437	-0.108329	-0.172304	0.0716077	-0.254588	-0.132787	0.393648	0.375524	0.171937	0.138958	-0.248399	-0.218656	-0.0211551	-0.200725	0.0131106	-0.152438	-0.0845169	0.195817	-0.239779	-0.0223681	0.418573	-0.184723	-0.0037477	0.261643
D3	-0.183369	-0.200666	-0.131002	-0.0042122	-0.21987	0.220169	-0.107387	-0.177021	-0.0210841	-0.166411	0.192503	0.262193	-0.327485	0.170484	0.318519	-0.0282949	0.175094	-0.222871	-0.216108	0.309044	-0.369567	0.311812	0.194119	0.212254	6.4e-05	-0.0677731	-0.121671	-0.181518	0.0540375	-0.217287	0.00667574	0.38332	0.358118	0.149249	0.233383	-0.235131	-0.174142	-0.0185039	-0.311746	0.0188127	-0.178818	0.0559108	0.199877	-0.310359	-0.0350767	0.510637	-0.158571	0.0548731	0.380956
F1	0.277129	-0.134169	-0.241622	-0.25214	-0.251566	-0.290098	0.394309	-0.218312	-0.0853397	0.27146	0.229762	-0.266927	0.1702	-0.426743	0.0468416	0.464229	-0.262674	-0.256414	-0.197884	-0.191532	0.0444246	-0.135605	-0.34693	0.285582	-0.162894	-0.213942	0.152256	0.354173	0.2539	0.149723	-0.258388	-0.175744	0.0116269	0.436409	-0.280142	-0.197561	-0.264975	0.0373677	0.294641	0.325405	0.261678	-0.436643	-0.234451	-0.0080045	0.368459	0.103985	-0.200189	-0.321459	-0.259198
F2	0.271127	-0.141733	-0.245122	-0.25635	-0.265318	-0.273759	0.258857	-0.204566	-0.057256	0.353308	0.192852	-0.259547	0.0669405	-0.420307	0.0717544	0.501418	-0.260391	-0.245147	-0.2028	-0.198993	0.149361	-0.178564	-0.385295	0.0904017	-0.0892947	-0.21489	0.106291	0.376436	0.287657	0.300838	-0.262394	-0.175761	-0.0317441	0.413386	-0.294406	-0.183533	-0.253255	0.0601547	0.241682	0.501657	0.435674	-0.421353	-0.208124	-0.0228721	0.279139	0.21369	-0.203428	-0.330162	-0.251136
F3	0.330139	-0.139727	-0.253215	-0.255511	-0.26299	-0.274415	0.167115	-0.199728	-0.021919	0.361672	0.204394	-0.263167	0.00042876	-0.436005	0.094105	0.552435	-0.26927	-0.240471	-0.213836	-0.176342	0.178973	-0.186923	-0.418347	-0.0248951	-5.95e-05	-0.212121	0.113831	0.338925	0.321404	0.367014	-0.264199	-0.168166	-0.0294707	0.427469	-0.268281	-0.195352	-0.227692	0.0711234	0.167744	0.321872	0.254353	-0.393616	-0.228019	-0.0547299	0.345935	0.0939555	-0.194975	-0.29781	-0.249367
G1	0.29373	0.498893	-0.145182	-0.151188	0.308166	0.272389	-0.452364	-0.0379208	0.355268	-0.232294	-0.409331	-0.288246	0.170059	0.15706	-0.255204	-0.185106	-0.262407	-0.056438	0.408949	-0.278504	0.244475	0.273617	0.0860179	0.0330507	-0.368981	-0.0660241	0.244663	0.271554	-0.332312	-0.212048	-0.120317	-0.241615	-0.228314	-0.261042	-0.0726797	0.44492	-0.100093	-0.384654	0.251828	-0.277451	0.19444	0.226607	-0.259424	-0.13955	-0.239349	-0.250277	0.159087	0.450589	-0.229929
G2	0.288625	0.465288	-0.138762	-0.141593	0.271177	0.229549	-0.399375	0.0437843	0.349738	-0.217682	-0.407285	-0.290288	0.213849	0.117426	-0.252759	-0.181807	-0.249621	-0.0473887	0.555933	-0.308103	0.0739875	0.386236	0.266809	0.329587	-0.473258	-0.110267	0.348306	0.269998	-0.362294	-0.384233	-0.0827887	-0.229999	-0.22562	-0.285214	-0.104557	0.438901	-0.0889965	-0.386997	0.257209	-0.285269	0.210354	0.230025	-0.288898	-0.100049	-0.235401	-0.262835	0.0839868	0.380624	-0.241941
G3	0.304117	0.495967	-0.132231	-0.131792	0.226528	0.18524	-0.354574	0.0345391	0.360292	-0.218987	-0.422793	-0.295745	0.303433	0.0890691	-0.257691	-0.183241	-0.253757	-0.0479101	0.399287	-0.277058	0.195109	0.241934	0.097309	0.0648023	-0.37432	-0.0729716	0.205158	0.245738	-0.330309	-0.227443	-0.108801	-0.244224	-0.226523	-0.259839	-0.141081	0.453688	-0.106232	-0.376951	0.309551	-0.262648	0.269265	0.171551	-0.294228	-0.0970654	-0.229338	-0.236162	0.0172838	0.323234	-0.244075
R1	-0.269893	-0.0252427	0.523676	-0.104712	0.349824	-0.236933	0.0768477	0.0553413	-0.383197	0.319768	0.189607	0.239203	0.138986	0.307007	-0.251261	-0.163472	0.301574	0.442984	0.126721	-0.197201	0.079648	-0.217383	0.252819	0.14006	0.205465	-0.136784	0.231617	-0.234381	0.242019	0.103613	-0.15184	0.219638	-0.252147	-0.202226	-0.227732	0.10514	0.480783	0.386531	-0.216657	0.215311	0.101789	0.195956	0.339864	0.28983	-0.220139	0.0382148	-0.0823296	-0.238859	0.241103
R2	-0.254883	-0.0217136	0.410602	-0.163635	0.357421	-0.27012	0.173786	-0.0235892	-0.410545	0.29495	0.226997	0.147151	0.253485	0.257884	-0.257273	-0.167493	0.157628	0.456372	0.0823568	-0.19371	0.253249	-0.249701	0.0965673	-0.157898	0.450458	-0.142031	0.260136	-0.23082	0.33678	0.312197	-0.16643	0.182783	-0.260936	-0.188151	-0.234614	0.114017	0.510909	0.41842	-0.234669	0.1865	0.15745	0.264579	0.372109	0.311092	-0.224575	0.0145908	-0.103434	-0.254315	0.24634
R3	-0.257991	-0.0244175	0.47943	-0.126055	0.331121	-0.250898	0.116669	0.0308372	-0.398994	0.369962	0.175994	0.181836	0.173299	0.223963	-0.252145	-0.159906	0.291045	0.402649	0.106293	-0.192914	0.0669409	-0.204849	0.286251	0.136382	0.208937	-0.127435	0.255061	-0.224185	0.240484	0.093748	-0.144373	0.215822	-0.248479	-0.199938	-0.232227	0.0757035	0.345964	0.375764	-0.183063	0.247235	0.127263	0.100293	0.343871	0.310709	-0.216602	0.0454401	-0.0970906	-0.248377	0.268922
S1	0.070346	0.0626856	0.0213348	0.216591	-0.0364766	-0.143628	0.218949	0.48304	0.176459	-0.125102	-0.201863	-0.105339	0.144247	-0.171939	-0.14009	-0.12072	-0.126911	0.141109	0.00738847	0.297606	0.190349	-0.191573	-0.224633	-0.345637	0.235084	0.52496	-0.382109	0.0187524	-0.19385	0.204953	0.188569	-0.181384	-0.127592	-0.117015	0.0678629	0.0476965	0.00229534	-0.142656	0.149014	-0.164738	-0.30354	-0.153231	0.162686	0.309971	-0.163209	-0.165299	0.498624	0.029555	-0.174523
S2	0.0805143	0.0662608	0.0242581	0.204518	-0.0220254	-0.160903	0.189645	0.518793	0.165535	-0.107144	-0.189805	-0.109491	0.151521	-0.181945	-0.149683	-0.12142	-0.162629	0.114569	-0.0174007	0.250834	0.245484	-0.212451	-0.2695	-0.412134	0.263635	0.45075	-0.374853	0.0215717	-0.181786	0.268532	0.12632	-0.19408	-0.124696	-0.105239	0.0549876	0.0533736	-0.0123722	-0.129899	0.209569	-0.17103	-0.28677	-0.175824	0.109093	0.351979	-0.140565	-0.184532	0.516025	0.0248383	-0.195238
S3	0.0926536	0.0392453	-0.0159208	0.134951	-0.057386	-0.173211	0.19442	0.458515	0.171625	-0.113007	-0.18708	-0.130993	0.132396	-0.209795	-0.128724	-0.103774	-0.13094	0.118929	0.00439243	0.315399	0.176181	-0.182679	-0.234696	-0.342315	0.210226	0.515306	-0.393641	0.00649959	-0.195703	0.186283	0.162543	-0.179182	-0.117395	-0.115325	0.0079162	0.0548622	-0.0286997	-0.137117	0.199482	-0.167509	-0.248108	-0.174974	0.112584	0.310277	-0.168124	-0.165504	0.429695	-0.0078273	-0.207772
V1	-0.208689	-0.16253	0.0451028	0.331542	-0.0407984	0.248013	-0.0009206	-0.172591	-0.139834	-0.188525	0.00204204	0.119159	-0.244356	0.0856161	0.187061	-0.057418	0.289171	-0.0650124	-0.144899	0.0990901	-0.26696	-0.0368486	0.0886807	-0.174452	-0.0603007	0.0222547	-0.136454	-0.220825	-0.0960206	-0.163663	0.417828	-0.0140914	0.281113	0.00977978	0.365804	-0.138198	0.179683	0.101676	-0.265065	-0.181295	-0.211522	0.226475	-0.168631	-0.193929	0.30997	-0.194517	-0.0872587	0.124646	0.106139
V2	-0.231078	-0.177048	0.0403064	0.432594	-0.0960406	0.29089	-0.0502548	-0.144524	-0.0886349	-0.173059	0.0139628	0.197848	-0.309196	0.0933635	0.24156	-0.0217318	0.39621	-0.0659419	-0.14457	0.156088	-0.303766	0.0165412	0.200547	-0.129548	-0.0378591	0.0630153	-0.139319	-0.231741	-0.108402	-0.19096	0.481713	0.0411775	0.332218	0.0101011	0.368721	-0.184786	0.0081845	0.0808639	-0.184691	-0.143264	-0.211851	0.158598	-0.162028	-0.223984	0.312926	-0.14764	-0.122873	0.107794	0.140586
V3	-0.240077	-0.17612	0.093227	0.508086	-0.0412966	0.286362	-0.0512728	-0.136034	-0.105494	-0.16414	-0.0281704	0.188287	-0.306966	0.0806723	0.217363	-0.0425275	0.227169	0.0806421	-0.092104	0.0438725	-0.17431	-0.136407	0.00114668	-0.267899	-0.0414041	0.0366788	-0.168104	-0.244824	-0.127907	-0.0966282	0.418852	-0.0774816	0.174376	-0.0558834	0.417819	-0.168037	0.146637	0.0984213	-0.261799	-0.175709	-0.244761	0.229405	-0.16355	-0.229925	0.291495	-0.185465	-0.0959742	0.174355	0.148653
Each column contains cultivar-specific ME (ari: ArinaLrFor, jag: Jagger, jul: Julius, nor: Norin 61) across all tissue samples (D: dawn, F: flag leaf, G: grain, R: root, S: spike, V: dusk), replicates labelled 1-3
[truncated: 19 more columns]

## Sheet: Figure 3B
GO term enrichment for metamodule 1
GO.ID	Term	Annotated	Significant	Expected	classicFisher	p.adj	cultivar
GO:0044281	small molecule metabolic process	3537	901	506,9	1,00E-30	1,67E-30	ArinaLrFor
GO:0006793	phosphorus metabolic process	5543	1172	794,39	1,00E-30	1,67E-30	ArinaLrFor
GO:0006082	organic acid metabolic process	2254	539	323,03	1,00E-30	1,67E-30	ArinaLrFor
GO:0043412	macromolecule modification	5980	987	857,01	1,00E-30	1,67E-30	ArinaLrFor
GO:0006520	cellular amino acid metabolic process	1095	301	156,93	1,00E-30	1,67E-30	ArinaLrFor
GO:0044283	small molecule biosynthetic process	1440	383	206,37	1,00E-30	1,67E-30	ArinaLrFor
GO:0034660	ncRNA metabolic process	971	239	139,16	2,90E-29	4,14E-29	ArinaLrFor
GO:0009657	plastid organization	84	41	12,04	6,90E-23	8,63E-23	ArinaLrFor
GO:0033014	tetrapyrrole biosynthetic process	117	59	16,77	2,70E-22	3,00E-22	ArinaLrFor
GO:0009110	vitamin biosynthetic process	131	65	18,77	5,00E-22	5,00E-22	ArinaLrFor
GO:0006793	phosphorus metabolic process	5428	993	661,67	1,00E-30	3,33E-30	Jagger
GO:0044281	small molecule metabolic process	3474	694	423,48	1,00E-30	3,33E-30	Jagger
GO:0043412	macromolecule modification	5896	893	718,72	1,00E-30	3,33E-30	Jagger
GO:0015979	photosynthesis	106	62	12,92	4,60E-29	1,15E-28	Jagger
GO:0034660	ncRNA metabolic process	956	198	116,54	3,40E-25	6,80E-25	Jagger
GO:0043094	cellular metabolic compound salvage	146	68	17,8	6,10E-24	1,02E-23	Jagger
GO:0033014	tetrapyrrole biosynthetic process	125	55	15,24	1,10E-21	1,57E-21	Jagger
GO:0033013	tetrapyrrole metabolic process	148	63	18,04	4,70E-21	5,88E-21	Jagger
GO:0006520	cellular amino acid metabolic process	1082	239	131,9	8,60E-20	9,56E-20	Jagger
GO:0019637	organophosphate metabolic process	1267	275	154,45	1,60E-19	1,60E-19	Jagger
GO:0044281	small molecule metabolic process	3507	820	446,74	1,00E-30	1,67E-30	Julius
GO:0006793	phosphorus metabolic process	5489	1020	699,22	1,00E-30	1,67E-30	Julius
GO:0006520	cellular amino acid metabolic process	1095	294	139,49	1,00E-30	1,67E-30	Julius
GO:0006082	organic acid metabolic process	2243	491	285,72	1,00E-30	1,67E-30	Julius
GO:0033014	tetrapyrrole biosynthetic process	124	70	15,8	1,00E-30	1,67E-30	Julius
GO:0033013	tetrapyrrole metabolic process	148	78	18,85	1,00E-30	1,67E-30	Julius
GO:0034660	ncRNA metabolic process	951	217	121,14	2,90E-30	4,14E-30	Julius
GO:0015979	photosynthesis	109	64	13,88	6,30E-29	7,88E-29	Julius
GO:0043412	macromolecule modification	5933	864	755,78	1,50E-28	1,67E-28	Julius
GO:0042440	pigment metabolic process	175	83	22,29	3,40E-28	3,40E-28	Julius
GO:0044281	small molecule metabolic process	3590	872	469,58	1,00E-30	1,38E-30	Norin 61
GO:0006793	phosphorus metabolic process	5637	1079	737,34	1,00E-30	1,38E-30	Norin 61
GO:0006520	cellular amino acid metabolic process	1124	296	147,02	1,00E-30	1,38E-30	Norin 61
GO:0015979	photosynthesis	112	70	14,65	1,00E-30	1,38E-30	Norin 61
GO:0006082	organic acid metabolic process	2290	507	299,54	1,00E-30	1,38E-30	Norin 61
GO:0033014	tetrapyrrole biosynthetic process	127	71	16,61	1,00E-30	1,38E-30	Norin 61
GO:0019637	organophosphate metabolic process	1320	333	172,66	1,00E-30	1,38E-30	Norin 61
GO:0044283	small molecule biosynthetic process	1445	364	189,01	1,10E-30	1,38E-30	Norin 61
GO:0033013	tetrapyrrole metabolic process	146	74	19,1	2,20E-29	2,44E-29	Norin 61
GO:0042440	pigment metabolic process	163	74	21,32	3,00E-23	3,00E-23	Norin 61

## Sheet: Figure 3C
Normalised average expression values (across tissue samples (D: dawn, F: flag leaf, G: grain, R: root, S: spike, V: dusk)) for genes in Julius brown module enriched for genes annotated as cloud-specific
gene	avD	avF	avG	avR	avS	avV
TraesJUL1B03G00365900	11.9803	3.57926	53.0959	626.218	174.428	263.272
TraesJUL1B03G00366120	12.1385	0	580.889	2834.82	722.146	1776.64
TraesJUL1B03G00386050	2581.71	1921.67	3927.86	6820.16	2277.55	6818.84
TraesJUL1D03G00525270	4.71243	0	1869.51	6613.24	2574.71	4006.71
TraesJUL1D03G00526590	130.716	12.089	782.52	2823.14	714.522	1597.3
TraesJUL1D03G00528370	89.173	58.6073	272.401	1529.34	329.548	771.335
TraesJUL1D03G00561360	1897.08	1397.72	4246.39	6493.01	2442.98	4659.85
TraesJUL2B03G01006870	0	0.612491	105.73	920.881	254.602	395.123
TraesJUL2D03G01274070	5.01997	4.56989	80.6988	734.275	226.982	374.27
TraesJUL3A03G01368020	0	1.22498	641.12	3447.03	955.222	2006.6
TraesJUL3A03G01472800	151.427	84.6002	2043.52	8361.21	2825.53	6376.4
TraesJUL3D03G02019920	1239.45	895.29	1779.89	3196.77	1009.79	2849.27
TraesJUL4B03G02384890	0	2.01108	727.522	2574.59	1030.69	1694.47
TraesJUL5B03G02874910	2298.09	1267.73	1154.75	2830.45	2425.44	2361.67
TraesJUL5B03G03000030	0	0.612491	75.5121	334.12	153.961	279.484
TraesJUL5D03G03195750	185.393	201.651	3214.4	7705.6	3901.33	5536.39
TraesJUL5D03G03225740	0	0	8.15677	44.3124	17.456	36.4503
TraesJUL6A03G03275180	4263.8	3214.73	9255.59	13402.8	4999.96	10856.5
TraesJUL6A03G03280290	4.71243	4.59368	555.457	2398.2	855.638	1683.08
TraesJUL6A03G03280810	1.82544	0	868.088	3443.72	1069.78	1994.83
TraesJUL6A03G03424360	761.782	540.219	1311.56	2055.11	552.493	1791.3
TraesJUL6B03G03472360	222.978	128.396	791.367	2662.38	850.093	2232.36
TraesJUL6B03G03472620	16.5778	22.7869	1012.29	4628.09	1359.36	2938.26
TraesJUL6D03G03694080	17.0581	15.2224	276.198	1523.55	578.836	820.511
TraesJUL7A03G03943760	1218.28	827.139	1176.96	1932.01	1030.44	1599.64
TraesJUL7A03G04023370	14.5528	5.07354	52.177	361.268	149.077	443.923
TraesJUL7B03G04085010	1.82544	4.53495	482.411	1439.37	375.845	798.722
TraesJUL7B03G04272840	218.98	210.352	710.466	1136.45	387.746	790.207
TraesJUL7D03G04456910	1195.09	1290.65	1276.66	5214.43	1214.22	4786.31
TraesJUL1A03G00012510	5.47633	0	2587.28	8954.1	3256.72	4870.55
TraesJUL1A03G00020980	250.548	217.361	188.721	592.22	214.197	432.016
TraesJUL1A03G00078270	5137.82	3376.01	9414.1	15417	4664.02	14728.4
TraesJUL1A03G00094870	5.11096	0	111.319	1264.97	278.61	610.835
TraesJUL1A03G00135720	0	0	88.1913	1139.22	157.842	592.33
TraesJUL1B03G00278310	3860.18	2593.86	7518.01	13286.8	3987	11758.3
TraesJUL1B03G00341420	0	4.02216	66.9196	1237.95	178.92	553.056
TraesJUL1D03G00418220	12.3217	0	2681.9	11641	4458.98	6001.44
TraesJUL1D03G00476760	5696.31	3717.43	11662.1	18264.9	5488.54	15527.4
TraesJUL2A03G00752850	2152.95	38.6109	108.951	2789.15	2501.61	1903.34
TraesJUL2B03G00965200	1023.14	1542.6	4882.59	8356.64	2476.04	4921.29
TraesJUL2B03G00988580	18.3449	0	291.551	1319.93	423.667	1014.48
TraesJUL2B03G01048640	156.24	0	71.6757	794.173	248.766	675.416
TraesJUL2D03G01122000	2553.14	1588.17	4063.59	8521.58	2162.77	7526.33
TraesJUL2D03G01148950	11.8315	3.82275	98.7789	583.128	201.119	372.641
TraesJUL2D03G01210140	2630.73	2061.07	3385.03	4778.95	2364.94	4224.96
TraesJUL4A03G02057560	8.36332	2.18067	1964.24	5906.26	2312.89	4080.68
TraesJUL4D03G02472030	2097.64	1520.21	2491.44	8199.93	2410.54	7994.23
TraesJUL5A03G02674190	6894.54	4811.86	16557.7	23732	6935.3	18603.7
TraesJUL5A03G02728700	150.406	112.735	231.784	1555.69	435.556	586.314
TraesJUL5A03G02774160	7.26791	26.8525	547.082	3089.55	1327.21	2476.18
TraesJUL5B03G02868230	4523.17	4162.29	13820.9	19739.4	7268.35	15564.9
TraesJUL5B03G02896980	8135.23	5686.63	17522.9	24669	8356.96	19887.8
TraesJUL5B03G02897050	5864.63	3785.61	9638.33	17059.7	4545.58	15878.7
TraesJUL5B03G02984960	5196.77	3171.25	7577.72	13907.9	3983.2	13090.8
TraesJUL5D03G03111680	3746.01	3670.38	10638.6	17920.3	6208.86	13041
TraesJUL5D03G03155570	2.55548	2.01108	6.16107	105.532	43.8404	115.585
TraesJUL5D03G03200910	382.744	207.131	326.607	654.646	344.124	642.754
TraesJUL5D03G03209360	4914.88	3234.47	8126.78	13036.3	3982.35	12782.6
TraesJUL6A03G03302220	132.617	103.393	1457.84	6122.52	1999.62	4190.06
TraesJUL6A03G03316260	26.708	38.8699	232.991	1926.13	628.838	861.78
TraesJUL6B03G03506220	101.006	96.4035	908.691	3610.61	1155.8	2526.59
TraesJUL6D03G03710170	11.2503	33.8064	943.769	5900.98	1681.66	3613.26
TraesJUL6D03G03798670	6749.81	3762.77	2931.11	7242.19	7244.62	6725.81
TraesJUL7B03G04126180	182.414	277.335	1187.5	5129.26	1866.38	3840.17
TraesJUL7B03G04177620	8990.9	7256.09	10773.7	24413	9177.02	22036.3
TraesJUL7B03G04195230	0	0	15.8232	117.397	51.47	87.9588
TraesJUL7D03G04512880	316.056	66.8325	1667.15	6855.64	2150.91	4481.18
TraesJUL1A03G00128790	13.573	1.53123	1699.65	6202.65	2034.57	3503.01
TraesJUL1A03G00130930	30.9955	30.5835	589.264	3283.72	957.552	2132.71
TraesJUL1A03G00165620	2817.81	2250.8	4943.04	8220.76	2782.56	7538.76
TraesJUL1B03G00195800	87.3396	1.83747	3461.98	14120.1	4616.79	7967.75
TraesJUL1B03G00333560	49.5072	36.3441	569.635	2323.84	707.655	1489.68
TraesJUL1B03G00358060	100.402	50.7239	883.498	4299.36	1591.04	2497.08
TraesJUL1B03G00366030	0	0.612491	395.488	2789.06	739.813	1290.15
TraesJUL1B03G00366050	28.549	69.9034	779.772	4139.86	1623.27	2938.38
TraesJUL1D03G00525690	4015.47	3473.07	9998.42	13886	5756.31	9856.01
TraesJUL1D03G00526510	7.63328	1.83747	605.488	2903.15	1044.68	1692.36
TraesJUL1D03G00552280	15.1752	2.18067	1040.44	4745.39	1305.4	2587.83
TraesJUL1D03G00552840	0	0	885.641	3625.39	1017.41	1878.5
TraesJUL1D03G00565490	3432.66	2433.86	4343.55	8979.11	3014.31	8344.15
TraesJUL2A03G00759950	66.3509	9.1696	1108.91	8785.37	3399.98	5079.42
TraesJUL2B03G00859450	75.5183	2.01108	153.071	732.661	326.344	1080.95
TraesJUL2B03G00972080	7.02757	0	1354.17	3290.29	1879.07	2497.84
TraesJUL2D03G01111800	3032.39	2762.88	3080.23	5186.01	3105.24	5051.18
TraesJUL2D03G01220420	2.15695	32.8752	107.753	1080.27	278.546	397.552
TraesJUL3B03G01798720	6005.53	4480.84	13914.8	19927.4	6800.19	15720.4
TraesJUL3D03G01917570	5324.91	4149.18	10763.3	14685.9	6915.85	10931.3
TraesJUL3D03G01961070	197.141	223.5	1139.62	5582.88	1770.41	2615.42
TraesJUL3D03G02013370	6876.23	4557.97	14704	20640.9	6513.83	16940.2
TraesJUL4A03G02196930	1.82544	3.3687	1407.51	5477.82	1795.36	3206.8
TraesJUL4D03G02554400	2.55548	0	944.88	5299.79	1499.27	3346.08
TraesJUL4D03G02574200	5.74983	0	144.208	834.832	210.586	706.608
TraesJUL5A03G02587170	142.534	93.7693	402.131	2151.99	595.798	1203.69
TraesJUL5A03G02619080	9101.62	6482.25	15065.5	24310.8	7557.29	21520.5
TraesJUL5A03G02691640	6.66273	0	259.014	1518.06	393.094	672.971
TraesJUL5A03G02700590	12.4127	0.612491	1481.95	4579.69	2066.66	3148.13
TraesJUL5A03G02709730	690.021	494.071	862.607	1778.62	774.459	1332.49
TraesJUL5A03G02728310	5.47633	0	102.129	1118.78	216.446	590.852
TraesJUL5B03G02995250	4523.23	4040.88	10497.6	16660.3	6188.86	12883.7
TraesJUL5B03G03015530	9311.65	5922.55	14914.3	25152.5	7547.24	20807.6
TraesJUL5D03G03096650	3268.56	2064.84	3859.34	7437.15	2158.54	6535.27
TraesJUL5D03G03154910	3371.03	2796.47	8426.73	11912.6	3930.45	9271.99
TraesJUL5D03G03159040	5.2686	23.9894	2304.82	7726.19	2582.66	4591.44
TraesJUL6A03G03280270	64.036	15.8554	1456.15	3792.37	1693.49	2850.69
TraesJUL6A03G03289540	10.1308	0	1757.92	5845.38	1907.23	3645.34
TraesJUL6A03G03391240	5.93162	37.3955	244.105	2200.46	250.709	975.033
TraesJUL6B03G03460250	0	0	322.769	1875.65	607.033	916.108
TraesJUL6B03G03460680	28.5828	4.1548	1219.33	5162.63	1627	3382.1
TraesJUL6B03G03464620	25.8292	1.91138	660.308	3290.9	1811.33	3717.82
TraesJUL6B03G03474130	0	0	181.598	888.981	402.631	702.252
TraesJUL6B03G03551020	1035.21	498.679	399.537	1595.54	1308.7	1145.49
TraesJUL6B03G03567080	3820.41	3110.79	11520.8	16851.5	5322.82	12676
TraesJUL6B03G03596160	8.637	0.918737	1442	8175.73	2237.97	3834
TraesJUL6B03G03643260	2143.81	1199.52	3930.56	5465.1	1610.63	5375.14
TraesJUL6B03G03646480	64.8974	59.8229	197.346	785.6	211.186	410.701
TraesJUL6D03G03685440	1.82544	2.90933	515.786	1773.38	707.354	1676.28
TraesJUL6D03G03694330	63.1723	62.0973	1146.63	3652.58	1461.64	2361.7
TraesJUL6D03G03725900	3.9824	0.612491	530.956	3445.3	984.054	1977.55
TraesJUL6D03G03767900	3536.11	1859.77	4915.79	9308.03	2751.96	8715.4
TraesJUL6D03G03824260	6640.46	3925.37	9665.29	20814.1	5052.37	16815.1
TraesJUL6D03G03832590	0	1.91138	309.283	1993.94	470.636	920.179
TraesJUL7A03G03840330	4954.41	2007.49	1807.63	5499.13	5117.69	4886.4
TraesJUL7A03G03883510	0	0	277.687	1271.07	670.43	967.582
TraesJUL7A03G03982440	2035.88	1398.61	1714.51	7179.15	1541.09	6392.45
TraesJUL7A03G04024820	176.004	91.1865	1018.1	3001.19	955.164	1856.64
TraesJUL7A03G04031680	4192.85	2539.8	9544.28	13975.1	4755.58	11291.6
TraesJUL7A03G04044830	5.01997	2.90933	1404.66	6526.5	2290.39	4289.14
TraesJUL7A03G04050000	2.15695	0	431.697	1582.27	634.229	1045.19
TraesJUL7A03G04050160	2736.12	2387.14	2950.27	7240.55	2501.7	6553.53
TraesJUL7D03G04347130	29.6619	23.3809	700.493	3169.57	766.989	1563.4
TraesJUL7D03G04353420	2.55548	1.22498	1157.83	4169.1	1669.63	2791.33
TraesJUL7D03G04362420	0	0	211.346	1040.15	644.711	1154.73
TraesJUL7D03G04500710	1919.49	1500.04	3945.5	5331.28	2275.44	4084.26
TraesJUL7D03G04512750	7.96479	6.03324	787.589	4161.4	828.847	2681.24
TraesJUL7D03G04513610	16.6112	0	5.65711	316.89	110.201	233.141
TraesJUL7D03G04517750	47.6336	0	417.866	2050.85	586.67	1205.14
TraesJUL1A03G00096780	596.46	545.057	1880.86	3712.06	1984.94	2752.8
TraesJUL1A03G00131010	22.7842	47.1536	811.2	3509.96	1206.56	1804.15
TraesJUL1A03G00153040	7.48411	0	292.138	2230.75	616.889	1096
TraesJUL1B03G00365820	73.6098	45.9568	1278.18	5328.75	1528.66	2838.9
TraesJUL1B03G00367140	18.1294	4.66759	906.522	4495.38	1344.02	2844.71
TraesJUL1D03G00515720	31.935	12.0789	942.274	4977.84	1626.69	2944.57
TraesJUL1D03G00520520	12.0142	0.612491	2433.5	8257.34	3077.19	4782.12
TraesJUL2B03G00894080	18.6674	32.3467	828.342	3909.29	1273.47	2184.03
TraesJUL4A03G02050150	40.1886	11.0429	986.135	4150.53	1389.46	2850.11
TraesJUL5A03G02736260	123.965	27.1044	2482.71	6043.02	3033.91	4246.68
TraesJUL5B03G02856930	104.739	59.0537	132.297	231.44	106.258	194.928
TraesJUL6A03G03277620	38.7468	37.8867	1164.05	4873.25	1498.25	2743.17
TraesJUL6A03G03285510	2.73817	5.37978	103.399	379.54	206.824	425.587
TraesJUL6B03G03470140	23.0726	13.7117	318.386	1487.37	589.823	1192.61
TraesJUL6B03G03472420	19.3733	11.4406	205.225	1386.01	418.185	1135.46
TraesJUL6B03G03473770	17.3079	6.37242	290.664	1728.98	498.882	800.916
TraesJUL6B03G03473860	9.49189	36.4007	709.494	3339.95	1115.46	2534.91
TraesJUL7A03G03989500	124.852	6.37242	0	159.567	99.9036	111.896
TraesJUL7D03G04353110	17.9464	1.22498	782.615	5044.87	1716.36	2890.09
TraesJULUn03G04550250	62.3179	35.2272	2696.55	9008.1	3141.77	5306.79
TraesJULUn03G04581310	58.2022	37.4689	1804.74	8107.9	1819.22	4328.07
gene	colour	gene_id
TraesJUL1B03G00365900	#E64B3599	TraesJUL1B03G00365900
TraesJUL1B03G00366120	#E64B3599	TraesJUL1B03G00366120
TraesJUL1B03G00386050	#E64B3599	TraesJUL1B03G00386050
TraesJUL1D03G00525270	#E64B3599	TraesJUL1D03G00525270
TraesJUL1D03G00526590	#E64B3599	TraesJUL1D03G00526590
TraesJUL1D03G00528370	#E64B3599	TraesJUL1D03G00528370
TraesJUL1D03G00561360	#E64B3599	TraesJUL1D03G00561360
TraesJUL2B03G01006870	#E64B3599	TraesJUL2B03G01006870
TraesJUL2D03G01274070	#E64B3599	TraesJUL2D03G01274070
TraesJUL3A03G01368020	#E64B3599	TraesJUL3A03G01368020
TraesJUL3A03G01472800	#E64B3599	TraesJUL3A03G01472800
TraesJUL3D03G02019920	#E64B3599	TraesJUL3D03G02019920
TraesJUL4B03G02384890	#E64B3599	TraesJUL4B03G02384890
TraesJUL5B03G02874910	#E64B3599	TraesJUL5B03G02874910
TraesJUL5B03G03000030	#E64B3599	TraesJUL5B03G03000030
TraesJUL5D03G03195750	#E64B3599	TraesJUL5D03G03195750
TraesJUL5D03G03225740	#E64B3599	TraesJUL5D03G03225740
TraesJUL6A03G03275180	#E64B3599	TraesJUL6A03G03275180
TraesJUL6A03G03280290	#E64B3599	TraesJUL6A03G03280290
TraesJUL6A03G03280810	#E64B3599	TraesJUL6A03G03280810
TraesJUL6A03G03424360	#E64B3599	TraesJUL6A03G03424360
TraesJUL6B03G03472360	#E64B3599	TraesJUL6B03G03472360
TraesJUL6B03G03472620	#E64B3599	TraesJUL6B03G03472620
TraesJUL6D03G03694080	#E64B3599	TraesJUL6D03G03694080
TraesJUL7A03G03943760	#E64B3599	TraesJUL7A03G03943760
TraesJUL7A03G04023370	#E64B3599	TraesJUL7A03G04023370
TraesJUL7B03G04085010	#E64B3599	TraesJUL7B03G04085010
TraesJUL7B03G04272840	#E64B3599	TraesJUL7B03G04272840
TraesJUL7D03G04456910	#E64B3599	TraesJUL7D03G04456910
TraesJUL1A03G00012510	#8491B499
TraesJUL1A03G00020980	#8491B499
TraesJUL1A03G00078270	#8491B499
TraesJUL1A03G00094870	#8491B499
TraesJUL1A03G00135720	#8491B499
TraesJUL1B03G00278310	#8491B499
TraesJUL1B03G00341420	#8491B499
TraesJUL1D03G00418220	#8491B499
TraesJUL1D03G00476760	#8491B499
TraesJUL2A03G00752850	#8491B499
TraesJUL2B03G00965200	#8491B499
TraesJUL2B03G00988580	#8491B499
TraesJUL2B03G01048640	#8491B499
TraesJUL2D03G01122000	#8491B499
TraesJUL2D03G01148950	#8491B499
TraesJUL2D03G01210140	#8491B499
TraesJUL4A03G02057560	#8491B499
TraesJUL4D03G02472030	#8491B499
TraesJUL5A03G02674190	#8491B499
TraesJUL5A03G02728700	#8491B499
TraesJUL5A03G02774160	#8491B499
TraesJUL5B03G02868230	#8491B499
TraesJUL5B03G02896980	#8491B499
TraesJUL5B03G02897050	#8491B499
TraesJUL5B03G02984960	#8491B499
TraesJUL5D03G03111680	#8491B499
TraesJUL5D03G03155570	#8491B499
TraesJUL5D03G03200910	#8491B499
TraesJUL5D03G03209360	#8491B499
TraesJUL6A03G03302220	#8491B499
TraesJUL6A03G03316260	#8491B499
TraesJUL6B03G03506220	#8491B499
TraesJUL6D03G03710170	#8491B499
TraesJUL6D03G03798670	#8491B499
TraesJUL7B03G04126180	#8491B499
TraesJUL7B03G04177620	#8491B499
TraesJUL7B03G04195230	#8491B499
TraesJUL7D03G04512880	#8491B499
TraesJUL1A03G00128790	#91D1C299
TraesJUL1A03G00130930	#91D1C299
TraesJUL1A03G00165620	#91D1C299
TraesJUL1B03G00195800	#91D1C299
TraesJUL1B03G00333560	#91D1C299
TraesJUL1B03G00358060	#91D1C299
TraesJUL1B03G00366030	#91D1C299
TraesJUL1B03G00366050	#91D1C299
TraesJUL1D03G00525690	#91D1C299
TraesJUL1D03G00526510	#91D1C299
TraesJUL1D03G00552280	#91D1C299
TraesJUL1D03G00552840	#91D1C299
TraesJUL1D03G00565490	#91D1C299
TraesJUL2A03G00759950	#91D1C299
TraesJUL2B03G00859450	#91D1C299
TraesJUL2B03G00972080	#91D1C299
TraesJUL2D03G01111800	#91D1C299
TraesJUL2D03G01220420	#91D1C299
TraesJUL3B03G01798720	#91D1C299
TraesJUL3D03G01917570	#91D1C299
TraesJUL3D03G01961070	#91D1C299
TraesJUL3D03G02013370	#91D1C299
TraesJUL4A03G02196930	#91D1C299
TraesJUL4D03G02554400	#91D1C299
TraesJUL4D03G02574200	#91D1C299
TraesJUL5A03G02587170	#91D1C299
TraesJUL5A03G02619080	#91D1C299
TraesJUL5A03G02691640	#91D1C299
TraesJUL5A03G02700590	#91D1C299
TraesJUL5A03G02709730	#91D1C299
TraesJUL5A03G02728310	#91D1C299
TraesJUL5B03G02995250	#91D1C299
TraesJUL5B03G03015530	#91D1C299
TraesJUL5D03G03096650	#91D1C299
TraesJUL5D03G03154910	#91D1C299
TraesJUL5D03G03159040	#91D1C299
TraesJUL6A03G03280270	#91D1C299
TraesJUL6A03G03289540	#91D1C299
TraesJUL6A03G03391240	#91D1C299
TraesJUL6B03G03460250	#91D1C299
TraesJUL6B03G03460680	#91D1C299
TraesJUL6B03G03464620	#91D1C299
TraesJUL6B03G03474130	#91D1C299
TraesJUL6B03G03551020	#91D1C299
TraesJUL6B03G03567080	#91D1C299
TraesJUL6B03G03596160	#91D1C299
TraesJUL6B03G03643260	#91D1C299
TraesJUL6B03G03646480	#91D1C299
TraesJUL6D03G03685440	#91D1C299
TraesJUL6D03G03694330	#91D1C299
TraesJUL6D03G03725900	#91D1C299
TraesJUL6D03G03767900	#91D1C299
TraesJUL6D03G03824260	#91D1C299
TraesJUL6D03G03832590	#91D1C299
TraesJUL7A03G03840330	#91D1C299
TraesJUL7A03G03883510	#91D1C299
TraesJUL7A03G03982440	#91D1C299
TraesJUL7A03G04024820	#91D1C299
TraesJUL7A03G04031680	#91D1C299
TraesJUL7A03G04044830	#91D1C299
TraesJUL7A03G04050000	#91D1C299
TraesJUL7A03G04050160	#91D1C299
TraesJUL7D03G04347130	#91D1C299
TraesJUL7D03G04353420	#91D1C299
TraesJUL7D03G04362420	#91D1C299
TraesJUL7D03G04500710	#91D1C299
TraesJUL7D03G04512750	#91D1C299
TraesJUL7D03G04513610	#91D1C299
TraesJUL7D03G04517750	#91D1C299
TraesJUL1A03G00096780	#d9d9d999
TraesJUL1A03G00131010	#d9d9d999
TraesJUL1A03G00153040	#d9d9d999
TraesJUL1B03G00365820	#d9d9d999
TraesJUL1B03G00367140	#d9d9d999
TraesJUL1D03G00515720	#d9d9d999
TraesJUL1D03G00520520	#d9d9d999
TraesJUL2B03G00894080	#d9d9d999
TraesJUL4A03G02050150	#d9d9d999
TraesJUL5A03G02736260	#d9d9d999
TraesJUL5B03G02856930	#d9d9d999
TraesJUL6A03G03277620	#d9d9d999
TraesJUL6A03G03285510	#d9d9d999
TraesJUL6B03G03470140	#d9d9d999
TraesJUL6B03G03472420	#d9d9d999
TraesJUL6B03G03473770	#d9d9d999
TraesJUL6B03G03473860	#d9d9d999
TraesJUL7A03G03989500	#d9d9d999
TraesJUL7D03G04353110	#d9d9d999
TraesJULUn03G04550250	#d9d9d999
TraesJULUn03G04581310	#d9d9d999

## Sheet: Figure 3D
Expression of two divergent 30-let triads
Cultivars: ARI: ArinaLrFor, JAG: Jagger, JUL: Julius. Tissues: D: dawn, F: flag leaf, G: grain, R: root, S: spike, V: dusk
gene	subgenome	culitvar	tissue	normalised average expression	Hierarchical Orthologous Group
TraesJAG7D03G04347900	D	JAG	D	21.9495	HOG0029794
TraesJAG7A03G03877550	A	JAG	D	11.392	HOG0029794
TraesJAG7B03G04094870	B	JAG	D	159.579	HOG0029794
TraesJUL7D03G04408640	D	JUL	D	21.9048	HOG0029794
TraesJUL7A03G03931130	A	JUL	D	14.6695	HOG0029794
TraesJUL7B03G04150090	B	JUL	D	75.7671	HOG0029794
TraesJAG7D03G04347900	D	JAG	F	23.8279	HOG0029794
TraesJAG7A03G03877550	A	JAG	F	7.98752	HOG0029794
TraesJAG7B03G04094870	B	JAG	F	40.9703	HOG0029794
TraesJUL7D03G04408640	D	JUL	F	15.0034	HOG0029794
TraesJUL7A03G03931130	A	JUL	F	33.1281	HOG0029794
TraesJUL7B03G04150090	B	JUL	F	60.1666	HOG0029794
TraesJAG7D03G04347900	D	JAG	G	15.7702	HOG0029794
TraesJAG7A03G03877550	A	JAG	G	147.732	HOG0029794
TraesJAG7B03G04094870	B	JAG	G	5.09797	HOG0029794
TraesJUL7D03G04408640	D	JUL	G	6.70057	HOG0029794
TraesJUL7A03G03931130	A	JUL	G	353.033	HOG0029794
TraesJUL7B03G04150090	B	JUL	G	3.18141	HOG0029794
TraesJAG7D03G04347900	D	JAG	R	117.294	HOG0029794
TraesJAG7A03G03877550	A	JAG	R	101.134	HOG0029794
TraesJAG7B03G04094870	B	JAG	R	24.4342	HOG0029794
TraesJUL7D03G04408640	D	JUL	R	70.0907	HOG0029794
TraesJUL7A03G03931130	A	JUL	R	102.805	HOG0029794
TraesJUL7B03G04150090	B	JUL	R	20.0812	HOG0029794
TraesJAG7D03G04347900	D	JAG	S	18.5814	HOG0029794
TraesJAG7A03G03877550	A	JAG	S	17.1166	HOG0029794
TraesJAG7B03G04094870	B	JAG	S	7.69822	HOG0029794
TraesJUL7D03G04408640	D	JUL	S	28.4036	HOG0029794
TraesJUL7A03G03931130	A	JUL	S	109.176	HOG0029794
TraesJUL7B03G04150090	B	JUL	S	5.33002	HOG0029794
TraesJAG7D03G04347900	D	JAG	V	24.4175	HOG0029794
TraesJAG7A03G03877550	A	JAG	V	44.158	HOG0029794
TraesJAG7B03G04094870	B	JAG	V	48.5936	HOG0029794
TraesJUL7D03G04408640	D	JUL	V	6.66729	HOG0029794
TraesJUL7A03G03931130	A	JUL	V	33.486	HOG0029794
TraesJUL7B03G04150090	B	JUL	V	40.8133	HOG0029794
TraesARI2B03G00866580	B	ARI	D	296.463	HOG0020263
TraesARI2D03G01124590	D	ARI	D	99.4594	HOG0020263
TraesARI2A03G00614200	A	ARI	D	41.1644	HOG0020263
TraesJUL2A03G00610480	A	JUL	D	56.3359	HOG0020263
TraesJUL2B03G00860730	B	JUL	D	217.107	HOG0020263
TraesJUL2D03G01114330	D	JUL	D	68.4987	HOG0020263
TraesARI2B03G00866580	B	ARI	F	147.927	HOG0020263
TraesARI2D03G01124590	D	ARI	F	13.464	HOG0020263
TraesARI2A03G00614200	A	ARI	F	22.6847	HOG0020263
TraesJUL2A03G00610480	A	JUL	F	46.2546	HOG0020263
TraesJUL2B03G00860730	B	JUL	F	107.89	HOG0020263
TraesJUL2D03G01114330	D	JUL	F	38.8317	HOG0020263
TraesARI2B03G00866580	B	ARI	G	40.8076	HOG0020263
TraesARI2D03G01124590	D	ARI	G	58.6143	HOG0020263
TraesARI2A03G00614200	A	ARI	G	184.154	HOG0020263
TraesJUL2A03G00610480	A	JUL	G	155.594	HOG0020263
TraesJUL2B03G00860730	B	JUL	G	71.9845	HOG0020263
TraesJUL2D03G01114330	D	JUL	G	59.2778	HOG0020263
TraesARI2B03G00866580	B	ARI	R	77.3638	HOG0020263
TraesARI2D03G01124590	D	ARI	R	233.623	HOG0020263
TraesARI2A03G00614200	A	ARI	R	165.022	HOG0020263
TraesJUL2A03G00610480	A	JUL	R	179.918	HOG0020263
TraesJUL2B03G00860730	B	JUL	R	107.887	HOG0020263
TraesJUL2D03G01114330	D	JUL	R	163.194	HOG0020263
TraesARI2B03G00866580	B	ARI	S	25.9157	HOG0020263
TraesARI2D03G01124590	D	ARI	S	136.871	HOG0020263
TraesARI2A03G00614200	A	ARI	S	162.088	HOG0020263
TraesJUL2A03G00610480	A	JUL	S	137.777	HOG0020263
TraesJUL2B03G00860730	B	JUL	S	30.2322	HOG0020263
TraesJUL2D03G01114330	D	JUL	S	86.8261	HOG0020263
TraesARI2B03G00866580	B	ARI	V	342.983	HOG0020263
TraesARI2D03G01124590	D	ARI	V	189.059	HOG0020263
TraesARI2A03G00614200	A	ARI	V	119.859	HOG0020263
TraesJUL2A03G00610480	A	JUL	V	180.505	HOG0020263
TraesJUL2B03G00860730	B	JUL	V	309.232	HOG0020263
TraesJUL2D03G01114330	D	JUL	V	155.45	HOG0020263

## Sheet: Figure 4A
Mean expression values of prolamin superfamily genes. Each geen is annotated with subtype, role in end use quality, allergies, biotic and abiotic stress responses and plant development. D: dawn, F: flag leaf, G: grain, R: root, S: spike, V: dusk
										ARI	ARI	ARI	ARI	ARI	ARI	CAD	CAD	CAD	CAD	CAD	CAD	CLA	CLA	CLA	CLA	CLA	CLA	JAG	JAG	JAG	JAG	JAG	JAG	AUG	JUL	JUL	JUL	JUL	JUL	LAN	LAN	LAN	LAN	LAN	LAN	LER	LER	LER	LER
IWGSC_RefSeqv1.1ID	Prolamin gene group	Genome	Chromosome	End use quality	Protein content	Allergen_antigen	Biotic stress response	Abiotic stress response	Cell growth/plant development	D	F	G	R	S	V	D	F	G	R	S	V	D	F	G	R	S	V	D	F	G	R	S	V	D	F	G	R	S	V	D	F	G	R	S	V	D	F	G	R
TraesCS2D02G058734	nsLTP C6-like	D	2D						yes	0	0	0	0	0	0	0	0	0	0	0.0139292	0	0	0	0	0	0.00634766	0	0	0	0	0	0.00997679	0	0	0	0	0	0	0	0	0	0	0	0	0	0	0	0	0
TraesCS2A02G411600	14 kDa PRP	A	2A						yes	0	0	0	2.0433	0.0205273	0	0	0	0	0.631735	0.263081	0	0	0.0018481	0	0.692005	0.162612	0	0.0086838	0	0	2.3474	0.67246	0	0	0	0	2.45177	0.182338	0	0	0	0	1.73432	0.0209603	0	0	0	0	2.5825
TraesCS5A02G535100	LTP AIR1	A	5A						yes	43.5155	0.0176081	0.201114	1.27156	1.47611	64.5427	43.0664	0	0.094146	0.912909	4.88367	72.9411	16.8709	0	0.13611	0.833433	1.94393	47.8809	26.5362	0	0.0296995	1.26137	3.51379	65.381	56.3072	0	0.0877833	1.88996	1.71241	71.4353	28.8611	0	1.46112	1.12807	1.55522	56.8804	18.7596	0.00113585	1.46684	1.21383
TraesCS7B02G317600	14 kDa PRP	B	7B						yes	0	0	0	0.538893	0.00161606	0	0	0	0	0.0161506	0	0	0	0	0	0.104152	0.00174561	0	0	0	0	0.0764287	0	0	0	0	0	0.178716	0.00362692	0	0	0	0	0.399725	0	0.00363651	0.00616564	0	0	0.161226
TraesCS7D02G410400	14 kDa PRP	D	7D						yes	0	0.00691667	0	0.069512	0.00242409	0	0	0	0	0.00391017	0.00229907	0.0027241	0	0	0	0.0147314	0	0.00142722	0	0	0	0.0415789	0	0.00429754	0	0	0	0.0124975	0	0.00262277	0	0	0	0.0281959	0.00179976	0.00340923	0	0	0	0.0213595
TraesCS1D02G213300	14 kDa PRP	D	1D						yes	0.0422561	0	0.00884979	8.81363	0	0.152954	0.0226547	0	0.0106643	7.4756	0	0.0944421	0	0	0.00860596	7.33021	0	0.0194584	0.0410148	0	0.136476	8.19165	0	0.0769782	0.0403961	0.00169136	0.00341657	12.9782	0	0.0497575	0	0	0.248217	9.49479	0	0.0286506	0	0	0	5.27428
TraesCS2A02G411700	14 kDa PRP	A	2A						yes	0.0273967	0	0	20.9981	0.00413128	0.0560725	0.0169695	0	0	19.9944	0.0539136	0.0665424	0	0.00100978	0.0184072	23.6669	0.00198364	0.0106985	0.082341	0	0	18.7504	0.110649	0.0943958	0.00811764	0.00413442	0	32.8287	0.00652686	0.0385202	0	0	0	27.7002	0.0181801	0.155579	0	0	0	27.9448
TraesCS2D02G409000	14 kDa PRP	D	2D						yes	0.2904	0	0	26.0138	0.0446868	0.718597	0.325962	0	0	26.2798	0.28319	0.651058	0.0107058	0	0.0052592	28.3119	0.153513	0.21001	0.187559	0	0	20.0598	0.382161	0.888925	0.0717126	0.00775205	0	43.6007	0.130589	0.484134	0.0970923	0	0	24.4238	0.0370876	0.420972	0.0317624	0	0	34.0364
TraesCS5A02G535300	LTP pEARLI1-like	A	5A				yes	yes	yes	2.14113	2.04513	0.0519498	0.0224903	0.00494736	0.971681	1.73142	1.40308	0.178429	0.00280001	0.00722916	1.31582	0.98725	0.0378719	0.155697	0.0160287	0.00413018	1.14314	2.69231	2.66279	0.0208833	0.00512036	0.00419461	1.21771	3.00889	3.49183	0.075575	0.0142872	0.0309437	1.49579	2.24752	0.469111	0	0.0250778	0.140791	0.950612	3.43799	3.45561	0.127208	0.0933751
TraesCS7B02G317800	14 kDa PRP	B	7B						yes	0	0	0	2.25427	0	0	0	0	0	0.712726	0	0	0	0	0.00622778	0.749743	0	0	0	0	0	0.9267	0	0	0	0	0	0.0207403	0	0	0	0	0	0.00681695	0	0	0	0	0	0.903748
TraesCS7D02G410700	14 kDa PRP	D	7D						yes	0	0	0.00627436	1.26923	0	0	0	0	0.00513644	0.039475	0.00401688	0	0	0	0.00821913	0.0356797	0.00189796	0	0	0	0.0084789	0.107998	0	0.00286503	0	0	0	0.0571675	0	0	0	0	0	0.206539	0.00381996	0	0	0	0.0040554	0.0594595
TraesCS2B02G430300	14 kDa PRP	B	2B						yes	0	0	0	19.7425	0	0	0	0	0	19.5796	0	0	0	0	0.0309386	17.9889	0.00288744	0.00138397	0.0417743	0	0	16.2736	0.00125933	0	0	0.0005168	0	30.6731	0	0.00508658	0	0	0	21.6008	0	0	0.00373675	0	0	15.6828
TraesCS2A02G529800	14 kDa PRP	A	2A						yes	0.0191165	0	0	0	0	0.0415074	0.0958421	0	0	0	0	0.0688738	0.00802335	0	0	0	0	0.00320203	0.163262	0	0	0	0	0.076435	0.12438	0	0	0	0	0.0472359	0.0511525	0	0	0	0	0.0309725	0.0712047	0	0	0
TraesCS4D02G360000	LTP pEARLI1-like	D	4D				yes	yes	yes	1.07584	2.9003	0.00565576	0.00698198	0.0898207	0.421331	0.833562	0.391642	0.040887	0	0.0553195	0.921865	1.20025	0.0379376	0.0158197	0.0124505	0.0343717	0.451665	2.12495	4.5325	0.00643587	0.0190441	0.0298616	1.09672	2.0472	1.68849	0.0325289	0	0.0267923	1.51569	1.1938	0.132307	0.0228658	0.0279116	0.145373	0.533641	0.989806	0.205592	0.0257904	0.0542745
TraesCS6A02G247600	14 kDa PRP	A	6A						yes	0.0128143	0	0.0186092	0.012373	0.0401605	0.107271	0.0110035	0	0.0103538	0.0127355	0.12089	0.0699872	0	0	0	0.0157662	0.179615	0.0601884	0.00567338	0	0.0387188	0.0156224	0.202761	0.136047	0.00598033	0	0.0125552	0.010487	0.10772	0.0664495	0.0124243	0	0.0766994	0.0142085	0.0928504	0.0729016	0	0	0.0227863	0.0132981
TraesCS6B02G277100	14 kDa PRP	B	6B						yes	1.11264	0.00443617	0.00584607	0.0076701	0.359227	5.70582	0.96151	0	0	0	1.1591	6.53125	0.057489	0	0.124167	0	0.846653	2.06081	0.39054	0	0.0327105	0.00230177	1.44757	7.93175	0.943943	0	0.108065	0	0.917158	6.51777	0.694294	0	0	0.00350792	0.986356	7.16323	0.214955	0	0.121589	0
TraesCS6D02G229700	14 kDa PRP	D	6D						yes	0.00557462	0	0.0180375	0	0.0163553	0.0673909	0.00484316	0	0.0128734	0	0.0420773	0.0155185	0	0	0.00076797	0	0.053196	0.0242875	0.013783	0	0.0379981	0	0.0866196	0.108612	0	0	0.014947	0	0.055481	0.0629644	0.00174545	0	0	0	0.0209425	0.0716871	0	0	0.00274061	0
TraesCS1A02G317500	19kDa globulin	A	1A			yes				0.553247	0.0813794	286.8	1.06264	0.33373	0.276785	0.513695	0.0610863	272.583	0.850372	0.336803	0.516804	0.448766	0.573909	169.917	1.20406	0.261321	0.285845	1.47312	1.28975	193.436	1.87288	0.42632	0.480565	0.859672	0.49871	112.75	2.4561	0.197037	0.422169	0.526548	0.274894	154.574	1.71094	0.416192	0.540577	1.14823	0.179071	83.5757	1.38906
TraesCS7D02G020100	36.4 kDa PRP	D	7D						yes	0.407099	0.164501	0	1.36056	0.3482	0.502486	0.721797	0.688125	0	0.95157	0.548658	0.551541	0.609986	0.465848	0	2.37767	0.324627	0.653506	1.30398	0.572149	0	3.05607	0.668107	0.86134	0.335	0.00854113	0.00071202	0.0194904	0.345796	0.297498	1.07158	0.0901707	0	0.218531	0.0527871	0.7907	1.23248	1.2314	0	0.474722
TraesCS2A02G424800	36.4 kDa PRP	A	2A						yes	34.0143	0.96779	0	0.00392844	0.193902	44.6648	33.0658	0.296912	0.00782048	0.00314295	0.45863	47.0991	42.4357	0.0603375	0.00563645	0	0.154667	33.2191	37.821	1.3078	0	0.00338592	0.454408	55.571	30.789	1.87614	0.011901	0.0190695	0.512214	44.2768	24.7662	0.0643453	0	0.00054001	0.54285	43.092	26.8171	3.66269	0.218994	0.00135803
TraesCS2B02G444500	36.4 kDa PRP	B	2B						yes	32.3337	2.05237	0	0	0.10802	49.9375	26.3346	7.37152	0.00763221	0	0.231615	53.543	43.8822	1.93339	0.0827971	0	0.603912	60.3166	31.4947	5.42678	0	0.00575946	0.521928	54.1427	26.3677	4.84631	0.00084364	0	0.2856	55.5775	19.4896	1.40774	0	0.00108002	2.82292	40.7923	30.3835	6.85907	1.94027	0.00054321
TraesCS2D02G422700	36.4 kDa PRP	D	2D						yes	50.975	2.38273	0.456981	0.00295183	0.172299	68.4	48.7391	1.33713	1.06181	0.00314295	0.788693	73.0015	77.0599	0.178972	2.65079	0	0.74798	73.1982	58.4126	3.58526	0.201937	0	1.50378	78.6827	53.4438	9.12562	0.907413	0.0112669	0.728848	91.1032	35.1875	0.170536	0.0934726	0	3.94566	59.1568	54.6341	18.5175	3.51408	0.00226589
TraesCS7B02G031800	36.4 kDa PRP	B	7B						yes	0	0	8.85862	0.425552	0.865711	0.0024682	0	0	6.38426	0.277089	1.15245	0	0	0	3.47492	0.463964	0.810864	0.00226937	0.00684995	0	24.0067	0.606636	0.709533	0.00758157	0	0	5.73844	0.294859	0.944828	0.00208518	0	0	24.0445	0.314446	0.837277	0	0	0	5.78443	0.163386
TraesCSU02G144200	36.4 kDa PRP	D	Un_4D						yes	0	0	0	0.0361814	0	0	0	0	0	0.234797	0	0	0	0	0	0.0797639	0	0	0	0	0	0.113257	0	0	0	0	0	0.238831	0	0	0	0	0	0.0722827	0	0	0	0	0	0.0540428
TraesCS7A02G131287	36.4 kDa PRP	A	7A						yes	0	0	11.619	1.83437	1.15427	0.0333181	0	0	7.24022	1.50486	1.15673	0	0	0	1.143	1.62838	0.612301	0	0.00207301	0	39.3703	2.62013	0.694645	0.0146797	0	0.00102583	5.20765	1.56895	1.14113	0.0109015	0	0	35.7255	1.83141	0.971856	0.00330555	0	0	1.67618	1.17994
TraesCSU02G194000	36.4 kDa PRP		Un						yes	0	0	0	0	0	0	0	0	0	0.012	0	0	0	0	0	0.00120037	0	0	0	0	0	0.00069601	0	0	0	0	0	0.00813383	0	0	0	0	0	0	0	0	0	0	0	0
TraesCS7A02G520100	36.4 kDa PRP	A	7A						yes	0.00497329	0	2.19248	0.0412513	0.950899	0.0555747	0.00241002	0	1.64761	0.0817103	0.987718	0.0167859	0.00087551	0	0.67148	0.051741	0.798242	0.0196127	0	0	4.06096	0.114127	0.877029	0.0623936	0.00297851	0	1.46822	0.0759629	1.31451	0.0340885	0.0216005	0	7.15755	0.104268	0.929318	0.087603	0.00355235	0.00023	0.67922	0.0824618
TraesCS7D02G130605	36.4 kDa PRP	D	7D						yes	0.00097564	0	10.4488	1.19576	1.51153	0.0498975	0	0	7.28061	1.06568	1.3146	0.0352498	0	0	4.02611	1.5408	1.1374	0.00847369	0.00793412	0	29.1208	1.59196	0.903415	0.032542	0	0.00196311	6.03473	1.16191	1.38359	0.0592271	0.0043448	0	28.8517	1.12802	1.12998	0.0311201	0	0.00098306	6.9807	0.826839
TraesCSU02G223000	36.4 kDa PRP		Un						yes	0	0	0	0.00247537	0	0	0	0	0	0.030045	0	0	0	0	0	0.0128845	0	0	0	0	0	0.0315065	0	0	0	0	0	0.00189247	0	0	0	0	0	0	0	0	0	0	0	0
TraesCS7D02G509800	36.4 kDa PRP	D	7D						yes	0.00456942	0	3.19069	0.710615	1.47026	0.240649	0.00695938	0	2.61851	0.81913	2.12824	0.0977032	0.00813275	0	2.44667	1.01644	1.71617	0.125755	0	0	1.27656	0.974059	0.875592	0.268887	0.0047983	0.00172392	3.4346	0.847757	2.06467	0.375079	0.0132572	0	7.38474	1.25894	1.47452	0.368913	0	0	3.52451	0.805586
TraesCS7D02G509900	36.4 kDa PRP	D	7D						yes	0.0117291	0	1.2209	0.0209193	0.185981	0.0139675	0.0071994	0	0.719185	0.0300582	0.200187	0.030586	0.0152982	0	0.416009	0.0519517	0.133719	0.0187424	0	0	0.322581	0.0315613	0.0580744	0.0131341	0	0	0.678334	0.0431597	0.234901	0.0296345	0.0131652	0	2.5227	0.0859783	0.180198	0.0177406	0.00240876	0	0.451771	0.012881
TraesCS2A02G424861	36.4 kDa PRP	A	2A						yes	23.2228	0.0325349	0	0.00294319	0.0271798	9.30398	11.7699	0.0109313	0.00623423	0.00171151	0.0392994	6.10916	30.1773	0.000705	0.0122003	0.00031693	0.0204046	6.00935	12.1345	0.244755	0.0557988	0.00564612	0.120468	6.22695	21.157	0.217683	0.00068219	0.002195	0.0829297	8.14534	10.3711	0.00384301	0.0174135	0.00080867	0.0560681	4.68209	8.74727	0.198801	0.00454264	0
TraesCS2B02G546700	36.4 kDa PRP	B	2B						yes	61.7127	0.007447	0.0418465	0.0192971	0.613175	66.883	68.1861	0.00250455	0.0941602	0.0231487	0.737689	100.718	42.729	0	0.095962	0.0248642	0.467153	53.2903	61.5059	0	0.101552	0.102677	0.357412	86.5105	36.8362	0	0.137554	0.0609165	0.763506	38.973	44.5113	0.00185739	0.254209	0.127894	0.699764	69.3682	9.87512	0	0.177071	0
TraesCS2D02G422800	36.4 kDa PRP	D	2D						yes	17.743	0.0155474	0.0117514	0.00097097	0.00708994	2.09311	8.69032	0.0185478	0	0.00204286	0.00455084	1.19275	27.379	0.00560069	0.0126145	0	0.0140881	1.23307	12.7632	0.128952	0.0814523	0.00191758	0.0572977	2.64508	15.1665	0.0250798	0	0	0.0203477	2.2735	7.3843	0.0198648	0.157377	0	0.0503989	0.681596	11.1141	0.211019	0.00483802	0
TraesCS7A02G024200	36.4 kDa PRP	A	7A						yes	0	0.00041274	0	0.00038355	0.0001989	0	0.00023714	0	0	0.00033243	0.00026322	0	0	0	0	0.00123813	0.00026855	0.00093684	0	0	0	0.00146422	0.00042623	0	0	0	0	0	0	0	0.00664366	0	0	0	0.00268911	0.0151355	0.00031619	0.00039362	0	0.00011491
TraesCS7B02G436600	36.4 kDa PRP	B	7B						yes	0.00405251	0	1.38829	0.0323655	0.310631	0.0151055	0	0	0.952012	0.01857	0.477961	0.0189821	0.0038252	0	0.483025	0.0393451	0.504314	0.0180658	0	0	2.16795	0.0749173	0.506757	0.0370114	0	0	0.696225	0.0276672	0.419356	0.0177376	0.0224022	0	3.17668	0.0598334	0.137784	0.0494573	0.00638309	0	0.375416	0.0139624
TraesCS2D02G519700	36.4 kDa PRP	D	2D						yes	15.4319	0.00693835	0.0358371	0.0194129	0.206603	16.3961	15.6224	0	0.0961968	0.0189636	0.302794	23.5651	12.6285	0	0.0772549	0.0208523	0.122463	14.4144	13.2105	0	0.0381073	0.0259039	0.180684	18.3615	27.2203	0	0.100127	0.0947627	0.409201	26.4443	41.4368	0	0.114763	0.0749785	0.497776	68.3448	18.7184	0.00117502	0.196352	0.00612419
TraesCS7A02G024192	36.4 kDa PRP	A	2A						yes	0	0	0	0	0	0	0	0	0	0	0	0	0	0	0	0	0	0	0	0	0	0	0	0	0	0	0	0	0	0	0	0	0	0	0	0	0	0	0	0
TraesCS7B02G436700	36.4 kDa PRP	B	7B						yes	0.00531225	0	3.39089	1.27069	2.71103	0.27787	0	0	3.39111	1.344	5.08116	0.233361	0	0	2.66012	1.73446	3.49214	0.352111	0.00183183	0	2.8224	1.8741	4.75381	0.694279	0.0102983	0	4.14254	1.75028	4.20461	0.840012	0.00818884	0	9.28681	2.34661	2.32704	0.659651	0	0.00057755	3.97643	1.55825
TraesCS7A02G024174	36.4 kDa PRP	A	7A						yes	0	0.00073295	0	0.00377619	0.00066699	0.00106361	0	0.00348619	0	0.00190738	0.00178556	0.00044703	0.00137837	0.00045136	0	0.00036935	0.00040283	0.0023606	0	0.00394971	0	0.00419515	0.00190564	0.00094032	0.00097372	0	0	0	0.00448445	0.00260409	0.00918401	0.00062067	0	0.00029106	0.00353211	0.0074862	0.00277957	0.00157448	0	0.00155288
TraesCS7D02G020071	36.4 kDa PRP	D	7D						yes	0	0	0	0	0	0	0	0	0	0	0	0	0	0	0	0	0	0.0130759	0	0	0	0.00439958	0	0	0	0	0	0	0	0	0	0	0	0	0	0	0	0	0	0
TraesCS7A02G024100	36.4 kDa PRP	A	7A						yes	0	0	0	0	0	0	0	0	0	0	0	0	0	0	0	0	0	0	0	0	0	0	0	0	0	0	0	0	0	0	0	0	0	0	0	0	0	0	0	0
TraesCS7A02G024100	36.4 kDa PRP	A	7A						yes	0	0	0	0	0	0	0	0	0	0	0	0	0	0	0	0	0	0	0	0	0	0	0	0	0	0	0	0	0	0	0	0	0	0	0	0	0	0	0	0
TraesCS7D02G020087	36.4 kDa PRP	D	7D						yes	0.000543	0.00094226	0	0.0125953	0.00201621	0.00176694	0.00454782	0.00296037	0	0.00524334	0.00388626	0.00373086	0.00356029	0.00132488	0	0.00678509	0.00165893	0.00567056	0.00409011	0.00172035	0	0.0135204	0.00599452	0.00411428	0.0364605	0	0	0	0.042704	0.0211009	0.00687271	0.00051562	0	0.00178838	0	0.00169682	0.00689981	0.00510445	0	0.00144487
TraesCS7A02G024060	36.4 kDa PRP	A	7A						yes	0	0	0	0.0003509	0	0	0	0	0	0	0	0	0	0.00038412	0	0.00034903	0	0.00265312	0.00207642	0.00133865	0	0.00031199	0.00015968	0.00108087	0	0	0	0	0	0	0.00499659	0.00021487	0	0	0	0	0	0	0	0
TraesCS7D02G020093	36.4 kDa PRP	D	7D						yes	0	0.00141109	0	0	0	0	0.00104502	0	0	0	0	0	0	0	0	0	0	0	0	0.00108719	0	0.00390777	0	0	0.00668586	0	0	0	0.0182718	0.0317048	0.00099051	0	0	0	0	0	0	0.00192517	0	0
TraesCS7A02G024050	36.4 kDa PRP	A	7A						yes	0.011332	0	0	0.00476695	0.00420112	0.00272606	0.00273417	0.00591132	0	0.00323289	0.00180743	0.0141045	0.00845804	0.00377708	0	0.0211672	0.00102575	0.0100711	0.013504	0.00112009	0	0.0147692	0.00071039	0.00757034	0	0	0	0	0	0	0.0193951	0.00161699	0	0.00022846	0.00374757	0.012319	0.0183347	0.0146695	0	0.00214712
TraesCSU02G144400	36.4 kDa PRP	D	Un_4D						yes	0	0	0	0.0110928	0	0	0	0	0	0.0590377	0	0	0	0	0	0.00331137	0	0	0	0	0	0.049263	0	0	0	0	0	0.128736	0	0	0	0	0	0.0435667	0	0	0	0	0	0.010049
TraesCS7A02G035884	ALP	A	7A	yes	yes	yes	yes			0	0	15.7392	0.0120588	0	0	0	0	14.8991	0.0119367	0	0	0	0	8.85159	0.00608105	0	0	0	0	17.561	0.0116291	0	0	0	0	11.0282	0.102353	0	0	0	0	11.799	0.00986674	0	0	0	0	3.66524	0
TraesCS4A02G453400	ALP	A	4A	yes	yes	yes	yes			0	0	199.807	0.00828649	0	0	0	0	159.091	0.00291143	0.00114063	0	0	0	81.1763	0.00027916	0	0	0.00548503	0	124.83	0	0	0	0	0	128.083	0.00206072	0	0.00832802	0	0	167.977	0.00259015	0	0	0	0	121.779	0
TraesCS7A02G035600	ALP	A	7A	yes	yes	yes	yes			0	0	70.5411	0.00085967	0	0	0	0	60.5991	0.00115058	0	0	0	0	19.2918	0	0	0	0.00406649	0	76.0588	0.00192003	0	0	0	0	38.5372	0.0061342	0	0	0	0	48.219	0.00793718	0	0	0	0	33.4584	0
TraesCS7D02G032100	ALP	D	7D	yes	yes	yes	yes			0	0.00173693	372.21	0.0395617	0.0103834	0	0	0.00179038	232.938	0.0200041	0	0	0	0.00500915	146.79	0.0314506	0	0	0	0	213.448	0.0172661	0	0	0	0	230.933	0.0137474	0	0.00882853	0	0	255.123	0.00633311	0.00132396	0	0	0.00039266	194.102	0.00412093
TraesCS4A02G453405	ALP	A	4A	yes	yes	yes	yes			0	0	364.856	0.586227	0.00292133	0	0	0	198.366	0.835339	0.00107795	0	0	0	116.85	0.113361	0	0	0.0242383	0	249.076	0.862793	0.00152227	0.00402993	0	0.0014993	194.76	1.56968	0.0031885	0.00368917	0.0067431	0	282.386	1.7142	0.0031183	0.0114741	0	0	151.012	0.526547
TraesCS7A02G035500	ALP	A	7A	yes	yes	yes	yes			0	0	327.592	0.0244001	0	0	0	0	166.794	0.00398277	0.00147616	0	0	0	102.421	0.00907528	0	0.0160477	0	0	172.129	0.0408275	0	0	0	0	198.883	0.0161111	0	0.00293626	0	0	253.137	0.112331	0.00474529	0	0	0	146.704	0.00203705
TraesCS7D02G032000	ALP	D	7D	yes	yes	yes	yes			0	0	253.37	0.0812299	0.0352895	0	0	0	124.993	0.110033	0.0211646	0	0	0	80.0307	0.0456828	0.0393556	0	0	0	151.302	0.172163	0.0383882	0.00433992	0	0	143.844	0.315945	0.0184954	0.00397295	0	0	189.389	0.234935	0.0466121	0.00325176	0	0	125.131	0.0431177
TraesCS4A02G453600	ALP	A	4A	yes	yes	yes	yes			0	0	50.6773	0.00141953	0	0	0	0	58.3644	0.00469534	0	0	0	0	12.2817	0.00309506	0	0	0	0	42.2392	0.00377155	0.00078876	0	0	0	16.6059	0	0	0	0	0	62.9774	0.00271045	0.00114012	0	0	0	39.199	0
TraesCS7A02G035300	ALP	A	7A	yes	yes	yes	yes			0	0	157.131	0.0021293	0	0	0	0	5.65397	0.00498909	0	0	0	0	44.812	0.00309102	0	0	0	0	52.5841	0.00059446	0	0	0	0	96.0465	0	0	0.00119471	0	0	128.318	0.00921072	0	0	0	0	3.7006	0
TraesCS7D02G031800	ALP	D	7D	yes	yes	yes	yes			0	0.00114569	903.725	0.0247132	0	0	0	0	549.443	0.0160341	0	0	0	0	319.757	0.00172405	0	0	0	0	607.743	0.0264071	0	0.00266948	0	0	622.769	0.0037984	0	0.0261492	0	0	814.777	0.0111725	0.00297214	0	0	0	147.997	0.00365932
TraesCS4A02G453800	ALP	A	4A	yes	yes	yes	yes			0	0	383.958	0.0154324	0	0	0	0	199.59	0.007616	0	0	0	0	115.264	0.00067154	0	0	0	0	126.687	0.00277431	0	0	0	0	257.332	0	0.00052985	0.00598121	0	0	203.964	0.0170554	0	0	0.00172466	0	135.473	0
TraesCS7A02G035200	ALP	A	7A	yes	yes	yes	yes			0	0	12.8046	0.00140454	0	0	0	0	0.00576593	0	0	0	0	0	8.63119	0.00067627	0	0	0	0	21.8772	0.00088227	0	0	0	0	11.0999	0	0	0	0	0	10.5183	0	0	0	0	0	0.325085	0
TraesCS7D02G031700	ALP	D	7D	yes	yes	yes	yes			0	0	560.82	0.0398288	0	0	0	0	335.187	0.0211311	0	0	0	0	191.549	0.0104987	0	0.00495508	0	0	215.512	0.0486069	0	0	0.00240632	0	394.822	0.015227	0	0.0250507	0.00123032	0	522.718	0.0565895	0	0	0	0	226.582	0.00062898
TraesCS4A02G451811	ALP	A	4A	yes	yes	yes	yes			0	0	120.266	0.0012623	0	0	0	0	69.1961	0	0	0	0	0	43.8023	0	0	0.00231246	0	0	76.1041	0.00102778	0	0	0	0	73.2001	0	0	0.00424955	0	0	0.123302	0	0	0	0	0	0.338203	0
TraesCS7A02G036800	ALP	A	7A	yes	yes	yes	yes			0	0	119.385	0.0012623	0	0	0	0	76.6871	0	0	0	0	0	48.4806	0.00091168	0	0	0	0	19.2662	0	0	0	0	0	54.9346	0.00168249	0	0.00813512	0	0	106.646	0.00197376	0	0	0	0	43.9753	0
TraesCS7D02G033200	ALP	D	7D	yes	yes	yes	yes			0	0	18.3534	0	0	0	0	0	16.7074	0	0	0	0	0	11.1098	0	0	0	0	0	29.272	0	0	0	0	0	15.645	0	0	0.00222327	0	0	28.7279	0	0	0	0	0	3.32084	0
TraesCS6A02G048900	Alpha gliadin	A	6A	yes	yes	yes				0	0	0.82922	0.00560634	0	0	0	0	677.186	0.00125518	0	0.00295823	0	0	1.19579	0.00152223	0	0	0	0	239.5	0.00536736	0	0	0	0	306.039	0	0	0	0	0	486.123	0.00481168	0	0	0	0	44.246	0
TraesCS6B02G066001	Alpha gliadin	B	6B	yes	yes	yes				0	0	2.10358	0.00457461	0	0	0	0	28.676	0	0	0	0	0	25.7223	0	0	0	0	0	19.7609	0.00052529	0	0	0	0	1.1341	0	0	0.00052785	0	0	17.9501	0.00308212	0	0	0	0	5.73885	0
TraesCSU02G108000	Alpha gliadin	D	Un_6D	yes	yes	yes				0	0	20.7172	0.0012133	0.00253862	0	0	0	22.299	0	0	0	0	0	15.1129	0	0.00072818	0	0	0	31.71	0	0	0	0	0	26.3785	0	0.00070238	0	0	0	21.5782	0.00295954	0	0	0	0	4.36003	0
TraesCS6B02G065749	Alpha gliadin	B	6B	yes	yes	yes				0	0	16.9094	0.00125043	0	0	0	0	50.033	0.00062759	0	0	0	0	32.824	0	0	0	0	0	28.9168	0.00091638	0	0	0	0.00281479	12.5736	0	0	0	0	0	63.72	0.00055863	0	0	0	0	9.83717	0
TraesCSU02G108600	Alpha gliadin	D	Un_6D	yes	yes	yes				0	0	21.6502	0.00035237	0	0	0	0	18.7242	0	0	0	0	0	13.9833	0	0	0	0	0	13.3296	0.00398423	0	0	0	0	11.7449	0	0	0	0	0.00085534	14.9612	0	0	0	0	0	5.25894	0
TraesCS6B02G066100	Alpha gliadin	B	6B	yes	yes	yes				0	0	9.99843	0.00262926	0	0	0	0	40.5175	0.0135371	0	0.00119005	0	0	32.9877	0.0182287	0	0	0	0	33.2437	0.0247675	0	0	0	0	5.09408	0.00091071	0	0	0	0	39.0326	0.00293273	0	0	0	0	7.86829	0.00836165
TraesCSU02G108700	Alpha gliadin	D	Un_6D	yes	yes	yes				0	0.00220553	1453.88	0.0228138	0	0	0	0	1153.22	0.0245409	0	0	0	0.00094198	732.829	0.00700189	0	0.00129106	0	0	1446.55	0.021553	0.00213225	0	0	0	1388.07	0.00477024	0	0.0447151	0	0.0019092	1331.09	0.0181778	0	0	0	0	139.117	0
TraesCSU02G149933	Alpha gliadin	B	6B	yes	yes	yes				0	0.00102798	0.491445	0.00352219	0	0	0	0	686.059	0.00391549	0	0	0	0	278.912	0	0	0	0	0	413.784	0.006192	0	0	0	0.00046407	0.268826	0.00121015	0	0	0	0	195.755	0.00515211	0	0	0	0	43.1133	0
TraesCSU02G149938	Alpha gliadin	B	6B	yes	yes	yes				0	0	0.0241719	0.00068303	0	0	0	0	161.143	0.0102843	0	0	0	0	95.6342	0	0	0	0	0	133.174	0.00668687	0	0	0	0	0.0525124	0	0	0.00114971	0	0	72.6448	0.0140304	0	0	0	0	19.2538	0
TraesCSU02G149946	Alpha gliadin	B	6B	yes	yes	yes				0	0	0.0704266	0.0027415	0	0	0	0	192.173	0.00172085	0	0	0	0	143.812	0	0	0	0	0	139.449	0.00578787	0	0	0	0	0.0868957	0	0	0	0	0	28.7539	0.00489904	0	0	0	0	12.8474	0
TraesCSU02G149951	Alpha gliadin	B	6B	yes	yes	yes				0	0	6.90765	0.00352553	0	0	0	0	99.1461	0.00134815	0	0	0	0	74.9669	0	0	0	0	0	64.0192	0.012764	0	0	0.00307879	0	1.46171	0.00179689	0	0.00056518	0	0	102.437	0.00570008	0	0	0	0	9.36512	0
TraesCS6B02G066000	Alpha gliadin	B	6B	yes	yes	yes				0	0	2.60661	0.0366694	0	0	0	0	288.989	0.00890573	0	0	0.00669564	0.0020272	226.48	0.00205046	0.00074545	0	0.00335739	0	192.611	0.0172393	0	0	0	0	2.14686	0.00253227	0	0	0	0	308.038	0.0253558	0	0	0	0	19.8468	0
TraesCSU02G153800	Alpha gliadin	A	6A	yes	yes	yes				0	0	0.532983	0.010816	0	0	0	0	518.252	0.00573144	0	0	0	0	0.460387	0	0	0.00196578	0	0	703.474	0.00333977	0	0	0	0	659.463	0.00150188	0	0	0	0	962.961	0.00751516	0	0	0	0.00095742	80.3277	0
TraesCSU02G160200	Alpha gliadin	A	6A	yes	yes	yes				0	0	2.93061	0.0139467	0	0.00132903	0	0	826.053	0.00234437	0.00068665	0	0	0	0.367104	0.00526963	0	0	0	0	1075.58	0.0112262	0.00074128	0	0	0	858.509	0.00473575	0	0	0.00533332	0	1162.69	0.0191773	0	0	0	0	117.848	0.00055585
TraesCS6B02G086500	Alpha gliadin	B	6B	yes	yes	yes				0	0.00048589	236.057	0.00186515	0.00060537	0	0	0	20.4283	0.00064373	0	0	0	0	14.7456	0.00077194	0.00122554	0.00137965	0	0	77.5876	0.00276512	0	0	0	0	22.1791	0.00227938	0	0.00539734	0	0	184.622	0.00794892	0	0	0	0	69.5298	0.00200146
TraesCSU02G188800	Alpha gliadin	D	Un_6D	yes	yes	yes				0	0	756.887	0.00444385	0	0	0	0	656.205	0.00749293	0	0	0.00306416	0	359.604	0.00342964	0	0	0	0	241.675	0.00590538	0	0	0	0	430.595	0.0020215	0	0.0237714	0	0	32.762	0.00310842	0	0	0	0	50.1518	0
TraesCS6B02G086522	Alpha gliadin	B	6B	yes	yes	yes				0	0	16.8654	0	0	0	0	0	12.5051	0	0	0	0	0	9.07784	0.00067389	0	0	0	0	7.84161	0	0	0	0	0	8.27421	0	0	0	0	0	11.8912	0.00099574	0	0	0	0	2.8206	0
TraesCSU02G202177	Alpha gliadin	B	Un_6B	yes	yes	yes				0	0	4.7315	0	0	0	0	0	5.3622	0	0	0	0	0	2.11847	0	0	0	0	0	2.18119	0	0	0	0	0	3.28448	0	0	0	0	0	1.14548	0	0	0	0	0	0.14267	0
TraesCS6A02G049066	Alpha gliadin	A	6A	yes	yes	yes				0	0	68.4279	0.00034586	0	0	0	0	15.6068	0	0	0	0	0	25.4246	0	0	0	0	0	8.81927	0.00028967	0	0	0	0	5.2912	0	0.00035038	0.00327062	0	0	7.69694	0.0019113	0	0	0	0	1.62612	0
TraesCS6B02G065993	Alpha gliadin	B	6B	yes	yes	yes				0	0	27.0369	0.00152642	0	0	0	0	11.0291	0	0	0	0	0	5.91418	0	0	0	0	0	4.63681	0	0	0	0	0	6.4804	0	0	0	0	0	6.82194	0	0	0	0	0	1.55953	0
TraesCSU02G108098	Alpha gliadin	D	Un_6D	yes	yes	yes				0	0	1.10721	0	0	0	0	0	0.613796	0	0	0	0	0	0.568581	0	0	0	0	0	0.888527	0	0	0	0	0	0.653969	0	0	0	0	0	0.190997	0	0	0	0	0	0.289985	0
TraesCSU02G220200	Alpha gliadin	A	6A	yes	yes	yes				0	0	101.59	0.00100391	0	0	0	0	95.7714	0.00084021	0	0	0	0	61.996	0	0	0	0	0	71.0587	0.00084082	0.00151869	0	0	0	61.5936	0	0	0.00056328	0	0.00050041	117.473	0.00057138	0	0	0	0	16.2397	0
TraesCSU02G220600	Alpha gliadin	A	Un_6A	yes	yes	yes				0	0	240.939	0.00267872	0	0	0	0.00077026	294.153	0.00550562	0.00070553	0	0	0	158.891	0	0	0.00376669	0	0	58.2862	0.00717537	0	0	0	0	123.83	0.00366787	0	0.00609058	0	0	227.537	0.00234051	0	0	0	0	4.26463	0
TraesCSU02G239000	Alpha gliadin	D	Un_6D	yes	yes	yes				0	0	651.587	0.00836129	0	0	0	0	423.656	0.00686318	0	0	0	0	231.299	0.0015715	0	0	0	0	404.579	0.00883455	0	0	0	0	466.227	0.0011514	0	0.00963473	0	0	749.376	0.0121051	0	0	0	0	70.4535	0
TraesCSU02G251939	Alpha gliadin	A	Un_6A	yes	yes	yes				0	0	0.0387248	0	0	0	0	0	26.7528	0	0	0	0	0	37.9699	0	0	0	0	0	18.6857	0.00098647	0	0	0	0	0.0219971	0	0	0	0	0	3.24534	0	0	0	0	0	3.04539	0
TraesCSU02G255529	Alpha gliadin	B	Un_6B	yes	yes	yes				0	0	19.9207	0.00823401	0	0	0	0	881.734	0.00207821	0	0	0	0	499.566	0	0	0	0	0	488.409	0.00875198	0	0	0	0	22.3557	0.00184663	0	0	0	0	75.6473	0.0101696	0	0	0	0	28.3991	0
TraesCSU02G257591	Alpha gliadin	B	Un_6B	yes	yes	yes				0	0	3095.08	0.0433081	0	0	0	0	2031.72	0.020835	0	0	0	0.00206725	1921.62	0.00655792	0.00101358	0.0117154	0.00912993	0	495.502	0.0299297	0	0	0	0	1133.61	0.00773069	0	0.110238	0	0	873.037	0.0169673	0	0	0.00097321	0	1012	0.00086739
TraesCSU02G265913	Alpha gliadin	A	Un_6A	yes	yes	yes				0	0	0.0138101	0.00291869	0	0	0	0	115.962	0.00097659	0	0	0	0	19.4008	0.0023632	0	0	0	0	12.8831	0.00244453	0	0	0	0	0.0265859	0	0	0	0	0	30.9489	0.00173856	0	0	0	0	9.47841	0
TraesCSU02G267761	Alpha gliadin	B	Un_6B	yes	yes	yes				0	0	104.803	0.0280612	0	0	0	0	847.777	0.00687384	0.000421	0	0.00461429	0.00122241	569.54	0.00621915	0	0	0	0	557.145	0.0176639	0	0	0	0.00117112	49.0555	0.00873933	0	0.00144083	0	0	819.355	0.027239	0	0.00187288	0	0	198.458	0
TraesCS6A02G049100	Alpha gliadin	A	6A	yes	yes	yes				0	0	1183.91	0.0281173	0	0.00304392	0	0	1068.85	0.0210904	0.00145001	0.00061388	0.00378566	0.00082644	564.811	0.00899086	0.00152377	0.0083095	0	0	921.317	0.0297439	0	0	0	0.00048041	794.138	0.00670744	0	0.0653785	0.0003405	0	991.141	0.0380425	0.00075205	0	0.0012225	0.00054859	152.083	0
TraesCS6B02G065900	Alpha gliadin	B	6B	yes	yes	yes				0	0	27.8973	0.00031759	0	0	0	0	61.0184	0	0	0	0	0	53.0555	0	0	0	0	0	50.3342	0.00877772	0	0	0	0	12.5741	0.00056653	0	0	0	0	56.7775	0.0013683	0	0	0	0	8.7642	0
TraesCSU02G108100	Alpha gliadin	D	Un_6D	yes	yes	yes				0	0	1487.22	0.0258642	0.00801816	0.00136089	0	0	1440.28	0.0230379	0	0	0	0	833.793	0.00124724	0	0.0161316	0	0	999.413	0.0208941	0	0.00256892	0	0	954.551	0.00675203	0.00198736	0.0453582	0.00132469	0.0018652	321.486	0.00904813	0.00073145	0	0.00168922	0	281.281	0.00046043
TraesCS6A02G049200	Alpha gliadin	A	6A	yes	yes	yes				0	0	472.036	0.0160839	0	0	0.00272921	0	472.633	0.00644119	0	0.00056789	0	0	199.943	0	0.0007048	0.00453834	0	0	91.4092	0.0129327	0	0	0	0	124.145	0.00332076	0	0.0309339	0	0	312.333	0.0116612	0.00017393	0	0	0	40.9919	0
TraesCS6B02G065856	Alpha gliadin	B	6B	yes	yes	yes				0	0	279.682	0.0195013	0	0.0027531	0	0	589.162	0.00294945	0.00065385	0	0	0	222.765	0	0	0	0	0	419.032	0.0231026	0.00192174	0	0	0	172.403	0.0143195	0	0.0085953	0	0	666.763	0.0139064	0	0	0	0	147.13	0
TraesCSU02G108200	Alpha gliadin	D	Un_6D	yes	yes	yes				0	0	120.301	0.00349027	0	0	0	0	121.183	0.00356468	0	0.00043385	0.00039323	0	68.4855	0.00323728	0	0	0	0	100.232	0.00153122	0	0	0	0	65.1923	0.00147685	0	0.00114106	0	0	121.75	0.00415806	0.0021039	0	0	0	31.34	0
TraesCS6A02G049400	Alpha gliadin	A	6A	yes	yes	yes				0	0	594.849	0.0110847	0.00145728	0	0	0	506.311	0.013527	0	0	0	0	199.897	0.00237374	0	0.00424767	0	0	310.627	0.0142575	0	0	0	0	232.789	0.00062418	0	0.0340529	0	0	669.901	0.0113596	0	0	0.00176431	0	95.5549	0
TraesCS6B02G065800	Alpha gliadin	B	6B	yes	yes	yes				0	0	12.8708	0.00909402	0	0	0	0	269.251	0.00157887	0	0	0	0	142.503	0	0	0	0	0	121.46	0.00316169	0	0.00236632	0	0	5.08203	0.00112235	0	0	0	0	323.209	0.00547819	0	0	0	0	10.3233	0
TraesCSU02G108205	Alpha gliadin	D	Un_6D	yes	yes	yes				0	0	10.9476	0.00115956	0	0	0	0	13.4313	0	0	0	0	0	11.0355	0.00111663	0	0	0	0	8.52689	0	0	0	0	0	6.0544	0	0	0	0	0	10.0334	0.00259015	0	0	0	0	6.0631	0
TraesCS6A02G049500	Alpha gliadin	A	6A	yes	yes	yes				0	0	31.1334	0	0	0	0	0	36.9528	0	0	0	0	0	2.97739	0	0	0	0	0	15.3326	0.00028701	0	0	0	0	15.8344	0	0	0	0	0	32.2491	0.00030619	0	0	0	0	6.23791	0
TraesCS6B02G065536	Alpha gliadin	B	6B	yes	yes	yes				0	0	26.7473	0.00131646	0	0	0	0	14.865	0	0	0	0	0	13.5063	0.00031693	0	0	0	0	13.6581	0	0	0	0	0	17.2365	0	0	0.00230313	0	0	18.619	0.00088219	0	0	0	0	3.49831	0
TraesCSU02G108300	Alpha gliadin	D	Un_6D	yes	yes	yes				0	0	69.561	0.00447258	0	0	0	0	222.069	0.00415875	0.00071633	0	0	0	120.824	0.00031904	0.00052194	0	0	0	91.0415	0.00091463	0	0	0	0	80.2321	0	0	0.00111533	0	0	183.266	0.00251615	0	0	0	0	37.6735	0
TraesCS6A02G049600	Alpha gliadin	A	6A	yes	yes	yes				0	0	297.211	0.0133772	0	0	0	0	245.928	0.0033033	0	0	0.00163847	0	121.266	0.00066687	0	0.00245173	0	0	111.002	0.0073037	0	0	0	0	134.556	0.00246607	0	0.014692	0	0.0008314	217.802	0.00698625	0	0	0	0	40.6737	0
TraesCS6B02G065578	Alpha gliadin	B	6B	yes	yes	yes				0	0	33.5457	0	0	0	0	0	16.4581	0	0	0	0	0	13.5457	0	0	0	0	0	16.6275	0.00056817	0	0	0	0	16.9249	0	0	0	0	0	19.6528	0.0009092	0	0	0	0	4.22453	0
TraesCSU02G108363	Alpha gliadin	D	Un_6D	yes	yes	yes				0	0.00087944	14.7954	0.00035113	0	0	0	0	19.6444	0	0	0	0	0	9.49227	0	0	0	0	0	10.0213	0.0003812	0	0	0	0	7.49143	0	0	0	0	0	12.8591	0.00078434	0	0	0	0	3.45437	0
TraesCS6A02G049700	Alpha gliadin	A	6A	yes	yes	yes				0.00350536	0	187.776	0.0134826	0	0.00073721	0	0	656.649	0.013945	0	0.00087756	0	0	68.7233	0.00357364	0	0.00251972	0	0	267.007	0.00509789	0.00092971	0	0	0	288.088	0.00446478	0	0.014256	0	0	1309.23	0.00871324	0	0	0	0	93.9251	0
TraesCS6B02G065600	Alpha gliadin	B	6B	yes	yes	yes				0	0.00036442	311.769	0.00759096	0	0	0	0	149.045	0.00670219	0	0	0	0	185.074	0.00396043	0	0	0	0	175.78	0.00584702	0	0	0	0	168.436	0	0	0.0109228	0	0	229.156	0.0111408	0.00051507	0	0.00331982	0	32.9692	0
TraesCSU02G108400	Alpha gliadin	D	Un_6D	yes	yes	yes				0	0	1010.92	0.0176672	0.00096056	0	0	0	744.01	0.0171986	0	0	0	0	403.419	0.00329949	0	0.0144102	0	0.00232863	654.758	0.0255057	0	0	0	0	552.581	0.0024203	0.0013745	0.0232322	0	0	875.034	0.0133273	0	0	0	0	102.384	0
TraesCS6A02G049800	Alpha gliadin	A	6A	yes	yes	yes				0	0.00134922	2104.66	0.023843	0	0	0	0	705.759	0.0156862	0.0005255	0	0	0	818.398	0.00362056	0	0.00596968	0	0	350.501	0.0262937	0.00019789	0	0	0.00146181	299.431	0.00641086	0	0.0777855	0	0.00214724	606.184	0.0339474	0.00263557	0	0	0	96.028	0
TraesCSU02G108500	Alpha gliadin	D	Un_6D	yes	yes	yes				0	0	326.057	0.00846512	0	0	0	0	203.592	0.00505826	0	0.0009112	0.00041105	0	142.8	0	0.00072987	0	0	0	119.676	0.0039287	0	0	0	0	200.187	0	0	0.0109351	0	0	274.135	0.00155229	0	0	0	0	46.7112	0
TraesCS3B02G111100	ATI dimeric	B	3B			yes	yes			0	0	1198.68	0.0120472	0	0	0	0	1199.5	0.0246093	0	0	0	0	743.071	0.00932833	0	0	0	0	595.335	0.0218233	0	0.00725926	0	0	927.845	0.0108706	0	0.0413673	0	0	291.277	0.0264981	0.00148626	0	0	0	305.313	0.00173478
TraesCS3B02G111200	ATI dimeric	B	3B			yes	yes			0	0	1085.07	0.0200431	0.00081941	0	0	0	1079.64	0.0302758	0	0	0	0.00100289	550.379	0.00968471	0	0.00972501	0	0	1154.87	0.0186845	0	0.00396192	0	0	732.982	0	0.0039611	0.037946	0	0	483.446	0.0412438	0	0	0	0	322.997	0
TraesCS3D02G095700	ATI dimeric	D	3D			yes	yes			0	0	1712.99	0.0235463	0.00242929	0	0	0	1569.9	0.0208337	0	0	0	0	944.88	0.00092932	0	0.00207616	0	0	2155.76	0.0301493	0	0.00473192	0	0	5.3056	0.00228673	0	0.046622	0	0	1031.94	0.0163774	0	0	0	0	883.027	0
TraesCS3B02G111293	ATI dimeric	B	3B			yes	yes			0	0	0.857454	0	0	0	0	0	0.762985	0.00120603	0	0	0	0	0.617616	0.00627105	0	0	0	0	76.4203	0.00050314	0	0	0	0	0.524139	0	0	0	0	0	42.6308	0.00122058	0	0	0	0	39.9441	0
TraesCS3D02G096000	ATI dimeric	D	3D			yes	yes			0	0.00103851	1266.61	0.0245192	0	0	0.00119335	0	1112.26	0.010661	0	0	0.00693631	0	556.769	0.0259398	0	0	0	0	997.059	0.0403455	0	0	0	0	1178.11	0.00514947	0	0.0282845	0	0	999.105	0.0352821	0	0	0	0.00176317	518.713	0.0133978
TraesCS2B02G004100	ATI CM	B	2B			yes	yes			0	0	63.2757	0.0286408	0.00239843	0	0	0	41.7155	0	0.00179821	0	0	0	13.1226	0.00495503	0	0	0	0	906.603	0.0853515	0.00951318	0.00423612	0	0	37.479	0.00543541	0.00809615	0.00349306	0.0385288	0	274.238	0.119552	0.0824595	0.018838	0	0	15.628	0.00137189
TraesCS6B02G008200	ATI dimeric	B	6B			yes	yes			0	0	0.0009168	0	0	0	0	0	304.774	0	0.00147681	0	0	0	0.0239239	0	0	0	0	0	523.883	0.0008581	0.00413306	0	0	0	0.028315	0	0	0	0	0	0	0.00442151	0	0	0	0	0	0
TraesCS6D02G000200	ATI monomeric	D	6D			yes	yes			0	0.00347957	1690.84	0.0673214	0	0.00196076	0	0	1243.91	0.0551658	0	0.00597167	0	0.00077207	1139.2	0.019123	0	0	0	0	3183.66	0.0543915	0	0	0	0	1110.41	0.030061	0	0.0551229	0	0	1231.76	0.0249495	0.00386416	0	0.00198485	0.00272705	89.3941	0
TraesCS1B02G374400	ATI CM	B	1B			yes	yes			0.0124433	0	0	0	0	0.00941682	0.0331389	0	0	0	0.00607382	0.0306059	0.00878838	0	0.0163957	0	0.00284435	0	0.00704049	0	0	0	0.00206756	0.0158162	0.0259118	0	0.00311642	0	0.00715894	0.00629486	0.0183171	0	0	0	0	0.00574155	0.0102733	0	0.025561	0
TraesCS2B02G004800	ATI CM	B	2B			yes	yes			0	0	2.05393	0	0	0	0	0	2.68264	0.00132293	0	0	0	0	1.06454	0	0	0.00720508	0	0	4.47131	0.00042613	0	0	0	0	1.11037	0	0	0	0	0	0.202934	0	0	0	0	0	1.70806	0
TraesCS6B02G287800	ATI limit dextrinase	B	6B				yes			0	0	19.3619	0.00092085	0.00235554	0	0.00578058	0	28.5075	0	0.0764973	0	0	0	15.9458	0	0.0817318	0	0	0	37.5592	0.00215539	0.0739476	0	0	0	27.5455	0	0.0171025	0	0	0	16.4285	0.00114969	0.0053882	0	0	0	15.9906	0
TraesCS6D02G241300	ATI limit dextrinase	D	6D				yes			0	0	17.5928	0.00175722	0	0	0	0	25.9026	0	0.0168844	0	0	0	13.4245	0	0.00526782	0	0	0	28.8239	0	0.0122094	0	0	0	13.0424	0	0.00089009	0	0	0	7.96002	0	0	0	0	0	5.90678	0
TraesCS2A02G411500	Glycine-rich cell wall structural protein	A	2A						yes	0	0	9.82077	0	9.69147	0	0	0	12.4261	0	36.4034	0	0	0	18.3884	0	27.1564	0	0	0	21.0297	0	46.6202	0	0	0	13.7246	0	16.4802	0	0	0.0822361	9.84826	0	5.13909	0	0	0	7.71759	0
TraesCS3A02G095600	ATI dimeric	A	3A			yes	yes			0	0	7.68715	0	0	0	0	0	20.3048	0	0	0	0	0	7.07052	0	0	0	0	0	1.45807	0	0	0	0	0	17.0059	0	0	0	0	0	9.4109	0	0	0	0	0	3.99607	0
TraesCS3B02G569500	ATI dimeric	B	3B							0	0	1.16259	0	0	0	0	0	1.65423	0	0	0	0	0	2.21687	0	0	0	0	0	0.660887	0	0	0	0	0	1.81992	0	0	0	0	0	0.573582	0.00073637	0	0	0	0	7.30664	0
TraesCS3D02G152900	nsLTP type 1	D	3D				yes	yes	yes	0	0	0	0	0.0269589	0	0	0	0	0	0.413462	0	0	0	0	0	0.132284	0	0	0	0	0.00181949	0.159493	0	0	0	0	0	0.0593416	0	0	0	0	0	0.00324672	0	0	0	0	0
TraesCS4A02G248000	ATI CM	A	4A			yes	yes			0	0	33.9794	0.00244075	0	0	0	0	26.9382	0	0	0	0	0	22.1715	0	0	0	0	0	33.8948	0.00116813	0	0	0	0	22.2221	0	0	0	0	0	32.0834	0	0	0	0	0	27.3727	0
TraesCS4B02G066900	ATI CM	B	4B			yes	yes			0	0	1.92958	0	0	0	0	0	0.449401	0	0	0	0	0	0.270443	0	0	0	0	0	0.414219	0	0	0	0	0	0.325797	0	0	0	0	0	0.441831	0	0	0	0	0	0.314506	0
TraesCS6A02G260500	ATI limit dextrinase	A	6A				yes			0	0	22.0523	0	0.00205033	0	0	0	46.0309	0	0.0534223	0	0	0.0023264	13.2212	0	0.0261706	0	0	0	55.6441	0	0.0282477	0	0	0	12.8697	0	0.0107734	0	0	0	15.0225	0.00157007	0	0	0	0	8.19533	0
TraesCS7D02G083700	ATI dimeric	D	7D							0	0	1118.39	0.0315094	0	0	0	0	959.399	0.0109021	0	0.00181607	0.00654246	0	659.849	0.00337217	0	0.0186061	0	0.00950856	622.151	0.0325901	0	0.00288292	0.00527432	0	801.404	0	0	0.0142633	0	0	1006.79	0.0234431	0	0	0	0	986.79	0.00124486
TraesCS7B02G072000	ATI CM	B	7B			yes	yes			0.0199069	0.00207953	1809.45	0.0428039	0.0035797	0.0217685	0.0261052	0	1494.6	0.0545013	0.00246261	0.00719762	0.00243516	0	906.155	0.0292558	0.00144133	0.00768059	0.0492485	0	1987.19	0.0308005	0	0.00944611	0.0139015	0	1237.01	0.00244805	0.00516033	0.0636669	0	0.0015391	1424.66	0.0714648	0.00317022	0.0160228	0.00276786	0	671.094	0.0158166
TraesCS4B02G328000	ATI CM	B	4B			yes	yes			0	0.00570461	2748.07	0.0623835	0.00080803	0	0	0	2325.58	0.0536671	0	0.016722	0	0.00148344	1438.65	0.0129255	0	0.00551695	0	0	3432.01	0.0566945	0	0.00520919	0	0.00378989	2151.57	0.0332229	0	0.104984	0.00268618	0	2304.8	0.0902291	0.00148321	0.00303043	0	0.00196139	1087.77	0
TraesCS4D02G325000	ATI CM	D	4D			yes	yes			0.00334864	0	1858.14	0.0324847	0.00107737	0	0	0.00225801	1592.97	0.0418396	0	0	0	0	947.405	0.00133375	0	0.0196138	0	0	2303	0.0490108	0	0	0	0	1350.71	0.0116886	0.00140313	0.047937	0.00243501	0	1499.4	0.0129939	0.00319958	0	0	0	610.918	0
TraesCS7D02G168000	ATI CM	D	7D			yes	yes			0	0	1596.81	0.0492667	0.0129256	0	0	0	1343.36	0.0344436	0.00492179	0.00238825	0	0	816.042	0	0.0025108	0.00967258	0.00646182	0	2108.15	0.0312856	0	0.00284343	0	0	1238.55	0.00424847	0.00587858	0.0482877	0	0.00102138	1549.8	0.0123845	0.00450367	0	0	0	512.763	0
TraesCS4D02G325100	ATI CM	D	4D			yes	yes			0	0	848.184	0.01754	0	0	0	0	635.224	0.0125486	0	0	0.0013961	0	364.182	0.00286661	0	0.00671699	0	0	651.464	0.0176741	0	0	0	0	550.509	0.00157892	0	0.0314767	0	0	890.027	0.0139103	0	0	0.00119012	0	305.762	0
TraesCS4B02G328100	ATI CM	B	4B			yes	yes			0.00285328	0	2670	0.0474571	0.000918	0	0	0.00384797	2225.81	0.0476559	0.0024367	0.00206322	0	0.00157741	1228.91	0.0258644	0	0.0336897	0	0	2680.73	0.0450041	0	0	0	0	1829.97	0.0173001	0	0.0703687	0	0.00247945	2348.09	0.0589696	0.0052578	0.00260141	0.00238025	0.00151222	1003.5	0.00131123
TraesCS4D02G065900	ATI CM	D	4D			yes	yes			0	0	0.356799	0	0	0	0	0	0.32447	0	0	0	0	0	0.347479	0	0	0	0	0	0.781026	0	0	0	0	0	0.311956	0	0	0	0	0	1.00918	0	0	0	0	0	0.239234	0
TraesCS4A02G055200	ATI CM	A	4A			yes	yes			0	0	1.56207	0.00806163	0	0	0.00515082	0	399.661	0.0246192	0.00176733	0	0	0.00192384	281.096	0.0231969	0	0.00299483	0	0	614.288	0.0230355	0.00986275	0.00510418	0.00717768	0	320.926	0	0	0.00572007	0.00431116	0	412.748	0.03779	0.00342283	0.0009009	0	0	252.099	0.0235029
TraesCS4B02G249400	ATI CM	B	4B			yes	yes			0	0	475.371	0.0109093	0.00366677	0	0	0	475.762	0.0338633	0	0.00180354	0	0	313.57	0	0	0	0	0	904.515	0.0161815	0	0	0	0	503.173	0	0	0.0168537	0	0	318.682	0.0129338	0	0	0	0	209.312	0
TraesCS4D02G250000	ATI CM	D	4D			yes	yes			0	0	3.24839	0	0	0	0	0	2.4463	0	0	0	0	0	3.60664	0	0	0	0	0	4.47773	0	0	0	0	0	3.52212	0	0	0	0	0	2.77819	0	0	0	0	0	1.82129	0
TraesCS7A02G459900	Small cysteine-rich protein	A	7A							0	0	38.6312	0	0	0	0	0	34.4945	0	0	0	0	0	41.125	0.00151228	0	0	0	0	34.4246	0	0	0	0	0	36.6101	0	0	0	0	0	8.21962	0	0	0	0	0	113.763	0
TraesCS7A02G460100	Small cysteine-rich protein	A	7A							0	0	0.497739	0	0	0	0	0	0.541962	0	0	0	0	0	1.72316	0	0	0	0	0	0.242899	0	0	0	0	0	0.858671	0	0	0	0	0	0.0503402	0	0	0	0	0	12.3588	0
TraesCS7A02G460300	Small cysteine-rich protein	A	7A							0	0	2.34054	0	0	0	0	0	2.08354	0	0	0	0	0	3.82474	0	0	0	0	0	0.447473	0	0	0	0	0	6.30322	0	0	0	0	0	0.664147	0	0	0	0	0	12.7271	0
TraesCS7A02G459374	Small cysteine-rich protein	A	7A							0	0	0.464027	0	0	0	0	0	0.16635	0	0	0	0	0	0.389302	0	0	0	0	0	0.14417	0	0	0	0	0	0.331578	0	0	0	0	0	0.00989921	0	0	0	0	0	0.673962	0
TraesCS7A02G459800	Small cysteine-rich protein	A	7A							0	0	0	0	0	0	0	0	0	0	0	0	0	0	0	0	0	0	0	0	0	0	0	0	0	0	0	0	0	0	0	0	0	0	0	0	0	0	0.0042714	0
TraesCS1D02G001300	Gamma gliadin	D	1D	yes	yes	yes				0	0	603.222	0.00630305	0	0	0	0	388.045	0.00492924	0	0	0	0	272.582	0	0	0.00546943	0	0	192.851	0.00313135	0	0	0	0	228.696	0.00082104	0	0.0151796	0	0	362.991	0.00678198	0	0	0	0	74.7197	0
TraesCS7D02G440400	Egg cell-secreted protein	D	7D						yes	0.0247815	0	0	0	0.0103569	0	0.0100014	0	0	0	0.0132041	0	0.0112828	0	0	0.00872322	0.00698602	0	0.00423694	0	0	0	0.00853232	0	0	0	0.00717377	0	0.0112929	0	0.00694869	0	0	0	0.0281508	0	0	0	0	0.00132693
TraesCS7D02G440500	Egg cell-secreted protein	D	7D						yes	0	0	0	0	0.0177912	0	0.0412068	0	0	0.00703555	0.13652	0.0142373	0.0768102	0	0.00087407	0.0238407	0.233915	0.0443585	0	0	0	0.00878525	0.104954	0	0	0	0	0	0.221873	0.00220865	0.0293624	0.0031678	0	0.0126354	0.34309	0.012239	0.0155469	0	0.0172635	0.0118236
TraesCS1A02G007200	Gamma gliadin	A	1A	yes	yes	yes				0	0	290.73	0	0	0	0	0	9.06887	0	0	0	0	0	5.51742	0	0	0	0	0	7.79169	0	0	0	0	0	4.991	0	0	0.00902782	0	0	6.09884	0	0	0	0	0	3.46252	0
TraesCS1B02G009877	Gamma gliadin	B	1B	yes	yes	yes				0	0	0	0	0	0	0	0	0.009402	0	0	0	0	0	0.00148025	0	0	0	0	0	0.0110644	0	0	0	0	0	0.00083551	0	0	0	0	0	0	0	0	0	0	0	0.00182646	0
TraesCS1D02G001000	Gamma gliadin	D	1D	yes	yes	yes				0	0	354.698	0.00347139	0	0.00289122	0	0	166.178	0.00766347	0	0	0	0	144.175	0.00121804	0	0	0	0	83.7236	0.00307269	0	0	0	0	148.04	0	0	0.00617535	0	0	336.952	0.00132877	0	0	0	0	277.116	0
TraesCS1A02G007236	Gamma gliadin	A	1A	yes	yes	yes				0	0	0.0124311	0	0	0	0	0	0.00105766	0	0	0	0	0	0.00096042	0	0	0	0	0	0	0	0	0	0	0	0.00023382	0	0	0	0	0	0	0	0	0	0	0	0	0
TraesCS1B02G010400	Gamma gliadin	B	1B	yes	yes	yes				0	0.00106251	2485.69	0.0502249	0	0.00131149	0	0	1804.63	0.0374348	0.00186336	0.00286899	0	0	1026.05	0.0113324	0	0.0113424	0	0.00084679	2008.37	0.04275	0	0.00551519	0	0.00067543	1572.75	0.00146223	0	0.0653433	0	0	2276.03	0.0508037	0.00038015	0.00096066	0	0.00115763	383.497	0.00219403
TraesCS1D02G001100	Gamma gliadin	D	1D	yes	yes	yes				0	0	1020.8	0.0149817	0.0003931	0	0	0.00180969	501.973	0.00270541	0	0	0.00318282	0	384.623	0.00392988	0	0	0.00239044	0.00086681	247.543	0.00877323	0	0.00070125	0	0	391.93	0.00119745	0	0.00966424	0	0	686.627	0.0088299	0.00072156	0	0	0	544.793	0
TraesCS1A02G007300	Gamma gliadin	A	1A	yes	yes	yes				0	0.00109545	6.38635	0.0390388	0.00051545	0.00192708	0.00196489	0	1215.94	0.0134003	0	0	0.00103302	0	662.007	0.0087446	0.00094901	0	0.00158009	0.00053597	841.699	0.0410769	0.00012151	0	0.00485643	0.00147684	887.021	0.00116593	0.00033232	0.00110432	0	0	2260.5	0.03699	0.00085648	0	0	0	252.346	0
TraesCS1B02G010500	Gamma gliadin	B	1B	yes	yes	yes				0	0	1297.94	0.0176791	0	0	0.00526169	0.00037608	482.937	0.00655286	0	0	0	0	518.536	0.00225573	0	0.00503944	0.00237439	0	295.243	0.00963819	0	0	0	0	686.716	0.00787533	0.00067802	0.030735	0	0	1050.43	0.0181194	0	0	0.00248281	0	179.455	0
TraesCS1D02G001200	Gamma gliadin	D	1D	yes	yes	yes				0	0	3621.94	0.0641228	0	0	0	0	2478.62	0.0632141	0.00059813	0	0	0	1731.23	0.0129913	0.00092914	0.0451693	0.00504349	0	2783.13	0.0619685	0.00515022	0.00450189	0	0.00315352	2134.54	0.0139096	0.00215603	0.0890448	0	0.00073799	2793.12	0.0307651	0.00190969	0	0.00122641	0.00103889	461.437	0.00154975
TraesCS1A02G007344	Gamma gliadin	A	1A	yes	yes	yes				0	0	989.897	0.00132366	0	0	0	0	18.7164	0.00408015	0	0	0	0	12.2393	0.0016687	0	0.00279507	0	0	30.4909	0.00043052	0	0	0	0	12.6791	0	0	0.0253514	0	0	13.6991	0.00154564	0	0	0	0	4.41383	0
TraesCS1B02G010600	Gamma gliadin	B	1B	yes	yes	yes				0	0	6.48802	0	0	0.00276336	0	0	7.38245	0	0	0	0.00338091	0	4.25871	0	0	0	0	0	107.005	0	0	0	0	0	4.11066	0	0	0	0	0	6.89209	0	0	0	0	0	2.92419	0
TraesCS1D02G001400	Gamma gliadin	D	1D	yes	yes	yes				0.00087497	0	1576.1	0.0482757	0.00069566	0	0	0	933.336	0.0437084	0	0	0	0	671.293	0.00748175	0	0.0122075	0	0	890.4	0.0448057	0	0	0.00183751	0	995.312	0.0271844	0.00085546	0.0611724	0.00093583	0.00043447	1250.73	0.017316	0	0	0	0	272.399	0
TraesCS1A02G007400	Gamma gliadin	A	1A	yes	yes	yes				0.00168603	0	640.77	0.0224946	0.00131657	0.00302264	0	0	633.771	0.0129128	0	0	0.0032941	0	619.821	0.00841879	0	0.0082429	0	0.00239376	368.901	0.0175142	0	0	0	0	71.8184	0.00464118	0.00131113	0.0133672	0	0.00041861	1299.38	0.0251359	0	0	0	0	201.902	0
TraesCS1B02G010700	Gamma gliadin	B	1B	yes	yes	yes				0	0	46.5329	0.00280907	0	0.00055969	0	0	7.86596	0.00056395	0	0	0	0	27.957	0.00027051	0	0	0	0	220.966	0.00062302	0	0	0.00257578	0	35.4571	0.00075166	0	0.0012193	0	0	41.4465	0.00112945	0	0	0	0.00038492	8.80675	0
TraesCS1A02G007405	Gamma gliadin	A	1A	yes	yes	yes				0	0.00174659	102.53	0.0248978	0	0.00532705	0.00129349	0	491.523	0.0205118	0.0005384	0.00136526	0	0	105.64	0.00556873	0.00073242	0.0119431	0.0154244	0	253.061	0.0273329	0	0.00145154	0.00452501	0	300.101	0.0034128	0	0.0147258	0.00135248	0.00041861	217.344	0.0180468	0.00040274	0.00407105	0.00172466	0	172.917	0
TraesCS1B02G010800	Gamma gliadin	B	1B	yes	yes	yes				0.00103133	0.00252471	2287.96	0.0578563	0.00089815	0	0.00105496	0	1980.82	0.037464	0.00043911	0.00148466	0.00033642	0.00066932	887.022	0.0108011	0	0.0211616	0	0	1412.64	0.0431543	0.00063206	0.00118386	0.00229177	0	1251.66	0.033783	0.00172858	0.0696075	0	0.0023913	1933.16	0.0578189	0.00238167	0.00093333	0	0.00261767	206.047	0
TraesCS1B02G010900	Gamma gliadin	B	1B	yes	yes	yes				0	0	15.0766	0.00028905	0	0	0	0	26.1615	0	0	0	0	0	10.1531	0	0	0	0	0	20.2111	0.00236799	0	0	0	0	9.00388	0.00231159	0	0.00048654	0	0	13.6983	0.00193698	0	0	0	0.00039607	8.44507	0
TraesCS1B02G011000	Gamma gliadin	B	1B	yes	yes	yes				0	0	2479.74	0.036416	0.00071907	0	0.00071735	0.00076762	1818.73	0.0484405	0.00053717	0.00407942	0	0	1039.55	0.00544109	0.00329036	0.0140809	0	0	1299.82	0.0396418	0.00075905	0.00256892	0.0125261	0	1413.83	0.0159471	0.00207587	0.0625989	0	0.00102138	2106.59	0.0680432	0	0.00298892	0.00126691	0	438.665	0.00061391
TraesCS3B02G475019	Gliadin-like protein	B	3B	yes	yes					0	0	169.909	0.00216787	0	0	0	0	286.913	0	0.00117182	0	0	0	32.7888	0.0010438	0	0	0	0	41.3609	0	0	0	0	0	27.0199	0	0	0.00364907	0	0	36.4531	0.00338972	0	0	0	0	33.8957	0
TraesCS3D02G433755	Gliadin-like protein	D	3D	yes	yes					0	0	5.17244	0.00080856	0	0	0	0	5.02541	0	0	0	0	0	2.99813	0	0	0	0	0	5.31435	0	0	0	0	0	4.08978	0	0	0.00181467	0	0	3.82174	0	0	0	0	0	1.02876	0
TraesCS1D02G317300	19kDa Globulin	D	1D							0.158598	0.119266	279.148	0.0580047	0.0991709	0.0704982	0.117656	0.0603919	331.994	0.206213	0.162652	0.0966976	0.0723356	0.272378	173.851	0.0761547	0.0583478	0.0355585	0.201038	0.477223	362.493	0.323356	0.171542	0.11481	0.202123	0.189985	116.452	0.205518	0.0458327	0.0617334	0.108463	0.130477	183.366	0.374281	0.144549	0.0580828	0.201887	0.0474165	79.8203	0.0730209
TraesCS1B02G330000	19 kDa Globulin	B	1B	yes	yes				yes	0.225133	0.517476	291.551	0.0327923	0.329008	0.12119	0.133877	0.232284	251.716	0.0153108	0.178063	0.0660749	0.330057	0.813453	191.784	0.0316566	0.277828	0.134858	0.262893	0.784767	353.937	0.0223271	0.12127	0.0728673	0.160838	0.371884	138.093	0.0266686	0.124216	0.0795547	0.123829	0.346171	139.956	0.0318525	0.182501	0.0944313	0.235479	0.23706	98.9572	0.0730989
TraesCS7B02G223800	Glycolipid transfer protein	B	7B							0	0	0.021302	1.05496	0	0	0	0	0.00760075	0.707458	0.00198456	0	0	0	0.00519459	0.882257	0	0	0	0	0.0279218	1.1511	0	0	0	0	0.0214333	1.29901	0	0	0	0	0	0.854271	0	0	0	0	0	1.61757
TraesCS7D02G319500	Glycolipid transfer protein	D	7D							0	0	0	0.858047	0	0	0	0.00129563	0	0.525284	0.00118676	0	0	0	0	0.646102	0	0	0	0	0.0245308	0.983467	0	0	0	0	0.0227014	1.07612	0.00162565	0	0	0	0	0.704172	0	0	0	0	0	1.05206
TraesCS1D02G214500	Glycine-rich cell wall structural protein	D	1D						yes	0	0	0	0.00488518	0	0	0	0	0.0173624	1.33753	0	0.00155663	0	0	0.00059312	0.00537804	0	0	0	0	0	0.00289982	0	0	0	0.00121818	0	0	0	0	0	0	0.0326144	4.45707	0	0.100851	0	0	0	0.143426
TraesCS2D02G408900	Glycine-rich cell wall structural protein	D	2D						yes	0.0950221	0.00620527	11.3184	0.00422227	31.9371	0.120924	0.120991	0.0373927	11.9018	0	104.359	0.0673065	0.0155812	0.0165269	16.0796	0	104.94	0.0459044	0.0145446	0	11.0986	0.00295127	152.324	0.0340387	0	0.002966	7.67885	0	54.1818	0.0304665	0.0264555	0.303391	11.3492	0	22.3185	0.0627409	0.0384201	0.018411	14.5785	0
TraesCS4D02G359900	Glycine-rich cell wall structural protein	D	4D						yes	0.0647855	0	8.58978	0.442661	9.20103	0.609189	0.0135054	0	6.85368	0.168015	9.01545	0.0810274	0	0	10.303	0.232606	7.74091	0.0958252	0	0.00123436	12.0256	0.70257	8.91472	0.59919	0.00405882	0.00137814	6.78341	0.248884	8.11061	0.23766	0.045752	0	8.23215	0.221865	10.3313	0.246265	0.00203163	0.00553546	8.85379	0.069484
TraesCS5A02G535400	Glycine-rich cell wall structural protein	A	5A						yes	0.167913	0	13.8347	1.21237	14.8208	0.793365	0.103418	0	19.3281	0.930397	12.124	0.236271	0.0468636	0	29.2059	0.422587	10.3664	0.300611	0.139028	0	23.6998	1.24393	9.04931	1.35696	0.0422144	0	21.2351	2.74334	12.5143	0.366006	0.218523	0	17.9425	0.931333	13.8482	0.88119	0.0317798	0.00605165	29.5115	2.19822
TraesCS5A02G003300	GSP	A	5A	yes	yes		yes			0	0	655.533	0.00895492	0	0	0	0	474.67	0.0121398	0	0	0	0	356.189	0.0049731	0	0	0	0	504.905	0.0109298	0	0	0	0	447.387	0	0.00227263	0.0170659	0	0.00145117	452.471	0.0283061	0	0	0	0	540.281	0
TraesCS5B02G003500	GSP	B	5B	yes	yes		yes			0	0	1270.17	0.0418888	0.00094025	0	0	0	832.494	0.0101907	0	0	0	0	629.097	0.021077	0	0.0196306	0	0	1226.15	0.0312992	0	0	0	0.0117822	914.205	0.00214814	0.00244911	0.0569072	0.0021251	0	762.343	0.0413767	0	0	0	0.0150957	634.631	0
TraesCS5D02G004000	GSP	D	5D	yes	yes		yes			0	0	1889.98	0.0412867	0.00094025	0	0	0	1519.26	0.0416392	0.00837136	0.00211324	0.0130319	0.00129464	1045.02	0.0041001	0	0.00455077	0	0	3062.8	0.0507614	0	0.00454621	0.0110837	0	1512.85	0.0166454	0	0.0713322	0	0	1227.11	0.0167062	0.00129444	0	0	0.00171176	1121.77	0
TraesCS1D02G339500	Hydrophob seed domain-containing protein	D	1D						yes	0.0593373	0	0	0	0.00138519	0.0921202	0.187291	0	0	0	0.0201584	0.0974101	0.209464	0	0	0	0.00730431	0.0553376	0.0925382	0	0	0	0.00323264	0.0282555	0.0665527	0	0	0	0.00700812	0.0816488	0.143247	0	0	0	0.00653101	0.072647	0.111914	0	0	0
TraesCS2B02G215500	Hydrophob seed domain-containing protein	B	2B						yes	0	0	0	0	0	0	0	0	0	0	0.00466719	0	0.00240335	0.00119749	0	0	0.029817	0	0	0	0	0	0.00226165	0	0	0	0	0	0.00242862	0	0	0	0	0	0	0.00224305	0.00205236	0	0	0
TraesCS7B02G003700	Hydrophob seed domain-containing protein	B	7B						yes	0.447166	0	0	0	10.8203	0.414476	0.626042	0	0	0	18.0759	0.420679	0	0	0	0	0.0064592	0	1.07214	0	0.0188903	0	8.44573	0.424581	0.478087	0	0.00214154	0	12.496	0.378136	1.62572	0	0	0	4.38113	1.03831	1.43864	0.0233753	0.0220086	0
TraesCS2A02G529200	Hydrophob seed domain-containing protein	A	2A						yes	0	0	0	0	0	0	0.00069018	0	0	0	0	0	0	0	0	0	0	0	0.12145	0	0	0	0	0.0374585	0	0	0	0	0	0	0	0	0	0	0	0	0	0	0	0
TraesCS2A02G529651	Hydrophob seed domain-containing protein	A	2A						yes	0.00959477	0	0	0	0	0.00978348	0.0102451	0	0	0	0	0.00260213	0.00577242	0	0	0	0	0	0.0674645	0	0	0	0	0.0325167	0.0142424	0	0	0	0	0.00520783	0.0132088	0	0	0	0	0.00925365	0.028338	0	0	0
TraesCS2A02G529700	Hydrophob seed domain-containing protein	A	2A						yes	0.234562	0	0	0	0	0.0861246	0.425825	0	0	0	0	0.221881	0.0740807	0	0	0	0	0.125562	0.76123	0	0	0	0	0.523024	0.315893	0	0	0	0	0.147064	0.237369	0	0	0	0	0.21152	0.423959	0	0	0
TraesCS1D02G362300	Hydrophob seed domain-containing protein	D	1D						yes	0.0536535	0	0	0	0.699788	0.0584647	0.263703	0	0	0	0.60525	0.571838	2.12127	0	0	0	0.311705	0.581024	0.117841	0	0	0	0.229131	0.0818847	0.454451	0	0	0	0.315704	0.0565402	2.77699	0	0	0	0.169731	0.104657	0.204696	0	0	0
TraesCS2A02G529300	Hydrophob seed domain-containing protein	A	2A						yes	0.00505542	0	0	0	0	0.008555	0.00973808	0	0	0	0	0.00650239	0.0030788	0	0	0	0	0.00430672	0.992733	0	0	0	0	0.585866	0	0	0	0	0	0	0.0156382	0	0	0	0	0.0130798	0.0169513	0	0	0
TraesCS2A02G529358	Hydrophob seed domain-containing protein	A	2A						yes	0	0	0	0	0	0.00655784	0	0	0	0	0	0	0	0	0	0	0	0	0	0	0	0	0	0.0127449	0	0	0	0	0	0	0	0	0	0	0	0	0	0	0	0
TraesCS2A02G529400	Hydrophob seed domain-containing protein	A	2A						yes	0	0	0	0	0	0	0	0	0	0	0	0	0	0	0	0	0	0	0.708765	0	0	0	0	0.382208	0	0	0	0	0	0	0	0	0	0	0	0	0	0	0	0
TraesCS2A02G529500	Hydrophob seed domain-containing protein	A	2A						yes	0.0476015	0	0	0	0	0.0383084	0.0834055	0	0	0	0.00076608	0.0587428	0.0132964	0	0	0	0	0.0185865	0.881052	0	0.00462814	0	0	0.482483	0.0623081	0	0	0	0	0.0356444	0.0581921	0	0	0	0	0.0334564	0.106999	0	0	0
TraesCS2A02G529600	Hydrophob seed domain-containing protein	A	2A						yes	0.0166895	0	0	0	0	0.0166794	0.0046454	0	0	0	0	0.0146073	0.0126855	0	0	0	0	0.0122683	1.71897	0	0	0	0	1.09894	0.0175932	0	0	0	0	0.0157411	0.00297546	0	0	0	0	0.00503517	0.0131785	0	0	0
TraesCS1A02G007934	LMW glutenin	A	1A	yes	yes	yes				0	0	0.0262697	0	0	0	0	0	0.0176422	0	0	0	0	0	0.0114555	0	0	0	0	0	0.0324857	0	0	0	0	0	0.0130626	0	0	0	0	0	0.0198883	0	0	0	0	0	0.00431726	0
TraesCS1A02G008000	LMW glutenin	A	1A	yes	yes	yes				0	0.00119523	1291.82	0.0278432	0.00098935	0	0	0.00208222	2146.43	0.0169925	0.00082206	0.00151932	0	0.00159727	322.576	0.00125529	0	0.00715623	0	0	1446.78	0.0239955	0	0	0	0	1553.25	0.00815475	0	0.0458317	0.00084272	0.00130416	20.1272	0.0191392	0.00025095	0	0	0.00094978	258.523	0
TraesCS1D02G000200	LMW glutenin	D	1D	yes	yes	yes				0	0	4015.52	0.477135	0	0.00064301	0	0	3253.31	0.201035	0.0018522	0.00056422	0	0.0246838	2021.28	0.0684622	0	0.0211417	0.00305316	0.0045669	3991.94	0.243609	0	0.00303448	0.00382616	0.00217942	2644.06	0.218992	0.00277902	0.107623	0	0.00640007	2887.62	0.0508209	0.00074553	0	0	0.00091404	343.79	0.0348632
TraesCS1A02G010900	LMW glutenin	A	1A	yes	yes	yes				0	0	989.176	0.00097767	0	0	0	0	17.5212	0.0046605	0	0	0	0.00093079	12.1409	0.00203985	0	0.00923004	0	0	21.1189	0.00548413	0	0	0	0	0.163709	0	0	0.0235014	0	0	761.424	0.0149247	0.00034899	0	0	0.00055679	4.36726	0
TraesCS1D02G007400	LMW glutenin	D	1D	yes	yes	yes				0	0	857.611	0.012601	0	0	0.00123313	0	6.29581	0.00901345	0	0	0.00358376	0	6.24542	0.0006402	0	0.00735546	0	0	9.64922	0.0135798	0	0	0	0	551.935	0.00266391	0	0.0204258	0	0	626.176	0.00282154	0	0	0.00164417	0	111.62	0
TraesCS1A02G010905	LMW glutenin	A	1A	yes	yes	yes				0	0	0.470337	0	0	0	0	0	13.6242	0.00033666	0.00018129	0	0	0	11.7436	0	0	0	0	0	19.0557	0.00116313	0	0	0.00255438	0	0.0639069	0	0.00033977	0	0	0	0.313956	0.00438624	0	0.00036965	0	0	5.45259	0
TraesCS1B02G013500	LMW glutenin	B	1B	yes	yes	yes				0	0.00163375	1849.43	0.0423415	0.00053486	0.00112892	0	0	1128.98	0.0181901	0	0	0	0.00060686	717.326	0.019548	0	0.00626886	0.00268019	0.00072891	467.863	0.0249321	0	0.00213103	0.00304411	0	874.696	0.00302083	0	0.0426371	0	0	1420.81	0.0763424	0	0	0.00420385	0.00080239	318.112	0
TraesCS1D02G007626	LMW glutenin	D	1D	yes	yes	yes				0	0	0.697443	0	0	0	0	0	0.317898	0	0	0	0	0	0.436413	0	0	0	0	0	1.02215	0	0	0	0	0	0.45218	0	0	0	0	0	0.48003	0	0	0	0	0	0.120726	0
TraesCS1B02G042700	LMW glutenin	B	1B	yes	yes	yes				0	0	0.605509	0.0027345	0.00105179	0	0	0	23.1416	0.00055922	0.00057349	0	0	0	13.9239	0.00228004	0	0	0	0	52.4488	0.0010714	0.00084277	0	0	0	18.8216	0.00099007	0	0	0	0	24.8078	0.0186784	0	0	0	0	0.0983019	0.00061899
TraesCS1D02G008600	LMW glutenin	D	1D	yes	yes	yes				0	0	32.4532	0	0	0	0	0	3.50476	0.00134254	0	0	0	0	4.22719	0	0	0	0	0	94.2352	0.00078371	0	0	0	0	25.8331	0	0	0.00180008	0	0	31.6033	0	0	0	0	0	7.82557	0
TraesCS1D02G009400	LMW glutenin	D	1D	yes	yes	yes				0.012899	0.595149	1880.77	0.651969	0.00437231	0.0285465	0	0.00130054	11.2926	0.0379966	0	0	0.00267646	0	20.583	0.00192515	0	0.00535809	0.00156654	0	18.5022	0.0231668	0	0.00117938	0	0.175226	1575.3	0.0709845	0.00522351	0.0473732	0	0.151681	1886.65	0.0774935	0.00408895	0.00340923	0.00359503	0.1237	745.984	0.170765
TraesCS1D02G009900	LMW glutenin	D	1D	yes	yes	yes				0	0	538.508	0.00323963	0	0	0	0	0.25489	0.0051715	0	0	0	0	0.0388701	0.00142576	0	0.00140679	0	0	0.463328	0.00591287	0	0	0	0	381.76	0.00870411	0	0.0250907	0.00086223	0	556.135	0.00401189	0	0	0	0	45.9524	0
TraesCS1D02G015100	LMW glutenin	D	1D	yes	yes	yes				0.00284631	0	1488.05	0.0317946	0.000513	0	0.00228302	0	838.168	0.0203454	0.00111885	0	0.00256707	0	693.679	0.00408542	0	0.0117879	0	0	836.826	0.0295985	0	0	0	0	1117.28	0.00701656	0	0.0356837	0	0	1544.8	0.00681176	0	0	0	0.00092849	218.764	0.00060381
TraesCS1B02G011523	LMW glutenin	B	1B	yes	yes	yes				0	0.00065055	59.5942	0.0124895	0.00206886	0	0	0	464.09	0.0133501	0	0.00048973	0	0	37.3694	0.00467224	0	0	0	0	469.407	0.00887869	0	0	0	0	46.9947	0	0.00052666	0.00403947	0	0	50.4257	0.0168917	0	0	0.00056497	0	20.3026	0.00062246
TraesCS1B02G011600	LMW glutenin	B	1B	yes	yes	yes				0.00379814	0.00272407	5289.68	0.143652	0.00646772	0	0.00042134	0.00214476	209.562	0.0816731	0.00149012	0	0.00244904	0.0115228	2796.22	0.127617	0.0129282	0.0329112	0	0.00087669	246.614	0.0886297	0	0.00337943	0.00381299	0	4016.19	0.0881711	0.00264377	0.181034	0.0032218	0.0015044	4409.71	0.0634146	0.00207992	0.00099404	0	0.00273432	677.556	0.00774333
TraesCS1D02G000300	LMW glutenin	D	1D	yes	yes	yes				0.00101588	0	1979.74	0.157155	0	0	0	0.00091335	1438.11	0.0938885	0	0.00097945	0	0.00411077	1027.18	0.017666	0.00180399	0.00832368	0	0.00180267	1522.7	0.050004	0	0.00105354	0	0	1466.02	0.0284724	0.00028378	0.0563024	0.00196989	0.00188795	1757.53	0.0164266	0	0.00419677	0	0.00136912	338.773	0.00622465
TraesCS1B02G011700	LMW glutenin	B	1B	yes	yes	yes				0	0.00204196	2170.54	0.0366001	0.00021428	0	0.00247511	0.00043028	371.14	0.0502862	0.00056715	0.00072241	0.00296997	0	1192.99	0.012846	0.00144663	0.00779391	0	0	452.049	0.0488507	0	0	0.00104904	0	1775.38	0.00562782	0.00055815	0.0482397	0	0.00061791	2079.49	0.015425	0.00059001	0	0	0.00094131	180.336	0
TraesCS2A02G059500	nsLTP GPI-anchored	A	2A				yes	yes	yes	0	0	0	0	0	0	0	0	0	0	0.0501773	0	0	0	0	0	0.0135901	0	0	0	0	0	0.153689	0	0	0	0	0.0034412	0.00520637	0	0	0	0	0	0	0	0	0	0	0
TraesCS2B02G069600	nsLTP GPI-anchored	B	2B				yes	yes	yes	0	0	0	0.011627	0.00076424	0	0	0	0	0.0236937	0.141784	0	0	0	0	0	0.109993	0	0	0	0	0.00949061	0.375321	0	0	0	0	0.0135433	0.036009	0	0	0	0	0.0187402	0	0	0	0	0	0.0179026
TraesCS2D02G196300	Proline-rich cell wall protein gp1-like	D	2D					yes	yes	0	0	0	0	0	0	0	0	0	0	0.00086047	0	0	0	0	0	0.0245525	0	0	0	0	0	0	0	0	0	0	0	0.00109644	0	0	0	0	0	0	0	0	0	0	0
TraesCS4B02G017900	nsLTP EPAD1-like	B	4B							0.00390675	0	0.490432	0.00225487	0.00564068	0	0	0.00144225	0.16272	0.0027275	0.00591773	0.00301285	0	0	0.239159	0.00281014	0.00300521	0.00148983	0	0	0.0514888	0	0.00626071	0.00192194	0	0	0.150455	0	0.00999223	0.00585446	0.00401346	0	0.40211	0.00777202	0.00373284	0	0	0	0.271598	0.00708403
TraesCS4D02G016300	nsLTP GPI-anchored	D	4D				yes	yes	yes	0.678712	0	0.00638915	2.14658	0.0243784	0.641312	1.02864	0.00544496	0.00565955	3.16948	0.104223	0.850446	0.228818	0.0111233	0.00537566	3.10656	0.0745187	0.716451	0.704132	0	0.173738	2.47804	0.108907	0.821852	0.893145	0	0.00181318	2.43535	0.0283458	0.587168	0.605653	0.00743171	0	3.58275	0.0253322	0.74475	0.226278	0.0073925	0.0101466	1.54246
TraesCS6D02G241400	nsLTP GPI-anchored	D	6D				yes	yes	yes	4.52877	0.123249	8.82396	5.60582	3.17839	2.55142	4.75427	0.120357	8.24221	5.40865	3.54613	2.81174	4.38613	0.2725	8.22776	5.06587	2.6664	2.85199	7.9281	0.0651022	10.7574	6.04484	2.54673	3.62579	4.79471	0.0678103	9.80747	6.12105	2.40334	2.47887	3.92353	0.193741	9.12654	6.22412	2.1641	2.68697	2.05358	0.0927498	6.06987	3.02931
TraesCS2A02G440600	LTP DIR1	A	2A				yes	yes		7.68809	1.65912	0	19.2895	5.30529	2.44251	13.1176	2.19405	0	18.5819	1.7981	3.25871	7.31127	8.62904	0.001622	10.9641	0.561361	1.34581	14.6212	8.42113	0	13.7622	2.13199	3.02445	10.722	2.67087	0.00676129	9.97558	5.2618	2.59832	10.0291	9.58352	0	20.4647	3.09795	2.45949	21.8487	4.21088	0	8.55019
TraesCS2A02G449561	LTP extensin-like	A	2A				yes		yes	0	0	0.967517	0	0.00649277	0	0	0	5.83513	0	0.139128	0	0	0	12.7928	0	0.0174557	0	0	0	0.182914	0	0.00641113	0	0	0	18.7586	0	0.0165744	0	0	0	0.945907	0	0.0121379	0	0	0	29.1856	0
TraesCS2A02G449600	LTP extensin-like	A	2A				yes		yes	0	0	0.747697	0	0.0604332	0	0	0	2.19526	0	0.0111623	0	0	0	8.565	0	0.00282328	0	0	0	0.726947	0	0	0	0	0	10.5021	0	0.00149668	0	0	0	0.739581	0	0.00289301	0	0	0	21.8654	0
TraesCS2A02G518000	LTP AIR1	A	2A						yes	2.03946	0	0.00199942	0	0.00945132	2.44949	1.88894	0	0	0	0.013605	4.1531	1.10277	0	0.00143116	0	0.0248969	1.58343	1.40991	0	0.00224079	0	0.00991577	2.64332	3.31124	0	0	0	0.00560209	3.46933	0.53908	0	0	0	0.00496308	1.46279	1.22886	0	0.0210675	0
TraesCS1A02G336900	nsLTP EPAD1-like	A	1A							0.00166653	0.0173128	0	0.009658	0	0	0.039851	0.00356425	0.032732	0.00461536	0.00090409	0.0196984	0	0.00432642	0.0275515	0.00669756	0.00797695	0.0124121	0.009131	0.00236476	0.0773858	0.00384891	0	0.00478272	0	0.00703347	0.00898066	0	0.00360534	0.00309414	0.0171587	0.0152381	0.0860365	0.0107237	0.00491033	0.00607795	0.0238339	0.0273802	0.194081	0.00722824
TraesCS1A02G209700	LTP AIR1	A	1A						yes	0.0396447	0	0.00492681	0.00627565	0	0.316654	0	0	0	0.00535296	0.00296303	0.510424	0	0	0.00562619	0.00983222	0.00666653	0.283729	0	0	0.00663285	0.00573685	0.00355575	0.372074	0.0269819	0	0	0	0.00798449	0.523946	0.00968866	0.00239232	0.0173633	0.00095295	0.00028554	0.478207	0.0305495	0	0.0699648	0.0129028
TraesCS2A02G191165	nsLTP C6-like	A	2A						yes	0	0	0.00084184	0	0	0	0	0	0	0	0	0	0	0	0	0	0.0080028	0	0	0	0	0	0.00424032	0	0	0	0	0	0.00364973	0	0	0	0	0	0.00928252	0	0	0	0	0
TraesCS3A02G216900	nsLTP GPI-anchored	A	3A				yes	yes	yes	0.0497675	0.0158408	0	0.314103	0.00542746	0.0255549	0.0257974	0.00149145	0	0.484182	0.00268023	0.0183428	0.0389591	0.00202724	0	0.40301	0.00408735	0.0288804	0.030476	0	0.0042184	0.354897	0.0117749	0.0146419	0.0473365	0.00103754	0.00275079	0.294529	0	0.0169385	0.0324332	0.00272726	0	0.534379	0.00591063	0.0342374	0.04268	0.0029152	0	0.401246
TraesCS3A02G217000	nsLTP GPI-anchored	A	3A				yes	yes	yes	0.0290083	0.043986	0.357509	0.00970044	0.149297	0.0342172	0.0201195	0.0327373	0.374411	0.00549709	0.127284	0.0177697	0.0110802	0.0465886	0.425839	0.0139564	0.171263	0.0219173	0	0.0458562	0.130397	0.0100088	0.105715	0.024303	0.0371369	0.0175436	0.166802	0.00581263	0.0887053	0.0240096	0.0330869	0.0510946	0.238969	0.0236801	0.117826	0.0301741	0.00779306	0.0336136	0.418138	0.00759159
TraesCS3D02G357700	nsLTP 4-like	D	3D				yes	yes		5.09266	0.234164	0.273826	1.84313	0.593067	6.00287	5.84728	0.204384	0.518612	1.91888	1.08415	8.49501	3.44542	0.188822	0.435178	1.49545	1.80363	5.12484	6.41365	0.0374049	0.520082	1.57718	1.28423	7.59599	6.2598	0.116465	0.341285	2.13251	0.648074	9.42341	3.59121	0.20347	0.147007	1.45621	0.517402	6.69342	4.2327	0.138887	0.654569	3.66799
TraesCS4B02G018100	nsLTP GPI-anchored	B	4B				yes	yes	yes	0.696462	0	0.0221715	2.37622	0.0337591	0.711603	1.0738	0.00957703	0.0514458	3.31403	0.16365	1.19606	0.207919	0.0517584	0.0218531	3.14091	0.0866313	0.740658	0.531504	0	0.728458	2.51465	0.12516	0.981033	0.618481	0.00119681	0.0882244	2.36238	0.0629662	0.728244	0.765119	0.0652143	0.0996868	3.4807	0.0611769	1.03037	0.497556	0	0.0874028	1.95711
TraesCS7A02G340100	LTP DIR1	A	7A				yes	yes		0.00703948	0.00220602	0	0.0014558	0.00449777	0	0	0	0	0	0.00300586	0	0	0.00486463	0.0134143	0.00140189	0.00669976	0	0.00516474	0	0.00792189	0.00346829	0	0	0.00667447	0	0	0	0.00205283	0	0.00282343	0.00174776	0	0	0	0	0	0	0.00757798	0.010916
TraesCS7B02G244400	nsLTP GPI-anchored	B	7B				yes	yes	yes	0	0	0	0	0.00065738	0.00372352	0.00379657	0	0.00533608	0	0.00530705	0.00399863	0	0	0.00631633	0	0	0	0	0	0	0	0.0121033	0	0	0	0	0	0.00158891	0	0	0	0	0	0	0	0.0041801	0	0.00717022	0
TraesCS2B02G546600	LTP AIR1	B	2B						yes	0.932186	0	0.00354351	0.00038355	0.0254571	1.67342	1.24007	0	0	0	0.0391751	2.32234	0.526485	0	0	0.00447402	0.0323725	1.15781	0.105487	0	0	0	0.00464174	0.259913	0.344925	0	0.00444543	0	0.0129528	0.439319	0.778553	0	0	0.00239888	0.0160922	1.6921	0.0242228	0	0.00216945	0
TraesCS1B02G460000	LTP cell wall protein PERK2	B	1B				yes		yes	0	0	0	0	0	0	0.00187024	0.00189106	0	0.00044688	0.00733246	0	0	0	0	0	0.0112151	0	0	0	0	0	0.00368334	0	0	0	0	0	0.00270604	0	0	0	0	0	0	0	0	0	0	0
TraesCS2A02G191200	nsLTP C6-like	A	2A						yes	0	0	0	0.00112047	0.0139312	0	0	0	0	0	0.100595	0	0	0	0.0014928	0	0.117835	0	0	0	0	0	0.164122	0	0	0	0	0	0.0143138	0	0	0	0	0	0.00239981	0	0	0	0.00865679	0
TraesCS3A02G338000	nsLTP GPI-anchored	A	3A				yes	yes	yes	8.78698	0.382527	1.11743	0.00200326	3.40404	15.6565	9.75947	0.236479	1.53167	0.00105369	7.09438	18.4859	2.26044	0.291033	2.01117	0	6.26816	10.2574	5.49776	0.23368	1.31309	0	5.97698	16.3083	10.4667	0.344196	2.00183	0	3.26594	13.6875	5.26231	0.242401	0.704928	0	2.93778	12.8932	2.43753	0.105564	2.3935	0.00070761
TraesCS4B02G025840	nsLTP EPAD1-like	B	4B							0	0	0	0	0	0	0	0	0	0	0	0	0	0	0	0	0	0	0	0	0	0	0	0	0	0	0	0	0	0	0	0	0	0	0	0	0	0	0.201328	0
TraesCS4D02G280900	nsLTP GPI-anchored	D	4D				yes	yes	yes	0.191877	0	1.60476	0.747552	7.21879	1.65239	0.0671479	0.00271914	1.91111	1.372	9.66046	1.54011	0.0577099	0	1.63862	0.798429	8.81176	0.946679	0.0829648	0	3.72564	0.810354	8.03133	1.57486	0.19532	0	1.81795	1.12622	5.59806	1.84074	0.0301118	0.00245748	2.90082	0.890231	5.61829	1.09437	0	0.00573482	2.18492	1.2521
TraesCS7A02G405800	nsLTP GPI-anchored	A	7A				yes	yes	yes	0.0122287	0	0.0358625	1.14599	0.0369312	0.0499909	0	0	0.0125061	1.57253	0.127761	0.00282945	0	0	0.0138818	1.51404	0.0992009	0.0417389	0	0	0.154791	1.07094	0.128274	0.131913	0	0	0	1.66003	0.0560439	0.0431072	0.00656442	0	0.0176464	2.22334	0.0253051	0.0484629	0	0	0.0274451	1.47981
TraesCS7B02G251800	LTP DIR1	B	7B				yes	yes		0	0	0	0	0	0	0	0	0	0	0.00305017	0	0	0	0	0	0	0	0	0	0.00449399	0	0	0	0	0	0	0	0	0	0	0.0052622	0	0	0	0	0	0	0	0
TraesCS1B02G460200	LTP cell wall protein PERK2	B	1B				yes		yes	0	0	0	0	0	0	0	0	0	0	0.00346582	0	0	0	0	0	0.00735323	0	0	0	0	0	0.0144538	0	0	0	0	0	0	0	0	0	0	0	0	0	0	0	0	0
TraesCS2A02G191300	nsLTP GPI-anchored	A	2A				yes	yes	yes	0	0	0.0179755	0.00564682	0	0	0	0	0	0	0.00221143	0	0	0	0.0502927	0	0.0334442	0	0	0.00526311	0.0159018	0.00111036	0	0	0	0.0042851	0.0207133	0	0.00103616	0	0	0.00122792	0	0	0	0	0	0	0.0975618	0.0011364
TraesCS3A02G364300	nsLTP 4-like	A	3A				yes	yes		10.3725	1.50621	0.0804238	3.28989	0.533972	8.49428	12.4486	1.37147	0.0371102	3.11162	1.22327	11.354	11.2227	1.35456	0.114405	2.75172	2.50778	8.9399	19.8181	0.487729	0.1517	3.308	1.63941	14.2765	15.8864	0.987761	0.0332096	3.52733	0.658979	14.2597	7.97358	1.27828	0.189567	3.42878	0.721449	9.12041	13.5466	0.825083	0.206307	6.50247
TraesCS4B02G029900	nsLTP EPAD1-like	B	4B							0.00566533	0	0	0	0	0	0	0	0	0	0.00160816	0	0.00092405	0	0	0	0	0.00715474	0	0	0	0	0.00706169	0	0.0125342	0	0	0	0	0.00262962	0	0	0	0	0	0.00998091	0.0215659	0	0	0
TraesCS7A02G446700	nsLTP GPI-anchored	A	7A				yes	yes	yes	1.43721	1.16007	3.23285	0.718263	0.378822	0.614614	1.38301	0.667315	4.58416	0.683297	0.359499	0.513403	1.85184	1.37352	2.77214	1.20347	0.612726	0.459713	1.24548	0.756637	4.36799	0.976481	0.303941	0.429494	1.50959	0.716993	2.58499	1.15157	0.317502	0.595213	1.04383	0.382321	5.09281	0.941553	0.533803	0.365097	1.26791	0.314445	3.42616	1.25514
TraesCS7B02G305700	nsLTP GPI-anchored	B	7B				yes	yes	yes	0.0407754	0	0.0306751	1.95014	0.0109803	0.144768	0.0188814	0	0.00706951	2.76024	0.0135167	0.103923	0	0	0.0129617	3.02124	0.0214366	0.0806404	0	0	0.22903	2.27042	0.0217712	0.264892	0.0196645	0	0.0213185	3.60628	0.0212858	0.132344	0	0	0.0654625	4.43893	0.040568	0.160818	0	0	0.0827352	2.98881
TraesCS1B02G460300	LTP cell wall protein PERK2	B	1B				yes		yes	0	0	0	0	0	0	0	0	0	0	0.0113324	0	0	0	0	0	0.0185534	0	0	0	0	0	0.011054	0	0	0	0	0	0.00162331	0	0	0	0	0	0	0	0	0	0	0
TraesCS2B02G069661	nsLTP GPI-anchored	B	2B				yes	yes	yes	0	0	0	0	0	0	0	0	0	0.00135587	0.00159358	0	0	0	0	0	0	0	0	0	0	0	0	0	0	0	0	0	0.0020306	0	0	0	0	0	0	0	0	0	0	0
TraesCS5A02G452600	nsLTP GPI-anchored	A	5A				yes	yes	yes	7.81249	2.37279	0.112824	0	5.68811	4.84218	8.64338	2.16995	0.109106	0	15.7963	5.87333	5.85882	0.0635252	0.281585	0	9.46154	6.21648	10.1268	0.0560475	0.318225	0	6.43158	6.43092	10.9977	0.735986	0.228812	0	6.36224	6.39777	7.51841	0.38872	0.0507335	0	2.18791	6.6753	4.67418	0.692084	0.523369	0
TraesCS7B02G346500	nsLTP GPI-anchored	B	7B				yes	yes	yes	0	0.0247395	0.164273	0.018373	0.0039613	0.00669099	0.00318985	0.00931106	0.208965	0.0118868	0.00391718	0.0118923	0	0.0507486	0.2701	0.0183782	0.00558239	0	0	0.0430392	0.130672	0.0286868	0.00421907	0.0028558	0	0.0378512	0.220787	0.0202819	0.00285521	0.0106271	0.0397327	0.00638111	0.148337	0.0809931	0.045443	0.0427327	0.00612582	0.00597277	0.950084	0.0196114
TraesCS1B02G460400	LTP cell wall protein PERK2	B	1B				yes		yes	0	0	0	0	0	0	0	0	0	0	0.0037653	0	0	0	0	0	0	0	0	0	0	0	0.00563238	0	0	0	0	0	0	0	0	0	0	0	0	0	0	0	0	0
TraesCS5A02G452700	nsLTP GPI-anchored	A	5A				yes	yes	yes	5.58924	4.80112	8.53554	0	10.3029	3.75347	6.4375	4.24379	10.3296	0.00988302	12.9095	4.81098	2.40317	0.647256	8.72671	0.0279923	10.4186	4.27982	4.3369	0.54752	19.5147	0.00246972	9.99384	4.41059	6.19648	2.20816	10.963	0.00191282	8.73793	4.19563	4.02202	1.78266	14.2883	0.00694129	7.55019	4.24961	2.03599	3.56346	10.2327	0
TraesCS7B02G486000	nsLTP GPI-anchored	B	7B				yes	yes	yes	0	0	0	0.119658	0	0	0	0	0	0.2252	0	0	0	0	0	1.05438	0	0	0	0	0	0.311349	0	0	0	0	0	0	0	0	0	0	0	0	0	0	0	0	0	0.29729
TraesCS6A02G260600	nsLTP GPI-anchored	A	6A				yes	yes	yes	2.03167	2.31316	5.38451	0.762309	1.59989	1.27894	2.26675	0.386319	4.13251	1.77456	0.815524	1.53731	2.66338	1.23154	4.93357	2.00058	1.16981	1.70563	4.58014	1.37989	7.35894	2.41309	0.856523	2.93668	2.46263	0.383621	3.50846	2.35371	0.825892	1.89244	2.27915	1.03292	4.56977	2.04279	1.03509	1.9025	2.20993	0.284224	5.30409	3.09406
TraesCS6D02G048200	LTP-like	D	6D							0.00620305	0	0.0891363	0.0864936	0.280283	0.232292	0.0071778	0.00546536	0.118876	0.127895	0.315707	0.136184	0.00744352	0	0.117856	0.135938	0.260982	0.114255	0.0427966	0	0.036352	0.116407	0.261071	0.181287	0.00240632	0	0.0505306	0.0367644	0.270934	0.15414	0.012557	0.00169868	0.0598121	0.102358	0.20363	0.110155	0.00105858	0.00533221	0.248401	0.0470472
TraesCS2D02G449000	LTP extensin-like	D	2D				yes		yes	0	0	1.09956	0	0.0657239	0	0	0	3.36055	0	0.00364812	0	0	0	8.10815	0	0.00536466	0	0	0	0.263755	0	0	0	0	0	9.90272	0	0.00938801	0	0	0	1.22767	0	0.00951941	0	0	0	20.2664	0
TraesCS2D02G449100	LTP extensin-like	D	2D				yes		yes	0	0	0.160505	0	0.359924	0	0	0	0.294858	0	0.0332179	0	0	0	2.28838	0	0.0317499	0	0	0	0	0	0.0114635	0	0	0	2.89471	0	0.126749	0	0	0	0.0364825	0	0.078174	0.00246988	0	0	9.27089	0
TraesCS1A02G162700	LTP DIR1	A	1A				yes	yes		0	0	0.0108531	0.0656596	0.0840325	0.00583241	0.00767193	0.0021581	0	0.0708511	14.7026	0	0	0	0.00397639	0.0143278	13.6015	0	0	0	0	0.0499654	17.171	0.012149	0	0	0	0.0321854	2.33074	0	0	0	0	0.185239	0.105273	0.00778121	0.00763885	0.00362777	0	0.073999
TraesCS1B02G179600	LTP DIR1	B	1B				yes	yes		0.129663	0	0	0.00781531	0.53968	0.0156128	0.0840099	0.00047089	0.0220996	0	26.697	0.0310953	0.127814	0	0.0101297	0.00161395	17.8272	0.0289838	0.101963	0	0.0420979	0	24.7262	0.0404943	0.0854122	0	0.00116975	0	3.9738	0.0435009	0.0653044	0.00100607	0	0.0278617	0.53324	0.0183708	0.088337	0.00918628	0	0.0261423
TraesCS1D02G159700	LTP DIR1	D	1D				yes	yes		0.0297374	0.00733543	0.0712422	0.00762745	0.56399	0.015094	0.0661621	0.00382892	0.164657	0.00947285	26.1333	0.0290724	0.0139918	0.00760269	0.0943636	0	23.1102	0.0203545	0.0200416	0.0140379	0.00856243	0.0031792	29.3391	0.0193611	0.05543	0	0.0708762	0.0166517	4.35438	0.020205	0.00564151	0.00239665	0.0642959	0.00601829	0.488528	0.0237728	0.0302122	0	0.0597723	0.00329105
TraesCS4D02G319600	LTP DIR1	D	4D				yes	yes		0.331037	0.00983658	4.5502	6.10651	1.1307	2.42391	0.226568	0	4.62728	2.42524	2.12615	2.01151	0.0187352	0	2.25548	3.90825	1.52377	1.44962	0.100698	0	8.57617	6.86615	2.31713	2.50502	0.17647	0	3.41406	6.88903	1.22739	2.98762	0.119431	0.0027507	8.94754	5.08419	1.1874	1.63486	0.0112103	0	5.68023	13.7053
TraesCS2B02G208600	LTP cell wall protein PERK2	B	2B				yes		yes	0	0	0	0	0	0	0	0	0	0	0.0087349	0	0	0	0	0	0.0110961	0	0	0	0	0	0.0134194	0	0	0	0	0	0.00431733	0	0	0	0	0	0	0	0	0	0	0
TraesCS4A02G018900	nsLTP GPI-anchored	A	4A				yes	yes	yes	0.227077	0.107748	0.241585	0.161367	0.203479	0.168286	0.152877	0.0884147	0.300069	0.226414	0.20863	0.212367	0.0784413	0.0720315	0.28854	0.227447	0.250992	0.171259	0.0275426	0.0786146	0.15685	0.147092	0.184671	0.169421	0.105776	0.0456732	0.0808014	0.163039	0.228406	0.114969	0.0176976	0.0244388	0	0.122201	0.125906	0.129866	0.0618894	0.021871	0.190954	0.101396
TraesCS7D02G340500	nsLTP GPI-anchored	D	7D				yes	yes	yes	0.0584273	0.00361225	0.00426623	0.00876097	0	0.003501	0.0359099	0.00089301	0	0.00159522	0.0116252	0.0244793	0.0326772	0	0	0.00499082	0.0015185	0.0152556	0.0204458	0	0	0.00482494	0	0.00597708	0.0206239	0	0	0	0.00462397	0.0103208	0.0264769	0.00769425	0	0.00368119	0	0.00695429	0.0284073	0	0	0.00142837
TraesCS2D02G196400	nsLTP GPI-anchored	D	2D				yes	yes	yes	0	0	0	0	0	0	0	0	0	0	0.00687637	0	0	0	0	0	0.0434255	0	0	0	0	0	0.00106049	0	0	0	0	0	0.00676727	0	0	0	0	0.00308871	0	0	0	0	0.00269884	0
TraesCS4A02G021300	nsLTP GPI-anchored	A	4A				yes	yes	yes	0.379172	0.0282051	0.320737	0.325642	1.93463	2.78774	0.308032	0.0143542	0.472627	0.445398	3.78617	2.36455	0.0848467	0.00433738	0.273609	0.329664	3.34039	1.52105	0.125453	0.00502431	2.9504	0.444957	3.90641	2.47471	0.350495	0.0681991	0.426375	0.766267	2.55917	3.38917	0.0846411	0.0254731	0.869422	0.655367	2.32309	2.45345	0.0579453	0.0519732	0.561248	0.973416
TraesCS4D02G118000	nsLTP type 1	D	4D				yes	yes	yes	0	0	0	0	0	0	0	0	0	0	0.112316	0	0	0	0	0	0.278319	0	0	0	0	0	0.0237354	0	0	0	0	0	0.0322694	0	0	0	0	0	0	0	0	0	0	0
TraesCS5D02G144500	LTP extensin-like	D	5D				yes		yes	0.00295227	0.0128757	0.00437071	0	0.0260501	0.00352846	0.0137141	0.0141665	0	0.00158751	0.084474	0.0163798	0.0153837	0.0200238	0.00483636	0	0.167745	0	0	0.0142298	0.00226416	0	0.00751723	0.00423612	0.0150565	0.00334129	0.0103479	0	0.0257673	0.00171283	0.00715061	0.02567	0	0	0.00681232	0.00653348	0.00603981	0.00111548	0.00423748	0
TraesCS4B02G387500	LTP-like	B	4B							0	0	0	0	0	0	0	0	0	2.24885	0	0	0	0	0	5.72558	0	0	0	0	0	0.625369	0	0	0	0	0	3.60825	0	0	0	0	0	0	0	0	0	0	0	1.50594
TraesCS4B02G388200	nsLTP GPI-anchored	B	4B				yes	yes	yes	0	0	0	0.524667	0	0	0	0	0	0.562705	0	0	0	0	0	0.905859	0	0	0	0	0	0.5886	0	0	0	0	0	0.428407	0	0	0	0	0	0.656093	0	0	0	0	0	0.725507
TraesCS7D02G435200	nsLTP GPI-anchored	D	7D				yes	yes	yes	2.37021	0.755363	27.4173	2.96572	1.77908	2.37774	1.99925	0.766061	32.5234	3.36443	1.73098	2.47257	2.27066	2.60738	19.3054	4.27724	1.89629	2.04025	1.72947	1.3737	38.2005	2.92479	1.31966	2.75064	3.23514	1.07972	18.0578	4.32178	1.353	2.43061	1.75709	0.451752	32.3513	4.2449	1.62218	2.19962	1.38817	0.418169	23.6151	3.83589
TraesCS2D02G519600	LTP AIR1	D	2D						yes	0.919694	0	0.00204356	0	0.0146585	1.52907	0.901348	0	0	0	0.0274236	1.85941	0.732708	0	0.00811354	0.00185341	0.0314974	0.86039	0.691113	0	0.00806085	0	0.00940616	1.55981	1.71198	0	0	0.00506633	0.0211544	2.68038	1.3196	0	0.0185894	0	0.00335239	3.01935	1.24481	0	0.00180964	0
TraesCS3B02G454900	LTP DIR1	B	3B				yes	yes		0.00705808	0	0.120955	5.344	0.0119238	0	0.00732765	0	0.114616	6.92776	0.0184568	0	0	0	0.192247	7.56875	0.0397387	0	0.0263622	0	0.835951	6.49501	0.0390855	0.00374	0.0120668	0.00245831	0.248749	9.97384	0.00337823	0.0121866	0.0163223	0	0.577722	10.1357	0	0.0118821	0	0	1.88771	9.37995
TraesCS5A02G070000	LTP DIR1	A	5A				yes	yes		0.00434419	0	0	0.1402	0.00358772	0	0.00754835	0	0	0.0648182	0	0	0.00850236	0.0219446	0	0.130056	0	0	0.019871	0	0	0.094483	0.00543627	0	0	0	0	0.178668	0.0142959	0.0047152	0.0279289	0.00887434	0	0.0430235	0	0.00393137	0.07849	0	0	0.151327
TraesCS5B02G076000	LTP DIR1	B	5B				yes	yes		0.649353	0.0656148	0	1.16626	0.180358	0.157857	0.194647	0.00919587	0	0.647739	0.00594896	0.024786	0.154232	0.245999	0	0.835978	0.00906762	0.0262307	0.411322	0.0460854	0	0.786271	0.0382111	0.0873469	0.0921853	0	0	1.04323	0.173153	0.0204465	0.22916	0.500478	0	0.392253	0.0136476	0.0899067	1.83366	0.153685	0	0.397299
TraesCS5D02G082100	LTP DIR1	D	5D				yes	yes		0	0	0	0	0	0	0	0	0	0	0	0	0	0	0	0	0	0	0	0	0	0	0	0	0	0	0	0	0	0	0	0	0	0	0	0	0	0	0	0
TraesCS7A02G126800	LTP DIR1	A	7A				yes	yes		0.0831474	0	0	0.934924	0.0141243	0.0799092	0.0653052	0	0	1.11565	0.0568124	0.0550732	0.0127919	0	0	0.660503	0.00189282	0.0211424	0.041114	0.0121466	0	0.512853	0.0199178	0.0368261	0.0731449	0	0	1.37881	0.0335418	0.0528661	0.0261646	0.00378638	0.0293398	1.26169	0.00594158	0.0109248	0.18948	0	0.0189655	2.9122
TraesCS7B02G026200	LTP DIR1	B	7B				yes	yes		0.693189	0.00832326	0.0249863	0.90638	0.00362057	0.284128	0.892479	0.00748859	0.00948266	2.31459	0.00848889	0.421947	0.0842819	0	0.00756087	0.895808	0	0.126838	0.473607	0.00411279	0	0.891115	0	0.481949	1.0852	0	0	1.42529	0.0299043	0.401522	0.324132	0.0124062	0	1.36559	0.00401525	0.27664	1.5079	0.0199284	0	9.13839
TraesCS2B02G460500	LTP DIR1	B	2B				yes	yes		1.45868	0.166775	0	11.6467	0.838222	1.02983	0.230314	0.00770043	0	2.20171	0.0476818	0.106469	1.02507	0.302259	0.012976	5.21145	0.108799	0.672398	2.11702	1.581	0	7.02275	0.492104	1.46252	0.908606	0.100668	0	5.68835	0.874673	0.832256	0.171798	0.0999681	0	1.7337	0.0387061	0.393725	0.00281959	0	0	0
TraesCS2B02G460600	LTP DIR1	B	2B				yes	yes		0	0	0	0	0	0	0	0	0	0	0	0	0	0	0	0	0	0	0	0	0	0	0	0	0	0	0	0	0	0	0	0	0	0	0	0	0	0	0	0
TraesCS2B02G460700	LTP DIR1	B	2B				yes	yes		0.11378	0.0191931	0	4.00661	0.160292	0.133557	0.01083	0.00227911	0	0.109293	0.00095939	0.00325874	0.0407626	0.031549	0	0.648452	0.02217	0.012805	0.203005	0.241214	0	1.44563	0.0350882	0.169035	0.0316148	0.0161614	0	0.713824	0.189907	0.0279249	0.0175682	0.00990292	0	0.0946036	0	0.0095343	0.00418464	0.00318462	0	0.0136299
TraesCS2B02G460800	LTP DIR1	B	2B				yes	yes		0	0	0	0.0780931	0	0.00185692	0	0.00151941	0	0.0024233	0	0	0	0.00219354	0	0.00269242	0	0	0.00440853	0	0	0.00234172	0.00103571	0	0	0	0	0.0246319	0.00188833	0	0	0	0	0.00318265	0	0	0.0301093	0.00546625	0	0.241048
TraesCS2B02G460900	LTP DIR1	B	2B				yes	yes		0	0.00466845	0	0.108788	0.00637751	0.0040396	0	0	0	0	0	0	0	0	0	0.0869171	0.00404439	0	0	0	0	0.0486312	0.00140987	0.00342732	0	0	0	0.247341	0.0226558	0	0	0	0	0	0	0	0.00093986	0	0	0.158272
TraesCS2B02G461000	LTP DIR1	B	2B				yes	yes		0.0193378	0.00291666	0	1.26351	0.01446	0.0213933	0.0445588	0.0139729	0	0.693968	0.00196693	0.022114	0	0.00199641	0	0.589369	0	0	0.0176647	0.0337496	0	0.827091	0.00842563	0.0195366	0	0.00419589	0	0.164513	0.0577899	0.00809071	0.0401632	0.0258545	0	0.71549	0.00900505	0.0507182	0.00418464	0.00318462	0	0.0182139
TraesCS2B02G461100	LTP DIR1	B	2B				yes	yes		0	0	0	0.0821626	0.00196231	0.00185692	0	0.00151941	0	0.0024233	0	0	0	0.00219354	0	0.00496155	0	0	0.00440853	0	0	0.00273201	0.00103571	0	0	0	0	0.0223618	0.00188833	0	0	0	0	0.00318265	0	0	0.0840984	0.0116351	0	1.08985
TraesCS2B02G461217	LTP DIR1	B	2B				yes	yes		0.0616782	0.0211566	0	1.70924	0.0821049	0.0253802	0.0284913	0.00256681	0	1.32616	0.00100755	0.0024328	0.0583799	0.0726113	0	0.556609	0	0.0370447	0.0982053	0.29297	0	1.09259	0.0180643	0.116841	0.0658747	0.0259627	0	0.632949	0.0717031	0.0609173	0.0265213	0.00753767	0	0.371356	0.0019961	0.0126007	0	0	0	0.00394417
TraesCS3B02G455200	LTP DIR1	B	3B				yes	yes		1.59747	1.35846	0.00877441	0.186278	0.0767916	1.57007	2.04214	0.922469	0	0.0240762	0.0291891	2.42672	4.26241	2.55608	0.0300463	0.0510999	0.0439729	3.01335	2.02559	1.79744	0.0632297	0.0172966	0.0174822	1.8617	5.50864	1.80127	0.00689008	0.16276	0.139044	3.5434	1.27635	0.398869	0.0386541	0.0327912	0.0134327	1.55611	2.29298	0.75811	0	0.101732
TraesCS5A02G070100	LTP DIR1	A	5A				yes	yes		0	0	0	0.0702553	0	0	0.0113416	0	0	0.0676356	0	0	0	0	0	0.0364272	0	0	0	0	0	0.0742411	0	0	0	0	0	0.0472665	0	0	0	0	0	0.00394752	0	0	0.0504019	0	0	0.131817
TraesCS5B02G076200	LTP DIR1	B	5B				yes	yes		2.25781	0.0840312	0	6.18879	0.0114959	1.06658	0.813889	0.286736	0	3.68372	0.00384862	0.493439	0.551753	0.988178	0	3.37001	0.00734133	0.23762	2.37506	0.160122	0	4.04146	0.0444197	1.44691	1.19193	0.0496272	0	7.36129	0.232851	0.79074	1.5046	0.593087	0	4.01183	0.0294358	1.83898	9.39488	2.10994	0	25.2889
TraesCS5D02G082200	LTP DIR1	D	5D				yes	yes		0.873909	0.00841494	0	4.48842	0.00652465	0.661894	1.30278	0.0922505	0	6.82413	0.0129628	0.717852	0.086659	0.152862	0	2.84564	0.00202219	0.151846	0.950509	0.0161859	0	3.62104	0.0429586	0.804238	0.354354	0.00956327	0	4.09155	0.150345	0.493831	0.507334	0.0910231	0	4.99684	0.00845506	0.875114	3.94223	0.272965	0	18.1697
TraesCS2B02G471000	LTP DIR1	B	2B				yes	yes		0	0	1.89704	0	0.251712	0	0	0	5.70015	0	0.0381561	0	0	0	14.809	0	0.0289697	0	0	0	0.538013	0.0012949	0	0	0	0	3.64579	0	0.00290685	0	0	0	2.93861	0	0.0617543	0	0	0	10.8077	0
TraesCS2D02G438200	LTP DIR1	D	2D				yes	yes		2.54223	0.129306	0	3.70989	0.621582	0.531853	1.57857	0.0759633	0	5.95964	0.0399505	0.562157	0.508532	1.73712	0.00486599	2.67636	0.0552867	0.218962	2.87087	0.226278	0	2.76122	0.0947608	0.847534	0.929899	0.0489719	0	2.30895	1.02812	0.607114	1.79704	2.85753	0	5.21109	0.115312	0.880704	5.92666	1.54217	0	2.91629
TraesCS3B02G455100	LTP DIR1	B	3B				yes	yes		0.0650106	0	0.0541787	6.72786	0.143993	0.11698	0.00261749	0	0.100323	6.74802	0.925281	0.0801669	0	0	0.0241915	8.261	0.599004	0.0230057	0.0306921	0	1.0195	7.2634	1.23534	0.138131	0.0107477	0	0.136001	12.1494	0.281951	0.116445	0.0244171	0	0.275684	9.81167	0.0969138	0.0585656	0.0812956	0	0.706948	7.53081
TraesCS3D02G415100	LTP DIR1	D	3D				yes	yes		0.00887962	0	0.0123338	3.08411	0.0212544	0.0272697	0.0227431	0	0	4.56909	0.0874474	0.0282439	0	0	0	3.67304	0.0573274	0.00815556	0.0689277	0	0.0257782	3.51677	0.0793967	0.0340401	0.00508595	0	0	4.23889	0.0237151	0.0246873	0	0	0.0144953	5.42761	0.02005	0.0658063	0.0122913	0	0	4.81666
TraesCS5A02G070300	LTP DIR1	A	5A				yes	yes		0.366215	0.134493	0	0.195554	0.208403	0.297619	0.07649	0.0423318	0	0.20276	0	0.0187377	0.0647941	0.0967565	0	0.133374	0	0.0103171	0.76596	0.240375	0	0.327177	0.0671474	0.420544	0.282757	0.207988	0	0.319767	0.392425	0.312743	0.228059	0.617448	0	0.181128	0.0507878	0.576759	1.00744	0.375503	0	0.34109
TraesCSU02G168900	LTP DIR1	B	Un_2B				yes	yes		0.00786188	0	0	0.0285564	0	0.00594471	0	0.00530141	0	0.167973	0	0.00649723	0	0.00199021	0	0.00313141	0	0	0.0175794	0.00777189	0	0.0353336	0.00707583	0	0	0	0	0.0256103	0.040139	0	0.00326684	0	0	0.221972	0	0.00813578	0	0	0	0
TraesCS2D02G438300	LTP DIR1	D	2D				yes	yes		0.977291	0.25579	0	6.5985	0.413327	0.372119	0.243152	0.104223	0	5.70654	0.071474	0.190714	0.100955	0.19803	0	2.30201	0.0465389	0.050167	0.966234	0.671945	0	5.38545	0.121918	0.267799	0.18304	0.0852082	0	2.22216	0.397705	0.138896	0.628642	0.928003	0	6.65291	0.0615975	0.644033	1.91574	0.679618	0	5.43136
TraesCS3D02G415300	LTP DIR1	D	3D				yes	yes		0.949319	0.00847361	0.191655	13.3622	0.508356	5.12658	0.60195	0	0.143933	11.8747	1.34467	4.07036	0.0044024	0.00387573	0.112872	13.5428	0.986475	2.18803	0.2866	0.0107362	2.59357	13.8753	1.96761	6.21063	1.03212	0	0.154955	21.4082	0.69816	7.23028	0.491197	0.00954731	1.28967	22.6518	0.658955	4.39196	0.127429	0.00573875	0.680095	17.4598
TraesCS5A02G070400	LTP DIR1	A	5A				yes	yes		0.309798	0	0	0.405526	0.0402054	0.193334	0.41682	0.0899703	0	0.876332	0.00897159	0.221902	0.0759818	0.196717	0	0.386774	0.00808878	0.0611075	0.346821	0	0	0.45613	0.0146567	0.24584	0.0716109	0.00610854	0	0.611983	0.129446	0.116068	0.172426	0.133233	0	0.442077	0.00883642	0.208101	4.23061	0.958735	0	8.3525
TraesCSU02G169000	LTP DIR1	B	Un_2B				yes	yes		0.0205585	0.0198996	0	0.593943	0.00849952	0.016765	0	0	0	0	0	0	0.00220505	0.059503	0	0.241996	0.0116509	0	0.0721486	0.0185896	0	0.269967	0.0213804	0	0	0.0136663	0	0.341617	0.136005	0	0	0	0	0	0	0	0.0266331	0.00647082	0	0.0846807
TraesCS2D02G438400	LTP DIR1	D	2D				yes	yes		0.159692	0.198827	0	2.48977	0.248457	0.124983	0.299593	0.133126	0	5.5521	0.0661139	0.244151	0.139585	0.56629	0	2.2065	0.0115147	0.090076	0.239534	1.55749	0	2.41601	0.0257332	0.152728	0.123198	0.119785	0	1.5947	0.388916	0.0554176	0.208211	1.42438	0	2.83669	0.0496601	0.139596	1.25083	0.542322	0	2.39836
TraesCS3D02G415400	LTP DIR1	D	3D				yes	yes		6.14361	15.2608	0.0777074	0.374382	0.594919	5.7261	3.112	10.305	0.0126923	0.0722055	0.0135589	3.77141	3.34756	59.604	0.0494363	0.103285	0.0578952	4.50782	6.03077	22.2512	0.0628965	0.0716935	0.12325	7.28992	5.66881	18.0353	0	0.106996	0.248248	3.39236	3.84548	5.08823	0.255497	0.113143	0.160088	5.54526	7.1853	11.3658	0.070657	0.944742
TraesCS2A02G440300	LTP DIR1	A	2A				yes	yes		0.375178	0.0595439	0	5.56602	0.0725623	0.23797	0.395024	0.102975	0	5.07788	0.00871678	0.130005	0.229044	0.296395	0	1.44274	0.007548	0.0672228	0.380119	0.451497	0	2.17817	0.0121982	0.135408	0.180351	0.0244531	0	1.15127	0.104958	0.0644108	0.469658	0.646149	0	2.81897	0.0328214	0.171989	1.14169	0.145534	0	2.1352
TraesCS3A02G419700	LTP DIR1	A	3A				yes	yes		0.517275	0	0.318986	14.205	0.332034	2.21663	0.381042	0	0.123138	13.0944	0.954717	1.42698	0.0264298	0	0.0952057	14.3949	0.722187	0.840638	0.199238	0	2.03774	14.987	1.43249	2.32216	0.34518	0	0.12456	20.4364	0.615213	2.38099	0.148067	0	0.849667	19.6393	0.39571	1.74292	0.0541458	0	0.632843	18.1925
TraesCS4B02G323400	LTP DIR1	B	4B				yes	yes		0.263486	0.020516	2.25335	2.20074	0.730066	1.03806	0.290601	0.0230393	3.3149	1.38228	1.36107	0.924201	0.0695515	0	2.84121	1.67281	1.02026	0.555359	0.164176	0	3.68203	2.23055	1.14901	1.3795	0.301383	0.00196783	3.29784	2.65641	0.895245	1.25682	0.162341	0.0133948	4.73773	2.20446	0.850175	0.83859	0.105817	0.0402058	4.9013	6.34764
TraesCSU02G187200	LTP DIR1	B	Un_2B				yes	yes		0.190853	0.0316895	0	4.74775	0.240216	0.210312	0.0711672	0.00814847	0	1.48671	0.0037523	0.0284239	0.0529591	0.118517	0	2.33483	0.0286591	0.0325461	0.585624	0.521892	0	3.43776	0.12047	0.431	0.148187	0.01696	0	2.48118	0.61443	0.128435	0.10703	0.0364466	0	1.24268	0.0019961	0.147126	0	0	0	0.0121212
TraesCS2A02G440400	LTP DIR1	A	2A				yes	yes		1.10449	0.35955	0	7.90348	2.27389	0.586355	0.203861	0.237472	0	1.98362	0.0591017	0.102233	0.0847467	0.281956	0	0.828931	0.0178845	0.0700092	0.16962	0.77927	0	1.29408	0.0405523	0.200101	0.0829507	0.144215	0	0.611129	0.11671	0.0779916	0.124696	0.595184	0	1.19365	0.156173	0.0811436	0.660168	0.471542	0	0.830291
TraesCS2B02G215600	nsLTP C6-like	B	2B						yes	0	0	0	0	0.0252722	0	0	0	0	0	0.152634	0	0	0	0	0	0.247543	0	0	0	0	0	0.363018	0	0	0	0	0	0.0750621	0	0	0	0	0	0.0149573	0	0	0	0	0
TraesCS2D02G438500	LTP DIR1	D	2D				yes	yes		0	0	0	0.02805	0.00323126	0.0145784	0.024578	0.0103174	0	0.127663	0.00151132	0.0217122	0	0.0272949	0	0.0236546	0	0.00682932	0.00505037	0.0634731	0	0.0896615	0	0.0275355	0.00887269	0	0	0.0323183	0.0148651	0.0112282	0.0134461	0.0415254	0	0.0578971	0.00349318	0.019099	0.108106	0.0518491	0	0.298473
TraesCS3A02G419800	LTP DIR1	A	3A				yes	yes		2.44738	10.5731	0.00435294	0.66004	0.428507	1.27183	0.768983	5.1238	0.0102383	0.183774	0.0257213	0.538426	2.3337	21.3008	0.0213399	0.477881	0.0871213	0.946846	2.05465	7.36408	0.0592425	0.335817	0.116329	1.4486	1.23346	2.76173	0	0.24454	0.0765187	0.217483	1.33352	2.94845	0.0263979	0.365689	0.252717	1.18613	3.16907	3.83437	0.0576213	1.35311
TraesCS2B02G460341	LTP DIR1	B	2B				yes	yes		0	0.00141227	0	0.00459588	0.00392462	0	0	0	0	0	0	0	0	0.00199641	0	0.00179495	0	0	0.0134676	0.00228415	0	0	0	0	0	0.0012751	0	0.00165628	0.00094416	0	0.0176147	0.00669353	0	0.00041636	0.011708	0	0.477348	0.123137	0	0.136779
TraesCS5A02G495400	LTP DIR1	A	5A				yes	yes		0.0462815	0	1.64895	0.858245	0.701459	0.617396	0.118095	0	1.61445	0.527742	1.26882	0.484641	0.0462829	0	1.48549	0.770925	1.26514	0.381845	0.0128664	0	4.76475	1.07832	1.15274	0.589413	0.203767	0	1.76844	1.40312	0.838133	0.75812	0.053922	0	3.00777	0.894423	0.649361	0.519088	0.0155943	0.00228184	2.26058	1.73139
TraesCS2A02G440500	LTP DIR1	A	2A				yes	yes		0.134279	0	0	13.7131	0.188885	0.0264754	0.301748	0.203276	0	21.1814	0.109083	0.166286	0.158218	0.339241	0.00982378	50.0143	0.0588299	0.0496681	1.02109	0.395661	0	13.1656	0.215108	0.210208	0.14559	0.0285817	0.00487505	9.14324	0.215674	0.0863405	1.36527	3.1845	0	86.4855	0.906243	0.505827	0.845876	0.127252	0	9.09498
TraesCS2B02G460400	LTP DIR1	B	2B				yes	yes		0	0	0	0.0311665	0	0.00367945	0	0	0	0.0354317	0	0	0	0.00706298	0	0.00448571	0	0	0.0153173	0.00690171	0	0.0220856	0	0.00679118	0	0	0	0.0299606	0	0	0	0	0	0.00795639	0	0	0	0	0	0
TraesCS1A02G336300	nsLTP EPAD1-like	A	1A							0.00166653	0.026388	0.0262875	0.0286534	0.00566846	0.0154241	0.0790383	0.0430693	0.0736359	0.0542341	0.0250709	0.0448438	0.0189024	0.0243139	0.0775556	0.0156209	0.0101829	0.00589305	0.0348819	0.0357775	0.129761	0.0504518	0.0289785	0.0298717	0.0126415	0.015541	0.00801845	0.0143384	0.00824377	0.011364	0.0703178	0.053931	0.183295	0.0428861	0.0153358	0.024687	0.100387	0.0617253	0.273332	0.0511857
TraesCS3D02G219000	nsLTP GPI-anchored	D	3D				yes	yes	yes	0.032735	0.127332	0.0861518	0.0295196	0.136362	0.0558227	0.0325528	0.10323	0.055984	0.0205934	0.164459	0.0341996	0.036796	0.0659195	0.0604524	0.0336581	0.186008	0.0396755	0.0111964	0.0153848	0.0360145	0.00523986	0.0706904	0.00105365	0.0498412	0.107686	0.0179334	0.018498	0.12878	0.0530189	0.0322334	0.128831	0.0782892	0.0209094	0.150039	0.0228109	0.0301757	0.060407	0.0683954	0.0163603
TraesCSU02G125800	LTP-like	D	Un_4D							0	0	0	0.892398	0	0	0	0	0	0.916811	0	0	0	0	0	1.35467	0	0	0	0	0	0.70979	0	0	0	0	0	0.817538	0	0	0	0	0	1.10665	0	0	0	0	0	1.1411
TraesCS1B02G407700	LTP-like	B	1B							0	0	0	0	0	0	0	0	0	0	0	0	0	0	0.00842914	0	0	0	0	0	0	0	0	0	0	0	0	0	0	0	0	0	0	0	0	0	0	0	0.104504	0
TraesCS7D02G448100	LTP-like	D	7D							0	0	0.390195	0	0	0	0	0	0.196008	0	0	0	0	0	0.900701	0	0	0	0	0	0.0472962	0	0	0	0	0	0.533871	0	0	0	0	0	0.114598	0	0	0	0	0	11.9824	0
TraesCS4B02G282200	nsLTP GPI-anchored	B	4B				yes	yes	yes	0.111752	0.00251515	3.1195	0.473412	2.34785	1.34751	0.0219908	0	3.4403	0.737117	4.38657	1.15949	0.00920033	0	2.66356	0.603785	3.84676	0.788038	0.00985084	0	4.47818	0.557674	4.04413	1.0865	0.0558372	0	2.45173	0.771181	2.77394	1.37183	0.0455833	0	2.96157	0.773126	2.27502	1.00954	0.00674367	0	3.68493	1.02257
TraesCS7D02G448200	LTP-like	D	7D							0	0	41.5075	0	0	0	0	0	37.7196	0.00443156	0	0	0	0	35.9234	0	0	0	0	0	34.5435	0	0	0	0	0	40.393	0	0	0.00148546	0	0	11.8887	0	0	0	0	0	72.3458	0
TraesCS7D02G448465	LTP-like	D	7D							0	0	1.29592	0	0	0	0	0	1.06885	0	0	0	0	0	0.695045	0	0	0	0	0	0.439783	0	0	0	0	0	1.75905	0	0	0	0	0	0.086202	0	0	0	0	0	3.01123	0
TraesCS7D02G449200	LTP-like	D	7D							0	0	11.4843	0	0	0	0	0.0115736	7.97832	0	0	0	0	0	2.64097	0	0	0	0	0	4.70572	0	0	0	0	0	9.68017	0	0	0	0	0	0	0	0	0	0	0	13.8467	0
TraesCS5A02G551900	nsLTP GPI-anchored	A	5A				yes	yes	yes	0	0	0	0.238638	0	0	0	0	0	0.18017	0	0	0	0	0	0.400196	0	0	0	0	0	0.135721	0	0	0	0	0	0.12313	0	0	0	0	0	0.189827	0	0	0	0	0	0.132363
TraesCS7D02G399700	LTP VAS	D	7D				yes		yes	0.0897023	0	0.0115142	1.56474	0.0772348	0.248929	0.0583629	0	0.0206455	2.24221	0.313587	0.145088	0.0151954	0	0.00241576	1.95721	0.170505	0.150436	0.0193688	0	0.0767781	1.52874	0.42243	0.281606	0.0541254	0	0.00598711	2.48709	0.139518	0.10374	0.038963	0	0.0349134	3.12633	0.0545019	0.195835	0	0	0.0425324	2.16882
TraesCSU02G152700	Cortical cell delineating protein	D	Un_4D						yes	0	0	0	0.0186077	0	0	0	0	0	0.00385205	0	0	0	0	0	0.0203317	0	0	0	0	0	0.0221653	0	0	0	0	0	0	0	0	0	0	0	0	0	0	0	0	0	0.00034473
TraesCSU02G185500	Cortical cell delineating protein	D	Un_4D						yes	0	0	0	0	0	0	0	0	0	0	0	0	0	0	0	0	0	0	0	0	0	0.00536111	0	0	0	0	0	0	0	0	0	0	0	0.00068539	0	0	0	0	0	0
TraesCS1A02G175200	nsLTP 2P-like	A	1A							51.0345	32.286	3.23798	0.474424	39.3792	49.4082	36.6188	18.5823	7.24911	0.0478201	37.6902	31.1463	29.8721	21.7591	18.6037	0.461821	43.1294	46.9783	51.6126	23.2542	6.13832	1.15666	36.4819	53.3171	35.9742	12.3946	9.07568	0.0556135	25.9057	36.7146	26.5688	25.2833	4.78546	0.176702	37.5677	35.8418	27.012	19.5387	34.699	0.162746
TraesCS1A02G048700	nsLTP GPI-anchored	A	1A				yes	yes	yes	2.38158	0.333438	3.05146	6.32875	0.155728	2.33233	2.61016	0.377078	0.746713	4.79373	0.271494	2.34972	0.782672	0.674694	0.408252	7.02611	0.264741	1.80461	1.45187	0.427261	4.98126	7.29997	0.382949	2.84416	2.8713	0.770295	0.316425	5.25051	0.178813	1.82555	1.41755	0.213907	1.5855	7.21856	0.247616	1.44635	1.35836	0.136582	0.923056	4.64102
TraesCS2A02G161600	LTP cell wall protein PERK2	A	2A				yes		yes	2.08359	0.116085	15.8425	5.06149	5.41265	3.97657	1.80952	0.170693	19.6138	4.84261	7.47046	4.42613	0.721496	0.280856	19.565	6.56244	6.9006	2.46819	1.60509	0.0792865	12.9272	5.92969	8.02627	5.10489	2.08196	0.128414	15.9279	7.45712	4.30322	4.2482	1.07496	0.0894031	11.2741	8.22898	3.81393	3.42506	1.04716	0.102268	25.7449	6.41007
TraesCS2B02G187600	nsLTP type 1	B	2B				yes	yes	yes	1.77721	0.0823609	5.83942	4.94184	3.28007	4.81059	1.42276	0.0575489	6.12784	4.29964	4.50338	4.87426	0.327771	0.0943482	8.08365	5.65648	3.80959	2.57399	0.839261	0.0596065	6.31415	4.9888	4.55806	4.98748	1.76892	0.0930219	7.09342	6.73789	3.19186	5.13645	1.06797	0.0869367	5.7411	6.86767	2.52582	4.53921	0.67794	0.0499808	18.7462	5.76241
TraesCS2D02G168700	nsLTP type 1	D	2D				yes	yes	yes	2.02255	0.107656	18.2306	5.44964	5.8584	3.90448	1.71481	0.126899	17.858	5.03376	7.16039	5.09439	0.40528	0.0483842	8.20682	2.49821	2.07331	1.00182	1.17402	0.0784714	14.7442	6.56932	7.31718	5.70615	1.61971	0.132396	17.7154	7.28173	5.30627	4.30437	1.27729	0.0468709	14.2031	8.58193	4.1662	3.76732	0.694208	0.0535787	27.4208	6.202
TraesCS3A02G053000	nsLTP 4-like	A	3A				yes	yes		4.55652	0	0.00346172	0	0.403921	2.96983	3.80511	0	0.00834296	0	0.997157	2.46441	5.79952	0.00402171	0.0218274	0	1.10836	5.24475	9.61724	0	1.1257	0.00409616	0.222424	5.32787	7.40078	0	0.0383112	0	0.158037	4.12056	6.92863	0	0.174943	0	0.0682907	5.44524	2.76355	0	0.0121564	0
TraesCS3B02G062800	nsLTP cw18-like	B	3B				yes	yes		4.13566	2.25385	0.237699	0	0.784543	3.13461	3.90936	2.17577	0.344214	0	1.14264	3.31226	3.29846	0.806978	0.660275	0	1.12295	3.07044	4.61113	1.06693	1.27168	0	0.749941	3.25554	4.11354	1.67837	0.531783	0	0.72801	2.54478	3.08895	2.31858	0.986679	0	1.10421	2.23344	2.66373	0.762526	0.327603	0
TraesCS3D02G338300	nsLTP type 1	D	3D				yes	yes	yes	0.799433	0.00673331	50.933	0.0869614	27.0504	23.1303	0.2233	0.00266519	109.127	0.0922136	33.8971	17.4418	0.0909999	0.0021851	101.369	0.136336	24.1919	10.7992	0.133521	0	118.301	0.122706	28.2595	20.0296	1.07736	0	152.414	0.127258	21.2091	24.5764	1.34185	0	92.6044	0.186202	23.4227	19.5494	0.0542656	0.00790122	174.348	0.348173
TraesCS4A02G038400	nsLTP GPI-anchored	A	4A				yes	yes	yes	2.43606	0.0476062	0.0671181	3.10625	0.273064	2.11349	3.3252	0.0501736	0.00651706	4.0721	0.505614	3.07511	2.19799	0.0416268	0.0246689	3.26177	0.577148	1.95432	3.66169	0.0193209	0.0599367	3.21712	0.561113	3.45703	2.64737	0.0265123	0.0766969	3.40998	0.228579	2.33758	2.45482	0.0205678	0.0163987	3.84795	0.196273	2.62054	2.07238	0.131433	0.0654383	4.84934
TraesCS4B02G018000	nsLTP GPI-anchored	B	4B				yes	yes	yes	0.627773	0	0.00662639	1.5796	0.0528606	0.585545	0.893651	0.0161479	0.0514687	2.04692	0.112731	0.831645	0.185816	0.0201723	0.0710144	2.0606	0.0831036	0.618406	0.496103	0	0.448303	1.53865	0.096156	0.807639	0.642224	0.00135085	0.106366	1.6553	0.0510521	0.536955	0.595317	0.0344687	0.100462	1.79354	0.0281888	0.646248	0.446142	0	0.029107	1.34248
TraesCS4D02G016200	nsLTP GPI-anchored	D	4D				yes	yes	yes	0.841501	0	0	2.29733	0.0206798	0.857116	1.2339	0.0134399	0	3.1924	0.138906	1.12001	0.227002	0.00707943	0	3.20158	0.112895	0.790467	0.863396	0	0.391958	2.53475	0.150766	1.03532	1.1162	0.0053809	0.00200682	2.42598	0.0417885	0.899035	0.925272	0.0232621	0	3.26054	0.0410586	0.967792	0.364012	0	0	1.39924
TraesCS5A02G147000	nsLTP	A	5A							7.96756	7.53475	18.3253	0	15.0332	6.73514	6.68565	4.83583	21.1901	0.0145829	18.8795	6.48196	5.21951	2.37256	28.415	0.00093233	14.695	6.9338	8.3338	3.01532	50.4557	0.00324355	11.8925	7.55415	7.46846	2.81115	29.9067	0	14.1898	6.57302	5.40526	8.45221	28.789	0	11.8597	6.77798	4.77221	4.45831	22.9305	0
TraesCS5B02G076100	LTP DIR1	B	5B				yes	yes		0.779643	0.479047	0	1.94018	0.23754	0.395737	0.567751	0.264282	0	1.91134	0.0128411	0.139095	0.657874	1.53381	0	0.985245	0.0304042	0.242546	1.27484	2.20857	0	1.57833	0.0608609	0.393004	0.65105	0.289018	0	2.57715	0.603714	0.235255	0.975718	2.79987	0	1.24413	0.0808352	0.39111	3.17168	1.30998	0.00665162	0.861523
TraesCS5D02G145200	nsLTP	D	5D							0	0	0	0.00104968	0	0	0	0	0.0113356	0	0.00092937	0	0	0.00114906	0.0059846	0.00418614	0.0055959	0	0	0	7.80694	0	0.00520195	0	0	0	0.00516388	0.00916665	0.00087091	0	0	0	0.258916	0	0	0	0	0	0	0
TraesCS6B02G028400	nsLTP 4-like	B	6B				yes	yes		0.085134	0.00134522	0.313558	9.5811	0.00186914	0.261679	0.102777	0.00199535	0.604003	8.98257	0.00366062	0.245032	0.0471958	0	0.0429948	9.75883	0.00339296	0.20234	0.173987	0	0.412866	6.9836	0.00533972	0.260493	0.121702	0.00060728	0.0812989	10.3818	0.00417267	0.341579	0.0560705	0	0.606995	9.58112	0.00205077	0.331308	0.0302278	0.00905961	0.00949658	8.79546
TraesCS6D02G082700	nsLTP C6-like	D	6D						yes	0	0.0138251	0	0	0.00052061	0	0	0	0	0	0.475158	0	0	0	0	0	0.616668	0	0	0	0	0	0.338123	0	0	0	0	0	0.0814547	0	0	0	0	0	0.00143344	0	0	0	0	0
TraesCS7A02G115559	nsLTP 3-like	A	7A				yes	yes		0	0	0	0	0.00529641	0	0	0	0	0	0.0026833	0	0	0	0	0	0	0	0	0	0.0230491	0	0.007708	0	0	0	0.00075439	0	0.00946552	0	0	0	0.0237003	0	0	0	0	0	0	0.00098135
TraesCS7B02G012800	nsLTP A-like	B	7B				yes			0.35532	0.0120298	0.00304399	0.348216	0.337879	0.192701	0.451683	0.00440684	0.0124822	0.272834	0.51732	0.266629	0.233102	0.00888718	0.0070234	0.188343	0.349485	0.282772	1.03284	0.00339292	0.00409805	0.273273	0.326006	0.42233	0.302354	0.0114269	0.00341469	0.209686	0.211771	0.245591	0.190525	0.01287	0	0.148485	0.291525	0.145332	0.258464	0.00685709	0	0.505442
TraesCS7D02G110800	nsLTP type 1	D	7D				yes	yes	yes	0.350793	0.167505	0.0501596	0.676659	0.874231	0.228325	0.666873	0.126476	0.0467071	0.680057	1.37055	0.493955	0.708903	0.112955	0.00761034	0.669313	1.08363	0.445715	0.799145	0.13355	0.0330181	0.678574	0.833852	0.546217	0.647651	0.125422	0.0204989	0.722027	0.634424	0.354867	0.482819	0.251894	0	0.569281	0.787975	0.353632	0.4441	0.20154	0.0715817	0.882487
TraesCSU02G032800	nsLTP	D	Un_4D							0	0	2.08921	0	0	0	0	0	74.8292	0	0	0	0	0	30.6152	0	0	0	0	0.00267267	240.05	0	0	0	0	0	60.6914	0	0	0	0	0	80.7254	0.0117676	0	0	0	0	8.17312	0
TraesCS1B02G394400	nsLTP type 2	B	1B				yes	yes	yes	2.20362	0.00155786	0.359204	80.9547	3.6616	3.2909	2.53169	0.0139683	0.335187	63.9057	2.31498	4.30007	0.816843	0.354249	0.207846	62.8105	3.84401	1.92706	2.98413	0	0.967375	83.4793	2.26378	3.64792	1.67409	0.00070328	0.33625	105.573	2.5344	3.38342	2.1534	0.281138	0.435157	107.449	1.24975	3.86315	2.14124	0	0.317042	88.0478
TraesCS2A02G477700	nsLTP 3-like	A	2A				yes	yes		63.3958	0.00898279	11.5897	0.124409	17.6542	82.8685	55.2714	0.00132155	20.1958	0.151194	28.4594	79.3435	24.8286	0	26.3814	0.07727	21.34	62.5541	38.677	0	16.063	0.11856	22.5996	68.8852	76.0801	0.0006732	28.3986	0.047079	15.9939	96.1108	29.87	0	17.5832	0.120404	13.7984	54.522	34.6756	0.0327556	46.6001	0.0858712
TraesCS2B02G500900	nsLTP 3-like	B	2B				yes	yes		1.19902	0	0.588396	0.00637132	5.46965	2.6155	1.01973	0	1.07092	0	15.6035	2.66988	0.0608724	0	0.932741	0	4.87962	1.17795	0.0814609	0	0.385117	0.00094413	7.2135	1.04835	15.0362	0.00178477	5.39826	0	9.41596	16.0074	0.0289674	0	0	0	0.762411	0.726372	11.4451	0.0160802	4.84761	0.00487456
TraesCS3B02G064000	nsLTP 4-like	B	3B				yes	yes		0.533087	0.043234	0.0365757	0.0063479	0.0339737	0.506735	0.493925	0.0342001	0.0929226	0.00388435	0.0790375	0.592939	0.268757	0.0368747	0.153392	0.00104409	0.115894	0.477734	1.12882	0.00579426	0.30968	0.00288005	0.0427	0.539931	0.556579	0.0447836	0.157896	0.00382232	0.0512962	0.361875	0.437809	0.0114658	0.0139954	0.00153623	0.0271686	0.297721	0.283427	0.00985265	0.148747	0.0139887
TraesCS4A02G295900	nsLTP EPAD1-like	A	4A							0	0	0.00360143	0.00130059	0	0	0	0	0.0255992	0	0.0122646	0	0	0	0	0	0.00873261	0	0	0	0	0.00072821	0.0104486	0	0	0	0.00671536	0	0	0	0	0	0	0.00557741	0.00661848	0	0	0	0.0434758	0.0128425
TraesCS5A02G432900	nsLTP GPI-anchored	A	5A				yes	yes	yes	0.404543	0.0215988	0	0.448814	0.0131371	0.243236	0.558123	0.0987399	0	0.71509	0.0359882	0.495729	0.316656	0.141072	0.0031446	0.478553	0.0085948	0.297412	0.312306	0.00607648	0.00695202	0.481418	0.0491662	0.343513	0.383295	0.0112492	0.00183464	0.430457	0.0108173	0.272436	0.284577	0.177407	0	0.815321	0.020774	0.39429	0.212323	0.0136406	0	0.519064
TraesCS5B02G435600	nsLTP GPI-anchored	B	5B				yes	yes	yes	0.625982	0.0136362	0	0.736691	0.0111982	0.556752	1.15857	0.141221	0	1.13627	0.0423712	0.847226	0.29638	0.220268	0	0.9002	0.0268187	0.526711	0.631508	0.00791464	0.00716961	0.784949	0.0188822	0.73333	0.724061	0.00547001	0	0.631147	0.00552192	0.566677	0.591402	0.280461	0	1.29266	0.00662711	0.607714	0.670092	0.0514251	0	1.0931
TraesCS5D02G463000	nsLTP GPI-anchored	D	5D				yes	yes	yes	7.20531	0.406125	0	0	0.857558	4.26447	6.81379	0.58724	0	0	3.26448	5.03491	4.77303	0.0304127	0.00356007	0	2.63576	5.79768	9.09009	0.014961	0.0899672	0	1.49162	6.1316	9.85975	0.130481	0.0104268	0	1.40544	5.95577	6.28875	0.123793	0.016651	0	0.301973	5.20908	3.79681	0.12461	0	0
TraesCSU02G237900	nsLTP 4-like		Un				yes	yes		0.0961238	0.00345582	0.00397118	0.00085967	0.0113998	0.11465	0.163339	0.0166787	0.016552	0	0.0157762	0.108782	0.0703354	0.0110344	0.0265972	0.00208818	0.0177388	0.0718869	0.148097	0	0.054509	0	0.0172575	0.120778	0.130542	0	0.0352917	0	0.00977855	0.0941177	0.074348	0	0	0	0.00806826	0.0444832	0.0545973	0.00239539	0.0564297	0.334602
TraesCS2B02G501000	nsLTP 3-like	B	2B				yes	yes		47.3955	0.00631712	2.06373	0.00946556	18.0458	89.5427	35.9682	0.0179094	3.19711	0.0309872	27.6915	71.0888	19.5177	0.00745172	7.20045	0.0356313	35.1102	91.2685	27.639	0	3.11358	0.0410082	33.5051	77.1821	13.0817	0.00594924	11.8677	0.0135274	6.4658	22.9939	24.3867	0.00286661	3.02985	0.0480451	20.9272	64.8553	5.63098	0.0194209	20.1236	0.0236128
TraesCS2D02G476900	nsLTP 3-like	D	2D				yes	yes		105.415	0.001727	14.1528	0.0253794	22.4396	102.555	83.3308	0	22.5997	0.0170321	36.6136	85.7514	51.0736	0.00152332	30.9293	0.00219497	31.5511	88.1037	61.3815	0	14.2726	0.0181711	32.1048	70.9921	92.8114	0.00467781	43.6176	0.040637	20.0977	81.8961	7.08334	0	11.5081	0.00739235	5.25864	18.7672	6.01526	0.00517505	23.8622	0.00396226
TraesCS3B02G170800	nsLTP type 1	B	3B				yes	yes	yes	0.00506517	0	0	0	0.216968	0.030994	0	0	0	0	1.42221	0.00693376	0	0	0	0	0.83197	0.0409747	0	0	0	0	0.798219	0	0	0	0	0	0.343604	0	0.00914364	0	0	0	0.153364	0.0113574	0	0	0	0
TraesCS5A02G433100	nsLTP GPI-anchored	A	5A				yes	yes	yes	1.38627	0.00454164	0	1.46841	0.025711	1.26817	2.04289	0.0622916	0	2.10533	0.226809	1.77772	0.362875	0.139796	0	1.69839	0.109074	1.23661	0.760629	0	0.0226494	0.668257	0.101999	1.36746	1.73292	0	0.00225904	1.46711	0.0315393	1.26689	1.1339	0.136873	0	2.5444	0.0317835	1.38289	0.198738	0	0	0.450569
TraesCS5B02G435800	nsLTP GPI-anchored	B	5B				yes	yes	yes	0.0269851	0	0.00174971	0.0839479	0.00262458	0.0322525	0.0507922	0.00269263	0	0.141834	0.00105694	0.0430311	0.0490632	0.0132212	0.0125481	0.082458	0	0.0224389	0.100502	0.0335469	0.0216965	0.0670932	0.00144864	0.0773021	0.0231367	0.00573917	0.001351	0.122342	0.00563102	0.038565	0.0260648	0.0078549	0.0848874	0.089924	0.00150568	0.0223547	0.00262916	0.00630594	0.00184333	0.0900974
TraesCS5D02G463100	nsLTP GPI-anchored	D	5D				yes	yes	yes	7.18021	5.32566	2.82285	0.0139123	3.81711	4.31745	8.23392	5.78155	3.83002	0.0408635	6.15577	5.58019	3.90795	0.574475	4.70624	0.0742705	5.57144	4.73302	6.84006	0.39121	3.20813	0.00951471	5.06536	4.80951	8.91796	1.89906	6.09656	0.00191282	3.94793	5.23676	5.386	2.51501	3.41715	0.0260406	3.06348	4.7614	2.39341	3.27315	6.92067	0.00192753
TraesCSU02G253500	nsLTP 4-like		Un				yes	yes		0.0729987	0	0.926586	0	0.00090503	0.0800693	0.0773284	0.00096614	0.0276199	0	0.0938894	0.071884	0.0243828	0	1.63984	0	0.122343	0.044143	0.056635	0.00221187	0.0166702	0	0.00258547	0.0557849	0.0384364	0.00117617	0.0210555	0	0.0373916	0.052707	0.0179153	0.00208674	0	0	0	0.04654	0.012312	0.316833	0.200842	0
TraesCS2B02G564300	nsLTP 2P-like	B	2B							0	0	37.2134	0	0	0	0	0	36.067	0.00493892	0	0	0	0	28.5077	0	0	0	0	0	33.5613	0	0	0	0	0	40.9652	0	0	0	0	0	24.6381	0.00169717	0	0	0	0	13.9843	0
TraesCS2D02G536300	nsLTP 2P-like	D	2D							0	0	31.6286	0	0	0	0	0	26.7848	0	0	0	0	0	18.7686	0	0	0.0030648	0	0	22.4553	0	0	0	0	0	28.9745	0	0	0	0	0	5.52753	0	0	0	0	0	31.9522	0
TraesCS3B02G369600	nsLTP GPI-anchored	B	3B				yes	yes	yes	2.61787	0.0741257	0.166709	0	1.16036	4.88118	1.48082	0.045073	0.123071	0.00156831	0.976977	3.30919	0.505576	0.0165659	0.115237	0	0.816124	1.68381	0.798789	0.007884	0.0758502	0	1.09852	2.76039	2.88379	0.0716163	0.353685	0	1.12577	3.97019	0.634359	0.012323	0.10474	0	0.514796	2.33409	0.992945	0.0143419	1.01241	0
TraesCS5A02G433400	nsLTP GPI-anchored	A	5A				yes	yes	yes	0.331543	0.00997933	1.19163	1.31942	0.0110096	0.349771	0.468022	0.0281764	1.4714	1.98775	0.0496964	0.478938	0.169408	0.0345035	0.694751	1.59291	0.0539833	0.191803	0.241349	0.00136477	0.218032	1.27269	0.0346993	0.385502	0.453615	0.00238808	0.689463	1.29418	0.0112374	0.325094	0.23048	0.036022	0.414503	2.07385	0.0223445	0.280133	0.207398	0.0247277	0.589795	1.03753
TraesCS5B02G435900	nsLTP GPI-anchored	B	5B				yes	yes	yes	0.397834	0.00159626	0.00188525	0.320545	0.00604229	0.243049	0.528848	0.0236682	0.00926006	0.541664	0.0103245	0.382162	0.0829034	0.0256988	0	0.345008	0.0104846	0.220929	0.308038	0	0.0120104	0.410484	0.0119856	0.327884	0.441753	0.0180923	0	0.359012	0.00071145	0.328077	0.257201	0.0291628	0	0.683073	0.00324464	0.251791	0.10721	0.00447528	0.00198612	0.521506
TraesCS5D02G463300	nsLTP GPI-anchored	D	5D				yes	yes	yes	0	0.00163071	6.10733	0	0.0507902	0	0	0	9.45296	0	0.024294	0.00564418	0	0	4.84451	0	0.0329523	0	0	0	61.3081	0	0.0280583	0.00539658	0.0120425	0	11.3864	0	0.0665741	0.00241521	0	0	28.1363	0	0.0578001	0.00837641	0	0	4.77376	0
TraesCS3B02G376700	nsLTP type 1	B	3B				yes	yes	yes	0.21095	0	39.9448	0.0554013	15.56	9.54687	0.148222	0.00164008	68.2232	0.0289288	17.314	7.06499	0.0621497	0.00146295	40.2964	0.00371882	11.6017	3.46377	0.0224351	0	40.4848	0.00427792	6.63119	4.90904	0.228197	0.00399325	76.9482	0.00519679	11.6292	10.32	0.0613408	0	20.5211	0.0106413	4.16808	6.58702	0	0.0109564	30.3926	0
TraesCS5A02G433500	nsLTP GPI-anchored	A	5A				yes	yes	yes	0	0	0	0.00046818	0	0	0	0	0	0	0	0	0	0	0	0	0	0	0.0780033	0	0.0212224	0.189549	0.00494272	0.0475481	0	0	0	0.00166406	0	0	0	0	0	0	0	0	0.0127102	0	0.141637	0.0730215
TraesCS5B02G436000	nsLTP GPI-anchored	B	5B				yes	yes	yes	0.013962	0	0.00302493	0.0273615	0	0.0151778	0.00355028	0.00189953	0	0.0336346	0	0.0201718	0.0146374	0	0	0.026366	0	0.0180077	0.0155069	0	0.0007835	0.0222462	0.00062611	0.0104176	0.0220118	0	0.00392036	0.0110327	0	0.0201949	0.00489778	0	0	0.0464186	0	0.0127555	0.00861987	0	0	0.042864
TraesCS5D02G476800	nsLTP A-like	D	5D				yes			0	0	2.49113	0.00122609	3.37403	0	0	0	6.10642	0	9.28942	0	0	0	25.1246	0	5.12374	0.00351699	0	0	2.11935	0	7.73048	0	0.0124509	0	18.9696	0	2.98722	0	0	0	2.11584	0.00529131	1.57558	0	0.00404304	0	82.1258	0
TraesCS3B02G396400	nsLTP type 1	B	3B				yes	yes	yes	1.86713	0.0395127	0.248573	1.09268	0.0966066	2.84798	2.17581	0.0176428	0.12829	1.05707	0.262841	3.41006	1.73801	0.0380972	0.143669	0.860232	0.626572	2.00487	2.37355	0.0237112	0.158986	0.969309	0.25023	3.56521	2.28481	0.0291036	0.132138	1.10852	0.128854	3.35891	1.9048	0.0466427	0.0656194	0.990994	0.12837	2.85621	1.46697	0.111792	0.224498	2.01022
TraesCS5A02G433800	nsLTP GPI-anchored	A	5A				yes	yes	yes	0.236791	0	0.141525	0.44246	0.010842	0.16069	0.289365	0.00126294	0.127845	0.59154	0.0162567	0.231809	0.0566775	0	0.208862	0.5904	0.00618069	0.192227	0.0119226	0	0.0114159	0.0483582	0.00326176	0	0.255586	0	0.265139	0.554	0.00109217	0.100393	0.161691	0.00648694	0	0.98344	0.00346351	0.147738	0	0	0.0768084	0.0454409
TraesCS5B02G436100	nsLTP GPI-anchored	B	5B				yes	yes	yes	0.633061	0.0123904	0	0.839078	0.0160874	0.591214	0.902149	0.0384631	0.0253467	1.27328	0.0745722	0.790306	0.161378	0.115199	0.03435	0.900834	0.0185115	0.477665	0.684073	0	0.158313	0.925044	0.0345542	0.644067	0.825076	0	0.0230353	0.876478	0.0187269	0.577804	0.573864	0.0507753	0.0115962	1.35121	0.0188167	0.65286	0.363302	0.00680369	0.0231667	1.09158
TraesCS5A02G422900	nsLTP	A	5A							0.00287013	0	45.9324	0.00462069	0	0	0	0	40.8856	0	0	0.00344962	0	0	35.7028	0	0	0.00144988	0	0	43.0396	0	0	0	0	0	29.0247	0	0	0.00809804	0.0143792	0	14.7401	0.00707153	0	0.00697839	0	0	4.18026	0
TraesCS5B02G436600	nsLTP GPI-anchored	B	5B				yes	yes	yes	0.223832	0.00305278	0.976144	0.951292	0.0308643	0.149921	0.35144	0.0228398	1.50778	1.48386	0.0602876	0.31035	0.0446895	0.0246794	0.858132	1.33598	0.0484931	0.224931	0.108019	0	0.512902	1.11245	0.0456092	0.237537	0.381098	0.00453495	0.900702	1.10437	0.025132	0.196804	0.172958	0.0475514	0.733842	2.02776	0.0422418	0.217158	0.0901311	0.00611296	1.36541	0.956973
TraesCS5A02G464100	nsLTP A-like	A	5A				yes			0.0474563	0	11.3124	0	4.26946	0.0332672	0.0299873	0	23.1177	0	8.87883	0.0273607	0	0	41.7953	0	5.93084	0.00893835	0.043224	0	2.27601	0	7.2197	0.0334352	0.169665	0	45.9202	0	3.52999	0.0592092	0.00456863	0	5.88029	0.00420951	1.65891	0.0224061	0.0127815	0	131.797	0
TraesCS5B02G436700	nsLTP GPI-anchored	B	5B				yes	yes	yes	0.225878	0	0.416655	0.708573	0.0128796	0.168355	0.374243	0.00334704	0.775362	0.865003	0.0258436	0.263293	0.0958848	0.010577	0.930803	0.91279	0.0305414	0.146651	0.144372	0.00137207	0.555836	0.765862	0.0250045	0.257902	0.326402	0	1.05353	0.854852	0.00540244	0.193813	0.148304	0.0140849	0.546945	1.43809	0.00351623	0.196897	0.107431	0	2.04873	0.684095
TraesCS5B02G461500	nsLTP GPI-anchored	B	5B				yes	yes	yes	2.42987	0.110674	0.00277416	0	0.719686	1.69656	2.69005	0.0801066	0.0066859	0	3.69246	1.75641	1.16451	0.00624568	0	0	2.71086	1.39126	3.98971	0.00253268	0.00608752	0	2.07411	2.33825	3.55578	0.115079	0	0	1.20493	1.67622	2.30502	0.0781965	0	0	0.834666	1.99052	1.10527	0.145349	0.00292258	0
TraesCS5B02G461600	nsLTP GPI-anchored	B	5B				yes	yes	yes	1.65612	1.35425	0.61626	0	2.16333	1.39785	1.77694	1.64522	1.36686	0.00334335	3.75243	1.26966	0.795399	0.331071	1.69073	0.0235942	3.05831	1.01618	2.03233	0.350362	2.86491	0.00652572	3.35576	1.5694	1.8443	0.763756	2.17246	0	2.25942	1.18866	1.50498	0.823889	1.29172	0.00295293	1.96018	1.02883	0.510251	0.78661	2.95331	0
TraesCS1D02G050000	nsLTP GPI-anchored	D	1D				yes	yes	yes	2.20628	2.01016	0.726338	6.42745	0.302859	2.03456	3.64548	1.19996	0.958106	7.37919	0.63677	2.89463	0.744555	2.8362	0.775549	7.75348	0.625412	1.80259	1.92333	3.97182	1.09593	6.92259	0.751981	2.75952	3.40542	2.4655	0.557397	6.55439	0.363466	1.9933	1.85595	1.495	0.717893	8.77767	0.374814	2.26656	2.23947	0.722979	0.170014	7.03488
TraesCS1D02G164000	nsLTP 2P-like	D	1D							0	0	0.35121	0.00207754	0.366365	0.0114421	0	0	0.396015	0	0.482553	0.00949046	0	0.0264711	2.94036	0	0.739302	0.00475741	0	0.00267267	0.0315294	0	0.213015	0	0.00791148	0.00994846	0.427213	0	0.677297	0.00726926	0	0.00436486	0.0338223	0	0.936808	0	0	0.00294208	20.9874	0.0018673
TraesCS1D02G305700	nsLTP GPI-anchored	D	1D				yes	yes	yes	0.241825	0.530337	14.9398	0.00889566	1.50956	0.176542	0.230089	0.242766	14.8254	0.00463673	4.38916	0.284661	0.192797	0.125926	11.019	0	3.1613	0.133173	0.363153	0.386629	14.4622	0.00737272	3.72755	0.267784	0.228995	0.455696	11.2138	0.00779448	2.07688	0.275503	0.225198	0.327262	18.948	0.00855744	1.25278	0.186933	0.246285	0.186626	15.6991	0.00082991
TraesCS1D02G380800	nsLTP type 2	D	1D				yes	yes	yes	2.46218	0.00826546	0.47147	125.065	6.27096	3.27862	2.6581	0.265119	0.809352	87.9751	2.00763	4.81834	1.15005	0.285006	0.556604	88.7761	2.31162	2.55295	4.7863	0.00642456	2.1688	135.956	2.58742	6.06697	2.59143	0.0196918	0.80703	152.681	4.48103	4.53336	2.73033	0.417539	0.619262	142.682	1.72119	5.32291	3.65424	0.0633393	1.12187	107.908
TraesCS1D02G381100	nsLTP type 2	D	1D				yes	yes	yes	2.55302	0.0241469	0.583073	30.6007	1.54752	3.04595	2.9132	0.0498542	0.408439	28.8623	1.59215	3.57116	0.901397	0.0771563	0.505751	26.5335	2.05731	2.38497	2.40209	0	0.701051	30.4003	1.73981	4.13769	2.2383	0.00281311	0.494544	39.3035	1.55987	2.90584	2.36417	0.0333837	0.493736	34.6823	1.09369	3.2573	2.03075	0	0.555475	40.9434
TraesCS1A02G175100	nsLTP 2P-like	A	1A							0.00961285	0.0006953	0.432785	0	0.126437	0.00596646	0.0490278	0	0.268404	0	0.219335	0.0786929	0	0.0126864	1.38851	0	0.192799	0.00296139	0.00868183	0.00910848	0.270407	0	0.242875	0.00668554	0.0466579	0	0.262569	0	0.154417	0.0205843	0.00711921	0.00260929	0.0298798	0	0.0872378	0.00401578	0.0172074	0	7.50259	0
TraesCS1B02G063700	nsLTP GPI-anchored	B	1B				yes	yes	yes	0	0	0	0	0	0.001703	0	0	0	0	0	0	0	0	0	0	0	0.00070808	0	0	0	0	0	0	0	0	0	0	0	0	0	0	0	0	0	0	0	0	0	0.00171781
TraesCS2A02G182100	nsLTP	A	2A							0	0	0	0	0	0	0	0	0	0	0.00167399	0	0	0	0	0	0.0096753	0	0	0	0	0	0.00967298	0	0	0	0	0	0.00574943	0	0	0	0	0	0	0	0	0	0	0.0007287
TraesCS2B02G258900	nsLTP GPI-anchored	B	2B				yes	yes	yes	0	0	0	0	0.54532	0	0	0	0	0	0.0228358	0	0	0	0	0	0.126052	0	0	0	0	0	0	0	0	0	0	0	0.36923	0	0	0	0	0	0.547875	0	0	0	0	0
TraesCS2D02G189800	LTP cell wall protein PERK2	D	2D				yes		yes	0	0	0	0	0	0	0	0	0	0	0.00442813	0	0	0	0	0	0.00340463	0	0	0	0	0	0.00914396	0	0	0	0	0	0.00917513	0	0.00111907	0	0	0	0	0	0	0	0	0
TraesCS3A02G053100	nsLTP 4-like	A	3A				yes	yes		1.11839	0	0	0	0.030071	0.808397	0.610361	0	0.00271404	0	0.0344403	0.474639	0.821638	0.00505837	0	0	0.0672253	0.871325	0.107539	0	0.00640076	0	0.00533449	0.033046	1.17643	0	0.00089096	0	0.00747577	0.417843	0.527056	0	0	0	0.00099297	0.486076	0.40094	0	0	0
TraesCS3B02G062900	nsLTP cw18-like	B	3B				yes	yes		3.59452	2.02336	0.177428	0	0.714134	2.82472	3.428	2.07923	0.330309	0	1.01028	2.90929	3.0537	0.720489	0.596618	0	1.06418	2.85301	3.99875	0.91709	1.20631	0	0.635571	2.84485	3.61311	1.44302	0.435616	0	0.607532	2.10287	2.6975	2.02267	0.95169	0	1.0045	1.85605	2.35076	0.673379	0.316028	0
TraesCS3D02G331400	nsLTP GPI-anchored	D	3D				yes	yes	yes	5.32435	0.16415	2.31434	0.00199277	3.08621	10.2755	5.02265	0.120566	3.53674	0.00271512	4.0897	12.1887	1.41777	0.109647	3.28599	0.00201109	2.80435	6.67324	2.94118	0.0717574	2.91968	0	3.96749	10.0234	6.80183	0.0912569	4.68068	0	2.17658	9.81616	1.01579	0.0835162	0.956233	0	1.00776	3.54494	1.22999	0.0624977	5.06384	0
TraesCS4A02G129300	nsLTP GPI-anchored	A	4A				yes	yes	yes	0.344444	0.0246634	0.132386	0.243655	0.199406	0.261874	0.500748	0.0505445	0.111325	0.215311	0.350987	0.660987	0.424698	0.00597724	0.225307	0.273807	0.276424	0.505032	0.426515	0.00236139	0.151004	0.139589	0.155941	0.468511	0.803781	0.0261989	0.169977	0.272691	0.189114	0.538543	0.210608	0.0184432	0	0.295546	0.223743	0.439485	0.161572	0.0205785	0.181195	0.13284
TraesCS4B02G119700	nsLTP GPI-anchored	B	4B				yes	yes	yes	0.0187021	0.0100794	0.0252542	0.0194546	0.00700717	0.0200149	0.0213272	0.0114656	0.0344727	0.0192965	0.116481	0.0287744	0.00917199	0.00712384	0.0185215	0.0157197	0.318205	0.0055818	0.0272579	0.00819964	0.0121917	0.0239295	0.0289237	0.00861457	0.0282956	0.00953793	0.00963729	0.0151067	0.0221782	0.0200432	0.00692967	0.00761014	0.0320844	0.0260498	0.00429691	0.0052131	0.0349363	0.00846081	0.0105495	0.00886504
TraesCS4D02G118900	nsLTP 4-like	D	4D				yes	yes		0.531413	0.019836	8.36873	0.00449567	2.69253	5.26932	0.121988	0.00133259	18.7008	0.00902978	8.5475	3.40525	0.0154512	0.0467342	17.0581	0.00672591	6.08385	2.77417	0.043519	0.00989242	12.2392	0.00389471	7.61298	3.23147	0.42988	0	21.1076	0	4.28743	4.39416	0.308027	0.017004	13.041	0.0100597	2.21656	2.94611	0.0443816	0.0022401	19.9113	0
TraesCS5B02G145900	nsLTP type 1	B	5B				yes	yes	yes	117.374	50.0498	303.361	0.0306239	184.558	98.3947	110.557	47.6402	412.464	0.0242429	252.156	100.974	70.759	17.7432	446.251	0.0140531	169.825	92.2523	113.352	19.6758	727.658	0.00135807	174.833	101.917	101.16	15.3663	539.87	0	150.688	96.246	88.1123	49.6764	464.999	0.0334999	133.299	111.798	58.5256	48.942	623.955	0.00753663
TraesCS5D02G145300	nsLTP 3-like	D	5D				yes	yes		47.7155	3.10953	104.819	0.0119338	71.0065	40.9669	37.7683	1.32233	79.9017	0.00739872	76.735	29.5766	26.9252	0.308466	171.8	0.0599648	71.6323	38.8257	53.224	1.28501	286.536	0.0495889	65.1915	48.721	43.3312	0.965809	204.635	0.0216483	57.9496	41.5302	29.7254	2.14543	220.373	0.0310084	51.6721	42.502	20.6923	4.65869	180.007	0.0750937
TraesCS6A02G098000	nsLTP C6-like	A	6A						yes	0	0	0	0.00391814	0.0770327	0	0	0	0	0	10.0229	0	0	0	0	0	7.16119	0.00322384	0	0	0	0	13.1285	0	0	0	0	0	0.76273	0	0	0	0	0	0.0416012	0	0	0	0.00331799	0.0124876
TraesCS6B02G287900	nsLTP GPI-anchored	B	6B				yes	yes	yes	3.32515	0.0132667	6.64593	3.05192	0.937429	2.03858	1.67777	0.0127338	3.94789	2.54516	0.530765	1.0235	1.47189	0.0398992	2.68288	2.09179	0.35559	1.03477	5.62655	0.00528441	8.58468	3.48187	0.914264	2.56642	1.47325	0.00294997	2.67419	2.61302	0.445633	0.76965	3.16747	0.0152168	5.8796	3.52381	0.461595	2.1206	1.10679	0.00092096	2.79349	5.00028
TraesCS6D02G084600	nsLTP C6-like	D	6D						yes	0	0	0	0	0.0424776	0	0	0	0	0	4.83018	0	0	0	0	0	4.54726	0	0	0	0	0	0.0572498	0	0	0	0	0	0.376003	0	0	0	0	0	0.0162259	0	0	0	0	0
TraesCS7A02G452100	nsLTP 3-like	A	7A				yes	yes		3.69885	0.0394957	0.109054	58.1722	8.45101	5.57659	9.78775	0.0192065	0.983455	71.5033	7.91829	12.9067	2.56383	0.00200578	0.187828	56.4049	3.07961	3.96512	5.51902	0.00709892	0.228329	75.1606	4.25476	5.52238	6.94715	0.0284222	0.244146	112.663	9.33424	9.08872	7.12326	0.0899869	0.851751	126.248	10.865	10.6055	32.5277	0.188352	1.89074	180.816
TraesCSU02G032900	nsLTP	D	Un_4D							0.00093527	0	3.04445	0.0005158	0.278502	0	0.0437114	0.445348	189.312	0.0101011	10.3438	0.107184	0	6.06107	136.773	0.0139834	13.4377	0.0490242	0.0306996	0.0882368	271.359	0.0208704	5.45152	0.127042	0.0755426	0.110708	105.982	0.0187893	11.8527	0.304142	0.0218663	0.712401	123.012	0.00998146	16.8521	0.105069	0.0804056	0.00353394	329.552	0.0274262
TraesCS5B02G475500	nsLTP A-like	B	5B				yes			0.379369	0	18.6448	0	7.52344	0.496663	0.122649	0	48.3147	0	12.3193	0.304319	0.121927	0	89.6	0	8.34343	0.541912	0.148071	0	10.3546	0	7.12075	0.211935	1.08615	0	93.7951	0	4.67406	0.628204	0.218893	0	20.656	0	2.905	0.203468	0.0264413	0	289.838	0
TraesCS5B02G475600	nsLTP A-like	B	5B				yes			0.00763485	0	0.00494967	0.0384429	0.00173417	0.0026492	0.0185053	0	0	0.0547542	0.00445762	0.0224111	0.00235528	0	0.0407721	0.0294803	0	0.00456711	0	0	0	0.0242181	0.00221642	0.0175338	0.00357176	0	0.0735675	0.030188	0.00442334	0.00449497	0.00321421	0	0	0.0318917	0	0.00476275	0.00822397	0	0.134596	0.0443711
TraesCS5B02G475800	nsLTP A-like	B	5B				yes			0.00649109	0	1.7329	0	0.54226	0.0066498	0.00284568	0	5.77073	0	0.579776	0.00400477	0	0	4.23636	0	0.278182	0	0	0	0.125526	0	0.0789401	0.0243505	0.0207877	0	9.71359	0	0.391942	0.0298711	0.00929118	0	1.37995	0	0.19037	0	0	0	23.1695	0
TraesCS5B02G475879	nsLTP A-like	B	5B				yes			0	0	0	0	0	0	0	0	0	0	0	0.00955698	0	0	0	0	0	0	0	0	0	0	0	0	0	0	0	0	0	0	0	0	0	0	0	0	0	0	0	0
TraesCS5B02G475900	nsLTP A-like	B	5B				yes			0.00241091	0	1.66781	0	0.508918	0	0.0111716	0	5.12653	0	0.486551	0.00232457	0	0	4.16242	0	0.249279	0.0117683	0	0	0.0753915	0	0.0378468	0.006919	0.0256397	0	7.98317	0	0.318293	0.0123471	0	0	1.03361	0	0.0954004	0	0	0	18.9081	0
TraesCS5B02G476200	nsLTP A-like	B	5B				yes			0.00394402	0	0	0.0342179	0.00481663	0.0471957	0.00562327	0	0	0.0458786	0.00679138	0.0182864	0.00721563	0	0	0.0496633	0	0.00367821	0.00241785	0	0	0.0291532	0.00223129	0.0227558	0	0	0	0.0347222	0.00389468	0.0254043	0	0	0.0108958	0.0449106	0.00346076	0.0235237	0	0	0	0.0357823
TraesCS5B02G531100	nsLTP 2P-like	B	5B							0	0	8.34747	0	0.690351	0.00209148	0	0	14.3937	0.00527123	0.0541646	0	0	0	47.1837	0	0.0560933	0.00338741	0	0	3.81306	0	0.0262166	0.0310282	0.0204516	0	46.439	0	0.0903227	0.0116936	0	0	7.73285	0.00562745	0.269642	0.0145699	0	0	193.363	0
TraesCS5B02G531200	nsLTP 2P-like	B	5B							0.0210041	0.00882997	225.359	0.00100729	2.82927	0.0306427	0	0	145.701	0.00505825	0.841224	0	0	0.46854	107.097	0	1.48098	0.00369059	0	0	128.93	0	0.692141	0.0477507	0.0404127	0	104.367	0	1.0285	0.0529856	0.0305013	0.0175615	91.4637	0.00624047	1.40087	0.0592506	0	0	202.866	0
TraesCS2A02G534000	nsLTP 2P-like	A	2A							0	0	0.439321	0.00767093	0	0	0	0	0.149348	0	0	0	0	0	0.173248	0	0	0	0	0	29.113	0.00120463	0	0	0	0	26.9083	0	0	0	0	0	12.9331	0	0	0	0	0	10.4494	0
TraesCS2D02G415900	nsLTP	D	2D							0.790057	0.0306722	0	1.58052	0.0810306	0.635551	1.14919	0.129802	0.00684859	2.14774	0.177771	1.08399	0.301325	0.228687	0	1.90101	0.10468	0.764463	0.627327	0	0.556753	1.7981	0.146431	0.816871	1.08378	0.027899	0.0126991	1.43284	0.0655523	0.710038	0.798525	0.293619	0	2.59797	0.0307685	1.0071	0.684772	0.0601994	0.0024694	1.65701
TraesCS1A02G300300	nsLTP type 1	A	1A				yes	yes	yes	1.62321	5.00651	1.75326	0.00958763	0.476409	1.10131	0.798526	2.55535	1.48911	0.00408336	2.92857	0.790837	1.43436	9.03292	0.407175	0.0087724	3.21393	1.14582	0.738506	2.01688	7.09044	0.00604315	2.8716	0.549762	1.24893	2.05357	0.612829	0	1.16779	0.766394	0.624246	2.1294	1.50203	0.00966852	0.344241	0.572772	1.4516	1.78793	0.14415	0.0184381
TraesCS1B02G063800	nsLTP GPI-anchored	B	1B				yes	yes	yes	0.082748	0.00935956	0.0161852	0.254385	0.00167721	0.129839	0.146176	0.00514926	0.0337617	0.271417	0.0229393	0.0806116	0.0541491	0.0497345	0.0225151	0.963526	0.0227328	0.282239	1.05521	0.287879	0.39314	3.83707	0.371977	1.9654	0.473337	0.060383	0.0344882	0.765992	0.00791822	0.258935	0.0285091	0.00779758	0.0263266	0.308153	0	0.0410064	1.21856	0.122539	0.264428	4.0863
TraesCS2A02G244509	nsLTP	A	2A							0	0	0	0	0.561201	0	0	0	0	0	0.00935687	0	0	0	0	0	0.118291	0	0	0	0	0	0.0219203	0	0	0	0	0	0.414752	0	0	0	0	0	0.406905	0	0	0.00658221	0	0
TraesCS2B02G313300	nsLTP 4-like	B	2B				yes	yes		0.036306	0	0.289774	11.0177	0.0838397	0.0544205	0.121267	0	0.223323	16.8779	0.339717	0.268301	0.00370911	0	0.180941	20.6984	0.153053	0.0862226	0.112592	0	0.042986	26.9542	0.117678	0.374755	0.119143	0	0.038579	39.1375	0.0761198	0.238705	0.328015	0	0.147007	8.11759	0.474504	0.714992	0.068348	0	0.00186664	1.44242
TraesCS2D02G196500	nsLTP C6-like	D	2D						yes	0	0	0	0.00112047	0.0159605	0.00979339	0	0	0	0.0028133	0.18037	0.00976747	0	0	0	0	0.318556	0	0	0	0	0	0.340223	0	0	0	0	0	0.0500969	0	0	0	0	0.00200228	0.00449964	0	0	0	0	0.00176239
TraesCS3A02G144200	nsLTP type 1	A	3A				yes	yes	yes	0	0	0	0	0	0	0	0	0	0	0.0675808	0	0	0	0	0	0.0207113	0	0	0	0	0	0.00502855	0	0	0	0	0	0	0	0	0	0	0	0.00177986	0	0	0	0	0
TraesCS3B02G063000	nsLTP 4-like	B	3B				yes	yes		4.75565	0.010522	0.0211397	0.0008203	0.0992157	3.27346	19.844	0.0277122	0.0446794	0	1.66206	2.98594	12.9743	0.0404401	0.459012	0.00082784	1.90219	2.60918	9.36836	0.00160643	0.0955728	0	1.15279	5.31502	5.55141	0.00806013	0.185879	0	0.106434	6.4395	2.20565	0.030982	0.0699772	0.00038406	0.042017	5.52334	1.32114	0	0.209635	0.00077267
TraesCS4A02G194300	nsLTP type 1	A	4A				yes	yes	yes	0.00298873	0	5.13696	0	0	0	0	0	8.18164	0	0.00305452	0	0	0	7.08903	0	0.00629988	0	0	0	7.96938	0	0.00595319	0	0	0	12.1903	0	0.00166984	0	0	0	11.0758	0	0.00088257	0	0	0	9.11275	0
TraesCS4B02G120900	nsLTP 4-like	B	4B				yes	yes		0.0942779	0	3.4604	0.0100952	0.76432	2.07053	0.0211606	0	8.60973	0.0146782	2.23204	0.898843	0.0145045	0.0096192	3.79773	0.00872905	1.44813	0.451612	0.0118118	0	11.9175	0.00389471	2.23243	1.08301	0.0155636	0	4.31979	0	0.821442	1.45997	0.0198009	0.00197338	6.41404	0	0.515572	0.809013	0.0161722	0	4.85856	0.029092
TraesCS4D02G119000	nsLTP type 1	D	4D				yes	yes	yes	0	0	5.7517	0.0139462	0.00128216	0	0	0	8.25571	0.0708277	0	0	0	0	7.35155	0.0303737	0	0	0	0	10.1569	0.00668794	0	0.00257318	0	0	10.4778	0.00879893	0	0	0	0	12.1895	0.0139962	0	0	0	0	16.9967	0.00296298
TraesCS5A02G147400	nsLTP type 1	A	5A				yes	yes	yes	0.0365295	0	0	0.122315	0.060141	0.060166	0.0452249	0	0	0.185099	0.210549	0.0474766	0.0154322	0	0	0.112316	0.102803	0.0271285	0.0607122	0	0.0173218	0.0903923	0.117283	0.0365314	0.021897	0	0	0.0885454	0.024993	0.0239649	0.0260895	0	0	0.166901	0.0293157	0.0921893	0.0184578	0	0	0.2054
TraesCS5B02G146000	nsLTP type 1	B	5B				yes	yes	yes	0	0	6.72773	0.00127849	0	0	0	0	0.647916	0	0	0	0	0	0.0444308	0	0	0	0	0	395.843	0.00571086	0	0	0	0	4.55866	0.0121635	0.00320499	0	0	0	5.21731	0.00609239	0	0	0.00429767	0	0.174566	0.0429787
TraesCS5D02G291100	nsLTP GPI-anchored	D	5D				yes	yes	yes	0	0	0.00944937	0	0	0	0	0	0	0	0.00421146	0	0	0	0	0	0	0	0	0	0	0	0.00113663	0	0	0	0	0	0.00192299	0	0	0	0	0.00114232	0	0	0	0	0	0.00091928
TraesCS6A02G098100	nsLTP C6-like	A	6A						yes	0	0	0	0	0.012673	0	0	0	0	0	4.7438	0	0	0	0	0.00277481	3.88746	0	0	0	0	0	7.46025	0	0	0	0	0	0.254861	0	0	0	0	0	0.0003291	0	0	0.00078083	0	0
TraesCS6D02G084693	nsLTP C6-like	D	6D						yes	0	0	0	0	0.26042	0	0	0	0	0	12.3163	0	0	0	0	0	8.66337	0	0	0	0	0	12.6515	0	0	0	0	0	0.878792	0.00782731	0	0	0	0	0.184527	0	0	0	0	0
TraesCS7B02G013001	nsLTP 3-like	B	7B				yes	yes		0.0162263	0.0153316	0	0.00434206	0.0234956	0.0183073	0.0301535	0.00143682	0	0.00570155	0.017878	0.0268499	0.0211451	0.0111374	0.00504058	0.00664361	0.0204563	0.0132419	0.0354716	0.00395574	0.00177795	0.0105295	0.0136664	0.0288926	0.0312011	0.00174918	0	0.00625035	0.0117654	0.0055494	0.0153056	0.00077584	0	0.0095681	0.00956863	0.00841283	0.00079047	0.00262781	0	0.00594234
TraesCS7D02G111000	nsLTP type 1	D	7D				yes	yes	yes	0	0	0	0	0.0799766	0	0.0024022	0	0.00817737	0.00065	0.0373775	0	0	0	0	0	0.129708	0	0	0	0	0	0.124414	0	0	0	0	0.00430967	0.0511202	0	0	0	0	0.00147422	0.115326	0	0	0	0	0.00485549
TraesCSU02G056700	nsLTP		Un							117.568	3.90593	20.1819	0.759984	38.1827	124.457	124.989	7.51915	56.9747	0.558101	62.6561	111.68	74.2399	8.79878	122.961	0.729429	69.1317	113.764	115.158	3.08054	47.8227	0.972662	49.3085	114.252	110.279	3.04822	94.7322	3.32209	38.9571	109.339	91.8374	9.32162	43.1549	0.790476	27.0188	107.943	54.3275	1.42214	146.474	1.11436
TraesCS3A02G261600	nsLTP type 2	A	3A				yes	yes	yes	0.00251148	0.00910591	0.00959701	0.111501	0.00987743	0	0.0122234	0.0072734	0.0706406	0.0980981	0.0241553	0.00905526	0	0.00515076	0.0095754	0.0511207	0.00545502	0	0.00679003	0.013243	0.0888265	0.0588442	0.00634912	0.00382004	0	0.00284242	0	0.188036	0.0121571	0.0271221	0.00365251	0	0.0169112	0.149856	0.00787431	0.0022813	0.00104756	0.0103449	0.0456633	0.146318
TraesCS3B02G062600	nsLTP 4-like	B	3B				yes	yes		7.32427	0.383361	0.356615	0.00654741	0.158962	5.9163	14.8946	4.7771	2.28466	0.00505825	7.88028	25.9909	20.6481	5.18855	1.93232	0	8.08554	13.4232	54.0408	1.23593	14.4	0.0325937	5.05951	20.115	6.22545	0.797895	1.6329	0.00626542	0.258702	3.0449	7.4184	6.41602	17.7434	0.0114661	10.274	32.624	20.7916	1.67149	4.21524	0.00316874
TraesCS3B02G062700	nsLTP 4-like	B	3B				yes	yes		6.29761	0.635934	0.0706199	0.00066041	0.399252	4.60489	11.5859	1.50762	0.612827	0.00066292	1.5183	6.98793	7.16207	1.16839	0.3668	0	1.95701	5.7943	12.7239	0.561561	3.39515	0.00626672	1.10539	8.07857	6.86323	1.03786	0.380977	0	0.429363	5.83018	13.8323	1.54384	3.56411	0.0147635	3.48403	10.9664	4.16594	0.549597	0.763992	0
TraesCS3B02G064100	nsLTP 4-like	B	3B				yes	yes		3.04546	0.123882	0.0346694	0	0.115287	4.93878	1.85593	0.111645	0.0877024	0	0.251434	1.67134	1.71955	0.152979	0.332231	0.00837229	0.45538	4.96001	3.97378	0.0126416	0.185137	0	0.186924	2.2849	2.56636	0.0146023	0.460855	0.00153355	0.148174	3.17629	1.66839	0.118223	0.0979681	0	0.108736	3.3809	1.60261	0.00541921	0.19908	0.00077267
TraesCS3B02G064400	nsLTP 4-like	B	3B				yes	yes		0.00103923	0	0.00198559	0	0	0	0	0	0	0	0.00092937	0	0	0	0.00801737	0	0	0	0	0	0.0136548	0	0.00238838	0	0.00327372	0	0	0	0	0	0.00226708	0	0	0	0	0	0	0	0.00204364	0
TraesCS3D02G261600	nsLTP type 2	D	3D				yes	yes	yes	0	0	0	0.0656768	0	0	0	0.00700451	0.00327947	0.119301	0	0	0	0	0	0.0994386	0	0	0	0	0.0746843	0.0842071	0	0	0	0	0.0072063	0.121325	0	0	0	0	0.0338223	0.117398	0.00119984	0	0	0	0.0058756	0.0723092
TraesCS3D02G052100	nsLTP 4-like	D	3D				yes	yes		158.165	89.2403	2.92396	0.00768296	15.7855	102.955	163.396	128.732	6.57111	0.0141625	18.1078	108.487	164.641	47.484	9.92434	0	18.6877	118.012	177.065	55.3055	13.5717	0.00236004	17.6043	104.032	161.975	73.7522	9.39876	0.0263717	15.8207	100.196	115.88	109.696	7.43464	0.00324541	27.1415	87.3849	121.549	57.7917	9.08534	0.0022013
TraesCS1A02G306000	nsLTP GPI-anchored	A	1A				yes	yes	yes	0.319727	0.100958	18.1859	0.00432424	1.50823	0.52777	0.440305	0.0853286	16.2954	0.00079761	3.2585	0.645614	0.133793	0.124604	10.7931	0	2.53847	0.257036	0.243267	0.0647672	15.296	0.00611396	2.59663	0.528328	0.431543	0.0779082	10.7091	0	1.16018	0.500059	0.222394	0.0788976	17.1079	0	0.899889	0.434972	0.165144	0.0391789	13.8363	0.00440743
TraesCS1B02G188600	nsLTP 2P-like	B	1B							0	0	0.120376	0	4.40627	0.0110046	0	0	0.0399329	0	7.96525	0	0	0	0.6033	0	5.21583	0.00380593	0	0	0.0639444	0	3.82128	0.00586034	0	0.0007106	0.128283	0.00092652	3.99149	0.0511839	0	0	0	0	4.81296	0.0212875	0	0.00354953	5.27345	0
TraesCS2A02G297100	nsLTP 4-like	A	2A				yes	yes		0.726334	0.00253496	0.715985	34.1189	0.618581	0.802331	0.980671	0.00304505	0.454591	25.109	1.26413	1.07547	0.405058	0.015574	0.383288	29.4056	1.0072	0.718839	1.67167	0.00101014	1.08375	30.7302	0.489757	1.17457	0.964412	0	0.205969	41.3934	0.681131	1.74334	0.962844	0.128212	0.735036	27.5696	0.686997	1.90606	1.97704	0.00885967	0.376116	43.3486
TraesCS2B02G313400	nsLTP GPI-anchored	B	2B				yes	yes	yes	0	0	0.00442489	0.00157281	0.508829	0	0	0.00268722	0.0108672	0.00413857	2.51599	0.00504296	0	0	0.00590951	0.0023809	1.56156	0	0.0149621	0	0.360286	0.00310616	1.35723	0.00464953	0	0	0	0.00661027	0.677003	0	0.0114312	0	0.0134171	0.00147275	0.556814	0	0	0.00281615	0.0611409	0.00308986
TraesCS3A02G344700	nsLTP type 1	A	3A				yes	yes	yes	1.69093	0.0106426	121.54	0.0504501	55.6697	41.1183	0.335017	0	207.309	0.0913354	51.611	31.1819	0.0489558	0	218.331	0.00317454	40.2515	19.8612	0.0416829	0	280.968	0.0411167	42.9337	37.548	1.29709	0	296.387	0.0168508	38.6675	44.1462	1.29697	0	192.415	0.0717477	45.2893	35.3235	0.0227541	0.0250715	329.512	0
TraesCS3B02G063100	nsLTP 4-like	B	3B				yes	yes		12.9664	0.020211	0.217304	0.0008203	1.34362	10.6339	6.88558	0.0366791	0.0278876	0	2.1372	5.36799	4.95	0.0674344	0.173521	0.00082784	2.1863	8.18183	4.52521	0.0026599	0.0648316	0	1.4836	7.94056	24.1596	0.00806013	0.561338	0.00153355	0.467358	17.2864	3.20935	0.0474338	0.0419863	0.00038406	0.125733	4.01915	3.2044	0	0.55843	0.00077267
TraesCS4A02G194400	nsLTP 4-like	A	4A				yes	yes		0.919961	0.0108278	5.04028	0.0399181	3.69026	5.34658	0.442159	0.0194468	8.79499	0.0155143	7.80287	3.03444	0.0907341	0.0830373	8.06439	0.04075	5.43401	2.60728	0.162476	0.0136747	5.86262	0.035937	7.11902	4.12964	0.825481	0.0256842	10.7951	0.0311151	3.17559	3.65547	0.493622	0.108784	7.78468	0.0387431	3.08507	2.85451	0.0764725	0	17.1516	0.00438773
TraesCS4B02G121000	nsLTP type 1	B	4B				yes	yes	yes	0	0	0	0	0	0	0	0	0.0824148	0	0	0	0	0	0	0	0	0	0	0	0.0885871	0	0	0	0	0	0.0110295	0	0	0	0.00531504	0.0184583	0.133071	0.00425202	0.00125885	0.00874701	0	0	0.00647713	0
TraesCS4D02G266900	nsLTP GPI-anchored	D	4D				yes	yes	yes	1.4705	0.0377322	0.00759324	1.90176	0.219973	1.56065	2.36973	0.0871809	0.016256	1.97919	0.486627	2.24605	1.33903	0.0461122	0.0363725	1.44465	0.571494	1.47344	2.66051	0.0347758	0.0393841	1.66561	0.536451	2.52769	1.57652	0.104711	0.0151752	1.78155	0.307928	2.24196	1.54273	0.020985	0.0133803	1.22077	0.234776	1.90779	1.80247	0.159677	0.0290715	2.77679
TraesCS5A02G148300	nsLTP extensin-like	A	5A					yes	yes	0.0174269	0.0146326	0.0202301	0.00531378	0.0394901	0.00260384	0.0151788	0.0200859	0.0105617	0.00221105	0.170609	0.00663712	0	0.00208646	0.0084881	0.00096415	0.183037	0	0	0.0161848	0.0264003	0.0101868	0.0484766	0.019202	0.0110169	0.00251685	0.0123162	0.00284694	0.0543813	0	0.0128301	0.00941786	0	0.0113817	0.0420281	0.00997283	0.0110572	0.00646709	0.0135917	0.00430958
TraesCS5A02G148400	nsLTP extensin-like	A	5A					yes	yes	0.0727709	0.00612586	0.0310867	0.0222495	0.118448	0.0686785	0.0377397	0.00868769	0.0482145	0.0434415	0.0885747	0.0720244	0.0426587	0.00329362	0.0807255	0.0278076	0.104615	0.0541538	0.0869735	0.00411001	0.0392048	0.0334772	0.103752	0.0950907	0.0307138	0.0062558	0.0198851	0.0182007	0.101698	0.0370661	0.0265266	0.0152526	0.0212682	0.0434108	0.10317	0.0459378	0.0650642	0.00342543	0.101077	0.0307918
TraesCS5B02G146800	nsLTP GPI-anchored	B	5B				yes	yes	yes	0.0153869	0.00971451	0.011882	0.00455081	0.270593	0.0481199	0.0135301	0.0102721	0.00512055	0.0059038	0.402063	0.065903	0.00934637	0.00626383	0	0.0136225	0.383261	0.0161753	0.00874736	0.0149982	0	0.00107401	0.201057	0.0668431	0.0084634	0.0148708	0.00276191	0.011955	0.229954	0.0495591	0.0155775	0.00367982	0	0.0165209	0.279856	0.0318299	0	0.0148766	0	0.00642033
TraesCS5B02G146900	nsLTP GPI-anchored	B	5B				yes	yes	yes	0	0.00260539	0.00403867	0.0014749	0.0052029	0.00407927	0	0	0	0	0.0052584	0	0.00050849	0.00057453	0.00229068	0	0.00123214	0.00766192	0.00621137	0.00295093	0.00066829	0.00204808	0.00289833	0	0	0.00235234	0	0	0.00500265	0	0	0.00077688	0	0	0.00483824	0.00501862	0.00318913	0.00088349	0.00364692	0.00077267
TraesCS5D02G330000	LTP extensin-like	D	5D				yes		yes	0	0	0	0	0	0	0	0	0	0	0	0	0	0	0	0	0.00155568	0	0	0	0	0	0	0	0	0	0	0	0	0	0	0	0	0	0	0	0	0	0	0
TraesCS6A02G098200	nsLTP C6-like	A	6A						yes	0	0	0	0	5.52985	0	0	0	0	0	17.7101	0	0	0	0	0	12.0195	0	0	0	0.00480221	0	11.6797	0	0	0	0	0	9.65299	0	0	0	0	0	6.7753	0	0	0.00256776	0	0
TraesCS6B02G347600	nsLTP type 1	B	6B				yes	yes	yes	6.91288	4.65247	2.98656	1.50289	2.22443	6.24365	6.67115	3.64667	3.96135	1.19848	2.42407	7.00152	7.56931	5.57175	3.44931	1.36185	1.79171	5.52304	7.70601	5.5986	4.82899	1.60858	2.07159	7.89039	8.15139	5.48861	3.36928	1.32167	1.65305	6.93908	4.42812	3.22882	4.08116	1.05351	2.06198	5.44461	2.71263	1.23654	1.55717	0.609787
TraesCS6D02G296700	nsLTP type 1	D	6D				yes	yes	yes	7.61961	5.2321	1.44811	1.57407	2.12705	5.4019	7.46339	3.48218	1.67217	1.60736	1.92902	5.76721	7.32822	7.41574	1.63042	1.71597	1.71722	4.98559	9.47657	7.10774	2.94547	1.7579	1.78767	7.13927	8.50598	9.04712	1.45517	1.44849	1.39698	4.94483	5.63215	4.15684	2.79573	1.45899	1.67209	5.58211	6.432	2.5924	1.8623	1.76772
TraesCS7A02G261900	nsLTP GPI-anchored	A	7A				yes	yes	yes	2.59529	0.212322	1.48811	0	5.71956	2.64429	2.84385	0.321966	2.22779	0	9.51871	2.6334	1.96567	0.349401	2.6457	0	6.58475	2.31555	5.64545	1.37657	5.08486	0.0049295	8.71148	5.01182	2.77566	0.318339	4.01022	0.00860047	6.32742	2.86869	4.65127	1.26974	6.20262	0	7.97834	5.45533	1.54206	0.168896	5.09419	0
TraesCS7B02G159400	nsLTP GPI-anchored	B	7B				yes	yes	yes	8.7317	1.45588	2.92825	0	7.71062	6.34446	10.2573	1.00568	5.44033	0	13.3243	7.29382	7.8392	1.07146	6.16442	0	9.4637	5.46163	11.6924	1.03175	5.92488	0.0138032	10.4415	7.90139	9.34613	2.08014	8.18836	0.0183487	8.76462	6.35321	7.64223	0.805588	5.47688	0.0078286	8.43902	6.63955	5.21685	1.0705	5.41906	0.00206046
TraesCS7D02G111226	nsLTP 3-like	D	7D				yes	yes		0.0142597	0.00680123	0	0.00069736	0.00253689	0.0106541	0.0518712	0	0	0.00531511	0.0056874	0.0328336	0.0223447	0.0113888	0	0.00473088	0.0156758	0.0098755	0.0418502	0	0.164969	0.00916341	0.0151217	0.018222	0.0344599	0	0	0.0130073	0	0.0292532	0.00325474	0.00167443	0	0.0018138	0.00827342	0.00305162	0.0144401	0.00178717	0	0.00827457
TraesCSU02G056900	nsLTP	D	Un_3D							40.5196	1.6015	5.39656	0.0094564	10.4286	50.8321	48.5678	1.93624	12.8797	0.00749085	13.3589	52.4655	25.8243	4.24152	25.1897	0.00165569	19.9444	44.5129	46.2129	0.675188	10.5209	0	13.2302	53.8874	46.3486	0.9402	14.4048	0.0114429	6.90638	50.6141	33.9645	2.24313	9.65685	0	8.77774	45.8568	19.8654	0.473923	24.0213	0
TraesCS4B02G392800	nsLTP 2P-like	B	4B							0	0	1.94349	0	0	0	0	0	2.4862	0	0	0	0	0	5.70099	0	0	0.00194345	0	0	1.96293	0	0	0.0106146	0	0	5.56755	0	0	0	0	0	1.41622	0	0	0	0	0	40.1728	0
TraesCS1A02G374200	nsLTP type 2	A	1A				yes	yes	yes	14.3164	0.354869	0.345558	97.5995	8.65746	15.4052	18.5696	1.09718	0.20542	76.3079	4.37435	20.8497	10.6539	0.966985	0.208536	75.0041	4.84734	10.6326	25.6547	0.0125643	0.687622	103.31	5.1451	21.7149	14.2506	0.0523854	0.292392	121.21	5.84697	18.7057	13.3297	1.04885	0.502105	125.467	4.74668	18.9223	19.4051	0.0916845	0.609727	120.029
TraesCS1B02G189400	nsLTP 2P-like	B	1B							20.4992	4.41167	0.428755	0.286518	5.77806	22.0943	19.9014	6.07655	0.559989	0.357243	7.75622	18.3	10.9954	6.67715	1.95753	0.223388	7.10092	18.4642	22.8268	3.69874	0.510475	0.556443	7.84607	22.3411	19.8975	3.78949	1.7035	0.129435	6.5684	25.377	12.7192	7.06378	0.32803	0.302681	6.05265	17.9678	9.11424	2.45754	2.85769	0.225689
TraesCS2A02G297200	nsLTP type 2	A	2A				yes	yes	yes	0	0.00249773	0.204449	0	0.568542	0	0	0	0.423726	0	5.25446	0	0	0	0	0.00119045	3.69745	0	0	0	0.0191492	0	5.61631	0	0	0.00225514	0	0	1.02143	0	0	0	0.342137	0.0029455	0.545021	0	0	0	0.231747	0
TraesCS2B02G344300	nsLTP GPI-anchored	B	2B				yes	yes	yes	0	0	0.0159086	0	0.00165646	0.00446066	0	0	0.0592215	0	0.0217608	0	0	0.00405962	0.024842	0.00245917	0.00338578	0	0	0	0	0	0.0133475	0	0	0	0.0350959	0	0.00410256	0	0.0017799	0	0.0370844	0	0.00108418	0	0	0	0	0
TraesCS2D02G196700	nsLTP C6-like	D	2D						yes	0	0	0	0.00100729	0	0	0	0	0	0	0.00074314	0	0	0	0	0	0	0	0	0	0	0	0	0	0	0	0	0	0	0	0	0	0	0.00090001	0	0	0	0	0	0
TraesCS3B02G063200	nsLTP 4-like	B	3B				yes	yes		23.9346	1.94962	0.32061	0	2.39333	20.2318	32.0514	3.334	1.49333	0.00111764	3.35637	23.6389	16.8639	2.25484	1.7933	0	5.91244	23.1584	30.27	0.668945	8.00408	0.00036001	2.40541	24.4772	24.0883	2.8166	1.56925	0	1.3654	18.4558	21.3141	1.588	2.06433	0.00076811	1.56373	19.6931	12.4694	1.80141	2.28885	0.00461468
TraesCS4A02G295588	Cortical cell delineating protein	A	4A						yes	0	0	0	0.0150606	0	0	0	0	0	0.0180776	0.00074314	0.00362757	0.0670551	0	0	0.433645	0.00685473	0.0674916	0.123037	0	0.0796469	0.318198	0.0169907	0.119105	0.218685	0	0	0.407316	0.00437148	0.0775876	0.00066409	0	0	0.0114701	0	0.00330592	0	0	0	0.0112713
TraesCS4B02G267300	nsLTP GPI-anchored	B	4B				yes	yes	yes	0.110081	0	0.0313497	0.0791877	0.00736492	0.0592017	1.22855	0	0.00868493	1.03849	0.10737	1.0502	0.164911	0	0.00119692	0.0638147	0.00794551	0.0592482	0.174038	0	0.00427704	0.0673309	0.00760083	0.0923417	0.0959862	0	0.0169022	0.0567474	0.0142384	0.0819351	0.929596	0.00205685	0.0167945	0.705203	0.050151	1.02528	0.136908	0.0135127	0.0208594	0.106756
TraesCS5B02G282500	nsLTP GPI-anchored	B	5B				yes	yes	yes	0	0	0	0	0	0	0	0	0	0	0.00209499	0	0	0	0	0	0.0019446	0	0	0	0	0	0	0	0	0	0	0	0.00103087	0	0	0	0	0	0	0	0	0	0.00241901	0
TraesCS5D02G441100	nsLTP GPI-anchored	D	5D				yes	yes	yes	0.283954	0.00175923	0	0.579642	0.00114736	0.231111	0.411961	0.015653	0	0.768114	0.0152907	0.315772	0.16915	0.00508344	0	0.642967	0.00666138	0.22034	0.245466	0.00560823	0.0378526	0.607276	0.0332282	0.335434	0.302234	0.0127955	0	0.627036	0.00522017	0.429126	0.268257	0.0199836	0	0.833528	0.00242597	0.233275	0.146009	0.00644222	0	0.794927
TraesCS6A02G317401	nsLTP type 1	A	6A				yes	yes	yes	0.0312004	0.128793	0.0539774	0.00449516	0.0012351	0.00381386	0.196982	0.0599133	0.0449563	0.00441853	0.00386492	0.0193605	0.0879682	0.0515055	0.0770239	0	0	0	0.0252552	0.039287	0.0893155	0	0	0.00232412	0.129776	0.105977	0.0974437	0	0.0008914	0.0100791	0.0677749	0.0243293	0.124148	0	0.00282683	0.00964523	0.666069	0.00527345	0.0499254	0.0137227
TraesCS6B02G371700	nsLTP GPI-anchored	B	6B				yes	yes	yes	0.759398	0.0178211	0.00411301	0.550407	0.0106863	0.682936	1.41395	0.0881825	0	0.810558	0.0663576	1.20627	0.317549	0.194767	0	0.712347	0.0558302	0.738519	0.65202	0	0.142723	0.590777	0.082637	1.05674	1.07628	0.0204127	0	0.580759	0.0103188	0.779373	0.678155	0.200582	0	0.885441	0.0134155	0.788038	0.492128	0.0190397	0	0.605292
TraesCS6D02G321000	nsLTP type 1	D	6D				yes	yes	yes	1.05395	0.0113517	0.113929	0.491147	0.0242921	0.661358	1.58142	0.0625103	0.155674	0.95293	0.104324	1.33578	0.318195	0.198204	0.0757169	0.606751	0.0927535	0.712184	0.755303	0.00717602	0.15513	0.610176	0.0537948	1.07435	1.30377	0.00643198	0.0572736	0.552196	0.00904012	0.901143	0.689596	0.235445	0.507915	0.934258	0.0231411	0.847815	0.771858	0.0531669	0.0397991	0.548577
TraesCS7A02G117801	nsLTP GPI-anchored	A	7A				yes	yes	yes	0	0	0	0.00103161	0.0626899	0	0	0	0	0	0.0511117	0	0	0	0	0	0.0452687	0	0	0	0	0.000288	0.026314	0	0	0	0	0	0.0461087	0	0	0	0	0	0.0724874	0	0	0	0	0.00030907
TraesCS7B02G237300	nsLTP 4-like	B	7B				yes	yes		0	0	0	0.0016483	0	0	0	0	0	0.00594039	0	0	0	0	0	0	0	0	0	0	0	0	0	0	0	0	0	0.00294036	0	0	0	0	0	0	0	0	0	0	0	0.0237401
TraesCSU02G057200	nsLTP	D	Un_3D							4.7305	0.302623	0.0337854	0	0.946768	6.07131	7.60896	0.37117	0.0458883	0	0.526997	5.30497	5.48199	1.39996	0.039916	0	2.3982	5.64378	6.21251	0.0795641	0.532009	0.00179983	0.484809	5.25214	6.57551	0.159097	0.0577359	0	0.47336	3.57964	5.26934	0.478859	0.717443	0	0.661469	4.14252	3.60106	0.0808361	0.0498427	0
TraesCS1A02G374300	nsLTP type 2	A	1A				yes	yes	yes	0.137322	0.00077893	0	0.904611	0.0644523	0.167167	0.200018	0.00632527	0	0.938535	0.107134	0.252399	0.0990326	0.00267799	0.00231614	0.842713	0.110023	0.113704	0.480962	0	0.142705	14.8267	0.155901	0.747429	0.138306	0	0.00213095	1.00558	0.0629926	0.0956869	0.171665	0.01978	0.0167368	1.18551	0.0641083	0.147359	0.127197	0	0.108566	27.7754
TraesCS1B02G189600	nsLTP 2P-like	B	1B							0.271841	0	0.168886	0.162138	0.153714	0.484979	0	0	0	0	0.00265571	0	0.0644903	0.00277689	0.0781813	0.13548	0.188299	0.291839	0.0771062	0	0.0144458	0.105169	0.0897997	0.302132	0.114063	0	0.0408651	0.203873	0.0147283	0.331169	0.0980339	0	0	0.247987	0.0688331	0.345405	0.0795958	0	0.593492	0.149106
TraesCS2A02G337700	nsLTP GPI-anchored	A	2A				yes	yes	yes	0	0	0	0	0	0	0	0	0	0.00263242	0.0139225	0	0	0	0.00399153	0	0.0058042	0	0	0	0	0	0.0256297	0	0	0	0	0	0.00190347	0	0	0	0	0	0	0	0	0	0	0
TraesCS2B02G437700	nsLTP GPI-anchored	B	2B				yes	yes	yes	0.628716	0.0340997	0.0532754	1.4239	0.0259352	0.466578	0.892162	0.160473	0.02739	1.77882	0.0850629	0.70862	0.246231	0.221668	0.0198297	1.6944	0.0717664	0.535111	0.418115	0	0.354596	1.41089	0.0633723	0.599744	0.606175	0.0327532	0.0258877	1.09445	0.00770751	0.538508	0.587903	0.285982	0.0769013	2.11323	0.0171551	0.535486	0.0362188	0.00412854	0.0109282	0.0941134
TraesCS2D02G245300	nsLTP GPI-anchored	D	2D				yes	yes	yes	0	0	0	0	1.05909	0	0	0	0	0	0.0214509	0	0	0	0	0	0.22293	0	0	0	0	0	0.00867264	0	0	0	0	0	0.945145	0	0	0	0	0	0.893346	0	0	0	0	0
TraesCS3B02G063400	nsLTP 4-like	B	3B				yes	yes		0.900508	0.125334	0.0167856	0	0.135826	0.973126	1.18722	0.118749	0.0532588	0	0.207133	0.983846	0.599218	0.0637667	0.0607491	0	0.22852	0.847223	1.25819	0.0289977	0.231143	0	0.0720491	1.11775	0.954996	0.256224	0.127022	0	0.131215	0.76216	1.10111	0.153737	0.181941	0	0.1923	0.974495	1.07135	0.0338386	0.0886706	0.00250051
TraesCS4A02G295595	nsLTP GPI-anchored	A	4A				yes	yes	yes	0	0	0	0.0040767	0	0	0.00915004	0	0	0.00506619	0.00074314	0.00329282	0	0	0	0.00917621	0	0	0.00545848	0	0	0.00461657	0.00083955	0.0015725	0	0	0	0.00403285	0.00142039	0	0.00199228	0	0	0.00594514	0	0	0	0	0	0.00351138
TraesCS4B02G382200	nsLTP type 1	B	4B				yes	yes	yes	0.00422987	0.150537	0.141119	0.728325	0.00046045	0.00761441	0	0.0273099	0.0249912	0.358709	0	0.00343569	0.00929898	0.157481	0.0034963	0.747768	0	0.00929077	0.0193481	0.141577	1.03301	0.836943	0	0.00273118	0	0	0.00362636	1.71166	0	0	0.00161722	0.0310503	0.932784	0.82152	0.00046838	0	0	0	0.004159	0.935772
TraesCS5A02G323000	nsLTP extensin-like	A	5A					yes	yes	0	0	0	0	0	0.00729253	0	0	0	0.00166142	0	0.0269187	0	0	0	0	0	0	0	0	0	0	0	0.0152859	0	0	0	0	0	0.018712	0	0	0	0	0	0.00362143	0	0	0	0
TraesCS5B02G435100	nsLTP GPI-anchored	B	5B				yes	yes	yes	0.108518	0.0181946	0.0178603	0.153073	0.00254331	0.0505375	0.140818	0.0515384	0.0643312	0.221711	0.00787862	0.137735	0.0834293	0.0195579	0.0350531	0.246857	0	0.0873182	0.110903	0	0.0561286	0.14415	0.00657517	0.159359	0.102173	0.0125311	0.0479695	0.182797	0	0.0927294	0.0192148	0.0226742	0	0.354862	0.0015277	0.0513327	0.0313022	0.00686244	0.0254957	0.220111
TraesCS5D02G441200	nsLTP GPI-anchored	D	5D				yes	yes	yes	0.65139	0	0	0.656043	0.00845249	0.533369	0.861555	0.0325602	0.00763538	0.777607	0.030144	0.955506	0.126903	0.0309234	0.00531754	0.66551	0.0147532	0.558825	0.400664	0	0.0171404	0.658063	0.0272513	0.828001	0.84225	0.0106263	0	0.661604	0.0176989	0.543065	0.319111	0.0563586	0	1.25537	0.00136313	0.47023	0.254055	0.0083562	0	0.96911
TraesCS6A02G317403	nsLTP type 1	A	6A				yes	yes	yes	4.4293	3.54444	0.666416	0.985685	0.577861	4.78093	0.95486	0.724894	0.103533	0.29973	0.173192	1.15434	4.67903	4.29404	0.473799	1.01704	0.531276	4.30594	4.79534	4.85815	1.29133	0.701275	0.6318	5.53586	5.17402	5.31649	0.345299	0.950285	0.443476	4.56698	3.52476	1.88173	1.08773	0.940521	0.871109	4.03174	0.974824	0.825472	0.0362956	0.320022
TraesCS7A02G485200	nsLTP C6-like	A	7A						yes	0	0	0	0	0	0	0	0	0	0	0.0280425	0	0	0	0	0	0.00762564	0	0	0	0	0	0.277224	0	0	0	0	0	0.0131593	0	0	0	0	0	0	0	0	0	0	0
TraesCS7B02G351900	nsLTP 3-like	B	7B				yes	yes		4.13934	0	0.505893	99.1141	6.54363	6.24534	4.91456	0	0.402973	75.9306	2.70164	7.0582	2.64601	0	0.309472	71.0948	1.93242	3.66675	10.4913	0	4.09447	95.3361	7.25701	9.17864	4.3136	0.0246789	0.224536	104.292	4.09214	7.16266	7.04046	0.0101544	1.91235	152.725	7.11645	9.48312	10.1848	0.00245176	0.381459	88.2754
TraesCS7D02G262500	nsLTP	D	7D							12.7255	1.69739	4.75847	0.0383386	7.41514	10.3532	14.7601	1.48182	8.64618	0.0296411	13.7314	11.2826	12.8591	1.3856	11.1515	0.0510432	10.7695	9.91948	17.1476	1.31735	12.9555	0.0510776	11.4971	13.0477	11.8601	2.31776	16.2843	0.0644295	7.61447	9.43936	11.6843	1.1904	12.7125	0.0332214	6.52911	10.4496	8.42732	1.30925	17.7031	0.0419108
TraesCSU02G057300	nsLTP		Un							7.64274	0.289989	0.0156859	0	1.22295	5.78216	7.35258	0.464205	0.047255	0	0.538002	5.30916	4.72096	1.48371	0.0651307	0	2.00571	5.12869	8.30177	0.0829338	0.529305	0	0.507936	5.46584	6.60723	0.161509	0.101571	0	0.587183	4.74361	6.7221	0.563481	0.213183	0	1.23121	4.96597	4.51465	0.107431	0.0557983	0
TraesCS6D02G296600	nsLTP type 1	D	6D				yes	yes	yes	0.114981	0.350735	0.0837384	0.00118717	0.104878	0.101085	0.176526	0.249551	0.153732	0	0.161815	0.0893781	0.134978	0.619779	0.241596	0	0.161474	0.171837	0.14431	0.18184	0.0646117	0	0.0635396	0.17102	0.220929	0.248011	0.156644	0	0.0949002	0.137033	0.0457893	0.413498	0.0628129	0	0.186638	0.0838018	0.298877	0.0563792	0.295966	0
TraesCS1A02G374400	nsLTP type 2	A	1A				yes	yes	yes	0.00720416	0	0	0.20525	0.0198007	0.0738663	0.0647317	0	0	0.914146	0.0692326	0.103316	0.0101881	0.0049426	0	0.929799	0.229941	0.059074	0.399292	0.010373	0.0378724	1.45285	0.217201	0.464578	0.0215811	0	0.0141891	0.258691	0.0351324	0.0944868	0.0541905	0.0772789	0	0.619687	0.0212524	0.0582014	0.386449	0	0	0.766745
TraesCS1B02G310400	nsLTP type 1	B	1B				yes	yes	yes	4.64952	4.39874	9.12114	0.0186255	0.349707	2.26024	1.59363	2.28468	6.77599	0.0287077	1.77994	0.753976	4.82742	7.97096	4.35644	0.0362654	1.64996	1.68633	0.797426	1.26301	19.0808	0.0512244	1.91723	0.745236	3.11366	1.58889	4.72683	0.0266549	0.544786	1.33815	1.13075	1.33704	6.92111	0.0388247	0.460253	0.934364	3.70533	2.17784	1.14278	0.145268
TraesCS2A02G419000	nsLTP GPI-anchored	A	2A				yes	yes	yes	0.819852	0.0247255	0	1.47181	0.031533	0.67981	1.02381	0.149847	0	1.79729	0.0972461	0.911822	0.201251	0.1741	0	1.64618	0.0684746	0.697178	0.579168	0.0013504	0.304977	1.7088	0.111801	0.750686	0.905865	0.0138496	0	1.23106	0.0405643	0.604656	0.674169	0.260199	0	2.2773	0.0265491	0.713547	0.736596	0.0579894	0.0024954	1.80513
TraesCS2B02G452100	nsLTP 4-like	B	2B				yes	yes		0	0	0	0.405487	0	0.00828569	0	0	0.00603506	0.255909	0	0	0.00339211	0	0	0.333029	0	0	0.00904242	0	0	0.692709	0	0	0	0	0	0.184571	0	0.00321771	0.00336078	0	0	0.363679	0	0.00525943	0	0	0	0
TraesCS2D02G295000	nsLTP 4-like	D	2D				yes	yes		0.0853427	0	0.0652422	15.9382	0.13286	0.0781302	0.076454	0	0.13002	14.5918	0.369155	0.0321844	0.0609168	0	0.0484828	14.5782	0.662509	0.0617899	0.218628	0	0.14189	14.7333	0.270887	0.340873	0.195458	0.0032229	0.0103631	19.1622	0.168758	0.331203	0.0384243	0.00188538	0.210923	12.5766	0.189697	0.068143	0.221168	0	0.0386045	28.5063
TraesCS3B02G063500	nsLTP 4-like	B	3B				yes	yes		3.91953	0.20864	0.190558	0	0.538069	3.7921	11.7127	1.30286	1.05453	0	0.983876	8.59214	8.02345	1.42282	1.17757	0	2.47455	6.99166	9.84719	0.308984	2.98717	0.00567987	1.11737	7.10136	9.14524	0.173679	1.30064	0	0.286917	6.25262	10.0537	2.0007	8.07537	0	2.5339	11.814	7.15869	0.290887	2.1876	0.00481853
TraesCS4A02G295603	nsLTP GPI-anchored	A	4A				yes	yes	yes	0	0	0	0.00151094	0	0	0	0	0	0	0	0.00788818	0.00356861	0	0	0.0124499	0.00158691	0	0.0117613	0	0	0.00621964	0.00768304	0.0131153	0	0	0	0.00269026	0.00218574	0.00381494	0.00132819	0	0	0.00257988	0	0	0	0	0	0.00067902
TraesCS4B02G393400	nsLTP 2P-like	B	4B							0	0	84.3146	0.00600977	0.00352523	0	0	0	55.4816	0	0	0	0	0	24.4226	0	0	0	0	0	117.448	0	0	0	0	0	27.3079	0	0	0	0	0	50.0456	0.00867097	0	0	0	0	9.97707	0
TraesCS5D02G441300	nsLTP GPI-anchored	D	5D				yes	yes	yes	0.398163	0.0172858	0	0.889927	0.00647813	0.310441	0.675441	0.0613728	0.00768082	1.07237	0.0353578	0.567407	0.196164	0.126039	0	0.880095	0.00961155	0.414677	0.346398	0.00558224	0.0639124	0.764617	0.044566	0.484268	0.592954	0.0159936	0	0.702323	0.00545277	0.390848	0.275552	0.160545	0	1.53091	0.00734202	0.43307	0.50832	0.0305625	0	1.32655
TraesCS7A02G485400	nsLTP C6-like	A	7A						yes	0	0	0	0	0.00932055	0	0	0	0	0	0.246338	0	0	0	0	0	0.273778	0	0	0	0	0	0.437814	0	0	0	0	0	0.0479612	0	0	0	0	0	0.0046476	0	0	0	0	0
TraesCS7D02G333300	nsLTP 4-like	D	7D				yes	yes		0.0174099	0.0041627	0	0.524204	0.00043743	0.0288158	0	0	0	0.925363	0.0016349	0.012949	0.00294925	0.00537873	0	0.810773	0.00158809	0.0035756	0	0	0	0.700604	0	0.0229202	0.00632919	0	0	0.694693	0.00234365	0	0	0	0	0.609903	0	0.00183183	0.00335218	0.00647258	0	0.407137
TraesCSU02G147200	nsLTP 4-like		Un				yes	yes		47.9116	1.80559	1.19972	0.0997933	2.63193	33.1996	61.464	2.12909	6.76858	0.0631385	5.35445	46.5848	27.8327	3.06099	3.49776	0.110015	6.82761	42.4789	35.0805	0.506686	20.4244	0.228999	6.24688	45.9975	50.4261	1.72259	10.8164	0.0877668	1.96701	36.2468	32.21	0.584053	2.33024	0.0202867	3.02157	24.1702	20.4859	0.669238	6.80597	0.547657
TraesCS1A02G374500	nsLTP type 2	A	1A				yes	yes	yes	0.0288039	0	0	0.553579	0.0221453	0.221961	0.0421868	0	0	1.69119	0.0753638	0.173306	0.00722266	0	0.00948263	2.51863	0.310997	0.0523584	0.0193857	0.00249392	0.00849061	0.174704	0.0168319	0.0270632	0.0762003	0.0160343	0	0.478246	0.0226792	0.0918771	0.0201402	0.0339046	0	1.41053	0.0186961	0.125208	0.117916	0.0149119	0.0180177	0.279627
TraesCS1B02G316700	nsLTP GPI-anchored	B	1B				yes	yes	yes	0.00784984	0.0107273	17.6304	0.00226536	3.31223	0.101213	0.0555116	0.0237314	16.4544	0	6.9337	0.164577	0.00657672	0.0465409	12.5223	0.0017866	5.49615	0.0784951	0.035785	0.0214923	18.9714	0.00155388	5.08764	0.162261	0.0373348	0.0263174	12.1242	0.00824288	3.75827	0.152941	0.0255071	0.0280335	17.5788	0.00316785	2.87956	0.101709	0.00374197	0.0104828	19.1492	0.00166754
TraesCS2A02G430800	nsLTP 4-like	A	2A				yes	yes		0.00462177	0	0.360437	0.0533193	0.00402493	0	0.0160613	0	0.200309	0.186717	0	0	0.00904564	0	0.1652	0.112233	0.00200772	0.00616877	0	0	0.0431523	0.251703	0	0	0	0	0.150223	0.181891	0	0	0	0	0.645758	0.114121	0	0.0125477	0	0	0.0162775	0.0816465
TraesCS2B02G500700	LTP DIR1	B	2B				yes	yes		0.0110386	0	0.00233465	0	0.0186564	0.0437801	0.292767	0	0.0113603	0	0.208892	0.0155581	0.0123242	0	0.00926925	0	0.134661	0.0192439	0	0	0	0	0.60803	0.0121108	0.0279396	0	0.0230469	0	0.0150476	0.0277398	0.0052668	0	0	0	0.0164708	0.011744	0.0178321	0	0.00866178	0
TraesCS2D02G295100	nsLTP GPI-anchored	D	2D				yes	yes	yes	0	0.00202836	0.0585392	0.00095793	0.758619	0	0	0	0.0954806	0	5.47459	0.0144138	0	0	0.0686843	0	4.42002	0	0	0	0.163461	0	6.73511	0.00208963	0.0053936	0	0.020115	0	1.43542	0.0101768	0	0	0.0108958	0.00419014	0.489396	0.00295059	0.0184781	0	0.147103	0.00501842
TraesCS3B02G063600	nsLTP 4-like	B	3B				yes	yes		1.86305	0.351685	0.332511	0.00677774	0.321886	1.81331	1.19071	0.301992	0.464123	0.00172587	0.174687	0.977304	1.64398	0.193734	0.410986	0.00208818	0.756274	1.69027	2.65291	0.03973	1.11142	0.00288005	0.13653	1.09157	1.40535	0.182261	0.504653	0.00382232	0.205505	2.57507	0.822696	0.181484	0	0.00076811	0.155538	1.05139	0.902087	0.127419	0.942529	0.102721
TraesCS4A02G295600	nsLTP GPI-anchored	A	4A				yes	yes	yes	0.265109	0	0	0.810134	0.00945865	0.18292	0.392615	0	0	1.12748	0.0347175	0.328996	0.0245507	0.00474149	0	0.29376	0.00569907	0.0621144	0.0665609	0	0.0861746	0.446033	0.00145755	0.112646	0.106177	0	0	0.218659	0.00400772	0.0703754	0.261226	0.0101593	0	1.42221	0.015871	0.258806	0.0796199	0	0	0.580655
TraesCS5A02G432700	nsLTP GPI-anchored	A	5A				yes	yes	yes	0.235827	0.0160298	0	0.518551	0.00060335	0.168266	0.337108	0.0161463	0	0.590355	0.00768831	0.227755	0.0453922	0.0354225	0	0.442987	0.0109479	0.133282	0.0653908	0	0.00623735	0.370695	0.00606894	0.0710027	0.307219	0	0	0.437932	0.0033351	0.190555	0.129521	0.0354797	0	1.12949	0.00132396	0.178309	0.00372924	0.00078532	0	0.0977317
TraesCS5D02G441600	nsLTP GPI-anchored	D	5D				yes	yes	yes	0.359967	0	1.45	0.966338	0.0215203	0.241492	0.353986	0.0230226	1.72702	1.48064	0.0435115	0.430996	0.0670169	0.0161988	0.922547	1.27449	0.0420311	0.300809	0.172803	0	0.446595	1.12598	0.0386344	0.328959	0.266609	0	1.26476	0.880907	0.00598378	0.241247	0.25714	0.0303198	0.923997	1.77813	0.0171052	0.336097	0.120571	0.00436104	1.15975	0.840441
TraesCS7D02G347800	nsLTP	D	7D							0	0	0	0	0	0	0	0	0	0	0	0	0	0	0	0	0.00631751	0	0.0137726	0.0049972	0.0124487	0	0	0.00535363	0	0	0	0	0	0	0	0	0	0	0	0	0	0	0	0.00545799
TraesCSU02G154200	nsLTP 4-like		Un				yes	yes		0	0	0	0	0	0	0	0	0	0	0	0	0	0	0	0	0	0	0	0	0	0	0	0	0	0	0	0	0	0	0	0	0	0	0	0	0	0	0	0
TraesCS1B02G394100	nsLTP type 2	B	1B				yes	yes	yes	0.292129	0.0126686	0.0551607	6.36897	0.859678	0.341212	0.671753	0.101688	0.0300709	6.67518	0.283424	0.620176	0.234427	0.263089	0.0216927	6.39103	0.751738	0.235803	0.405816	0	0.619052	8.07115	0.384471	0.540093	0.231289	0.0115711	0.0714301	9.91664	0.71837	0.301717	0.269027	0.0459494	0.410052	10.7997	0.207409	0.684169	0.283709	0.00291175	0.0413579	7.95137
TraesCS2A02G477600	nsLTP 3-like	A	2A				yes	yes		0.437677	0	3.06452	0.0475135	7.16427	2.58204	0.145726	0	6.90311	0.00088846	8.31762	0.925746	0.0325635	0	7.55189	0.0219102	5.06119	1.26533	0.0460199	0	1.67104	0.016698	6.06686	1.26125	0.461763	0.00181646	2.84539	0	4.24205	1.53219	0.139368	0	7.21916	0.00741015	4.73878	1.29447	0.059317	0.0104435	16.2797	0.0333634
TraesCS2B02G500800	nsLTP 3-like	B	2B				yes	yes		0.02996	0	0.00233465	0	0.0159998	0.0377154	0	0	0.0057337	0	0.0907547	0.0147979	0.0123242	0	0.00926925	0	0.122127	0.0160576	0	0	0	0	0.150721	0.00668018	0.039606	0	0.0314897	0	0.029049	0.0275916	0.0052668	0	0	0	0.013567	0.0127025	0.0314197	0	0.00659437	0
TraesCS2D02G325300	nsLTP GPI-anchored	D	2D				yes	yes	yes	0	0	0	0	0.00191137	0.015186	0	0	0.0307978	0.00263242	0.0171959	0	0	0	0.0116169	0	0	0	0	0	0.0247997	0.00084793	0.00112509	0	0	0	0.0311346	0	0	0	0	0	0.0659278	0.00115243	0	0	0	0	0.0287566	0
TraesCS3B02G063700	nsLTP 4-like	B	3B				yes	yes		3.45777	0.0752059	0.334811	0	0.327557	3.04096	1.93221	0.136568	0.171785	0	0.396963	1.60723	4.18836	0.292481	0.996012	0	1.06642	2.52919	13.4106	0.0354284	0.401971	0.00108002	0.31304	2.93877	2.88443	0.0366689	0.344902	0.00076389	0.339546	4.41179	2.24666	0.075803	0.0909704	0.00076811	0.0618966	2.00356	1.36022	0.0477402	0.589999	0.00395461
TraesCS4A02G295800	nsLTP GPI-anchored	A	4A				yes	yes	yes	0.585408	0	0	1.46488	0.0451886	0.417079	0.00180458	0	0	0.0338139	0.00095701	0.0132091	0.262477	0.046089	0	3.69044	0.147535	0.844088	0.920072	0	0.33491	2.68273	0.172445	1.11376	1.47366	0	0	3.14441	0.100021	1.02641	0.578397	0.00175203	0	2.12992	0.0150839	0.684325	0.168449	0.00137775	0	1.08799
TraesCS5A02G432800	nsLTP GPI-anchored	A	5A				yes	yes	yes	0.0742062	0.00769158	0	0.072074	0	0.0184364	0.0771088	0.029287	0	0.117839	0.00056702	0.0634893	0.0431497	0.0519746	0	0.0885033	0.00272435	0.0745767	0.0812451	0	0.0035848	0.156767	0.00416379	0.156219	0.143283	0	0	0.085669	0	0.0767893	0.0365401	0.0163096	0	0.12807	0.00246917	0.0349528	0.0300709	0.00308342	0	0.0823724
TraesCS5B02G435500	nsLTP GPI-anchored	B	5B				yes	yes	yes	0.192781	0.00771806	0	0.506076	0.00189723	0.175414	0.324035	0.00779335	0	0.68737	0.00716311	0.166371	0.0274889	0.015221	0	0.517655	0.0065543	0.074111	0.149813	0	0	0.562783	0.00261553	0.188632	0.329274	0	0	0.396274	0.00337388	0.220505	0.148825	0.0171637	0	1.22179	0.00258112	0.165055	0.0699802	0.00277558	0	0.783105
TraesCS5D02G441700	nsLTP GPI-anchored	D	5D				yes	yes	yes	0.193936	0	0.55768	0.386698	0.00082086	0.125063	0.267878	0.0222149	0.75499	0.48686	0.0118552	0.189787	0.0350676	0	0.74233	0.53469	0	0.170734	0.193642	0	0.300527	0.348335	0.00263859	0.191061	0.246285	0	0.662612	0.406018	0	0.110093	0.148837	0.0165181	0.459554	0.710591	0.00121889	0.162275	0.0604007	0	1.33311	0.335228
TraesCS7D02G441100	nsLTP 3-like	D	7D				yes	yes		19.2598	0.948108	0.0304846	129.558	10.2132	21.9991	27.5576	0.477007	0.0227139	100.826	4.63776	28.7983	21.753	0.14645	0.0544994	87.1704	2.59326	17.3958	25.9741	0.176795	0.189122	96.6273	3.1162	22.7236	21.5485	0.850465	0.0142185	121.572	6.64965	23.6659	18.9071	0.220516	0.179059	164.169	6.49082	23.017	25.6313	0.517654	0.0031376	88.7476
TraesCSU02G213500	nsLTP type 1	B	Un_3B				yes	yes	yes	106.898	71.2968	9.50528	0.0142404	38.7719	83.8473	116.343	31.3028	22.395	0.019	56.7909	61.7114	194.523	36.8519	22.613	0.00289745	71.2142	93.8171	208.822	45.3952	52.3944	0.0034881	28.5879	138.415	113.323	48.4724	28.0564	0.00572145	23.4595	113.992	95.7711	69.1472	69.6273	0.00768114	71.3975	118.467	112.694	54.5391	26.5673	0
TraesCS5D02G431100	nsLTP PR60-like	D	5D				yes		yes	0	0	477.992	0	0	0	0	0	379.885	0.0139102	0	0	0	0	328.61	0	0	0	0	0	472.743	0	0	0	0	0	372.636	0	0	0.0125382	0	0	109.795	0	0	0	0	0	595.678	0.00165982
TraesCS5B02G424800	nsLTP PR60-like	B	5B				yes		yes	0	0	127.371	0	0	0	0	0	117.268	0.00201922	0	0	0.0173408	0	101.293	0	0	0	0	0	117.849	0.00202068	0	0	0	0	114.896	0.00571683	0	0.00676844	0	0	36.1746	0.00502991	0	0	0	0	217.761	0
TraesCSU02G033000	nsLTP		Un							0	0	0	0	0.00448334	0	0.00804214	0	33.8357	0	0.0805565	0.0258194	0.0102404	0	53.3408	0	0.0828521	0.0172705	0.0156634	0	18.061	0	0.0291962	0.0803028	0.0349411	0	70.823	0	0.214165	0.0777158	0.0150345	0	29.046	0	0.445596	0.0189731	0	0	166.183	0
TraesCSU02G033100	nsLTP		Un							0	0	0.0121472	0	0	0	0	0	0.190024	0	0	0	0	0	0.0595501	0	0	0	0	0	0.494566	0	0	0	0	0	0.330494	0	0	0.00825686	0	0	0.37617	0	0	0	0	0	0.544437	0
TraesCSU02G033800	nsLTP		Un							0.0038472	0	2.03282	0	0.399278	0.00211373	0.0341873	0	16.6615	0	0.279932	0.408187	0.0100225	0	60.0019	0	0.43882	0.399726	0.0594045	0	14.0991	0	0.239259	0.636736	0.362943	0	34.0962	0	0.460322	0.659377	0.106526	0	6.3039	0	0.517813	0.489979	0	0.00145368	131.616	0
TraesCSU02G147100	nsLTP 4-like		Un				yes	yes		123.184	1.08665	0.424269	0.0050596	2.89976	104.439	116.716	2.46121	2.86475	0.0037844	12.1159	84.5744	63.0148	3.28552	2.9505	0.00520921	9.55078	97.5851	71.7939	0.17776	5.89927	0.0207704	7.37955	87.6895	98.5285	0.842882	10.823	0.00766486	4.24306	87.2446	85.3501	0.396031	4.28261	0.00384057	2.7546	66.5351	39.1119	0.0727414	8.43484	0.0439192
TraesCS1B02G011439	Omega gliadin	B	1B	yes	yes					0	0	8.83011	0.00011668	9.0762e-05	0	0	0	0.626092	0	0	0	0	0	5.76291	0	0	0	0	0.00090062	0.503307	0	0.000389	0	0	0	2.85722	0	0	0	0	0	6.50402	0	0	0	0	0	1.83025	0
TraesCS1D02G000524	Omega gliadin	D	1D	yes	yes					0	0	0.154803	0	0	0	0	0	0.0366727	0	0	0	0	0	0.212454	0	0	0	0	0	0.0336021	0	0	0	0	0	0.0323327	0	0	0	0	0	0.276728	0	0	0	0	0	0.00589877	0
TraesCSU02G002414	Omega gliadin	B	Un_1B	yes	yes					0	0	33.6473	0.0165006	0.00054627	0.00279845	0	0	28.5029	0.00140986	0.00721375	0	0	0	33.8127	0	0.0106644	0	0	0	7.27221	0.00899689	0.0171258	0	0	0	25.2527	0.0112748	0	0.0266039	0	0	36.6653	0.0310473	0	0.00464407	0	0	10.6991	0
TraesCS1A02G005368	Omega gliadin	A	1A	yes	yes					0	0	3.50096	0.00115459	0	0	0	0	79.9676	0.00032211	0	0.00226955	0	0.00017147	17.9415	0	0	0	0	0	10.0373	0.00128776	0	0	0	0	8.20345	0.00341521	0	0	0	0	32.2028	0.00080237	0	0	0	0	14.0215	0
TraesCS1D02G000531	Omega gliadin	D	1D	yes	yes					0	0	14.8939	0.00101757	0.00692898	0	0.00180675	0	5.97643	0.00096213	0.00500966	0.00016173	0	0	7.09421	0	0.00227919	0	0	0	3.9095	0.00073864	0.00211569	0	0	0	4.14325	0	0.00278819	0.0006351	0	0	28.1683	0.00038207	0.00062553	0	0	0	3.65995	0
TraesCSU02G272393	Omega gliadin	D	Un_1DS	yes	yes					0	0	2279.66	0.0290851	0	0	0.00530295	0.00106398	1734.54	0.0235641	0	0	0	0	1341.93	0.00367397	0	0.0315662	0	0	342.24	0.0156685	0	0.00712143	0	0	844.597	0.0169799	0	0.0383173	0	0	684.92	0.00306427	0	0	0.00312184	0	157.011	0
TraesCS1A02G005387	Omega gliadin	A	1A	yes	yes					0	0	9.34856	0.00036194	0	0	0	0	50.5046	0.00124917	0	0	0	0	22.0684	0.00060456	0	0	0.00089915	0	12.7727	0.00149771	0	0	0	0	10.4084	0.00397807	0	0.00210878	0	0	36.6112	0.00022238	0	0.00054457	0	0	10.1262	0
TraesCSU02G165233	Omega gliadin	B	Un_1B	yes	yes					0.00067807	0	84.5549	0.0191434	0.00029089	0	0	0	93.4119	0.0045065	0.014276	0	0	0	107.686	0.00036011	0.00078552	0	0	0	22.9969	0.00219243	0.0101221	0	0	0	79.3442	0	0.00037885	0.00505684	0.00843196	0	155.987	0.00580383	0	0	0	0	32.4781	0
TraesCS1A02G033288	Omega gliadin	A	1A	yes	yes					0	0	1.78628	0	0	0	0	0	1.22804	0	0	0	0	0	0.991696	0	0	0	0	0	0.413708	0	0	0	0	0	0.594445	0	0	0.0001964	0	0	1.05234	0	0	0	0	0	0.19032	0
TraesCS1B02G011467	Omega gliadin	B	1B	yes	yes					0	0	4.7422	0.00026903	0	0	0	0	6.52093	0	0.00055496	0	0	0	6.38806	0	0	0	0	0	1.35867	0.00036387	0.00145305	0	0	0	5.61044	0	0	0	0	0	6.98297	8.0127e-05	0	0	0	0	1.98916	0
TraesCS1D02G000582	Omega gliadin	D	1D	yes	yes					0	0	9.29666	0.0006532	0.00097896	0	0	0	4.54211	0.00049176	0.00303816	0.00057099	0	0	4.64433	0	0	0	0	0	3.49416	0	0.00103555	0	0	0	2.92476	0	0.00236232	0	0	0	34.8054	0	0.00037724	0	0	0	10.813	0
TraesCSU02G165363	Omega gliadin	B	1B	yes	yes					0	0	0.0517949	0	7.5654e-05	0	0	0	0.0173942	0	0	0	0	0	0.0636891	0	0	0	0	0	0.00440363	0	0	0	0	0	0.021706	0	0	0	0	0	0.0554176	0	0	0	0	0	0.0300013	0
TraesCS1A02G033501	Omega gliadin	A	1A	yes	yes					0	0	3.59955	0.00196748	0	0	0	0.00041818	361.484	0.00280214	0.00065122	0	0.00234767	0	1.97521	0.00108173	0	0	0	0	67.7287	0.00663837	0	0.00103269	0	0	97.3931	0.00044085	0.00025131	0	0	0.00030107	409.076	0.00671822	0	0	0	0	54.8734	0
TraesCSU02G182638	Omega gliadin	A	Un_1A	yes	yes					0	0	0.00748265	0	0	0	0	0	0	0	0	0	0	0	0.00507011	0	0	0	0	0	0	0	0	0	0	0	0.00298412	0	0	0	0	0	0.00601286	0	0	0	0	0	0	0
TraesCS1B02G011474	Omega gliadin	B	1B	yes	yes					0	0	38.9407	0.00051759	0	0	0	0	46.5219	0	0.00222455	0	0	0	40.9673	0	0	0	0	0	8.72384	0.00097538	0.00185358	0	0	0	35.2378	0	0	0	0	0	47.2274	0	0	0	0	0	12.6159	0
TraesCS1B02G011487	Omega gliadin	B	1B	yes	yes					0	0	0.254655	0	0	0	0	0	0.226855	0	0	0	0	0	0.115211	0	0	0	0	0	0.00664982	0	0	0	0	0	0.0239198	0	0	0	0	0	0.0295459	0	0	0	0	0	0.0739323	0
TraesCS1B02G041928	Omega gliadin	B	1B	yes	yes					0	0	0.215901	0.00147293	0	0	0.00043251	0	102.613	0.00163905	0	0	0	0	74.7752	0.00044909	0	0	0	0	26.7475	0.00146472	0	0	0	0	39.1228	0	0	0	0	0	252.051	0.0014784	0	0	0	0	31.7381	0
TraesCSU02G144600	LTP pEARLI1-like		Un				yes	yes	yes	0.0858044	1.70779	0	0.00245561	0.00242929	0.0483759	0.0387069	0.376617	0	0	0	0.0470654	0.0776015	0.176615	0	0.00216841	0.00135144	0.0200693	0.0620198	7.24516	0	0.00385173	0.0303697	0.0479581	0.334741	8.51272	0	0	0.045619	0.0976199	0.11873	0.409226	0	0	0.0108804	0.116435	0.0909228	1.25603	0	0
TraesCS4D02G360100	LTP AIR1	D	4D						yes	86.0864	0.00217527	0.862527	2.76902	3.48427	94.2835	82.2052	0	1.34493	1.24071	8.03686	100.911	75.0036	0.00045031	2.43621	1.76703	4.43111	72.8739	84.1181	0	0.39664	2.31306	8.3383	102.359	93.8122	0	1.86301	3.52764	4.00339	103.338	60.2058	0.00201516	1.89771	1.72905	3.58192	79.6707	47.7774	0	3.55959	1.4101
TraesCS7A02G417500	LTP pEARLI1-like	A	7A				yes	yes	yes	0	0	0	0.276112	0	0	0	0	0	0.0322606	0	0.00204308	0	0	0.00415185	0.0204926	0	0	0	0	0	0.204467	0	0.00286503	0	0	0	0.105451	0	0	0.00943636	0	0	0.278835	0	0.0236491	0.0107548	0	0.00370411	0.162925
TraesCS7A02G417700	LTP pEARLI1-like	A	7A				yes	yes	yes	0	0	0	0.278061	0	0	0	0	0	0.15337	0	0	0	0	0	0.244439	0	0	0.0172319	0	0	0.634935	0	0	0	0	0	0.186472	0	0	0	0	0	0.276393	0	0	0	0.00053377	0.00370411	0.613359
TraesCS5D02G004100	Puroindoline	D	5D	yes	yes		yes			0.010247	0	2188.72	0.0170008	0.0027107	0	0.00744842	0	1735.5	0.0104185	0.00384113	0.00819059	0.00721563	0.0104217	1138.03	0.00840735	0.00386611	0.0313132	0	0	0.226978	0.0375566	0	0	0	0	1403.53	0.0136752	0	0.100583	0	0	0.0435831	0.0166488	0	0	0	0	1036.3	0.00120309
TraesCS5D02G004300	Puroindoline	D	5D	yes	yes		yes			0	0	1898.93	0.0495441	0	0	0	0.0014943	1789.41	0.0223152	0	0	0	0	1086.06	0.0148259	0	0.00572096	0	0	1701.99	0.0900507	0	0	0	0	1820.17	0.0386927	0	0.090149	0	0.00149122	854.005	0.0376658	0	0	0	0	1047.64	0.0391389
TraesCS7A02G514400	Puroindoline	A	7A	yes	yes		yes			0	0	0.178635	0	0	0	0	0	0.137555	0	0	0	0	0	0.246616	0	0	0	0	0	0.165394	0	0	0	0	0	0.15144	0	0	0	0	0	0.0752603	0	0	0	0	0	0.149054	0
TraesCS7A02G514500	Puroindoline	A	7A	yes	yes		yes			0	0	0.0211606	0	0	0	0	0	0.0361834	0	0	0	0	0	0.0522063	0	0	0	0	0	0.031345	0	0	0	0	0	0.0365401	0	0	0	0	0	0.0107515	0	0	0	0	0	0.00560322	0
TraesCS7A02G514505	Puroindoline	A	7A	yes	yes		yes			0	0	0.00088644	0	0	0	0	0	0.00217703	0	0	0	0	0	0.00189329	0	0	0	0	0	0.00091841	0	0	0	0	0	0.00046093	0	0	0	0	0	0	0	0	0	0	0	0	0
TraesCS7B02G431200	Puroindoline	B	7B	yes	yes		yes			0	0	0.135171	0	0	0	0	0	0.168188	0.00331634	0	0	0	0	0.215339	0	0	0	0	0	0.129128	0.00110624	0	0	0	0	0.151538	0	0	0	0.00116106	0	0.0268787	0	0	0	0	0	12.0985	0
TraesCS7D02G504800	Puroindoline	D	7D	yes	yes		yes			0	0	92.2237	0.00265925	0	0	0	0	94.0014	0	0	0	0	0	60.1551	0	0	0	0	0.00085525	59.8988	0.00111362	0	0	0	0	64.2415	0	0	0.00451375	0	0	53.2444	0	0	0	0.00328834	0	68.0488	0
TraesCS1A02G062500	nsLTP PR60	A	1A				yes	yes	yes	0	0	33.8014	0	0.00729052	0	0	0	23.6329	0.00480173	0	0	0	0	20.0537	0	0	0	0	0	13.8597	0	0	0	0	0	22.8604	0	0	0	0	0	8.27519	0.00165002	0	0	0	0	47.4093	0
TraesCS1B02G080800	nsLTP PR60	B	1B				yes	yes	yes	1.7223	0.0573162	17.9763	0	0.00359124	2.00486	1.36057	0.00622623	11.5404	0	0.00190101	1.42459	1.55956	0	13.1575	0	0	2.31692	0.883228	0.0601711	6.71602	0	0.00615672	1.06052	1.27981	0.00505318	14.5937	0	0	1.75354	0.786569	0	3.93842	0	0	1.01745	0.453462	0.00577032	37.5208	0
TraesCS1D02G063500	nsLTP PR60	D	1D				yes	yes	yes	0	0	60.0195	0	0	0	0	0	36.3856	0	0	0	0	0	28.4422	0	0	0	0	0	30.1801	0	0	0	0	0	48.0654	0	0	0.00633925	0	0	25.7501	0	0	0	0	0	41.4512	0
TraesCS1A02G062600	nsLTP PR60	A	1A				yes	yes	yes	0	0	31.4451	0	0.00179562	0	0	0	22.658	0	0	0	0	0	19.7547	0	0	0	0	0	14.4062	0	0	0	0	0	22.2222	0	0	0	0	0	8.32029	0	0	0	0	0	53.9905	0
TraesCS1B02G080900	nsLTP PR60	D	1D				yes	yes	yes	0	0	149.083	0	0	0	0	0	103.896	0.00489233	0	0	0	0	106.082	0	0	0	0	0	79.4115	0	0	0	0	0	124.665	0	0	0.00791779	0	0	33.4496	0.00168116	0	0	0	0	162.187	0
TraesCS1D02G063600	nsLTP PR60	D	1D				yes	yes	yes	0	0	289.754	0.00138503	0	0	0	0	220.763	0	0	0	0	0	73.12	0.00177833	0	0	0	0	93.4383	0	0	0	0	0	263.905	0	0	0.0155945	0	0	73.5372	0.00247503	0	0	0	0	191.508	0
TraesCS1A02G062700	nsLTP PR60	A	1A				yes	yes	yes	0	0	31.0652	0	0	0	0	0	22.6644	0	0.00317897	0	0	0	21.4492	0	0	0	0	0	9.82785	0	0	0	0	0	22.9013	0	0.00187084	0	0	0	10.9885	0	0	0	0	0	48.0423	0
TraesCS1A02G062900	nsLTP PR60	A	1A				yes	yes	yes	0	0	27.8812	0	0	0	0	0	20.9901	0	0.00199643	0	0	0	18.5487	0	0.0160278	0	0	0	12.0782	0	0	0	0	0	20.1725	0	0	0	0	0	7.9971	0	0	0	0	0	48.9675	0
TraesCS1B02G081000	nsLTP PR60	B	1B				yes	yes	yes	0	0	84.4624	0.00369341	0	0	0	0	63.9946	0	0	0	0	0	53.2293	0	0	0	0	0	66.8562	0	0	0	0	0	62.9405	0	0	0	0	0	16.2648	0.00330005	0	0	0	0	90.0747	0
TraesCS1D02G063700	nsLTP PR60	D	1D				yes	yes	yes	0.00958345	0	279.359	0	0	0.0547614	0.0303817	0	198.177	0.00475768	0	0.0489614	0	0	147.02	0.00176201	0	0	0	0	209.623	0	0	0	0	0	250.643	0	0	0.0534837	0.00321689	0	74.3595	0.00326977	0	0.0553693	0	0	346.831	0
TraesCS1A02G063100	nsLTP PR60	A	1A				yes	yes	yes	0	0	186.42	0	0	0	0	0	144.073	0	0	0	0	0	138.009	0	0	0	0	0	132.99	0	0	0	0	0	152.306	0	0	0.00621693	0	0	44.8709	0.00247503	0	0	0	0	321.735	0
TraesCS1B02G081100	nsLTP PR60	B	1B				yes	yes	yes	0	0	0.648493	0	0	0	0	0	0.330717	0	0	0	0	0	0.491758	0	0	0	0	0	0.294807	0	0	0	0	0	0.253341	0	0	0	0	0	0.164402	0	0	0	0	0	0.338473	0
TraesCS1D02G063800	nsLTP PR60	D	1D				yes	yes	yes	0	0	1.56665	0	0	0	0	0	1.63734	0	0	0	0	0	25.4522	0	0	0	0	0	33.4756	0	0	0	0	0	1.63285	0	0	0.00684166	0	0	0.716237	0	0	0	0	0	46.3731	0
TraesCS1A02G063200	nsLTP PR60	A	1A				yes	yes	yes	0	0	3.14448	0	0	0	0	0	2.40317	0	0	0	0	0	2.87757	0	0	0	0	0	2.81503	0	0	0	0	0	3.21316	0	0	0	0	0	1.0615	0	0	0	0	0	5.3507	0
TraesCS1B02G081200	nsLTP PR60	B	1B				yes	yes	yes	0	0	25.6832	0.0018467	0	0	0	0	17.5386	0	0	0	0	0	21.4007	0	0	0	0	0	13.0426	0	0	0	0	0	24.281	0	0	0	0	0	4.72761	0.00597722	0	0	0	0	42.8992	0
TraesCS1D02G063900	nsLTP PR60	D	1D				yes	yes	yes	0	0	227.456	0	0	0	0	0	159.148	0	0	0	0	0	23.228	0	0	0	0	0	26.7083	0.00154669	0	0	0	0	211.284	0	0	0.0124339	0	0	61.5641	0	0	0	0	0	52.526	0
TraesCS1B02G081300	nsLTP PR60	B	1B				yes	yes	yes	0	0	56.7714	0	0	0	0	0	21.2142	0	0	0	0	0	30.3062	0	0	0	0	0	26.7649	0.00200481	0	0	0	0	57.3856	0	0	0	0	0	8.80132	0.00165002	0	0	0	0	66.0546	0
TraesCS1A02G392900	nsLTP PR60	A	1A				yes	yes	yes	0	0	0	0	0	0	0	0	0	0	0	0	0	0	0	0	0	0	0	0	0	0	0	0	0	0	0	0	0	0	0	0	0	0	0	0	0	0	0.00929658	0
TraesCS1B02G421200	nsLTP PR60	B	1B				yes	yes	yes	0	0	0	0	0	0	0	0	0	0	0	0	0	0	0.0298013	0	0	0	0	0	0	0	0	0	0	0	0.00386667	0	0	0	0	0	0	0	0	0	0	0	0.464797	0
TraesCS3B02G360000	nsLTP PR61	B	3B				yes		yes	0	0	7.92744	0	0	0	0	0	5.93678	0	0.00147681	0	0	0	26.9534	0	0	0	0	0	0.30196	0	0	0	0	0	10.6469	0	0	0	0	0	1.11753	0	0	0	0	0	70.0553	0
TraesCS7A02G345900	nsLTP 4-like	A	7A				yes	yes		0	0	0	0.525384	0.00174973	0	0.0231316	0	0	0.938105	0.0241275	0.0238918	0	0.00773305	0	0.781705	0.00404899	0.00317746	0.00393094	0	0	0.564023	0.0129333	0.0126691	0	0	0	0.552063	0.00697399	0.00489584	0	0	0	0.681606	0.00431943	0.0215485	0.0054074	0	0	0.484225
TraesCS1A02G426100	Proline-rich cell wall protein gp1-like	A	1A					yes	yes	0.00208747	0	0	0	0.00134322	0	0	0	0	0	0.00388107	0	0.00408555	0.00123299	0	0	0.0266505	0	0	0	0	0	0.0639374	0	0.00463865	0	0	0	0.00601088	0	0	0	0	0	0	0	0	0	0	0
TraesCS4B02G367600	Glycine-rich cell wall structural protein	B	4B						yes	0.0670179	0.00162596	5.36693	4.22432	7.30539	0.627547	0.0628016	0	5.10884	3.18828	8.25391	0.358348	0.00952046	0.00207444	6.30955	2.58082	6.73041	0.295322	0.00602137	0	6.08037	0.983482	5.65536	0.424865	0.0177234	0.00137814	6.18201	5.7759	7.60904	0.385175	0.157818	0	9.73263	3.38894	8.16573	0.820047	0.0671354	0.00701245	10.3241	5.26037
TraesCS1D02G000700	Purinin	D	1D	yes	yes	yes				0.00179028	0.00247289	2354.68	0.0468161	0.00447016	0.00196723	0.0154511	0	1680.43	0.0356237	0.0010674	0	0.0134023	0	1152.47	0.00465531	0.00207399	0.0143585	0	0	2411.14	0.039677	0.00516393	0	0	0	1767.85	0.00965567	0.00726584	0.086496	0	0	1534.29	0.0364287	0.00057022	0.00288198	0.00244184	0.00139822	370.941	0
TraesCS1A02G007700	Purinin	A	1A	yes	yes	yes				0	0	1517.45	0.0318199	0.00245222	0	0	0	1131.66	0.0153195	0.00076608	0	0	0.0011677	730.485	0.00791013	0	0	0	0	1015.14	0.028125	0	0	0	0	1085.26	0.00132255	0	0.0248987	0	0	1200.24	0.0315117	0.00550421	0	0.00245399	0	271.364	0.00089184
TraesCS1B02G011300	Purinin	B	1B	yes	yes	yes				0	0	685.621	0.027927	0	0	0	0.00076354	601.662	0.0115007	0	0	0	0	530.248	0.0040118	0.00205365	0.00571772	0	0	599.791	0.02019	0	0	0	0	735.307	0.00043437	0	0.0176908	0	0	1172.02	0.0358864	0.00078523	0	0	0	366.231	0
TraesCS1D02G000906	Purinin	D	1D	yes	yes	yes				0	0	0.0229667	0	0	0	0	0	0.00697502	0	0	0	0	0	0.00143632	0	0	0	0	0	0.00299848	0	0	0	0	0	0.013852	0	0	0	0	0	0.0482654	0	0	0	0	0	0.0413924	0
TraesCS7A02G269700	Small cysteine-rich protein	A	7A							0.00328761	0	0.00837557	0.0106686	0.00914946	0.0112194	0.00380849	0	0	0.00736344	0.451724	0.0178339	0.0143623	0	0.00306363	0.0156137	0.698227	0.00083038	0	0	0	0	0.182834	0	0.0273003	0	0	0.00967578	0.0276767	0.0124608	0	0.00220056	0	0	0	0	0	0	0.00836047	0
TraesCS7A02G565488	Small cysteine-rich protein	A	7A							0	0.00259628	0	0	0	0	0.0205733	0	0	0	0	0.00419855	0	0	0	0	0	0	0.264598	0.0184261	0	0	0	0.152644	0	0	0	0	0	0.00631721	0.00311944	0	0	0	0	0.0047273	0	0	0	0
TraesCS7B02G167900	Small cysteine-rich protein	B	7B							0	0	0	0.00207754	0.00218716	0	0.00872778	0	0	0	0.310567	0	0	0	0.0055358	0.0254947	0.498826	0	0	0	0.0209954	0.00850627	0.0469794	0	0	0	0.00290001	0.00646121	0.0105189	0	0	0	0	0.0142719	0	0	0	0.00498188	0.0102823	0.00706099
TraesCS7D02G270200	Small cysteine-rich protein	D	7D						yes	0	0	0	0.00048058	0	0	0	0	0	0	0.088325	0	0.0152863	0	0	0.00293749	0.187427	0.0172739	0.00119119	0	0	0.00321992	0.0467204	0	0	0	0	0	0.00726143	0	0	0	0	0	0	0	0	0	0.00119729	0
TraesCS7A02G525314	Small cysteine-rich protein	A	7A							0	0	104.49	0	0	0	0	0	57.3402	0	0	0	0	0	48.8129	0	0	0	0	0	106.228	0	0	0.00183854	0	0	15.6324	0	0	0	0	0	16.5132	0	0	0	0	0	2.4816	0
TraesCS7A02G531903	Small cysteine-rich protein	A	7A							0	0	0	0	0	0	0	0	0	0	0	0	0	0	0.00418201	0	0	0	0	0	0.0315683	0	0	0	0	0	0	0	0	0	0	0	0	0	0	0	0	0	0.232167	0
TraesCS7A02G544500	Small cysteine-rich protein	A	7A							0	0	38.0228	0.00610543	0	0	0	0	70.4731	0	0	0	0	0	54.5511	0	0	0	0	0	232.886	0.00553968	0	0	0	0	63.472	0	0	0.00085641	0	0	68.31	0.0104558	0	0	0	0	44.7028	0
TraesCS1A02G209800	Cortical cell delineating protein	A	1A						yes	0	0	0	8.86194	0	0	0	0	0	7.47372	0	0	0	0	0.00239384	4.54596	0.00036116	0.00930832	0.00760581	0	0	10.1472	0	0	0	0.00188188	0	11.5424	0	0	0	0	0	8.36956	0	0	0	0	0	4.95049
TraesCS1B02G223700	Cortical cell delineating protein	B	1B						yes	0	0	0.00461562	0.942392	0	0	0.0028892	0	0	0.664294	0	0.0102201	0	0	0	0.706431	0	0	0	0	0	1.9836	0	0	0	0	0	1.46487	0	0	0	0	0	0.608364	0	0	0	0	0.00326983	1.67006
TraesCS1D02G213203	Cortical cell delineating protein	D	1D						yes	0	0.00254859	0	11.5309	0	0	0	0	0	9.97702	0	0.00160489	0	0	0.00944509	10.1756	0	0	0	0	0	16.5723	0	0	0	0.00464068	0.00814979	19.3195	0	0.00456754	0	0	0	11.1979	0	0	0	0	0	11.632
TraesCS4A02G263600	Cortical cell delineating protein	A	4A						yes	0.700639	0.053168	0.194174	0.272162	0.0359782	0.451842	0.932072	0.0233612	0.0558729	0.684533	0.0614557	0.568619	0.757911	0.0526487	0.104687	0.276829	0.151575	0.250303	0.83544	0.0410592	0.35752	0.247762	0.133113	0.344706	0.989098	0.0428273	0.183351	0.261601	0.0696368	0.351913	1.01831	0.0349609	0.0225482	0.309203	0.0833435	0.321995	1.26111	0.0776788	0.0447478	0.943836
TraesCS4B02G051100	Cortical cell delineating protein	B	4B						yes	0.848761	0.00678896	0.0635673	0.272756	0.0645064	0.681851	0.963487	0	0.0482295	0.421696	0.0546573	0.873441	0.835255	0.0247813	0.0762272	0.302081	0.236506	0.683384	0.75435	0	0.177807	0.197415	0.174122	0.68835	0.750563	0.00690573	0.083896	0.277049	0.0793037	0.458063	1.04625	0.00246482	0.0268342	0.18711	0.0504205	0.637264	1.3853	0.0284545	0.0734029	0.670083
TraesCS4D02G051200	Cortical cell delineating protein	D	4D						yes	1.84843	0.0144331	0.138449	0.285277	0.0964071	0.997479	1.71192	0.0113527	0.194149	0.436373	0.11977	1.18105	1.59882	0.176968	0.11726	0.27745	0.581316	0.69647	2.24946	0.0267157	0.231849	0.384888	0.223138	1.38602	2.1219	0.0178546	0.246304	0.319747	0.0545738	1.03825	1.88086	0.0684126	0.0208137	0.213776	0.0927755	0.892262	2.74932	0.0460665	0.186969	1.11322
TraesCS5A02G342700	Cortical cell delineating protein	A	5A						yes	0	0	0.0070449	0.00149958	0	0	0	0	0.0189371	0	0	0	0	0	0.177082	0	0	0	0	0	0	0	0	0	0	0	0.0241836	0	0	0	0	0	0	0	0	0	0	0	0.537222	0
TraesCS5D02G347500	Cortical cell delineating protein	D	5D						yes	0	0	0	0	0	0	0	0	0	0	0	0	0	0	0.147825	0	0	0	0	0	0	0	0	0	0	0	0.0152874	0	0	0	0	0	0	0	0	0	0	0	0.53258	0
TraesCS7A02G482400	Cortical cell delineating protein	A	7A						yes	0.00815722	0	0	1.64191	0	0	0	0	0	2.40213	0	0	0	0	0	1.73665	0.00488063	0.00322611	0.0207301	0	0	1.63912	0	0.0165439	0	0	0	2.57605	0.00281943	0.00127267	0	0	0	2.27325	0.00160589	0	0	0	0	3.42562
TraesCS7B02G384600	Cortical cell delineating protein	B	7B						yes	0	0	0	2.27425	0	0	0	0	0.00946854	5.50327	0	0	0	0	0.00521965	3.33158	0	0	0	0	0.0134967	1.99746	0	0	0	0	0.00233123	9.36982	0	0	0	0	0	4.32117	0	0	0	0	0	5.58345
TraesCS7D02G469400	Cortical cell delineating protein	D	7D						yes	0	0	0.0465014	16.3805	0	0	0	0	0.0145361	14.2855	0.0019026	0	0	0	0.00906623	10.2954	0	0	0.049381	0	0.0557045	9.70668	0	0	0	0.00101818	0.00385639	21.1231	0	0	0	0	0.0969237	14.7583	0	0	0	0	0	16.6293
TraesCSU02G031400	Cortical cell delineating protein	D	Un_4D						yes	0	0	0	0	0	0	0	0	0	0	0	0	0	0	0.0050731	0.00123909	0	0	0	0	0	0.0011575	0	0	0	0	0.00089807	0	0	0.00225113	0	0	0	0	0.00103347	0	0	0	0	0
TraesCS4B02G368000	Cortical cell delineating protein	B	4B						yes	0	0	0	1.58073	0	0	0	0	0	1.26047	0	0	0	0	0	1.07883	0	0	0	0	0	0.743215	0	0	0	0	0	2.18928	0	0	0	0	0	1.02716	0	0	0	0	0	0.792724
TraesCS7B02G385500	Cortical cell delineating protein	B	7B						yes	0	0	0.0103132	11.6819	0	0.0207865	0	0	0.00939788	10.4374	0.00146409	0	0	0	0	11.4869	0	0	0.0576112	0	0.0692733	4.64063	0	0.0585408	0	0	0	11.3823	0.00861246	0.0113233	0	0	0	4.41045	0	0	0	0	0	10.469
TraesCSU02G154100	Cortical cell delineating protein	D	Un_4D						yes	0	0	0	0	0	0	0	0	0	0.00661662	0	0	0	0	0	0.00554018	0	0	0	0	0	0.00256989	0	0	0	0	0	0	0	0	0	0	0	0	0	0	0	0	0	0.00068946
TraesCS7B02G385600	Cortical cell delineating protein	B	7B						yes	0	0	0.00687547	5.40091	0	0	0	0	0	0.611814	0	0	0	0	0	1.79596	0	0	0.00823017	0	0.0382195	2.50596	0	0.011495	0	0	0	3.37835	0	0	0	0	0.0242309	5.64263	0	0	0	0	0	11.4635
TraesCSU02G242200	Cortical cell delineating protein		Un						yes	0	0	0	0.00191773	0	0	0	0	0	0.00414685	0	0	0	0	0	0.0074641	0	0	0	0	0	0.0392122	0	0	0	0	0	0.00204487	0	0	0	0	0	0.00385363	0	0	0	0	0	0
TraesCS4B02G368200	Cortical cell delineating protein	B	4B						yes	0	0	0	0	0	0	0	0	0	0.00068562	0	0	0	0	0	0.00166299	0	0	0	0	0	0.0268425	0	0.00251181	0	0	0	0	0	0	0	0	0	0.00030514	0	0	0	0	0	0.0013728
TraesCSU02G243695	Cortical cell delineating protein		Un						yes	0	0	0	0.0034486	0	0	0	0	0	0.0153069	0	0	0	0	0	0.00837678	0	0	0	0	0	0.0482219	0	0	0	0	0	0	0	0	0	0	0	0.00731811	0	0	0	0	0	0
TraesCS4B02G368300	Cortical cell delineating protein	B	4B						yes	1.02609	0.0154481	0	0.00239208	0	1.58333	0.927737	0.00116742	0	0.0144052	0	1.46604	0.203583	0.00960463	0	0	0.00218201	0.559017	0.0354083	0.00326803	0	0.00058001	0.00209523	0.100594	0.498767	0.728089	0	0.00185304	0	0.529556	0.439952	0.021262	0	0.00647159	0	0.707489	1.08313	0.562697	0	0
TraesCSU02G261300	Cortical cell delineating protein		Un						yes	0	0	0	0.507583	0	0	0	0	0	0	0	0	0	0	0.0037729	0.486491	0	0	0	0	0	0.276148	0	0	0	0	0	0.414146	0	0	0	0	0	0.00592104	0	0	0	0	0	0.00363096
TraesCS4B02G368380	Cortical cell delineating protein	B	4B						yes	0	0	0	0.0239095	0	0.012721	0	0	0	0.0158417	0	0.00106306	0	0	0	0.00117109	0	0	0	0	0	0.0300815	0	0.00253134	0	0	0	0.0189327	0	0	0	0	0	0.0206404	0	0.00266086	0.0128773	0	0	0.0119073
TraesCSU02G236800	Cortical cell delineating protein	B	Un_1B						yes	0	0	0.00417514	0	0	0	0	0	0	0	0	0	0	0	0.0167606	0	0	0	0	0	0	0	0	0	0	0	0.00504654	0	0	0	0	0	0	0	0	0	0	0	0.152015	0
TraesCS4B02G368400	Cortical cell delineating protein	B	4B						yes	0	0	0	0.0939716	0	0	0	0	0	0.0165551	0	0	0	0	0	0.00373533	0	0	0.0169668	0	0.00426707	0.303497	0	0	0	0	0.00159002	0.053261	0	0	0	0	0	0.00785871	0	0	0	0	0	0.0656761
TraesCS4B02G368500	Cortical cell delineating protein	B	4B						yes	0	0	0	1.70182	0	0	0	0	0	1.80925	0	0	0	0	0	1.46478	0	0	0	0	0	1.31024	0	0	0	0	0	2.25002	0	0	0	0	0	2.41142	0	0	0	0	0	1.93309
TraesCS4B02G368600	Cortical cell delineating protein	B	4B						yes	0.0107322	0	0	0.349762	0	0.0740019	0.0057011	0	0	0.6514	0	0.0373902	0	0	0	0.132999	0	0.00938447	0	0	0.0150968	2.64923	0	0.452183	0	0	0	0.620325	0	0.0384789	0	0	0	0.785127	0.00157787	0.0961132	0	0	0	0.777269
TraesCS4B02G368700	Cortical cell delineating protein	B	4B						yes	0.00412835	0	0	0.414948	0	0.0577201	0.00613692	0	0	0.650663	0	0.01124	0	0	0	0.117528	0	0	0	0	0	0.586252	0	0.168397	0	0	0	1.07399	0	0.0419775	0	0	0	0.47771	0	0.0294555	0	0	0.00324744	2.1424
TraesCS1A02G210000	Cortical cell delineating protein	A	1A						yes	0.121291	0	0.0427285	6.22992	0	0.297593	0.0783973	0	0.0268232	5.62337	0	0.317418	0	0	0.006499	2.99904	0	0.0259645	0.0150691	0	0.111548	4.35348	0.00183175	0.0328416	0.0803655	0	0.0207432	9.14977	0	0.216309	0.0558673	0	0.107337	8.02422	0.00308901	0.347661	0	0	0.0132417	5.13659
TraesCS1B02G223800	Cortical cell delineating protein	B	1B						yes	0	0	0	0.12027	0	0	0	0	0	0.0869404	0	0	0	0	0	0.185894	0	0	0	0	0	0.462153	0	0	0	0	0	0.22927	0	0	0	0	0	0.0997406	0	0	0	0	0	1.01896
TraesCS1D02G213400	Cortical cell delineating protein	D	1D						yes	0	0	0	12.5408	0	0	0	0	0	13.5554	0	0.0206555	0	0	0.00452748	12.4581	0	0.00690818	0.0527446	0	0	11.553	0	0.00489211	0	0.005932	0	18.0418	0	0	0	0	0	17.1427	0.00544677	0	0	0.00237645	0	18.8661
TraesCS4A02G412800	Cortical cell delineating protein	A	4A						yes	0	0	0	0.503779	0	0	0	0	0	0.557581	0.00032281	0	0	0	0	0.336499	0	0	0	0	0	0.179548	0	0	0	0	0	0.355311	0	0	0	0	0	0.0580829	0	0	0	0	0	0.00386383
TraesCS4B02G313055	Cortical cell delineating protein	B	4B						yes	0	0	0	15.8025	0	0	0	0	0	10.2938	0.00135607	0	0	0	0	0.256059	0	0	0	0	0	5.91421	0	0	0	0	0	0.627376	0	0	0	0	0	17.0202	0	0	0	0	0	0.0171869
TraesCS4D02G310400	Cortical cell delineating protein	D	4D						yes	0	0	0	11.6328	0.00300952	0	0	0	0	12.2905	0.00379994	0.00054482	0	0	0	12.7336	0.00238214	0	0	0	0	10.0282	0.0117342	0.00194597	0	0.0034109	0	17.2693	0.0068773	0	0.00219151	0	0	17.2029	0.00431943	0	0	0	0.00264402	12.2019
TraesCS5A02G342800	Cortical cell delineating protein	A	5A						yes	0	0	0	0	0	0	0	0	0.0169787	0	0	0	0	0	0.03319	0	0	0	0	0	0	0	0	0	0	0	0	0	0	0	0	0	0	0	0	0	0	0	0.279627	0
TraesCS5D02G347700	Cortical cell delineating protein	D	5D						yes	0	0	0	0	0.00212334	0	0	0	0	0	0	0	0	0	0.0788354	0	0	0	0	0	0	0	0	0	0	0	0.0116242	0	0	0	0	0	0	0	0	0	0	0	0.283591	0
TraesCS7A02G482600	Cortical cell delineating protein	A	7A						yes	0	0	0	6.55397	0	0.00495536	0	0	0.0142028	6.47252	0	0.00262169	0	0	0.00652457	9.04754	0	0	0.0497523	0	0.0187687	4.57136	0.00338249	0	0	0	0.00313986	12.3429	0	0	0	0	0	7.85138	0	0	0	0	0	12.0748
TraesCS7B02G384700	Cortical cell delineating protein	B	7B						yes	0	0	0	1.76045	0	0	0	0	0	1.62366	0	0	0	0	0	1.4262	0	0	0	0	0.0958739	2.05277	0	0	0	0	0	2.62	0	0.00189313	0	0	0	7.85814	0	0	0	0	0	10.0641
TraesCSU02G069900	Cortical cell delineating protein		Un						yes	0	0	0	1.1518	0	0	0	0	0	0.716629	0	0	0	0	0	1.26121	0	0	0	0	0	1.37192	0	0	0	0	0	1.0216	0	0	0	0	0	1.36048	0	0	0	0	0	1.10659
TraesCS4B02G368800	Cortical cell delineating protein	B	4B						yes	0.0314413	0	0	1.33209	0	0.151603	0.0262177	0	0	1.51598	0	0.0439481	0	0	0.00475489	0.681432	0	0.0142002	0	0	0	0.210177	0	0.00142171	0.00520207	0	0	1.62051	0	0.0403947	0.00625186	0	0	1.14564	0	0.0772788	0	0	0	1.78007
TraesCS4B02G368900	Cortical cell delineating protein	B	4B						yes	1.03774	0	0	0.0062668	0	0.793359	0.530057	0	0	0.00302883	0	0.45596	0.2448	0	0	0	0.0238174	0.471214	0.124862	0	0	0.00101034	0.00243317	0.257517	0.723196	0	0	0.00698	0	0.78798	0.359607	0	0	0.0109889	0	0.500417	0.168579	0	0	0
TraesCS4B02G369000	Cortical cell delineating protein	B	4B						yes	0	0	0	0	0	0	0	0	0	0	0	0	0	0	0	0	0	0	0	0	0.00853415	0.0068674	0	0	0	0	0	0	0	0	0	0	0	0	0	0	0	0	0	0
TraesCS4B02G369100	Cortical cell delineating protein	B	4B						yes	0	0	0	0.518775	0	0	0	0	0	0.492402	0	0	0	0	0	0.347585	0	0	0	0	0	0.473962	0	0	0	0	0	0.582725	0	0	0	0	0	0.553293	0	0	0	0	0	0.317108
TraesCS4B02G369500	Cortical cell delineating protein	B	4B						yes	0	0	0	0.50927	0	0	0	0	0	1.43067	0	0	0	0	0	1.39614	0	0	0	0	0	0.921265	0	0	0	0	0	0.849785	0	0	0	0	0	2.36805	0	0	0	0	0	0.0353587
TraesCS4B02G369600	Cortical cell delineating protein	B	4B						yes	0	0	0.00550081	0.00250198	0	0	0	0	0	0.00342991	0	0	0	0	0	0	0	0	0	0	0	0.00114413	0	0	0	0	0	0.00668764	0	0	0	0	0	0	0	0	0	0	0	0.00265613
TraesCS4B02G369700	Cortical cell delineating protein	B	4B						yes	0	0	0	0.0157379	0	0	0	0	0	0.00398913	0	0	0	0	0	0.0569522	0	0	0	0	0	0.0265557	0	0	0	0	0	0.0239341	0	0	0	0	0	0.037372	0	0	0	0	0	0
TraesCS4B02G370600	Cortical cell delineating protein	B	4B						yes	0	0	0	1.69263	0	0	0	0	0	0.266523	0	0	0	0	0	2.51431	0	0	0	0	0	1.30329	0	0	0	0	0	2.25096	0	0	0	0	0	0.238075	0	0	0	0	0	0.775954
TraesCS2B02G430200	14 kDa PRP	B	2B						yes	0	0	0.00523473	5.18699	0.00176297	0.00163726	0	0	0	4.42187	0.00593696	0.0102315	0	0	0.0052592	4.42762	0	0.00243791	0.0125323	0	0	4.63842	0.00671642	0.0235787	0	0.00465123	0	7.63781	0.00904012	0.00127165	0	0	0	4.68646	0	0.00749384	0	0	0	1.93818
TraesCS1A02G329700	Cortical cell delineating protein	A	1A						yes	0.00386364	0	0	4.34513	0.00179459	0.0204408	0.00632373	0	0	5.6831	0.00221549	0.0185543	0	0	0	4.26855	0	0	0	0	0.00355589	3.85766	0.00773623	0.0112198	0	0.00233224	0	7.85977	0	0	0	0	0	9.25515	0	0.0212242	0	0	0	8.11915
TraesCS1B02G224000	Cortical cell delineating protein	B	1B						yes	0.0877055	0	0.0397713	9.50059	0	0.262812	0.0751338	0	0.0440446	9.12798	0.00494591	0.179465	0.00677602	0	0.00446586	9.03541	0	0.0924962	0.0233591	0	0.333414	9.41903	0.0115385	0.200336	0.0317861	0	0.00434249	14.748	0	0.143695	0	0	0.306959	10.4956	0	0.107287	0.00310873	0	0.00398425	19.9278
TraesCS1D02G331800	Cortical cell delineating protein	D	1D						yes	0.00798505	0	0	9.02508	0	0.00563301	0	0	0	9.16344	0	0	0	0	0	8.77746	0	0.00312281	0.023565	0	0	8.10121	0	0	0	0.00233224	0	3.86339	0	0	0	0	0	15.1935	0	0	0	0	0	14.6178
TraesCS4A02G412900	Cortical cell delineating protein	A	4A						yes	0	0	0	3.30999	0	0	0	0	0	2.98043	0	0	0	0	0	3.24456	0	0	0.015533	0	0	1.18237	0	0.00528256	0	0	0	2.28476	0	0	0	0	0	0.014323	0	0	0	0	0	0.00312109
TraesCS4B02G313200	Cortical cell delineating protein	B	4B						yes	0.01488	0	0	0.980616	0	0.0341597	0	0	0	0.013666	0	0	0	0	0	0.128587	0	0	0	0	0	0.729305	0	0.0346445	0	0	0	0.843496	0	0.00786831	0	0	0	0.0172638	0	0	0.00738476	0	0	1.24904
TraesCS4D02G310500	Cortical cell delineating protein	D	4D						yes	0.00226023	0	0	5.86821	0.00096964	0	0	0	0	6.23341	0	0	0	0	0	6.39477	0.00238214	0	0	0	0	5.45297	0	0.0307041	0	0	0	9.35993	0	0.00436156	0	0	0	8.74429	0	0	0	0	0	5.51859
TraesCS5A02G535500	Cortical cell delineating protein	A	5A						yes	0.0955156	1.25655	0	0.0357552	0.00124241	0.0828068	0.0222737	0.167528	0	0.00088846	0	0.0549258	0.177639	0.0581409	0	0.00800009	0	0.0176672	0.0697568	6.5513	0	0.0196623	0.00619355	0.0334089	0.644436	7.15974	0	0.0384359	0.0310494	0.121108	0.266821	0.275307	0	0.00697678	0.00330851	0.114096	0.284194	1.03208	0	0.0165846
TraesCS7B02G384800	Cortical cell delineating protein	B	7B						yes	0	0	0.0404448	3.93244	0	0	0	0	0.0165699	7.93841	0	0.00262169	0	0	0	5.50929	0	0.010618	0.0165841	0	0.0199015	2.55811	0	0	0	0	0.0389958	9.76084	0	0	0	0	0	3.69672	0	0	0	0	0	3.85759
TraesCS7D02G469500	Cortical cell delineating protein	D	7D						yes	0	0	0.0208601	15.6366	0	0	0	0	0.0758785	14.6141	0.00268127	0	0	0	0.0150098	11.1167	0	0	0.0534961	0	0.0945552	11.5291	0	0	0	0.00814543	0.0460244	21.7758	0	0	0	0	0.066635	15.9553	0	0	0	0	0.00353825	19.092
TraesCSU02G070000	Cortical cell delineating protein	B	Un_4B						yes	0	0	0	0.430396	0	0	0	0	0	0.0614294	0	0	0	0	0	0.493334	0	0	0	0	0	0.305718	0	0	0	0	0	0.418657	0	0	0	0	0	0.07347	0	0	0	0	0	0.144631
TraesCS4B02G370700	Cortical cell delineating protein	B	4B						yes	0	0	0	0.281835	0	0	0	0	0	0.084132	0	0	0	0	0	0.268938	0	0	0	0	0	0.349488	0	0	0	0	0	0.200234	0	0	0	0	0	0.0967022	0	0	0	0	0	0.295195
TraesCS3B02G005400	Cortical cell delineating protein	B	3B						yes	0	0	0	0.186957	0	0	0	0	0	0.274939	0	0	0	0	0	0.194726	0	0	0	0	0	0.170224	0	0	0	0	0	0.0841165	0	0	0	0	0	0.178797	0	0	0	0	0	0
TraesCS1D02G331900	Cortical cell delineating protein	D	1D						yes	0.00246011	0	0	7.49848	0	0.00891828	0	0	0	9.30639	0	0.00692553	0	0	0	8.20399	0	0	0.0187558	0	0	6.63378	0	0	0.00854033	0.0013922	0	13.8107	0	0.0138176	0	0	0	11.2755	0	0.0118743	0.0187295	0	0	12.1375
TraesCS4B02G313300	Cortical cell delineating protein	B	4B						yes	0	0	0	14.1149	0	0.00928257	0	0.00054846	0	14.8526	0	0.00245553	0	0	0	16.3614	0	0.0141813	0.0232995	0	0	11.6167	0	0.035376	0	0	0	0.0050016	0	0	0	0	0	15.9849	0	0.0164839	0	0	0	14.128
TraesCS5A02G535600	Cortical cell delineating protein	A	5A						yes	5.99573	0.0810336	0	0.493526	0	8.97197	4.07299	0.0605106	0	0.061073	0	6.55633	0.963016	0.00148344	0	0.115649	0	5.22452	2.36947	1.6865	0	0.191666	0.00419046	6.68347	5.10714	1.3022	0	0.383946	0	4.73291	2.69012	0.0806467	0	0.507521	0	6.00101	1.79118	0.19878	0.00391707	0.236446
TraesCS7B02G384900	Cortical cell delineating protein	B	7B						yes	0	0	0	4.40826	0	0	0	0	0	2.5449	0	0	0	0	0	1.91797	0	0	0.0165841	0	0	1.83067	0	0	0	0	0.00287031	3.47496	0.00763563	0	0	0	0	0.422096	0	0	0	0	0	0.337171
TraesCS7D02G469600	Cortical cell delineating protein	D	7D						yes	0	0	0.0825057	21.1529	0	0.00741382	0	0	0.00490645	15.832	0	0.00455372	0	0	0.00388553	14.1917	0	0.00272663	0.0576112	0	0.311146	14.6519	0.0173459	0.00821023	0	0.0050909	0.00154255	25.5392	0	0.00631588	0	0	0.430099	20.5841	0	0.00325658	0.0205466	0	0	30.8903
TraesCSU02G144300	Cortical cell delineating protein		Un						yes	0	0	0	0.0074931	0	0	0	0	0	0.0470158	0	0	0	0	0	0	0	0	0	0	0	0.0731013	0	0	0	0	0	0.0259686	0	0	0	0	0	0.0116449	0	0	0	0	0	0.00137893
TraesCS4B02G313400	Cortical cell delineating protein	B	4B						yes	0.00445679	0	0	11.1534	0	0.00304392	0	0	0	9.96282	0	0.0033228	0.00995771	0	0	28.34	0.0133505	0.0638094	0.12284	0	0	20.1652	0.0127484	0.332689	0	0	0	0.0196543	0	0	0	0	0	12.7845	0	0.0112955	0.0326427	0	0	30.193
TraesCS5A02G535800	Cortical cell delineating protein	A	5A						yes	0	0	0	0.073397	0	0	0	0	0	0.447306	0	0	0	0	0	0.395681	0	0	0	0	0	0.297129	0	0	0	0	0	0.301527	0	0	0	0	0	0.496634	0	0	0	0	0	0.0302747
TraesCS7A02G482788	Cortical cell delineating protein	A	7A						yes	0	0	0	0.0803528	0	0	0	0	0	0.114554	0	0	0	0	0	0.0556082	0	0	0	0	0	0.0759338	0	0.00282002	0	0	0	0.204384	0	0	0	0	0	2.83146	0	0	0	0	0	0.303728
TraesCS7B02G385000	Cortical cell delineating protein	B	7B						yes	0	0	0	0.0422624	0	0	0	0	0	2.1117	0	0	0	0	0	1.53964	0	0	0	0	0	0.028154	0	0	0	0	0	3.05216	0	0	0	0	0	0.0763457	0	0	0	0	0	0.118723
TraesCS7D02G469700	Cortical cell delineating protein	D	7D						yes	0	0	0	0.0853594	0	0	0	0	0	0.0145976	0	0	0	0	0	0.0325867	0	0	0	0	0	0.030055	0	0	0	0	0	0.0467362	0	0	0	0	0	0.00962277	0	0	0	0	0	0.0672557
TraesCS5B02G342200	Cortical cell delineating protein	B	5B						yes	0	0	0	0	0	0	0	0	0	0	0	0	0	0	0.00099894	0	0	0	0	0	0	0	0	0	0	0	0.00052331	0	0	0	0	0	0	0	0	0	0	0	0.276169	0
TraesCS4B02G367400	LTP AIR1	B	4B						yes	69.3175	0	0.2364	1.85481	1.63147	62.6759	70.4588	0.00519088	0.469631	1.71007	6.34394	79.2824	54.3688	0	0.5739	1.47296	3.80208	50.3347	70.7695	0.00082015	0.0966564	1.64815	7.06021	77.143	76.4258	0	0.65452	3.58642	2.74907	77.9222	49.9243	0.00100082	0.713674	1.34684	1.92715	62.4046	62.0665	0	1.53299	1.20279
TraesCS7A02G482900	Cortical cell delineating protein	A	7A						yes	0.00539756	0	0	5.62727	0.00602827	0.104252	0.0103946	0	0.00962969	7.01168	0.0346846	0.0369668	0	0	0	3.63914	0	0.00524701	0.0123453	0	0.250983	5.53107	0.0187011	0.0990827	0	0	0.00154255	8.58634	0.0346767	0.0427062	0	0	0.157501	9.73695	0.0015939	0.0897692	0	0	0	12.9905
TraesCS7B02G385105	Cortical cell delineating protein	B	7B						yes	0	0	0	0	0	0	0	0	0	0	0	0	0	0	0	0	0	0	0	0	0	0.00125596	0	0	0	0	0	0	0	0	0	0	0	0	0	0	0	0	0	0.00281107
TraesCS7D02G469900	Cortical cell delineating protein	D	7D						yes	0	0	0.0161482	0.00258081	0	0	0	0	0.0284056	0.0022924	0	0	0	0	0.0326376	0.0018234	0	0	0	0	0.027142	0.00233511	0	0	0	0	0	0.0051651	0	0	0	0	0	0.00164017	0	0	0	0	0.00356485	0.00316989
TraesCSU02G144500	Cortical cell delineating protein	D	Un_4D						yes	12.1861	0.0116816	0	0.713059	0.00215475	17.2182	10.7439	0	0	0.869208	0.00926042	15.064	3.50066	0	0	0.31044	0.00436401	12.8271	6.52561	0.21255	0	0.570198	0.0555006	15.0674	9.29612	0.106248	0	1.14131	0.0172472	10.0323	7.64631	0.00207113	0	1.13445	0.00159979	15.8964	2.89669	0.0417667	0.00740821	1.04605
TraesCS4B02G367700	Cortical cell delineating protein	B	4B						yes	0.306142	0.23043	0	0	0.00242929	0.301866	0.0451238	0.0847489	0	0	0	0.137101	0.246606	0.0176368	0	0.00092932	0	0.210948	0.40439	6.83642	0.0040011	0	0.00142995	0.599028	0.622389	3.65596	0	0	0	0.303813	0.420772	0.0507094	0	0	0	0.304525	0.581892	0.885842	0	0
TraesCS7A02G483000	Cortical cell delineating protein	A	7A						yes	0	0	0.025342	6.36691	0	0.00655784	0	0	0.00962969	4.8121	0	0	0.0035215	0	0.0051807	4.15763	0	0	0.0123453	0	0.293408	7.42724	0	0.0273156	0	0.00152727	0.0200532	8.70817	0	0	0	0	0.163559	8.29696	0	0	0	0	0	14.3885
TraesCS7B02G385200	Cortical cell delineating protein	B	7B						yes	0	0	0.00687547	11.0407	0.00349074	0.0452985	0	0	0	9.40107	0.00439226	0.0141982	0	0	0.00388553	9.56997	0	0.0168107	0.0164603	0	0.149454	5.83438	0	0.0788252	0	0	0.00077128	13.6852	0.0212541	0.00252635	0	0	0.0302886	2.99821	0	0.011438	0	0	0	5.42456
TraesCS4B02G367800	Cortical cell delineating protein	B	4B						yes	3.63043	0.00693784	0	0.0737203	0	4.59514	1.45696	0.00846753	0	0.0387702	0.00209113	2.38374	1.57417	0.0159696	0	0.0053649	0	4.34017	13.5626	1.24949	0	0.600038	0.173079	24.1652	3.34511	0.304958	0	0.067434	0.00260405	4.13316	1.1317	0.0154281	0	0.0433527	0.00148321	2.49439	1.83171	0.099806	0	0.0869357
TraesCS7B02G385300	Cortical cell delineating protein	B	7B						yes	0	0	0	3.78055	0	0	0	0	0	8.93183	0.00160907	0.00195159	0	0	0.0051807	8.08877	0	0.00320203	0.0164603	0	0.0286683	1.74298	0	0.0383144	0	0	0	9.83507	0.0042519	0.0113653	0	0	0	0.0197806	0	0	0	0	0	0.0458825
TraesCSU02G144800	Cortical cell delineating protein	D	Un_4D						yes	0.110727	0.432908	0	0.00115286	0.00217653	0.17762	0.0753274	0.215454	0	0.00115723	0	0.172468	0.349892	0.0465455	0	0.00111017	0	0.116988	0.201006	2.67901	0	0.00645869	0.0252136	0.207561	0.527803	2.79913	0	0.00667218	0.0336609	0.272301	0.362205	0.262123	0	0.00373144	0.0151061	0.238938	0.303925	0.453288	0	0.00077714
TraesCS4B02G367900	Cortical cell delineating protein	B	4B						yes	0.00494264	0	0	0.0749576	0	0.00896914	0	0	0	0.0784104	0	0.00238281	0	0	0	0.0481553	0	0	0	0	0	0.00109715	0	0	0	0.00186473	0	0.10455	0	0.00344126	0	0	0	0.113267	0	0.0198916	0	0	0	0.0475387
TraesCS7B02G385400	Cortical cell delineating protein	B	7B						yes	0	0	0	2.49411	0	0	0	0	0	3.52626	0	0	0	0	0	4.1613	0	0	0.0164603	0	0.0216754	1.08512	0	0.00419846	0	0	0.00308511	2.95696	0.00075392	0	0	0	0	0.081048	0	0	0	0	0	0.245186
TraesCSU02G152600	Cortical cell delineating protein	D	Un_4D						yes	0	0	0	0	0	0	0	0	0	0.0121332	0	0	0	0	0	0.00708037	0	0	0	0	0	0.0391663	0	0	0	0	0	0	0	0	0	0	0	0.00102809	0	0	0	0	0	0
TraesCS7A02G451500	Egg cell-secreted protein	A	7A						yes	0.0985609	0.00091583	0	0.0335583	0.0160812	0.0948295	0.0152339	0.013464	0	0.00121334	0.00186644	0.0194964	0	0	0	0.0475719	0.018924	0.100968	0.00436678	0.00148124	0	0.0212939	0.00545299	0.021386	0.0263802	0	0	0.045252	0.00386232	0.045997	0	0.00654915	0	0.0138088	0.0147556	0.0408082	0.016564	0.00749843	0	0.020309
TraesCS7B02G351300	Egg cell-secreted protein	B	7B						yes	0	0	0	0	0.00514424	0	0	0	0	0	0.00562209	0	0	0	0	0	0	0	0	0	0	0	0	0	0	0	0	0	0.00565261	0	0	0	0	0	0.00636166	0	0	0	0.00280548	0
TraesCS7A02G451600	Egg cell-secreted protein	A	7A						yes	0	0	0	0.00131213	0.118748	0	0	0	0	0	0.0101838	0	0	0	0	0	0.0222938	0	0	0	0	0	0.0138355	0	0	0	0	0	0.00896491	0	0	0	0	0	0.107428	0	0	0	0	0
TraesCS7B02G351400	Egg cell-secreted protein	B	7B						yes	0.0145012	0	0	0	0.115922	0.00581954	0	0	0	0	0.0299696	0.012499	0	0	0	0	0.0137423	0.0106558	0.00624785	0	0	0	0.0129546	0.00248385	0	0	0	0	0.0114643	0	0.00064041	0	0	0	0.176926	0	0	0	0	0
TraesCS1A02G317311	HMW glutenin	A	1A	yes	yes					0	0	4.39056	0.00385505	0	0	0	0	5.83688	0.00064726	0	0	0	0	3.14314	0.00024825	0.00136502	0	0	0	132.168	0.00194319	0	0	0	0	3.24702	0	0.00075007	0.0006765	0	0	224.121	0.00079425	0	0	0	0	34.2904	0.00151254
TraesCS1B02G329711	HMW glutenin	B	1B	yes	yes					0	0.00022092	607.525	0.0159877	0.00158771	0.00058097	0	0	909.235	0.00918974	0.00273416	0	0	0.00041641	507.401	0.00465987	0.0126138	0.0122647	0	0	480.429	0.018779	0.0270647	0	0.00267369	0	457.148	0.00447137	0	0.0261548	0.00113102	0	968.856	0.0137775	0.00345048	0.00170222	0	0	135.156	0.00064795
TraesCS1D02G317211	HMW glutenin	D	1D	yes	yes					0.00032212	0	339.03	0.00822661	0.0004472	0	0	0.00051927	344.463	0.00794084	0.00048767	0.00112076	0	0	229.388	0.00454468	0.00578815	0.00119831	0	0.00015236	188.596	0.00963649	0	0	0	0	243.858	0.00241876	0.00080918	0.0151477	0	0.00026566	376.704	0.00392623	0	0.0003457	0.00011944	0	78.2492	0.00013159
TraesCS1B02G329992	HMW glutenin	B	1B	yes	yes					0	0	231.181	0.00685766	0.00015667	0	0	0	411.802	0.00123742	0	0	0	0.00031603	2.84089	0.00055504	0	0.00098394	0	0	125.505	0.00580826	0	0.00055899	0	0	126.751	0.00083701	0	0.0075209	0	0	331.973	0.0110135	0	0	0	0	40.2044	0
TraesCS1D02G317301	HMW glutenin	D	1D	yes	yes					0	0.00039028	527.12	0.012991	0.00025077	0	0	0	698.874	0.0100353	0	0.00042271	0	0.00028453	344.3	0.00313823	0	0.00456529	0	0.00359645	324.64	0.0127407	0	0.00067102	0	0	337.171	0.00429831	0	0.0125692	0.00062523	0	783.933	0.0109127	0	0.00188198	0	0.00045653	140.395	0
TraesCS4B02G393300	nsLTP 2P-like	B	4B							0.680367	0.525308	673.314	0.0121484	33.0499	1.24604	0.060548	0.940728	604.714	0.00516254	11.5007	0.358691	0.163356	10.4193	437.74	0.0049944	15.4568	0.642879	0.285849	0.271297	627.112	0.00172209	7.84272	1.15229	0.677234	0.538166	364.219	0	11.2661	1.20454	0.291789	1.96728	436.011	0.01286	15.1901	0.717288	0.279245	0.0227281	924.125	0
TraesCS5A02G554300	nsLTP 2P-like	A	5A							0	0.00514973	272.724	0.00411225	0.397036	0.0225746	0	0.00335209	527.34	0.0156713	0.0875312	0	0	1.94098	119.896	0.00395999	0.160398	0.0183254	0	0	1175.91	0.0180565	0.0417995	0.0246805	0	0	251.063	0	0.0937046	0.033424	0	0.00499096	406.88	0.0390163	0.180444	0	0.00414703	0.0204176	596.395	0.982231
[truncated: 42 more columns]

## Sheet: Figure 4B
Epitope Log2 transformed TPM expression values per identfiied gene
Gene ID	Epitope seq	Epitope count/gene	Genome	ARI	CAD	CLA	JAG	JUL	LER	MAT	NOR	PAR	ROB	WEE
TraesCS1A02G005368	FPQQPQQPF	3	A	9.93	9.62	9.86	10.14	9.74	11.11	11.76	9.89	9.73	9.47	9.83
TraesCS1A02G005368	QQPQQPFPQ	3	A	9.93	9.62	9.86	10.14	9.74	11.11	11.76	9.89	9.73	9.47	9.83
TraesCS1A02G005368	QQPFPQQPQ	2	A	9.35	9.03	9.27	9.55	9.16	10.52	11.17	9.31	9.15	8.89	9.24
TraesCS1A02G005368	LQPQQPFPQ	1	A	8.35	8.04	8.27	8.56	8.16	9.53	10.17	8.31	8.15	7.89	8.24
TraesCS1A02G005368	PFPQPQQPF	1	A	8.35	8.04	8.27	8.56	8.16	9.53	10.17	8.31	8.15	7.89	8.24
TraesCS1A02G005368	QQPQQPFPQ	3	A	9.93	9.62	9.86	10.14	9.74	11.11	11.76	9.89	9.73	9.47	9.83
TraesCS1A02G005387	FPQQPQQPF	2	A	5.71	6.24	5.43	7.82	5.94	4.61	4.25	8.46	5.94	6.43	6.46
TraesCS1A02G005387	QQPQQPFPQ	4	A	6.7	7.23	6.42	8.82	6.93	5.58	5.21	9.46	6.93	7.42	7.45
TraesCS1A02G005387	QQPFPQQPQ	3	A	6.29	6.82	6.01	8.41	6.52	5.18	4.81	9.05	6.52	7.01	7.04
TraesCS1A02G005387	LQPQQPFPQ	2	A	5.71	6.24	5.43	7.82	5.94	4.61	4.25	8.46	5.94	6.43	6.46
TraesCS1A02G005387	PFPQPQQPF	1	A	4.74	5.26	4.46	6.83	4.96	3.67	3.33	7.47	4.96	5.44	5.47
TraesCS1A02G005387	QQPQQPFPQ	4	A	6.7	7.23	6.42	8.82	6.93	5.58	5.21	9.46	6.93	7.42	7.45
TraesCS1A02G007200	PQQSFPQQQ	1	A	10.24	10.62	9.87	10.52	9.24	8.58	7.26	10.83	9.82	10.04	9.69
TraesCS1A02G007300	IIQPQQPAQ	1	A	13.16	11.72	12.1	10.48	10.59	8.84	8.84	12.64	11.13	13.2	11.92
TraesCS1A02G007300	FPQQPQQPF	1	A	13.16	11.72	12.1	10.48	10.59	8.84	8.84	12.64	11.13	13.2	11.92
TraesCS1A02G007300	IQPQQPAQL	1	A	13.16	11.72	12.1	10.48	10.59	8.84	8.84	12.64	11.13	13.2	11.92
TraesCS1A02G007300	QQPQQPFPQ	4	A	15.16	13.72	14.1	12.48	12.59	10.84	10.84	14.64	13.13	15.2	13.92
TraesCS1A02G007300	QQPFPQQPQ	1	A	13.16	11.72	12.1	10.48	10.59	8.84	8.84	12.64	11.13	13.2	11.92
TraesCS1A02G007300	PFPQPQQPF	1	A	13.16	11.72	12.1	10.48	10.59	8.84	8.84	12.64	11.13	13.2	11.92
TraesCS1A02G007300	QQPQQPFPQ	4	A	15.16	13.72	14.1	12.48	12.59	10.84	10.84	14.64	13.13	15.2	13.92
TraesCS1A02G007344	IIQPQQPAQ	1	A	12.33	12.31	11.56	11.87	11.97	9.51	8.5	11.69	11.79	12.4	11.41
TraesCS1A02G007344	FPQQPQQPF	1	A	12.33	12.31	11.56	11.87	11.97	9.51	8.5	11.69	11.79	12.4	11.41
TraesCS1A02G007344	PQPQQQFPQ	1	A	12.33	12.31	11.56	11.87	11.97	9.51	8.5	11.69	11.79	12.4	11.41
TraesCS1A02G007344	QQPQQPFPQ	1	A	12.33	12.31	11.56	11.87	11.97	9.51	8.5	11.69	11.79	12.4	11.41
TraesCS1A02G007344	QQPQQPFPQ	1	A	12.33	12.31	11.56	11.87	11.97	9.51	8.5	11.69	11.79	12.4	11.41
TraesCS1A02G007400	IIQPQQPAQ	1	A	6.44	12.04	11.38	10.96	6.89	7.09	2.29	11.78	5.23	11.94	10.65
TraesCS1A02G007400	FPQQPQQPF	1	A	6.44	12.04	11.38	10.96	6.89	7.09	2.29	11.78	5.23	11.94	10.65
TraesCS1A02G007400	QQPQQPFPQ	4	A	8.43	14.04	13.38	12.96	8.88	9.08	4.05	13.78	7.2	13.94	12.65
TraesCS1A02G007400	QQPQQPFPQ	4	A	8.43	14.04	13.38	12.96	8.88	9.08	4.05	13.78	7.2	13.94	12.65
TraesCS1A02G007400	PQQSFPQQQ	1	A	6.44	12.04	11.38	10.96	6.89	7.09	2.29	11.78	5.23	11.94	10.65
TraesCS1A02G007405	IIQPQQPAQ	1	A	11.33	11.24	10.07	10.31	10.24	8.84	7.04	10.54	10.72	11.14	9.7
TraesCS1A02G007405	FPQQPQQPF	1	A	11.33	11.24	10.07	10.31	10.24	8.84	7.04	10.54	10.72	11.14	9.7
TraesCS1A02G007405	QQPQQPFPQ	4	A	13.33	13.24	12.07	12.3	12.24	10.83	9.04	12.53	12.72	13.14	11.7
TraesCS1A02G007405	QQPQQPFPQ	4	A	13.33	13.24	12.07	12.3	12.24	10.83	9.04	12.53	12.72	13.14	11.7
TraesCS1A02G007405	PQQSFPQQQ	1	A	11.33	11.24	10.07	10.31	10.24	8.84	7.04	10.54	10.72	11.14	9.7
TraesCS1A02G008000	FSQQQQSPF	1	A	13.2	10.79	12.65	10.85	13.12	9.75	9.71	11.02	12.64	13.42	11.89
TraesCS1A02G033288	FPQQPQQPF	1	A	4.35	4.43	4.58	5.15	4.91	4.7	5	4.83	4.8	4.59	4.8
TraesCS1A02G033288	QQPFPQQPQ	1	A	4.35	4.43	4.58	5.15	4.91	4.7	5	4.83	4.8	4.59	4.8
TraesCS1A02G033288	LQPQQPFPQ	1	A	4.35	4.43	4.58	5.15	4.91	4.7	5	4.83	4.8	4.59	4.8
TraesCS1A02G033501	FPQQPQQPF	2	A	12.68	12.61	11.92	10.95	12.09	8.91	8.65	12.45	13.1	12.89	11.13
TraesCS1A02G033501	QQPQQPFPQ	1	A	11.68	11.61	10.92	9.95	11.09	7.91	7.65	11.45	12.1	11.89	10.13
TraesCS1A02G033501	QQPFPQQPQ	2	A	12.68	12.61	11.92	10.95	12.09	8.91	8.65	12.45	13.1	12.89	11.13
TraesCS1A02G033501	LQPQQPFPQ	4	A	13.68	13.61	12.92	11.95	13.09	9.91	9.65	13.45	14.1	13.89	12.13
TraesCS1A02G033501	QQPQQPFPQ	1	A	11.68	11.61	10.92	9.95	11.09	7.91	7.65	11.45	12.1	11.89	10.13
TraesCS1B02G010400	IIQPQQPAQ	1	B	4.84	12.5	11.8	11.75	12.14	10.24	5.24	5.6	11.37	12.42	12.11
TraesCS1B02G010400	IQPQQPAQL	1	B	4.84	12.5	11.8	11.75	12.14	10.24	5.24	5.6	11.37	12.42	12.11
TraesCS1B02G010400	PQPQQQFPQ	1	B	4.84	12.5	11.8	11.75	12.14	10.24	5.24	5.6	11.37	12.42	12.11
TraesCS1B02G010400	QQPQQPFPQ	3	B	6.39	14.08	13.39	13.33	13.72	11.82	6.8	7.17	12.96	14.01	13.69
TraesCS1B02G010400	PQPQQPFCQ	1	B	4.84	12.5	11.8	11.75	12.14	10.24	5.24	5.6	11.37	12.42	12.11
TraesCS1B02G010400	PFPQPQQPF	1	B	4.84	12.5	11.8	11.75	12.14	10.24	5.24	5.6	11.37	12.42	12.11
TraesCS1B02G010400	QQPQQPFPQ	3	B	6.39	14.08	13.39	13.33	13.72	11.82	6.8	7.17	12.96	14.01	13.69
TraesCS1B02G010400	PQQSFPQQQ	1	B	4.84	12.5	11.8	11.75	12.14	10.24	5.24	5.6	11.37	12.42	12.11
TraesCS1B02G010500	IIQPQQPAQ	1	B	13.01	13.04	12.52	12.76	13.15	12.3	10.75	13.2	12.51	13.34	12.81
TraesCS1B02G010500	IQPQQPAQL	1	B	13.01	13.04	12.52	12.76	13.15	12.3	10.75	13.2	12.51	13.34	12.81
TraesCS1B02G010500	PQPQQQFPQ	1	B	13.01	13.04	12.52	12.76	13.15	12.3	10.75	13.2	12.51	13.34	12.81
TraesCS1B02G010500	QQPQQPFPQ	3	B	14.59	14.63	14.1	14.34	14.74	13.88	12.34	14.79	14.09	14.92	14.39
TraesCS1B02G010500	QQPQQPFPQ	3	B	14.59	14.63	14.1	14.34	14.74	13.88	12.34	14.79	14.09	14.92	14.39
TraesCS1B02G010500	PQQSFPQQQ	1	B	13.01	13.04	12.52	12.76	13.15	12.3	10.75	13.2	12.51	13.34	12.81
TraesCS1B02G010700	IIQPQQPAQ	1	B	9.87	10.18	9.34	11.13	7.93	7.65	7.17	9.79	9.14	10.57	10.39
TraesCS1B02G010700	FPQQPQQPF	2	B	10.87	11.18	10.34	12.13	8.93	8.64	8.16	10.79	10.14	11.57	11.39
TraesCS1B02G010700	IQPQQPAQL	1	B	9.87	10.18	9.34	11.13	7.93	7.65	7.17	9.79	9.14	10.57	10.39
TraesCS1B02G010700	PQPQQQFPQ	1	B	9.87	10.18	9.34	11.13	7.93	7.65	7.17	9.79	9.14	10.57	10.39
TraesCS1B02G010700	QQPQQPFPQ	7	B	12.67	12.99	12.14	13.93	10.73	10.45	9.97	12.6	11.94	13.37	13.2
TraesCS1B02G010700	QQPFPQQPQ	2	B	10.87	11.18	10.34	12.13	8.93	8.64	8.16	10.79	10.14	11.57	11.39
TraesCS1B02G010700	QQPQQPFPQ	7	B	12.67	12.99	12.14	13.93	10.73	10.45	9.97	12.6	11.94	13.37	13.2
TraesCS1B02G010800	FPQQPQQPF	3	B	14.65	14.3	14.02	14.18	14.44	12.24	11.33	14.89	14.06	14.56	14.83
TraesCS1B02G010800	PQPQQQFPQ	1	B	13.07	12.71	12.43	12.6	12.85	10.66	9.75	13.31	12.48	12.97	13.25
TraesCS1B02G010800	QQPQQPFPQ	6	B	15.65	15.3	15.02	15.18	15.44	13.24	12.33	15.89	15.06	15.56	15.83
TraesCS1B02G010800	QQPFPQQPQ	2	B	14.07	13.71	13.43	13.6	13.85	11.66	10.75	14.31	13.47	13.97	14.25
TraesCS1B02G010800	QQPQQPFPQ	6	B	15.65	15.3	15.02	15.18	15.44	13.24	12.33	15.89	15.06	15.56	15.83
TraesCS1B02G010800	PQQSFPQQQ	1	B	13.07	12.71	12.43	12.6	12.85	10.66	9.75	13.31	12.48	12.97	13.25
TraesCS1B02G010900	YPQQPQQPF	2	B	6.15	6.64	7.04	5.86	7.46	6.35	6.91	6.55	7.16	5.99	7.25
TraesCS1B02G010900	IIQPQQPAQ	1	B	5.17	5.66	6.05	4.88	6.47	5.37	5.92	5.57	6.17	5.01	6.26
TraesCS1B02G010900	IQPQQPAQL	1	B	5.17	5.66	6.05	4.88	6.47	5.37	5.92	5.57	6.17	5.01	6.26
TraesCS1B02G010900	QQPQQPYPQ	2	B	6.15	6.64	7.04	5.86	7.46	6.35	6.91	6.55	7.16	5.99	7.25
TraesCS1B02G010900	QQPQQPFPQ	2	B	6.15	6.64	7.04	5.86	7.46	6.35	6.91	6.55	7.16	5.99	7.25
TraesCS1B02G010900	QQPFPQQPQ	1	B	5.17	5.66	6.05	4.88	6.47	5.37	5.92	5.57	6.17	5.01	6.26
TraesCS1B02G010900	LQPQQPFPQ	1	B	5.17	5.66	6.05	4.88	6.47	5.37	5.92	5.57	6.17	5.01	6.26
TraesCS1B02G010900	QQPQQPFPQ	2	B	6.15	6.64	7.04	5.86	7.46	6.35	6.91	6.55	7.16	5.99	7.25
TraesCS1B02G010900	PQQSFPQQQ	1	B	5.17	5.66	6.05	4.88	6.47	5.37	5.92	5.57	6.17	5.01	6.26
TraesCS1B02G011000	YPQQPQQPF	1	B	12.97	12.38	11.92	10.9	12.13	10.57	9.23	12.07	12.08	12.54	12.72
TraesCS1B02G011000	IIQPQQPAQ	1	B	12.97	12.38	11.92	10.9	12.13	10.57	9.23	12.07	12.08	12.54	12.72
TraesCS1B02G011000	IQPQQPAQL	1	B	12.97	12.38	11.92	10.9	12.13	10.57	9.23	12.07	12.08	12.54	12.72
TraesCS1B02G011000	QQPQQPYPQ	1	B	12.97	12.38	11.92	10.9	12.13	10.57	9.23	12.07	12.08	12.54	12.72
TraesCS1B02G011000	QQPQQPFPQ	2	B	13.97	13.38	12.92	11.9	13.13	11.57	10.23	13.07	13.08	13.54	13.72
TraesCS1B02G011000	QQPQQPFPQ	2	B	13.97	13.38	12.92	11.9	13.13	11.57	10.23	13.07	13.08	13.54	13.72
TraesCS1B02G011000	PQQSFPQQQ	1	B	12.97	12.38	11.92	10.9	12.13	10.57	9.23	12.07	12.08	12.54	12.72
TraesCS1B02G011467	QIPQQPQQF	6	B	1.73	0.54	8.74	0	4.92	11.38	6.43	3.67	5.26	0	7.02
TraesCS1B02G011523	PFSQQQQPV	2	B	13.94	13.78	13.28	13.98	13.64	12.65	11.82	13.51	13.16	13.98	13.95
TraesCS1B02G011600	FSQQQQQPL	1	B	14.09	13.89	13.41	13.99	13.7	10.69	10.81	14.46	13.49	14.1	13.32
TraesCS1B02G011600	PFSQQQQPV	1	B	14.09	13.89	13.41	13.99	13.7	10.69	10.81	14.46	13.49	14.1	13.32
TraesCS1B02G011700	PFSQQQQPV	2	B	14	6.74	7.8	7.27	13.97	12.8	10.74	13.92	13.73	14.24	14.15
TraesCS1B02G041928	FPQQPQQPF	1	B	7.78	8.72	8.81	8.3	9.03	8.73	10.13	8.21	8.79	8.19	8.61
TraesCS1B02G041928	QQPQQPFPQ	2	B	8.77	9.71	9.81	9.3	10.03	9.73	11.13	9.21	9.79	9.18	9.61
TraesCS1B02G041928	QQPFPQQPQ	1	B	7.78	8.72	8.81	8.3	9.03	8.73	10.13	8.21	8.79	8.19	8.61
TraesCS1B02G041928	LQPQQPFPQ	6	B	10.36	11.3	11.39	10.88	11.61	11.32	12.72	10.79	11.38	10.77	11.19
TraesCS1B02G041928	QQPQQPFPQ	2	B	8.77	9.71	9.81	9.3	10.03	9.73	11.13	9.21	9.79	9.18	9.61
TraesCS1B02G329711	QGYYPTSPQ	8	B	12.97	13.94	6.97	12.01	12.34	10.59	9.44	13.54	13.27	12.86	12.95
TraesCS1B02G329992	QGYYPTSPQ	5	B	14.42	14.11	13.4	13.7	13.78	11.26	10.11	14.41	14.19	14.31	13.54
TraesCS1D02G000200	PFSQQQQPV	1	D	13.94	13.5	13.18	13.47	13.4	11.11	10.76	14.21	13.4	13.77	13.27
TraesCS1D02G000300	PFSQQQQPV	2	D	14.6	12.52	14.19	15.32	12.85	11.66	10.4	14.91	12.25	14.85	14.89
TraesCS1D02G000531	QIPQQPQQF	7	D	10.75	10.91	11.11	9.07	10.65	11.36	11.92	9.87	11.29	10.6	11.06
TraesCS1D02G000582	QIPQQPQQF	1	D	5.14	5.6	3.14	5.6	5.24	3.47	2.31	6.34	5.16	5.77	5.18
TraesCS1D02G001000	IIQPQQPAQ	1	D	0.39	9.83	9.59	9.14	0.53	5.97	0.04	9.69	0.29	9.83	9.55
TraesCS1D02G001000	IQPQQPAQL	1	D	0.39	9.83	9.59	9.14	0.53	5.97	0.04	9.69	0.29	9.83	9.55
TraesCS1D02G001000	PQPQQQFPQ	1	D	0.39	9.83	9.59	9.14	0.53	5.97	0.04	9.69	0.29	9.83	9.55
TraesCS1D02G001000	QQPQQPFPQ	2	D	0.69	10.83	10.58	10.14	0.92	6.96	0.07	10.69	0.54	10.83	10.55
TraesCS1D02G001000	QQPFPQQPQ	1	D	0.39	9.83	9.59	9.14	0.53	5.97	0.04	9.69	0.29	9.83	9.55
TraesCS1D02G001000	QQPQQPFPQ	2	D	0.69	10.83	10.58	10.14	0.92	6.96	0.07	10.69	0.54	10.83	10.55
TraesCS1D02G001000	PQQSFPQQQ	1	D	0.39	9.83	9.59	9.14	0.53	5.97	0.04	9.69	0.29	9.83	9.55
TraesCS1D02G001100	YPQQPQQPF	1	D	11.44	11.56	11.72	10.55	8.54	9.92	9.92	10.25	12.14	11.67	11.48
TraesCS1D02G001100	IIQPQQPAQ	1	D	11.44	11.56	11.72	10.55	8.54	9.92	9.92	10.25	12.14	11.67	11.48
TraesCS1D02G001100	IQPQQPAQL	1	D	11.44	11.56	11.72	10.55	8.54	9.92	9.92	10.25	12.14	11.67	11.48
TraesCS1D02G001100	QQPQQPYPQ	1	D	11.44	11.56	11.72	10.55	8.54	9.92	9.92	10.25	12.14	11.67	11.48
TraesCS1D02G001100	SQPQQQFPQ	1	D	11.44	11.56	11.72	10.55	8.54	9.92	9.92	10.25	12.14	11.67	11.48
TraesCS1D02G001100	QQPQQPFPQ	1	D	11.44	11.56	11.72	10.55	8.54	9.92	9.92	10.25	12.14	11.67	11.48
TraesCS1D02G001100	QQPFPQQPQ	1	D	11.44	11.56	11.72	10.55	8.54	9.92	9.92	10.25	12.14	11.67	11.48
TraesCS1D02G001100	LQPQQPFPQ	1	D	11.44	11.56	11.72	10.55	8.54	9.92	9.92	10.25	12.14	11.67	11.48
TraesCS1D02G001100	QQPQQPFPQ	1	D	11.44	11.56	11.72	10.55	8.54	9.92	9.92	10.25	12.14	11.67	11.48
TraesCS1D02G001100	PQQSFPQQQ	1	D	11.44	11.56	11.72	10.55	8.54	9.92	9.92	10.25	12.14	11.67	11.48
TraesCS1D02G001200	IIQPQQPAQ	1	D	12.45	13.31	10.77	12.53	12.93	10.28	8.94	12.54	10.68	13.23	12.82
TraesCS1D02G001200	FPQQPQQPF	3	D	14.04	14.89	12.35	14.11	14.51	11.86	10.52	14.12	12.26	14.81	14.4
TraesCS1D02G001200	IQPQQPAQL	1	D	12.45	13.31	10.77	12.53	12.93	10.28	8.94	12.54	10.68	13.23	12.82
TraesCS1D02G001200	QQPQQPFPQ	7	D	15.26	16.12	13.57	15.34	15.74	13.08	11.74	15.34	13.48	16.04	15.63
TraesCS1D02G001200	QQPFPQQPQ	3	D	14.04	14.89	12.35	14.11	14.51	11.86	10.52	14.12	12.26	14.81	14.4
TraesCS1D02G001200	LQPQQPFPQ	1	D	12.45	13.31	10.77	12.53	12.93	10.28	8.94	12.54	10.68	13.23	12.82
TraesCS1D02G001200	QQPQQPFPQ	7	D	15.26	16.12	13.57	15.34	15.74	13.08	11.74	15.34	13.48	16.04	15.63
TraesCS1D02G001200	PQQSFPQQQ	1	D	12.45	13.31	10.77	12.53	12.93	10.28	8.94	12.54	10.68	13.23	12.82
TraesCS1D02G001400	IIQPQQPAQ	1	D	13.32	12.93	12.6	13.26	13.14	10.8	9.73	13.27	12.68	13.23	12.28
TraesCS1D02G001400	FPQQPQQPF	1	D	13.32	12.93	12.6	13.26	13.14	10.8	9.73	13.27	12.68	13.23	12.28
TraesCS1D02G001400	IQPQQPAQL	1	D	13.32	12.93	12.6	13.26	13.14	10.8	9.73	13.27	12.68	13.23	12.28
TraesCS1D02G001400	QQPQQPFPQ	3	D	14.9	14.51	14.18	14.84	14.72	12.38	11.32	14.85	14.27	14.81	13.87
TraesCS1D02G001400	PQPQQPFCQ	1	D	13.32	12.93	12.6	13.26	13.14	10.8	9.73	13.27	12.68	13.23	12.28
TraesCS1D02G001400	PFPQPQQPF	1	D	13.32	12.93	12.6	13.26	13.14	10.8	9.73	13.27	12.68	13.23	12.28
TraesCS1D02G001400	QQPQQPFPQ	3	D	14.9	14.51	14.18	14.84	14.72	12.38	11.32	14.85	14.27	14.81	13.87
TraesCS1D02G001400	PQQSFPQQQ	1	D	13.32	12.93	12.6	13.26	13.14	10.8	9.73	13.27	12.68	13.23	12.28
TraesCS1D02G009400	PFSQQQQPV	3	D	12.7	13.94	11.92	14.39	14.09	10.74	11.11	12.77	13.8	13.99	13.01
TraesCS1D02G009900	FSQQQQQPL	1	D	12.35	12.46	11.98	11.24	12.21	10.51	8.95	12.45	11.84	12.54	10.27
TraesCS1D02G009900	PFSQQQQPV	1	D	12.35	12.46	11.98	11.24	12.21	10.51	8.95	12.45	11.84	12.54	10.27
TraesCS1D02G317211	QGYYPTSPQ	2	D	13.98	13.87	13.33	14.19	13.75	12.52	11.74	13.7	13.14	13.9	14.11
TraesCS1D02G317301	QGYYPTSPQ	4	D	15.27	14.99	14.82	12.46	14.1	11.55	13.49	15.3	15.27	14.72	13.82
TraesCS6A02G048900	QGSFQPSQQ	1	A	11.19	1.14	0.27	1.53	10.92	7.79	7.67	11.09	10.4	11.05	3.88
TraesCS6A02G049066	QGSVQPQQL	1	A	7.59	7.82	7.81	7.52	7.8	7.79	8.06	6.45	8.28	7.46	6.79
TraesCS6A02G049100	QGSVQPQQL	1	A	12.86	12.84	12.33	13.1	4.76	12.05	10.44	12.91	12.3	12.78	13.09
TraesCS6A02G049100	PFPQPQLPY	1	A	12.86	12.84	12.33	13.1	4.76	12.05	10.44	12.91	12.3	12.78	13.09
TraesCS6A02G049100	FRPQQPYPQ	1	A	12.86	12.84	12.33	13.1	4.76	12.05	10.44	12.91	12.3	12.78	13.09
TraesCS6A02G049200	QGSVQPQQL	1	A	8.8	11.19	9.16	10.01	10.61	9.69	7.27	7.67	9.38	11.3	10.98
TraesCS6A02G049200	PFPQPQLPY	1	A	8.8	11.19	9.16	10.01	10.61	9.69	7.27	7.67	9.38	11.3	10.98
TraesCS6A02G049200	FRPQQPYPQ	1	A	8.8	11.19	9.16	10.01	10.61	9.69	7.27	7.67	9.38	11.3	10.98
TraesCS6A02G049400	QYSQPQQPI	1	A	8.11	7.62	6.16	11.85	7.56	6.26	8	7.11	10.04	7.5	8.03
TraesCS6A02G049400	PFPQPQLPY	1	A	8.11	7.62	6.16	11.85	7.56	6.26	8	7.11	10.04	7.5	8.03
TraesCS6A02G049400	FRPQQPYPQ	1	A	8.11	7.62	6.16	11.85	7.56	6.26	8	7.11	10.04	7.5	8.03
TraesCS6A02G049500	QGSVQPQQL	1	A	4.23	4.1	4.15	5.96	4.68	0.82	2.88	6.86	4.29	4.98	4.7
TraesCS6A02G049500	QYSQPQQPI	1	A	4.23	4.1	4.15	5.96	4.68	0.82	2.88	6.86	4.29	4.98	4.7
TraesCS6A02G049500	PFPQPQLPY	1	A	4.23	4.1	4.15	5.96	4.68	0.82	2.88	6.86	4.29	4.98	4.7
TraesCS6A02G049500	FRPQQPYPQ	1	A	4.23	4.1	4.15	5.96	4.68	0.82	2.88	6.86	4.29	4.98	4.7
TraesCS6A02G049600	QGSVQPQQL	1	A	10.9	11.3	11.56	12.24	11.23	12.12	12.64	11.24	10.95	11.02	10.92
TraesCS6A02G049600	QYSQPQQPI	1	A	10.9	11.3	11.56	12.24	11.23	12.12	12.64	11.24	10.95	11.02	10.92
TraesCS6A02G049600	PFPQPQLPY	1	A	10.9	11.3	11.56	12.24	11.23	12.12	12.64	11.24	10.95	11.02	10.92
TraesCS6A02G049600	FRPQQPYPQ	1	A	10.9	11.3	11.56	12.24	11.23	12.12	12.64	11.24	10.95	11.02	10.92
TraesCS6A02G049700	QGSVQPQQL	1	A	12.2	12.31	11.54	12.19	11.86	10.6	8.65	12.31	11.6	12.34	12.03
TraesCS6A02G049700	QYSQPQQPI	1	A	12.2	12.31	11.54	12.19	11.86	10.6	8.65	12.31	11.6	12.34	12.03
TraesCS6A02G049700	PFPQPQLPY	1	A	12.2	12.31	11.54	12.19	11.86	10.6	8.65	12.31	11.6	12.34	12.03
TraesCS6A02G049800	QGSVQPQQL	1	A	13.67	13.62	13.27	14.45	13.84	12.77	11.08	13.89	13.16	13.95	14.02
TraesCS6A02G049800	PFPQPQLPY	1	A	13.67	13.62	13.27	14.45	13.84	12.77	11.08	13.89	13.16	13.95	14.02
TraesCS6A02G049800	FRPQQPYPQ	1	A	13.67	13.62	13.27	14.45	13.84	12.77	11.08	13.89	13.16	13.95	14.02
TraesCS6B02G065536	QGSFQPSQQ	1	B	7.41	7.51	7.98	7.48	7.32	8.92	8.81	7.02	7.84	7.46	7.53
TraesCS6B02G065578	QGSFQPSQQ	1	B	7.69	7.72	7.98	7.43	7.15	8.75	8.44	6.83	7.6	7.56	7.32
TraesCS6B02G065600	QGSFQPSQQ	1	B	5.83	10.33	9.59	8.95	4.73	5.66	1.9	10.24	4.44	9.94	6.55
TraesCS6B02G065749	QGSVQPQQL	1	B	6.58	7.53	7.33	6.36	7.14	7.35	6.7	6.04	7.32	6.54	7.19
TraesCS6B02G065800	QGSVQPQQL	1	B	9.65	9.52	2.96	4.73	7.84	3.54	1.31	10.04	3.25	4.53	1.48
TraesCS6B02G065856	QGSVQPQQL	1	B	12.43	11.93	11.75	12.28	12.19	11.57	10.31	10.79	11.61	12.48	12.66
TraesCS6B02G065900	QGSVQPQQL	1	B	9.47	9.22	9.68	6.68	9.17	7.3	7.28	9.82	10.06	9.91	8.65
TraesCS6B02G066001	QGSFQPSQQ	1	B	6.33	6.29	6.56	6.23	6.26	6.95	7.32	6.1	6.69	6.16	6.17
TraesCS6B02G066100	QGSFQPSQQ	1	B	5.38	7.92	6.95	5.73	5.79	5.64	3.72	6.27	7.46	7.48	6.08
TraesCS6B02G086500	QGSFQPSQQ	1	B	10.71	10.4	9.77	10.69	9.32	9.15	10.28	9.87	9.15	10.12	9.64
TraesCS6B02G086522	QGSVQPQQL	1	B	6.58	6.67	7.06	6.92	7	7.39	8.11	7.12	7.09	6.58	6.7
TraesCSU02G108000	QGSVQPQQL	1	D	6.89	6.99	7.59	7.61	7.41	8.3	8.98	7.14	7.22	6.82	7.15
TraesCSU02G108100	QYSQPQQPI	1	D	3.77	11.94	1.58	12.1	12.07	9.14	0.8	2.01	11.23	1.8	1.29
TraesCSU02G108100	PFPQPQLPY	1	D	3.77	11.94	1.58	12.1	12.07	9.14	0.8	2.01	11.23	1.8	1.29
TraesCSU02G108100	PQPQLPYPQ	1	D	3.77	11.94	1.58	12.1	12.07	9.14	0.8	2.01	11.23	1.8	1.29
TraesCSU02G108100	FRPQQPYPQ	1	D	3.77	11.94	1.58	12.1	12.07	9.14	0.8	2.01	11.23	1.8	1.29
TraesCSU02G108200	QGSVQPQQL	1	D	6.99	7.99	8.12	7.81	8.31	8.44	9.59	8.34	8.08	7.57	7.95
TraesCSU02G108200	QYSQPQQPI	1	D	6.99	7.99	8.12	7.81	8.31	8.44	9.59	8.34	8.08	7.57	7.95
TraesCSU02G108200	PFPQPQLPY	1	D	6.99	7.99	8.12	7.81	8.31	8.44	9.59	8.34	8.08	7.57	7.95
TraesCSU02G108200	PYPQPQLPY	1	D	6.99	7.99	8.12	7.81	8.31	8.44	9.59	8.34	8.08	7.57	7.95
TraesCSU02G108200	PQPQLPYPQ	2	D	7.98	8.99	9.11	8.81	9.3	9.44	10.59	9.34	9.07	8.57	8.95
TraesCSU02G108200	FRPQQPYPQ	1	D	6.99	7.99	8.12	7.81	8.31	8.44	9.59	8.34	8.08	7.57	7.95
TraesCSU02G108200	QGSFQPSQQ	1	D	6.99	7.99	8.12	7.81	8.31	8.44	9.59	8.34	8.08	7.57	7.95
TraesCSU02G108205	QGSVQPQQL	1	D	3.9	3.62	3.89	3.99	4.22	4.1	4.39	2.93	3.75	3.73	4.01
TraesCSU02G108205	QGSFQPSQQ	1	D	3.9	3.62	3.89	3.99	4.22	4.1	4.39	2.93	3.75	3.73	4.01
TraesCSU02G108300	QGSVQPQQL	1	D	2.96	10.88	10.59	11.28	10.7	10.24	9.54	10.52	10.42	10.96	11.22
TraesCSU02G108300	QYSQPQQPI	1	D	2.96	10.88	10.59	11.28	10.7	10.24	9.54	10.52	10.42	10.96	11.22
TraesCSU02G108300	PFPQPQLPY	1	D	2.96	10.88	10.59	11.28	10.7	10.24	9.54	10.52	10.42	10.96	11.22
TraesCSU02G108300	PYPQPQLPY	1	D	2.96	10.88	10.59	11.28	10.7	10.24	9.54	10.52	10.42	10.96	11.22
TraesCSU02G108300	PQPQLPYPQ	2	D	3.86	11.88	11.58	12.28	11.7	11.24	10.53	11.52	11.42	11.96	12.21
TraesCSU02G108300	QGSFQPSQQ	1	D	2.96	10.88	10.59	11.28	10.7	10.24	9.54	10.52	10.42	10.96	11.22
TraesCSU02G108363	QGSVQPQQL	1	D	7.07	7.07	7.36	6.94	6.76	8.07	7.85	6.01	7.04	6.41	7.27
TraesCSU02G108363	QYSQPQQPI	1	D	7.07	7.07	7.36	6.94	6.76	8.07	7.85	6.01	7.04	6.41	7.27
TraesCSU02G108363	PFPQPQLPY	1	D	7.07	7.07	7.36	6.94	6.76	8.07	7.85	6.01	7.04	6.41	7.27
TraesCSU02G108363	PQPQLPYPQ	1	D	7.07	7.07	7.36	6.94	6.76	8.07	7.85	6.01	7.04	6.41	7.27
TraesCSU02G108363	FRPQQPYPQ	1	D	7.07	7.07	7.36	6.94	6.76	8.07	7.85	6.01	7.04	6.41	7.27
TraesCSU02G108400	QGSVQPQQL	1	D	4.05	10.76	3.55	8.12	8.99	8.04	8.32	4.12	11.88	10.97	2.85
TraesCSU02G108400	QYSQPQQPI	1	D	4.05	10.76	3.55	8.12	8.99	8.04	8.32	4.12	11.88	10.97	2.85
TraesCSU02G108400	PFPQPQLPY	1	D	4.05	10.76	3.55	8.12	8.99	8.04	8.32	4.12	11.88	10.97	2.85
TraesCSU02G108400	PQPQLPYPQ	1	D	4.05	10.76	3.55	8.12	8.99	8.04	8.32	4.12	11.88	10.97	2.85
TraesCSU02G108400	FRPQQPYPQ	1	D	4.05	10.76	3.55	8.12	8.99	8.04	8.32	4.12	11.88	10.97	2.85
TraesCSU02G108400	QGSFQPSQQ	1	D	4.05	10.76	3.55	8.12	8.99	8.04	8.32	4.12	11.88	10.97	2.85
TraesCSU02G108500	QGSVQPQQL	1	D	8.02	8.62	9.03	7.5	8.67	10.37	10.49	7.25	8.82	7.79	8.53
TraesCSU02G108500	QYSQPQQPI	1	D	8.02	8.62	9.03	7.5	8.67	10.37	10.49	7.25	8.82	7.79	8.53
TraesCSU02G108500	PFPQPQLPY	1	D	8.02	8.62	9.03	7.5	8.67	10.37	10.49	7.25	8.82	7.79	8.53
TraesCSU02G108500	PYPQPQLPY	1	D	8.02	8.62	9.03	7.5	8.67	10.37	10.49	7.25	8.82	7.79	8.53
TraesCSU02G108500	PQPQLPYPQ	2	D	9.02	9.62	10.03	8.49	9.67	11.37	11.49	8.25	9.82	8.78	9.53
TraesCSU02G108500	FRPQQPYPQ	1	D	8.02	8.62	9.03	7.5	8.67	10.37	10.49	7.25	8.82	7.79	8.53
TraesCSU02G108500	QGSFQPSQQ	1	D	8.02	8.62	9.03	7.5	8.67	10.37	10.49	7.25	8.82	7.79	8.53
TraesCSU02G108600	QGSVQPQQL	1	D	5.81	5.29	6.51	6	5.6	7.05	7.71	5.3	6.37	5.76	5.7
TraesCSU02G108600	QYSQPQQPI	1	D	5.81	5.29	6.51	6	5.6	7.05	7.71	5.3	6.37	5.76	5.7
TraesCSU02G108600	PFPQPQLPY	1	D	5.81	5.29	6.51	6	5.6	7.05	7.71	5.3	6.37	5.76	5.7
TraesCSU02G108600	PQPQLPYPQ	1	D	5.81	5.29	6.51	6	5.6	7.05	7.71	5.3	6.37	5.76	5.7
TraesCSU02G108600	FRPQQPYPQ	1	D	5.81	5.29	6.51	6	5.6	7.05	7.71	5.3	6.37	5.76	5.7
TraesCSU02G108600	QGSFQPSQQ	1	D	5.81	5.29	6.51	6	5.6	7.05	7.71	5.3	6.37	5.76	5.7
TraesCSU02G108700	QGSVQPQQL	1	D	12.74	12.09	11.83	11.82	12.32	10.35	10.09	12.61	12.21	12.31	12.15
TraesCSU02G149933	QGSFQPSQQ	1	B	11.68	10.59	10.35	10.88	10.52	10.36	10.46	10.72	10.7	10.92	11.12
TraesCSU02G153800	QGSFQPSQQ	1	A	10.52	10.68	10.27	9.59	10.29	8.56	7.44	10.31	10.29	10.37	10.18
TraesCSU02G160200	QGSFQPSQQ	1	A	13.21	12.99	12.59	0.9	12.79	12.28	10.58	13.14	12.48	13.29	0.55
TraesCSU02G188800	QGSVQPQQL	1	A	1.73	11.27	1.8	11.48	11.69	8.59	0.42	2.7	10.56	1.96	1.74
TraesCSU02G188800	QYSQPQQPI	1	A	1.73	11.27	1.8	11.48	11.69	8.59	0.42	2.7	10.56	1.96	1.74
TraesCSU02G188800	PFPQPQLPY	1	A	1.73	11.27	1.8	11.48	11.69	8.59	0.42	2.7	10.56	1.96	1.74
TraesCSU02G188800	PYPQPQLPY	2	A	2.49	12.27	2.58	12.48	12.69	9.59	0.74	3.59	11.56	2.76	2.51
TraesCSU02G188800	PQPQLPYPQ	3	A	2.99	12.86	3.08	13.07	13.27	10.17	1	4.13	12.15	3.27	3.01
TraesCSU02G188800	FRPQQPYPQ	1	A	1.73	11.27	1.8	11.48	11.69	8.59	0.42	2.7	10.56	1.96	1.74
TraesCSU02G188800	QGSFQPSQQ	1	A	1.73	11.27	1.8	11.48	11.69	8.59	0.42	2.7	10.56	1.96	1.74
TraesCSU02G220200	QGSVQPQQL	1	A	9.37	9.18	8.97	9.66	8.32	8.56	7.3	8.34	7.99	9.49	8.85
TraesCSU02G220200	QYSQPQQPI	1	A	9.37	9.18	8.97	9.66	8.32	8.56	7.3	8.34	7.99	9.49	8.85
TraesCSU02G220200	PFPQPQLPY	1	A	9.37	9.18	8.97	9.66	8.32	8.56	7.3	8.34	7.99	9.49	8.85
TraesCSU02G220200	PYPQPQLPY	1	A	9.37	9.18	8.97	9.66	8.32	8.56	7.3	8.34	7.99	9.49	8.85
TraesCSU02G220200	PQPQLPYPQ	2	A	10.37	10.18	9.97	10.66	9.32	9.56	8.3	9.34	8.99	10.49	9.85
TraesCSU02G220200	QGSFQPSQQ	1	A	9.37	9.18	8.97	9.66	8.32	8.56	7.3	8.34	7.99	9.49	8.85
TraesCSU02G220600	QGSVQPQQL	1	D	8.23	8.32	7.2	9.43	7.16	3.16	3.12	9.33	6.23	7.6	7.62
TraesCSU02G220600	QYSQPQQPI	1	D	8.23	8.32	7.2	9.43	7.16	3.16	3.12	9.33	6.23	7.6	7.62
TraesCSU02G220600	PFPQPQLPY	1	D	8.23	8.32	7.2	9.43	7.16	3.16	3.12	9.33	6.23	7.6	7.62
TraesCSU02G220600	PYPQPQLPY	1	D	8.23	8.32	7.2	9.43	7.16	3.16	3.12	9.33	6.23	7.6	7.62
TraesCSU02G220600	PQPQLPYPQ	2	D	9.23	9.32	8.19	10.43	8.15	4.07	4.03	10.33	7.22	8.59	8.61
TraesCSU02G220600	QGSFQPSQQ	1	D	8.23	8.32	7.2	9.43	7.16	3.16	3.12	9.33	6.23	7.6	7.62
TraesCSU02G239000	QGSVQPQQL	1	A	11.54	11.47	11.48	11.25	11.88	10.77	9.74	11.64	11.59	12.39	12.46
TraesCSU02G239000	QYSQPQQPI	1	A	11.54	11.47	11.48	11.25	11.88	10.77	9.74	11.64	11.59	12.39	12.46
TraesCSU02G239000	PFPQPQLPY	1	A	11.54	11.47	11.48	11.25	11.88	10.77	9.74	11.64	11.59	12.39	12.46
TraesCSU02G239000	PYPQPQLPY	2	A	12.54	12.47	12.48	12.25	12.88	11.77	10.74	12.64	12.59	13.39	13.46
TraesCSU02G239000	PQPQLPYPQ	3	A	13.12	13.06	13.07	12.84	13.46	12.36	11.33	13.22	13.18	13.97	14.04
TraesCSU02G239000	FRPQQPYPQ	1	A	11.54	11.47	11.48	11.25	11.88	10.77	9.74	11.64	11.59	12.39	12.46
TraesCSU02G239000	QGSFQPSQQ	1	A	11.54	11.47	11.48	11.25	11.88	10.77	9.74	11.64	11.59	12.39	12.46
TraesCSU02G251939	QGSFQPSQQ	1	A	7.36	7.35	8.02	8.1	7.83	8.31	8.87	7.74	7.88	7.27	7.47
TraesCSU02G257591	QQPQQPFPQ	1	B	11.86	4.92	5.13	5.33	11.46	9.06	8.35	11.71	11.03	11.79	11.4
TraesCSU02G257591	QQPFPQQPQ	1	B	11.86	4.92	5.13	5.33	11.46	9.06	8.35	11.71	11.03	11.79	11.4
TraesCSU02G257591	QQPQQPFPQ	1	B	11.86	4.92	5.13	5.33	11.46	9.06	8.35	11.71	11.03	11.79	11.4
TraesCSU02G267761	QGSVQPQQL	1	B	12.07	6.5	6.08	6.96	6.02	4.47	9.39	12.12	6.29	7.06	5.45

## Sheet: Figure 4C
Transcription factors coexpressing with prolamins (Pearson correlation value>0.8)
name	TF family	Chromosome	subgenome	ARI	CAD	CLA	JAG	JUL	LER	MAT	NOR	PAR	ROB	WEE
TraesCS2A02G554300	ABI3/VP1	2A	AA	6.01545	6.06547	6.62917	6.24253	6.29402	7.28318	7.05224	5.97218	6.5355	5.97418	6.0755
TraesCS2D02G560000	ABI3/VP1	2D	DD	2.02791	2.49457	2.85564	2.35329	2.52627	3.11992	3.74043	2.40889	2.47702	1.91116	2.12212
TraesCS1A02G231200	AP2/EREBP	1A	AA	4.11988	4.50109	4.82785	4.78246	4.3421	5.58631	5.60334	4.1918	4.50549	4.02109	4.28714
TraesCS1B02G256000	AP2/EREBP	1B	BB	4.02399	4.00468	4.06309	3.26201	3.43682	3.31019	3.38684	3.19292	4.20084	3.98699	3.79374
TraesCS2A02G417300	AP2/EREBP	2A	AA	0.860188	0.15785	1.42469	0.10433	0.37913	2.59586	2.29589	0.284366	0.771705	1.46712	0.678368
TraesCS2A02G503100	AP2/EREBP	2A	AA	3.07147	2.95903	4.03022	3.84942	3.45836	4.48132	4.68865	3.58857	3.59424	3.17452	3.40379
TraesCS2D02G503900	AP2/EREBP	2D	DD	0.564174	0.0304554	0.21346	3.98582	0.0700146	0	0	3.76709	0.0122079	0.823678	2.4536
TraesCS3A02G259900	AP2/EREBP	3A	AA	2.13289	2.09622	3.08613	2.68535	2.17761	4.21716	3.86313	2.31689	2.33964	2.26067	2.30709
TraesCS5B02G193200	AP2/EREBP	5B	BB	3.28094	3.982	4.16865	3.50541	4.48755	3.06363	3.71771	3.8498	4.53079	3.42756	4.48637
TraesCS5B02G214400	AP2/EREBP	5B	BB	5.24726	5.64285	6.03531	5.68462	5.36642	7.22975	7.27751	5.12803	5.79043	5.33525	5.37651
TraesCS6D02G324200	AP2/EREBP	6D	DD	7.56357	7.78061	8.23542	8.32332	7.5381	9.28262	9.35641	7.48259	7.96396	7.85784	7.30062
TraesCS3A02G306800	C2C2_Dof	3A	AA	0.468901	0.950475	1.32505	1.06979	1.30294	2.85736	2.38476	0.984124	0.940358	1.00462	0.927981
TraesCS5A02G155900	C2C2_Dof	5A	AA	5.96358	5.88806	6.52179	6.16399	6.08722	6.85932	7.13371	5.60139	6.32377	5.92384	6.05842
TraesCS5B02G249800	C2C2_Dof	5B	BB	3.26777	3.81763	4.14831	3.41195	3.95861	5.08039	4.95694	2.62109	3.41071	2.96174	3.9107
TraesCS1D02G262400	CSD	1D	DD	6.19669	6.08335	6.80536	6.0675	6.3187	7.50656	7.64233	6.07087	6.51675	6.07418	6.07005
TraesCS6D02G067500	CSD	6D	DD	5.14241	6.53938	6.67506	5.85479	6.836	7.58474	7.98183	5.98179	6.61046	5.15385	6.25356
TraesCS1A02G262700	MADS_II	1A	AA	4.26736	3.90752	4.46688	3.36573	3.10254	5.58552	4.43178	2.89487	3.94477	3.9273	3.7332
TraesCS1B02G273300	MADS_II	1B	BB	4.05458	4.30652	4.67948	4.47077	3.74949	5.31928	4.76913	3.82008	3.95417	4.04117	3.90061
TraesCS1D02G127700	MADS_II	1D	DD	4.33614	4.41377	4.71277	6.14593	3.67545	4.73604	4.78387	6.29722	3.94998	4.04796	3.19184
TraesCS1D02G264500	MADS_II	1D	DD	3.03088	3.43821	3.99615	2.95131	4.07619	3.84138	4.89786	3.06483	3.59705	2.46416	3.90792
TraesCS5D02G118200	MADS_II	5D	DD	3.6669	4.01404	3.66919	4.93576	3.52304	2.52719	3.00631	5.08743	3.79055	3.88693	3.82451
TraesCS6D02G240200	MADS_II	6D	DD	2.96264	3.16125	2.13392	4.43312	2.75245	1.58504	2.62209	4.67087	2.12056	2.84876	3.09521
TraesCS1B02G086600	MYB	1B	BB	1.90757	2.62234	3.23537	0.755123	3.28898	4.10171	4.6712	0.553008	2.9723	1.98489	2.59249
TraesCS1B02G285000	MYB	1B	BB	1.73343	2.85094	4.56205	0.869592	5.56784	5.51442	6.89189	1.19358	3.99139	1.36068	2.60748
TraesCS2B02G252000	MYB	2B	BB	1.35261	1.56879	1.54443	1.15187	1.11498	3.95353	1.07826	1.13493	1.31136	1.31856	1.44642
TraesCS2D02G163700	MYB	2D	DD	4.78079	4.95306	5.40011	5.24182	4.97781	5.5479	5.83863	4.71375	5.11299	4.69455	4.97103
TraesCS3A02G056100	MYB	3A	AA	2.3603	2.73249	3.13626	2.06513	2.44705	3.4487	3.89922	1.83083	2.35291	1.72298	2.17286
TraesCS4D02G175000	MYB	4D	DD	1.07388	1.90669	2.15373	1.57698	2.02462	2.02159	2.94096	1.26301	1.90777	1.64182	1.99886
TraesCS5B02G086900	MYB	5B	BB	1.61994	2.18878	3.27207	0.485369	2.34132	4.64822	1.99372	0.290342	3.10547	1.10939	2.29063
TraesCS5D02G007000	MYB	5D	DD	5.53168	5.62562	5.89576	6.03165	5.78402	6.43891	6.76838	4.34218	5.91663	5.62067	5.78299
TraesCS5D02G183000	MYB	5D	DD	3.711	3.87475	4.14817	3.6197	3.81648	4.79326	4.9199	3.10044	4.0709	3.3564	3.81254
TraesCS7D02G135700	MYB	7D	DD	1.61972	1.87914	2.04059	1.99586	2.13245	2.9242	2.68417	1.66292	1.95752	1.42792	1.63393
TraesCS7D02G222600	MYB	7D	DD	1.6608	3.05098	3.14003	3.04401	3.06064	4.80771	4.76669	2.51837	2.49564	2.19463	3.06418
TraesCS1B02G277300	NAC	1B	BB	3.66912	4.37752	3.5993	5.18429	4.1395	3.56329	3.79492	5.48926	3.88306	4.30705	3.90718
TraesCS2A02G101900	NAC	2A	AA	0.387837	0.267286	2.37939	0.414998	1.18304	3.84937	4.03055	0.0346675	1.22597	0.244201	2.06339
TraesCS2A02G102000	NAC	2A	AA	1.34427	1.66938	0.883308	2.40625	1.71051	1.0608	0.802533	2.54772	1.22782	1.72764	1.32436
TraesCS3B02G092900	NAC	3B	BB	2.23216	2.72441	3.44881	2.92806	2.182	4.05087	4.52101	2.00824	2.74213	1.97609	2.69019
TraesCS3D02G078500	NAC	3D	DD	4.60097	5.26741	5.49639	5.05162	5.1977	6.12307	6.07567	4.2355	4.99291	3.86134	5.11968
TraesCS4B02G173600	NAC	4B	BB	3.92842	3.94616	4.24423	3.98796	3.64298	4.66362	4.87803	3.35696	3.80021	3.85516	3.57759
TraesCS4D02G175700	NAC	4D	DD	2.45953	2.74774	3.0642	2.37534	3.50004	2.82522	2.42817	2.63482	3.30049	2.08525	3.35735
TraesCS5D02G481200	NAC	5D	DD	0.698373	0.865734	1.24219	1.18723	1.59973	1.08037	3.20835	1.02871	0.802213	0.205989	0.627485
TraesCS7A02G194700	NAC	7A	AA	7.10526	6.85671	7.09992	7.26581	6.70497	8.36974	8.34927	6.96648	6.62951	6.96852	7.00908
TraesCS7B02G489500	NAC	7B	BB	7.27549	7.17609	7.76703	6.96445	7.22515	8.35822	8.59672	6.67085	7.56754	7.43953	6.83777
TraesCS7D02G216600	NF-YB	7D	DD	5.6661	5.68217	6.33825	5.79866	5.82123	6.9923	6.90236	5.29658	5.82262	5.2551	5.62716
TraesCS3D02G505200	PLATZ	3D	DD	5.57235	5.6239	5.97644	5.50876	5.33007	6.45434	6.6902	4.66504	5.41125	5.64704	5.09155
TraesCS4A02G359500	SBP	4A	AA	6.17081	5.90328	6.45989	6.04752	5.64803	7.14083	6.69328	5.74612	6.4576	6.06534	6.12753
TraesCS5B02G512800	SBP	5B	BB	6.18843	5.95511	6.61361	5.61606	5.9235	7.21795	7.49918	5.23965	6.44093	6.2674	6.14301
TraesCS7B02G142200	SBP	7B	BB	3.98732	4.21524	4.22103	2.69205	4.18473	4.50114	5.30448	2.47482	4.3385	3.35161	3.85847
TraesCS6B02G135800	TAZ	6B	BB	1.51623	1.95469	2.05888	3.57044	2.39968	0.428795	1.43674	3.60476	0.875171	1.65518	1.86396
TraesCS6D02G095400	TAZ	6D	DD	4.75757	5.18933	5.29241	4.8168	5.51359	5.12364	6.39679	4.7175	5.21582	4.84325	5.17682
